# Supplementary material for: Abscisic acid mediated strawberry receptacle ripening involves the interplay of multiple phytohormone signaling networks
Source: Front Plant Sci. 2023 Jan 30;14:1117156. doi: 10.3389/fpls.2023.1117156 (PMC9923025; doi:10.3389/fpls.2023.1117156)
Supplement: Supplementary Data Sheet 1 — The information of genes involved in phytohormone signalings, related to qualities, NAC and MADS families in five core modules. [file DataSheet_1.zip]

Archive with 4 entries (3 files):
- Supplemental Data Set/
- Supplemental Data Set/Supplemental Data Set S1.xlsx
- Supplemental Data Set/Supplemental Data Set S2.fasta
- Supplemental Data Set/Supplemental Data Set S3.xls
