# Supplementary material for: Abscisic acid mediated strawberry receptacle ripening involves the interplay of multiple phytohormone signaling networks
Source: Front Plant Sci. 2023 Jan 30;14:1117156. doi: 10.3389/fpls.2023.1117156 (PMC9923025; doi:10.3389/fpls.2023.1117156)
Supplement: Supplementary Data Sheet 1 — The information of genes involved in phytohormone signalings, related to qualities, NAC and MADS families in five core modules. [file DataSheet_1.zip › Supplemental Data Set/Supplemental Data Set S1.xlsx]

## Sheet: Brown
GeneID	Module	MM.brown	Symbol	G1_B	G2_B	G3_B	G1_A	G2_A	G3_A	T1_B	T2_B	T3_B	T1_A	T2_A	T3_A	HR1_B	HR2_B	HR3_B	HR1_A	HR2_A	HR3_A	Water_9_1_DA	Water_9_2_DA	Water_9_3_DA	Water_9_1_Achened	Water_9_2_Achened	Water_9_3_Achened	NAA_9_1_DA	NAA_9_2_DA	NAA_9_3_DA	NAA_9_1_Achened	NAA_9_2_Achened	NAA_9_3_Achened	ABA_9_1_DA	ABA_9_2_DA	ABA_9_3_DA	ABA_9_1_Achened	ABA_9_2_Achened	ABA_9_3_Achened	Water_12_1_DA	Water_12_2_DA	Water_12_3_DA	Water_12_1_Achened	Water_12_2_Achened	Water_12_3_Achened	NAA_12_1_DA	NAA_12_2_DA	NAA_12_3_DA	NAA_12_1_Achened
ABA signaling
Isoform0012000	brown	-0.639319	HAB1	6.2	7.75	6.49	7.1	7.68	5.99	5.29	5.65	5.36	4.42	4.82	4.41	4.97	5.95	6.02	4.04	4.74	4.24	6.2	5.24	5.99	6.32	6.94	5.98	8.18	6.54	7.52	7.73	6.72	6.64	5.21	5.28	4.94	5.32	5.47	5.38	6.07	4.34	5.31	6.16	6.65	6.12	7.92	7.11	7	8.45
Isoform0012507	brown	-0.884605	HAB1	9.66	11.36	8.91	9.26	12.28	9.64	6.27	6.03	6.53	4.33	4.95	4.28	5.69	6.22	5.35	3.68	3.72	3.82	4.28	5.67	4.75	6.98	6.23	6.4	9.19	7.7	7.85	8.91	8.89	7.32	3.24	3.28	3.48	4.69	4.37	4.44	3.52	3.61	3.57	5.13	5.17	4.49	6.24	6.7	6.19	8.05
Isoform0014416	brown	-0.882261	HAB1	9.48	11.14	9.05	9.93	12.03	9.04	6.39	6.47	6.15	4.26	4.93	4.49	5.64	5.33	5.91	3.82	3.78	3.65	4.92	5.59	5.26	6.44	7.14	6.86	9.05	7.67	7.59	8.67	8.84	7.87	3.65	2.51	3.37	4.99	4.95	4.84	3.66	3.97	3.45	4.81	5.16	4.28	6.38	6.37	5.89	7.67
Isoform0015327	brown	-0.881879	HAB1	8.13	9.27	7.16	7.39	8.65	7.35	5.4	5.6	5.63	4.49	4.28	3.64	4.68	4.78	5.78	3.25	3.48	3.74	4.67	4.43	4.22	5.17	5.95	5.77	7.06	6.57	5.77	7.35	6.92	6.22	3.17	2.76	3.53	4.39	4.28	4.26	4.18	3.32	3.73	4.79	4.63	4.39	5.69	5.27	5.85	6.3
Isoform0038226	brown	-0.829807	SAPK10	5.09	11.48	7.85	6.27	5.79	6.89	3.41	4.55	4.17	2.1	3.13	2.8	5.4	2.44	3.81	1.33	1.63	1.71	3.21	4.65	2.6	5.14	4.8	3.71	4.79	5.14	4.71	5.1	6.02	5.37	3.08	2.38	2.73	2.64	3.5	3.2	2.98	2.6	2.63	3.58	3.55	3.42	3.38	3.05	2.87	4.01
Isoform0039038	brown	0.412422	SRK2A	13.91	14.73	14.05	13.06	14.48	12.3	18.27	18.65	16.3	17.65	19.3	17.71	18.54	17.55	18.66	16.01	15.86	17.32	14.23	16.58	15.5	16.58	16.33	16.17	14.91	15.79	15.78	16.24	15.75	16.88	14.42	12.75	14.46	16.09	16.13	15.45	15.81	16.01	16.44	17.6	16.98	16.04	16.32	16.06	16.52	16.19
Isoform0039717	brown	0.507043	SRK2A	20.29	19.12	18.05	20.03	20.57	18.51	25.93	28.12	25.35	27.55	27.29	28.25	29.23	26.07	27.51	23.9	23.79	25.69	20.91	23.52	26.7	22.09	22.03	23.75	23.29	21.96	20.14	22.97	23.47	23.15	19.44	20.13	19.93	23.71	24.93	24.72	23.21	22.14	19.68	26.82	27.37	23.64	23.28	20.08	24.36	27.67
Isoform0040658	brown	0.466679	SRK2A	22.75	25.18	22.28	22.16	23.48	24.49	31.13	30.76	26.68	32.27	31.21	29.93	32.97	31.58	29.24	25.72	29.81	27.65	24.8	23.68	25.92	24.48	24.45	28.64	25.32	24.23	22.37	26.14	26.27	25.24	23.05	22.91	23.48	27.72	27.02	27.75	27.24	24.89	23.14	29.88	28.78	24.69	26.24	25.45	28.34	30.74
Isoform0042061	brown	-0.896115	SAPK10	8.07	12.83	10.45	8.67	10.42	9.52	5.28	6.36	5.92	3.38	4.64	3.71	5.76	5.04	4.33	2.47	2.26	2.04	4.53	5.37	3.82	5.95	6.45	4.57	5.67	9.73	6.53	7.93	10.47	8.03	2.99	3.37	3.33	4.26	4.48	4.1	3.69	3.02	2.92	4.61	4.03	2.75	3.54	3.59	3.61	5.12
Isoform0043961	brown	0.400137	SRK2A	11.26	10.5	10.16	9.8	11.65	10.81	14.71	14.97	13.47	15.18	16.44	15.03	13.53	13.84	13.76	11.82	13.6	12.56	10.14	11.58	13.31	11.78	11.93	12.55	12.93	11.98	12.15	12.78	12.38	12.58	11.37	10.48	9.93	12.74	12.69	11.67	13.26	12.35	11.44	13.69	12.87	13.3	13.52	14.59	12.2	14.59
Isoform0045396	brown	-0.932695	SAPK2	32.43	38.71	42.4	35.47	35.53	43.18	21.83	22.35	27.5	12.65	12.57	13.44	23.14	18.38	22.99	7.63	9.8	9.02	13.78	18.05	11.07	22.27	23.95	19.49	27.24	29.63	28.8	28.73	33.7	28.94	11.52	11.54	12.58	16.84	14.61	15.46	12.5	11.01	11.04	15.01	18.43	14.45	16.95	19.1	18.27	27.12
Isoform0049457	brown	-0.903882	SAPK10	8.52	10.76	7.89	7.48	8.42	7.31	4.76	4.93	5.12	2.81	4.01	3.24	5.28	3.39	3.39	2.45	1.95	2.13	4.05	5.17	3.52	5.54	7.15	4.12	6.02	8.02	6.65	7.3	9.41	6.04	3.05	2.54	3.28	3.54	4.09	2.74	2.64	2.81	2.36	3.46	3.28	3.15	4.12	2.69	2.74	4.85
Isoform0031983	brown	-0.546235	ABF2	5.59	14.83	10.17	6.8	10.67	8.08	5.9	6.88	5.66	4.72	5.06	3.88	7.53	6.21	6.63	2.74	3.63	3.6	4.94	4.03	4.88	6.51	4.87	6.06	6.21	3.84	3.25	6.71	3.89	4.24	3.15	3.47	3.7	4.89	5.13	4.55	4.02	4.68	4.13	6.03	5.01	5.52	4.99	5.56	6.01	6.1
Isoform0035457	brown	-0.354062	ABF2	9.83	31.75	23.92	11.91	24.94	23.35	17.14	18.68	14.72	14.09	16.37	11.59	16.98	12.23	14.85	11.61	10.47	11.05	14.66	13.17	12.85	14.62	12.97	16.58	18.11	10.14	10.75	16.71	9.33	11.28	12.39	13.01	13.21	14.45	15.33	13.12	13.67	14.83	14.84	16.7	15.29	17.34	17.97	16.55	17.38	18.05
Isoform0037861	brown	-0.710458	ABF2	4.51	7.83	6.82	3.43	6.19	5.82	4.21	4.5	4.04	3.22	3.22	2.88	3.34	3.51	4.2	2.54	2.36	2.3	4.13	3.77	3.32	3.79	3.67	4.56	4.28	3.71	3.6	4.75	3.6	3.86	2.77	3.14	3.32	3.64	4.03	3.32	3.34	3.32	3.48	3.63	3.78	3.43	3.67	4.29	4.08	4.09
Isoform0039405	brown	-0.697062	ABF2	5.4	9.26	7.63	4.59	7.12	6.73	4.93	5.13	4.96	3.16	4.03	2.74	5.05	4.51	4.6	2.59	2.3	3.28	4.62	4.73	3.47	5.05	5.31	5.49	4.58	4.29	4.19	5.93	4.51	3.63	4.95	4.2	4.14	5.18	4.32	4.22	3.53	3.34	4.83	4	4.5	5.1	5.17	5.01	5.67	5.18
Isoform0039819	brown	-0.549607	ABF1	3.6	9.56	6.09	3.82	6.64	5.4	3.64	4.33	2.78	2.64	2.99	1.98	3.69	3.88	4.6	1.64	2.41	2.45	3.46	3.34	2.67	3.9	3.57	3.4	3.78	2.73	1.92	4.32	2.1	2.25	2.79	2.29	2.31	3.08	3.14	2.55	2.39	3.2	2.89	2.94	2.83	3.83	2.71	3.14	3.16	3.68
Isoform0042538	brown	0.191245	DPBF3	8.08	9.15	8.2	7.22	9.17	8.17	9.18	8.98	8.79	8.02	9.16	8.47	8.7	9.58	9.11	9.27	9.7	10.06	7.52	8.98	7.61	7.12	8.09	8.5	9.14	8.71	8.13	9.25	9.59	8.44	9.31	7.81	8.37	8.3	8.4	8.62	8.71	9.88	8.24	8.56	9.8	9.12	10.21	8.56	7.63	9.82
Isoform0047333	brown	0.551848	GBF4	5.9	6.74	6.63	4.31	6.16	4.55	6.84	7.21	5.76	7.43	7.47	7.67	9.62	8.54	7.34	7.35	6.48	7.08	8.42	7.14	7.32	6.1	6.4	6.85	6.43	5.9	6.66	6.71	6.22	6.53	6.37	6.8	7.36	7.71	6.37	6.6	7.42	6.85	7.7	7.15	6.31	6.8	7.23	7.59	6.13	6.11
Auxin signalings
Isoform0037822	brown	-0.859287	LAX3	13.56	17.08	19.49	14.15	14.63	19.05	7.16	9.17	6.6	7.69	5.96	6.87	5.7	9.82	13.92	3.48	5.15	5.31	9.22	9.34	7.32	10.65	13.55	11.45	12.85	12.5	13.48	10.33	12.04	14.46	7.45	7.86	7.89	7.94	7.39	7.29	11.33	6.95	7.67	7.24	7.35	8.84	10.12	12.05	8.43	12.02
Isoform0043296	brown	-0.686625	LAX3	7.34	8.49	13.16	8.51	7.05	13.72	4.57	3.98	3.31	5.55	4.39	5.13	2.98	6.89	8.89	1.94	4.28	5.36	7.43	7.4	5.01	8.07	11.42	6.27	9.93	7.28	8.86	8.04	7.69	9.03	5.76	5.06	5.09	7.1	7.05	6.16	7.43	5.43	5.98	5.93	5.9	4.88	5.39	6.06	6.02	5.95
Isoform0044117	brown	-0.91165	IAA27	21.55	22.65	35.95	21.85	17.03	30.77	6.32	5.9	8.34	2.21	3.17	3.51	4.54	2.99	3.68	1.31	1.53	1.71	3.91	5.37	2.81	8.68	9.88	4.7	8.81	19.58	12.04	12.93	23.41	17.13	1.32	1.44	1.4	3.15	3.19	2.45	1.37	1.32	1.1	2.38	3.45	2.4	6.15	5.59	5.84	6.96
Isoform0049066	brown	-0.883639	IAA16	19.9	35.93	56.53	20.63	24.28	50.07	8.76	11.89	10.81	3.84	3.94	2.78	10.74	6.01	8.38	2.25	2.31	2.96	6.67	9.63	6.42	13.03	14.92	11.04	34.43	37.49	34.51	42.53	43.6	38.22	3.79	4.09	3.52	5.81	6.46	5.69	4.73	3.6	3.41	8	7.29	5.3	22.63	21.55	16.9	27.53
Isoform0050702	brown	-0.892508	IAA4	22.58	32.46	38.02	27.83	27.65	37.32	10.27	10.62	14.92	3.99	5.71	5.57	9.29	7.9	11.18	2.1	2.3	2.03	4.75	5.74	4.07	15.1	15.7	10.61	30.71	37.06	35.74	40.4	45.03	48.96	2.39	2.34	1.42	5.75	5.95	5.49	1.65	1.53	0.88	4.64	3.94	2.33	23.14	18.78	19.35	30.77
Isoform0051224	brown	-0.895444	IAA4	24.95	34.6	38.34	29.96	28.06	37.43	11.42	10.53	16.07	3.94	5.01	5.7	8.88	8.97	10.96	1.73	2.6	2.06	5.95	6.8	3.8	16.55	16.96	11.04	33.03	35.47	38.37	41.47	47.47	47.92	1.8	2.35	1.92	6.87	6.64	6.55	1.87	1.54	0.56	4.54	5	3.48	24.23	23.05	18.28	34.01
Isoform0051199	brown	0.975982	SAUR76	39.67	35.55	19.39	36.97	43.35	25.58	265.99	230.13	180.95	435.03	377.46	366.55	379.26	333.8	286.77	457.76	467.5	449.26	375.87	266.85	346.78	257.09	159.16	243.56	148.44	102.36	130.09	140.97	94.48	134.97	339.72	336.81	338.35	343.34	333.35	349.57	400.31	409.44	398.66	376.9	349.51	396.25	334.21	302.67	337.82	254.43
Isoform0051401	brown	0.954076	SAUR76	76.52	51.79	48.62	72.07	68.61	60.24	235.83	213.03	177.85	354.12	307.42	307.07	311.11	266.95	241.65	347.81	329.99	328.13	284.42	225.53	255.8	217.95	172.44	214.73	156.15	114.07	125.99	149.35	106.97	130.21	240.58	239.92	234.43	275.03	282.93	270.73	250.64	270.4	252.93	270.47	259.67	276.92	247.39	235.02	270.53	215.24
Isoform0051690	brown	0.975727	SAUR76	43.68	40.47	24.26	39.55	48.11	28.47	305.64	269.06	212.83	484.81	424.86	421.79	417.78	389.82	317.56	533.73	541.27	504.23	423.87	308.6	395.21	288.06	174.92	276.47	166.7	121.62	149.07	161.66	104.35	145.47	388.53	383.96	376.21	391.45	382.43	381.82	457.1	485.69	441.3	422.53	397.01	447.29	374.45	338.28	388.62	286.25
Isoform0051699	brown	0.951596	SAUR76	81.96	53.98	54.47	80.77	73.26	66.57	253.81	233.07	200.46	376.6	336.92	327.81	321.83	286.81	254.15	371.44	346.65	346.43	308.78	241.29	276.13	235.9	176.46	230.91	158.35	129.05	137.36	159.56	117.23	140.95	248.17	263.52	254.9	304.01	295.8	301.18	274.29	294.29	265.59	281.44	290.19	303.57	269.47	250.61	282.73	227.34
Isoform0052033	brown	0.955492	SAUR76	86.65	56.32	54.24	84.94	70.45	65.77	265.52	244.27	204.08	400.43	349.84	350.03	351.18	304.12	272.38	401.13	378.67	376.38	339.25	256.85	298.29	244.6	191.81	248.78	165.15	128.08	142.22	168.23	118.5	142.33	264.27	272.62	268.5	310.07	313.93	315.26	292.13	321.05	284.39	301.52	301.85	328.01	281	256.5	304.97	236.51
Isoform0000933	brown	-0.936766	ARF19	11.12	16.96	16.5	10.67	16.67	16.57	7.2	7.22	7.82	4.62	4.49	5.55	4.22	5.59	6.88	1.94	2.74	2.74	3.89	6.35	3.57	7.01	9.53	6.57	10.07	12.92	12.04	11.69	14.49	14.52	3.27	3.94	3.6	6.53	5.75	6.16	3.17	2.98	3.11	5.47	5.72	4.25	8.59	6.68	8.23	10.24
Isoform0002035	brown	0.854907	ARF6	2.94	2.83	2.83	2.34	3.1	2.43	6.3	7.17	6.15	6.77	7.49	7.07	5.82	6.7	6.97	7.77	7.14	7.76	4.97	5.32	7.06	4.45	4.58	6.7	2.95	3.58	2.66	2.89	3.33	3.11	5.93	5.02	5.13	5.81	5.03	5.5	6	7.1	6.07	5.92	5.72	5.7	3.09	3.1	3.22	3.64
Isoform0002470	brown	0.842853	ARF6	2.6	3.14	2.97	2.63	2.88	2.39	6.66	7.79	6.53	7.4	7.83	6.91	6.02	6.74	6.51	8.71	7.12	7.84	5.31	5.15	7.34	5.27	5.38	6.73	3.11	3.64	2.69	3.25	4.19	2.99	5.71	5.5	5.76	5.88	5.95	6.12	5.83	6.52	5.76	6.7	6.64	6.35	3.14	3.02	3.26	3.78
Isoform0002546	brown	0.866232	ARF6	2.48	3.26	2.63	2.54	2.92	2.59	6.31	6.57	5.91	7.27	7.61	6.81	5.94	6.3	6.1	8.11	6.55	7.46	5.1	5.25	7.48	4.37	4.27	6.53	2.89	3.13	2.58	2.82	3.4	2.85	5.67	5.35	5.91	5.05	5.55	5.69	5.85	6.51	5.53	5.48	6.43	5.61	3.46	3.03	3.28	3.36
Isoform0002890	brown	0.836714	ARF6	2.97	3.44	2.89	3.15	3.32	2.64	7.19	7.44	6.59	7.71	8.67	7.25	5.96	7.02	6.98	7.88	7.29	8.02	6.04	5.86	7.76	5.16	4.94	8.13	3.04	3.86	3.08	3.2	3.9	3.18	5.85	6.09	5.84	6.63	6.43	6.79	6.45	6.33	6.18	5.79	6.88	6.37	3.2	3.57	3.74	3.6
Isoform0003801	brown	0.851505	ARF6	2.89	3.55	2.79	2.81	2.84	2.56	6.37	6.56	5.61	7.35	7.36	6.91	5.88	6.48	6.23	8.27	6.9	7.55	4.81	5.07	7.42	4.33	4.55	7.15	3.11	3.7	2.69	2.7	3.51	2.64	5.86	5.78	5.21	6.19	6.05	5.94	6.33	5.93	5.63	5.9	6.31	6.14	3.11	2.92	3.17	3.05
Isoform0003984	brown	0.866927	ARF6	2.6	3.27	2.67	2.72	3.21	2.71	6.41	7.16	6.25	7.07	7.3	6.59	5.87	6.29	7.07	8.61	7.26	7.77	5.84	5.1	7.24	4.56	4.4	6.71	3.22	3.36	2.6	3.01	3.25	2.83	5.3	5.67	5.69	5.81	5.67	5.74	5.87	6.14	5.64	6.21	6.83	6.1	3.49	3.12	3.21	3.1
Isoform0004095	brown	-0.929035	ARF6	10.22	10.05	10.5	10.25	10.63	10.97	6.81	7.01	6.88	6.27	7.48	6.2	6.23	7.02	7.27	6.45	5.77	5.95	5.55	7.58	5.57	7.29	8.11	8.29	8.53	9.94	8.66	9.79	10.38	9.81	6.87	6.26	6.61	6.98	7.23	6.99	5.96	6.4	6.22	6.38	6.15	6.31	7.46	7.91	8.2	8.87
Isoform0005368	brown	-0.856588	ARF2A	4.9	8.45	6.77	5.18	6.42	6.13	3.43	3.58	3.7	2.35	2.93	2.59	3.8	3.81	3.63	2.4	2.38	2.48	3.78	3.19	3.45	4.54	3.1	3.67	4.98	4.74	5.44	4.76	4.54	4.42	2.11	2.62	2.64	2.96	3.11	3.28	2.74	2.52	2.38	3.32	2.72	2.74	3.84	3.45	3.26	3.64
Isoform0005390	brown	-0.83524	ARF2A	6.33	10.51	9.28	6.85	8.46	7.97	4.03	4.52	5.29	3.22	4.01	3.74	4.39	4.91	5.45	3.05	3.43	3	6.79	5.26	6.35	5.68	4.49	5.47	8.81	7.04	7.26	7.85	5.82	6.04	4.26	4.12	4.27	4.41	4.71	4.67	4.26	3.6	4	4.77	4.35	3.8	5.67	5.29	5.64	5.12
Isoform0005559	brown	0.839693	ARF6	2.4	3.09	2.55	2.86	3.35	2.62	6.07	7.1	5.76	6.93	7.2	6.56	5.91	6.1	6.41	9.19	6.35	7.62	4.78	5.25	6.91	5.15	4.99	6.46	2.8	3.19	2.83	3	3.53	2.88	5.42	5.19	5.54	5.65	5.48	5.24	6.08	5.96	5.68	6.1	6.5	5.89	3.29	2.52	3.24	3.13
Isoform0006026	brown	-0.876195	ARF2A	4.39	7.24	6.28	4.41	5.77	5.3	3.2	3.42	2.91	2.7	2.14	2.67	2.65	3.08	3.28	2.45	2.25	2.12	3.74	3.1	3.4	3.7	3.14	3.08	4.66	4.51	4.14	4.3	4.45	4.11	2.61	2.54	2.51	2.71	2.95	2.84	2.41	2.54	2.19	2.45	2.64	2.23	3.18	3.4	3.11	3.31
Isoform0007800	brown	-0.868996	ARF2A	6.35	10.17	8.86	6.61	8.66	8.54	4.03	4.54	5.07	3.64	3.72	3.69	3.92	5.22	5.12	3.08	3.52	2.93	5.71	4.51	5.54	6.18	4.28	5.2	7.81	7.17	7.22	7.38	6.2	5.76	4.34	4.26	4.42	3.93	4.96	4.64	4.22	4.06	3.95	4.25	4.47	3.63	4.91	5.13	4.97	5.67
Isoform0008308	brown	-0.874581	ARF2A	4.82	7.82	6.18	4.74	6	5.64	3.59	2.99	3.45	2.57	2.58	2.4	2.75	4.12	3.52	2.68	2.04	2.28	3.26	3.02	3.2	4.2	3.49	3.43	4.22	4.78	4.51	4.6	4.6	4.18	2.51	2.31	2.53	2.64	2.81	3.14	2.19	2.37	2.38	2.85	2.81	2.36	3.5	3.44	3.69	3.68
Isoform0009032	brown	-0.735929	ARF4	3.84	3.67	7.13	4.22	3.5	7.13	1.48	1.97	1.95	1.01	1.06	1.22	1.04	1.67	1.46	1.51	2.39	2.02	2.8	1.89	1.47	2.21	2.62	2.04	3.42	4.95	3.37	4.01	6.15	4.93	1.39	1.64	1.54	1.27	1.68	1.18	4.3	4.16	2.47	3.03	2.49	1.35	2.21	2.25	1.34	2.85
Isoform0015773	brown	0.848345	ARF6	2.56	3.11	2.52	2.67	2.58	2.23	5.51	5.92	4.87	6.81	7.73	6.07	6.56	5.57	5.92	7.16	5.9	6.19	4.15	4.58	6.34	4.61	3.74	5.94	2.45	2.86	2.65	2.92	2.94	2.2	5.33	4.56	5.08	5.25	5.54	5.81	5.1	5.87	5.14	4.91	5.67	5.34	2.93	2.58	2.71	3.09
Isoform0020613	brown	-0.879121	ARF2A	5.05	7.15	6.74	5.88	5.74	6.24	3.45	3.77	3.6	2.58	3.32	2.98	3.74	3.68	4.14	2.81	2.34	2.39	3.47	3.48	3.6	5.02	3.39	3.78	4.81	4.75	4.79	5.64	4.44	4.43	2.66	2.58	2.79	2.92	3.12	2.75	2.71	2.79	2.56	3.29	2.86	2.34	3.44	3.66	3.46	4.13
Isoform0022427	brown	-0.799467	ARF6	7.14	6.8	8.28	7.91	7.98	8.91	6.11	6.55	5.43	5.61	5.7	6.24	5.62	5.53	5.82	5.66	5.62	6.23	5.66	6.18	5.19	7.22	7.1	6.69	6.86	7.94	8.12	7.54	7.59	8.41	7.03	5.45	6.44	7.49	6.4	6.86	6.22	6.44	5.27	5.26	5.77	5.59	6.66	6.18	6.73	6.79
BR signalings
Isoform0033089	brown	-0.18223	BSK1	10.38	10.07	9.79	10.28	9.19	11.45	10.39	10.46	10.31	10.1	9.65	9.58	8.97	9.47	9.6	9.25	10.1	10.37	8.66	9.41	9.27	9.6	9.75	10.01	10.73	10.17	10.1	9.52	10.14	9.72	10.3	10.01	10.63	10.18	10.66	10.06	9.56	9.49	9.5	9.85	10.53	10.2	10.79	9.93	9.91	10.6
Ethylene signalings
Isoform0005392	brown	0.391683	ETR2	3.35	4.19	4.5	3.51	3.96	3.93	3.92	3.67	3.58	5.86	5.76	6.85	4.49	6.99	7.14	6.08	6.93	8.56	10.86	8.8	11.29	9.42	5.98	8.2	9.4	5.61	7.79	6.58	4.82	5.76	9.4	9.5	9.06	9.62	9.8	10.39	6.74	4.91	5.29	7.79	6.29	5.69	7.93	7.4	7.28	7.98
Isoform0007623	brown	-0.706597	ETR2	4.77	4.98	5.4	4.95	4.26	5.07	3.65	3.25	2.71	3.58	3.31	2.79	4.52	2.93	3.28	2.69	2.37	2.34	4.31	4.36	3.83	5.49	5.3	5.54	8.35	6.43	6.67	6.84	5.61	6.15	2.77	3.69	2.89	3.77	3.32	3.24	4.21	3.83	3.37	4.7	3.42	3.29	4.84	3.94	4.79	3.89
Isoform0010134	brown	-0.687406	ETR2	3.87	5.1	5.39	5.51	4.02	5.02	4.23	3.11	2.79	3.35	3.29	2.64	4.59	3.15	2.99	2.7	2.46	2.2	4.56	4.52	4.02	5.01	4.45	5.69	8	6.29	6.18	7.22	5.4	6	3.13	3.33	3.15	3.66	3.83	3.25	4.56	3.76	3.53	4.09	3.55	3.41	4.98	4.12	5.01	3.54
Isoform0019074	brown	-0.85296	ERS1	6.77	8.16	8.14	6.32	7	7.34	4.89	4.84	4.35	4.03	3.89	3.36	4.33	4.22	5.5	3.36	3.39	3.62	5.63	5.6	6.45	5.82	6.61	5.87	7.34	7.21	5.51	6.84	5.98	6.05	4.24	4.02	4.11	4	4.19	3.96	4.91	4.94	4.57	4.17	4.06	4.63	4.3	5.23	5.85	5.63
Isoform0023277	brown	-0.824459	ERS1	6.68	7.53	6.67	7.04	5.72	6.35	3.43	3.9	3.4	3.08	3.38	2.88	3.7	3.69	3.75	3.43	3.4	3.13	3.9	4.3	3.89	4.68	4.99	4.83	5.42	4.97	5.24	5.11	5.06	4.31	3.39	3.64	3.76	3.08	3.37	3.55	4.74	4.13	4.56	4.38	4.11	4.03	4.35	4.41	4.1	3.97
Isoform0043242	brown	-0.263582	MKK4	5.7	6.23	5.43	5.04	5.45	5.48	4.75	5.51	6.09	4.76	6.17	6.41	6.18	4.83	4.77	4.51	4.15	5.17	4.6	5.56	4.99	5.29	5.44	5.87	5.05	5.8	5.49	5.89	7.64	5.6	4.71	5.52	4.25	5.95	5.82	5.99	4.72	3.81	5.32	5.65	4.18	5.07	4.41	3.8	3.59	4.86
Isoform0039281	brown	-0.950451	MMK1	11.25	7.59	8.89	9.17	8.56	9.44	4.2	4.32	4.96	3.58	3.14	3.23	3.43	3.48	3.85	3.16	2.52	2.48	3.16	4.61	3.25	6.02	5.34	4.92	6.81	7.75	6.96	7.63	9.14	7.16	4.22	4.5	4.12	3.77	4.33	3.82	2.85	2.78	3.85	2.9	3.72	3.11	6.05	5.9	5.59	5.36
Isoform0042149	brown	-0.962444	MMK1	17.31	14.43	16.16	15.69	15.19	15.74	7.53	7.64	9.59	4.99	5.36	5.45	6.87	5.73	6.12	3.29	3.39	3.83	5.16	7.09	5.23	8.45	8.93	6.94	11.1	13.92	10.96	13.85	15.64	11.4	5.59	4.81	5.02	7.76	6.63	6.25	4.14	4.39	5.05	4.77	5.46	5.08	9.51	9.07	8.96	7.73
Isoform0043269	brown	-0.958804	MMK1	10.78	9.74	9.97	11.25	9.17	9.53	5.11	6.25	5.45	3.7	3.92	4.1	4.57	3.68	4.5	3.44	3.41	2.76	4.45	4.69	3.75	6.62	5.99	4.83	7.91	9.07	8.16	8.63	9.95	7.69	4.79	5.44	4	4.97	4.79	4.62	3.52	3.8	4.1	4.39	4.25	3.6	6.48	6.35	6.09	5.85
Isoform0007285	brown	0.326854	EBF2	4.71	8.2	6.77	5.52	6.64	6.04	7.96	8.23	7.01	7.03	7.8	6.16	7.35	7.91	6.97	7.49	6.98	5.99	7.61	7.56	9.61	8.42	8.18	9.98	6.42	7.27	6.94	6.66	7.31	6.77	7.54	7.56	8.6	7.73	7.49	7.43	7.23	7.71	7.86	7.24	7.41	6.79	6.41	5.82	5.91	6.93
Isoform0009207	brown	0.112239	EBF2	5.08	8.84	6.79	6.02	7.08	6.74	8.41	8.12	6.6	7.26	7.81	6.56	7.68	6.8	6.57	7.39	6.43	5.85	8.21	7.75	8.43	8.94	8.46	10.14	6.66	6.6	6.88	6.83	6.96	6.97	7.06	7.16	7.36	7.22	7.82	7.68	7.56	6.74	7.2	7.46	6.78	7.21	6.59	6.51	6.51	6.59
Isoform0010362	brown	-0.762464	EBF2	4.98	7.97	7.9	5.76	6.04	7.22	4.88	5.49	4.01	4.25	4.24	3.6	3.78	4.66	4.61	3.52	2.93	3.02	4.74	5.84	5.51	6.69	6.3	6.17	5.25	6.24	5.1	5.18	6.35	5.56	4.87	3.56	3.95	4.54	3.99	4.23	4.21	4.41	4.12	3.87	4.21	4.27	4.03	3.51	3.93	3.49
Isoform0014511	brown	-0.844555	EBF2	5.87	10.03	8.88	8.25	8.16	7.09	5.57	5.84	4.92	3.28	4.8	3.52	4.51	4.15	4.13	3.18	2.16	2.43	6.01	7.41	7.76	7.11	8.18	7.84	7.18	8.9	8.12	7.71	7.71	8.1	3.98	4.23	4.19	4.4	4.4	4.4	3.66	3.14	2.94	2.85	2.71	2.55	4.89	4.12	3.82	4.81
Isoform0019388	brown	-0.858556	EBF2	10.9	15.33	13.26	13.64	11.39	11.69	6.75	6.51	7.18	5.19	5.8	4.78	9.05	6.01	6.59	6.06	4.12	3.95	8.72	10.09	9.09	11.74	12.31	10.41	10.06	12.28	10.73	12.16	11.77	12.21	5.83	6.07	5.81	7.26	6.92	7.04	5.51	5.11	4.97	6.21	6.31	4.59	6.66	5.87	5.33	7.18
Isoform0042565	brown	-0.777809	RAP2-2	83.77	117.37	112.33	85.84	99.11	109.84	74.66	79.49	72.36	67.34	75.15	65.8	77.7	77.85	78.46	61.98	70.21	64.66	76.01	75.21	84.73	74.91	74.97	84.08	85.19	89.5	85.35	86.02	93.54	81.24	68.16	62.02	71.91	67.01	67.97	69.1	82.73	76.65	74.26	72.6	73.91	69.82	73.61	68.18	72.2	83.5
Isoform0048107	brown	-0.652059	ERF3	11.84	18.87	14.59	12.9	17.25	13.67	12.63	12.4	14.28	12.7	10.7	13.69	13.01	12.88	10.85	11.76	10.87	10.9	12.29	13.2	13.03	13.06	12.11	12.38	14.95	13.88	14.37	15.49	13.2	15.32	12.97	13.23	12.99	13.47	12.83	12.74	10.89	10.93	9.79	11.62	11.73	10.63	13.16	13.23	12.97	13.76
GA signalings
Isoform0018223	brown	-0.915308	GAIPB	6.21	7.71	10.37	6.54	6.45	10.65	5.05	5.47	6.24	3.51	4.27	4.1	3.67	3.47	4.43	2.23	2.32	2.45	3.39	5.69	3.31	5.01	5.96	5.36	6.19	7.43	7.21	5.59	7.84	7.04	3.69	3.33	3.57	4.38	3.56	4.29	3.66	3.08	3.69	3.33	4.13	4.52	6.13	5.52	6.38	5.01
Isoform0018490	brown	-0.585347	GAIPB	5.87	6.87	8.31	5.92	7.21	9.47	5.5	5.77	5.53	4.87	4.91	4.96	5.07	5.27	5.22	3.61	4.27	3.78	4.95	5.82	5.33	5.56	7.29	5.76	9.98	7.42	6.92	8.78	7.26	6.67	6.2	6.45	6.88	7.05	6.42	7.02	6.54	6.74	6.03	6.86	7.31	7.73	7.54	7.15	7.53	7.36
Isoform0018800	brown	-0.612722	GAIPB	7.3	8.09	9.56	6.95	7.93	10.35	6	5.99	5.68	4.69	5.08	5.44	5	6.21	5.71	4.2	4.6	4.34	5.15	6.46	5.97	6.44	8.68	8.18	11.07	9.08	7.86	9.6	8.22	7.7	7.51	7.92	7.43	7.31	7.67	8.18	7.11	7.23	6.92	8.69	8.18	8.23	8.84	8.92	9.47	8.05
Isoform0018958	brown	-0.518618	GAIPB	6.85	6.6	9.51	6.01	6.67	10.31	5.3	5.66	5.03	5.47	4.96	5.31	4.7	5.95	6.11	3.98	4.21	4.23	4.51	6.64	6.27	5.91	8.45	7.15	10.65	8.02	7.57	10.19	8.78	7.61	7.57	7.27	7.31	7.19	7.14	7.37	6.75	7.26	6.82	7.99	8.01	7.65	9.05	9.38	9.79	8.22
Isoform0020374	brown	-0.91339	GAIPB	7.71	9.03	12.68	8.54	7.22	11.62	6	6.91	6.6	4.39	5.39	4.94	5.26	4.89	5.28	3.17	3.01	3.15	4.3	7.36	4.43	5.76	7.91	6.59	7.51	8.47	8.4	6.68	9.42	8.03	4.75	4.83	4.62	4.65	4.47	5.81	4.23	3.59	4.5	5.09	4.91	5.15	7.07	7	7.45	5.81
Isoform0022402	brown	-0.568767	GAIPB	4.92	5.96	8.15	6.73	5.62	7.8	4.69	4.62	4.27	3.73	3.76	4.57	3.62	4.13	4.94	3.64	4.22	4.76	5.39	7.42	4.91	5.6	7.04	4.21	4.47	6.17	6.16	4.63	6.3	6.11	6.38	5.99	6.3	5.36	5.13	5.77	6.1	4.94	4.97	4.72	4.88	4.2	4.71	5.73	5.53	3.53
Isoform0024379	brown	-0.522539	GAIPB	6.27	6.81	8.85	7.28	6.17	8.75	4.36	5.48	4.68	4.95	4.5	5.05	4.65	5.67	5.89	3.99	3.6	3.97	5.37	6.46	5.92	5.49	7.78	7.23	10.49	8.3	6.74	9.29	7.81	6.63	7.64	6.81	7.5	6.76	7.44	6.7	6.33	7.25	6.78	7.88	7.13	7.62	8.91	8.26	8.54	7.23
Isoform0025324	brown	-0.509362	GAIPB	5.66	7.13	8.1	6.14	6.33	7.34	3.91	4.67	4.3	3.61	3.64	4.57	4	4.25	5.22	4.33	4.66	5.36	5.97	7.23	4.8	5.76	7.09	5.02	5.44	6.17	6.39	4.39	6.84	5.87	7.06	7.3	6.19	5.33	5.41	5.51	5.69	4.91	5.83	5.7	5.12	4.49	5.3	6.92	5.52	4.5
Isoform0025464	brown	-0.584751	GAIPB	6.25	6.11	8.84	6.33	6.86	8.77	4.62	5.95	4.99	5.17	4.53	4.75	5.61	5.5	5.32	3.38	3.52	4.24	4.48	5.93	5.19	5.21	7.99	7.1	9.34	7.99	7.42	9.1	7.69	6.18	7.19	6.93	6.85	6.62	6.7	7.06	6.16	6.01	7.03	6.16	7.18	7.04	7.91	7.9	8.73	7.16
Isoform0028090	brown	-0.615987	GAIPB	5.5	6.04	7.04	6.02	6.18	7.51	5.15	4.89	4.76	4.98	3.93	4.6	4.79	4.77	4.94	3.16	3.27	3.22	4.75	5.88	4.21	4.67	6.5	5.97	8.13	6.47	6.16	8.09	6.43	5.59	5.67	6.39	6.35	6.07	6.34	5.77	5.97	5.35	5.16	5.9	5.77	5.82	6.96	7.25	7.71	6.7
Isoform0031157	brown	-0.5046	GAIPB	4.85	5.95	6.99	5.39	5.96	7.09	4.46	4.79	4.26	4.1	4.06	4.27	3.87	4.58	5.21	3.34	3.48	3.54	3.91	5.13	5.03	4.8	6.51	5.56	7.41	6.27	5.03	7.49	5.95	5.2	6.36	5.47	5.64	5.74	5.76	6.03	5.98	5.38	5.42	6.25	6.6	5.47	6.92	7.2	6.35	5.51
Isoform0035368	brown	-0.523	GAIPB	5.45	5.27	7.01	5.45	5.22	6.57	4.29	4.32	3.96	3.17	4.16	3.62	3.85	4.4	4.24	2.63	3.46	3.16	4.11	4.44	4.59	4.26	6.62	4.78	8.17	6.47	5.37	7.18	5.65	5.57	5.58	5.69	5.36	5.94	5.94	5.5	5.21	4.78	5.49	5.96	5.96	6.43	6.82	6.26	7.02	5.58
Isoform0036451	brown	-0.684791	GAIPB	5.75	6.82	6.4	5.39	6.8	7.82	4.87	5.43	4.63	4.44	4.54	3.94	4.2	3.97	4.83	2.73	3.11	3	4.09	4.89	4.24	5.81	6.51	5.79	7.82	6.2	4.93	6.68	6.65	5.91	4.83	5.66	5.45	5.34	5.35	5.36	5.66	5.3	5.13	5.97	6.21	5.71	6.79	6.47	6.73	5.71
Isoform0014280	brown	-0.679177	PIF3	5.1	7.49	6.4	5.49	7.4	6.01	4.83	4.83	5	3.79	4.26	3.81	4.48	4.59	4.17	4.45	4.04	4.24	4.12	4.03	3.82	5.12	4.72	4.41	4.24	5.61	6.26	4.92	5.71	5.94	3.88	4.03	4.47	4.53	5.01	4.14	4.65	4.8	5.1	4.79	4.28	4.78	5.68	4.85	4.25	4.1
Isoform0014836	brown	-0.87062	PIF3	18.45	25.6	19.38	16.9	24.69	18.22	12.29	12.5	12.91	10.83	11.03	11.76	11.33	13.65	14.17	8.67	9.15	9.34	12.96	14.26	12.83	14.86	15.76	14.77	17.52	17.97	15.82	17.03	19.55	16.85	11.72	10.68	11.11	12.85	10.96	12.79	13.12	11.78	11.96	12.19	13.2	13.1	16.95	16.29	15.72	16.04
Isoform0020036	brown	-0.86861	PIL15	6.22	8.37	6.67	5.98	6.73	6.7	4.16	4.72	4.05	3.71	3.92	3.71	3.96	4.34	4.56	3.11	3.53	3.04	4	4.22	3.74	5.21	4.56	5.1	5.3	6.19	5.66	5.95	7.01	5.29	2.71	2.31	2.43	3.72	3.76	3.78	3.38	3.1	2.77	3.7	3.79	4.04	4.55	4.55	4.33	4.4
JA signalings
Isoform0011909	brown	0.791064	JAR6	1.9	1.99	1.69	1.68	1.68	1.53	4.55	5.19	2.45	5.6	5.98	4.37	6.19	5.41	4.88	5.19	3.77	4.87	5.4	5.43	10.23	4.49	3.4	5.65	4.52	2.73	2.56	3.11	1.67	2.05	4.84	4.66	4.6	4.13	4.53	4.82	7.11	7.29	6.88	6.12	5.44	5.8	4.5	4.18	4.46	3.67
Isoform0024711	brown	-0.419102	JAR6	6.34	6.98	5.02	5.88	6.05	4.8	5.68	5.23	5.47	4.34	6.04	4.13	4.91	5.8	5.74	2.76	3.12	3.12	6.48	7.4	10.34	6.41	6.83	9.17	8.97	6.48	7.41	6.25	6.1	5.36	5.73	5.87	4.85	4.25	4.36	4.17	5.97	4.85	5.93	4.98	4.81	5.1	6.95	6.51	4.98	6.51
Isoform0026131	brown	0.793811	JAR6	2.31	3.07	2.28	2.16	2.77	1.79	6.46	6.94	3.98	9.69	8.82	6.42	8.68	7.52	6.91	6.72	5.38	7.45	7.77	7.42	14.93	6.97	5.12	9.58	5.32	3.49	3.26	4.01	1.95	2.48	6.28	6.83	7.27	6.18	5.29	6.58	10.58	10.69	10.46	8.72	9.24	8.63	6.86	6.52	6.48	5.39
Isoform0026804	brown	0.807639	JAR6	1.8	2.81	1.69	2.06	2.48	1.98	5.71	6.15	3.42	7.99	7.55	5.07	7.13	5.69	6.56	6.15	5.2	5.78	6.53	6.53	11.97	6.27	4.39	6.55	5.49	2.98	2.61	3.44	2.13	2.54	5.69	5.53	6.24	5.3	4.78	5.41	8.8	8.07	8.28	7.34	6.61	7.18	4.72	5.16	5.87	4.09
Isoform0035066	brown	0.802595	JAR6	1.4	2.8	1.61	2.07	2.05	2.12	5.83	5.13	2.93	6.8	6.64	4.73	7.3	5.65	6.03	6.13	4.64	5.61	6.27	5.8	10.03	5.22	3.84	7.32	4.61	2.51	2.91	3.17	1.54	2.27	5.13	5.76	5.24	4.49	5.05	4.75	8.28	8.74	8.61	6.17	5.72	6.35	4.41	4.64	5.28	3.91
Isoform0017950	brown	0.539111	COI1	8.26	8.71	8.95	8.97	9.42	9.47	10	8.74	9.8	11.97	10.26	10.46	10.23	10.24	10.52	10.2	11.24	11.07	11.19	12.93	12.94	11.57	9.49	11.19	12.96	9.49	10.94	10.29	9.73	10.1	10.72	11.02	11.59	10.92	10.55	11.43	11.76	12.29	12.39	13.01	12.88	12.33	13.19	12.73	14	11.93
Isoform0032171	brown	0.520202	COI1	7.43	7.42	8.32	7.75	7.18	7.6	8.39	6.69	7.86	9.07	8.9	9.91	10.13	10.12	9.33	8.23	10.59	9.57	9.23	10.18	11.93	8.81	8.64	9.32	10.31	8.98	10.39	8.78	8.34	8.33	9.01	8.99	9.25	9.53	9.5	9.51	10.27	9	10.51	10.4	10.25	11.6	11.67	11.14	11.32	10.52
Isoform0044258	brown	-0.513002	TIFY6B	12.2	11.91	12.07	12.37	11.14	12.61	10.21	8.84	10.22	10.1	9.43	10.34	7.64	9.44	9.81	8.11	9.52	9.39	10.44	9.6	9.9	10.31	10.62	10.06	10.54	9.68	10.63	11.07	11.56	10.01	10.89	9.93	10.76	10.64	11.43	10.21	10.67	9.83	10.54	9.41	10.99	9.88	8.92	8.31	9.33	10.29
Isoform0050227	brown	-0.887784	TIFY3B	14.61	14.13	15.29	14.25	16.83	16.28	11.11	10.85	13.1	7.99	11.4	8.2	7.42	5.04	4.69	4	5.59	2.98	7.39	6.94	6.77	9.36	10.88	11.26	10.99	11.11	11.78	13.51	11.88	13.44	6.5	6.49	6.35	7.31	5.94	7.09	4.35	5.3	4.35	7.05	5.36	4.33	6.28	8.02	5.93	8.76
Anthocyanin biosynthesis
Isoform0049185	brown	0.918016	MYB113	0.48	0.28	0.03	0.31	0.69	1.3	18.81	14.93	18.79	51.96	49.67	56.91	57.57	52.51	41.69	108.64	102.88	99.33	77.37	43.19	62.17	35	10.41	27.37	6.09	5.92	8.41	5.53	4.38	5.69	55.41	55.3	53.46	50.1	52.13	53.45	75.26	74.25	64.05	63.57	65.41	66.99	24.74	19.87	21	15.21
Isoform0050985	brown	0.9171	MYB113	0.51	0.49	0.21	0.24	1.37	1.44	21.88	19.58	22.22	62.2	60.79	67.85	66.41	59.67	48.13	126.65	121.72	116.7	90.85	48.24	72.09	42.84	11.6	29.73	6.55	7.61	10.79	5.78	6.62	7.27	66.06	63.87	63.45	60.23	57.15	60	89.53	90.53	70.91	76.48	74.59	81.68	28.69	24.86	26.14	16.09
Isoform0051418	brown	0.888289	MYB113	0.29	0.54	0.23	0.42	0.74	1.18	20.85	14.81	19.07	69.75	64.29	75.76	76.1	75.77	58.33	172.91	167.4	156.48	116.1	57.05	94.98	49.32	11.43	30.23	6.79	5.72	10.01	5.03	4.79	5.72	78.29	81.8	80.89	73.05	71.87	69.48	119.75	119.16	98.22	90.93	91	103.99	34.88	25.85	31.28	18.5
Isoform0042891	brown	0.915418	MYB113	0.35	0.42	0.1	0.24	0.8	1.19	14.83	12.78	14.52	43.38	40.43	45.32	41.67	40.81	31.94	87.4	81.08	78.84	61.93	34.71	48.49	28.02	9.08	19.23	4.64	4.05	7.02	4.57	3.32	4.65	43.44	42.35	44.05	41.28	41.24	40.7	61.26	59.8	49.04	51.38	48.66	54.96	19.86	15.65	16	11.07
Isoform0037293	brown	0.912839	DFR	12.68	19.01	12.58	15.16	17.68	8.9	45.45	37.84	33.5	41.75	39.01	37.61	45.9	49.08	42.15	48.65	44.16	43.16	50.23	33.64	36.41	46.07	25.24	32.77	26.72	23.14	23.57	29.16	25.05	25.38	40.91	39.98	45.15	41.89	41.33	43.57	51.52	48.09	46.54	46.59	46.26	47.81	34.03	34.24	36.77	35.72
Isoform0038113	brown	0.903225	DFR	14.23	21.72	13.24	17.56	18.69	9.51	50.83	45.24	40.09	49.8	44.84	42.46	57.45	56.59	47.86	53.76	49.59	48.54	54.46	37.82	39.78	53.84	28.12	38.25	32.43	28.83	27.88	33.15	27.33	28.27	43.02	46.19	47.95	49.39	47.64	45.73	58.46	53.46	53.07	58.66	54.01	55.98	41.41	38.09	42.92	43.71
Isoform0043084	brown	0.912562	DFR	16.06	23.52	14.6	20.06	22.06	10.9	55.92	47.46	42.09	54.02	52.41	49.13	63.43	61.67	56.51	62.76	56.33	54.88	62.29	41.85	42.22	59	32.62	42.68	36.04	31.3	29.94	36.48	30.95	32.55	51.6	50.77	53.86	51.18	53.19	50.8	66	62.21	59.96	65.35	62.14	60.46	46.57	45.6	47.99	49.17
Isoform0043473	brown	0.907705	DFR	12.59	23.36	15.39	17.91	20.04	11.97	51.42	43.17	39.71	49.31	45.2	41.89	49.92	55.04	45.86	52.46	48.14	48.19	54.08	37.28	41.04	49.22	28.27	37.16	31.55	26.9	27.15	33.13	27.24	26.42	47.15	48.17	48.89	49.6	45.25	47.41	58.77	54.22	50.44	56.96	53.45	50.71	39.06	36	39.39	42.19
Isoform0043478	brown	0.904297	DFR	15.91	25.85	15.37	19.87	22.71	13.09	57.19	51.99	44.95	57.69	52.68	48.2	65.32	64.42	56.01	61.35	55.62	57.32	63.05	43.09	45.73	59.61	31.55	44.3	36.73	33.57	31.31	39.85	33.15	34.44	53.07	53.09	57.55	56.17	55.36	55.12	67.14	63.55	64.71	67.8	65.44	64.25	47.52	46.71	48.26	49.39
Isoform0046595	brown	0.931967	DFR	65.75	110.67	61.29	84.65	101.1	52.84	238.3	213.97	195.51	248.73	226.92	214.14	301.93	290.51	242.94	289.58	269.48	259.3	270.9	221.51	209.81	261.5	150.84	195.76	139.16	130.89	139.31	157.93	130.91	144.13	258.62	251.62	259.89	253.44	250.14	255.53	274.58	272.28	271.28	277.08	279.83	293.17	183.5	168.63	177.89	194.87
Isoform0047964	brown	0.895153	DFR	16.01	28.14	19.29	22.6	26.34	13.97	61.77	54.23	49.43	61.41	57.29	53.31	68.2	69.35	56.83	66.2	59.96	61.24	68.82	47.9	50.55	67.19	37.01	48.88	39.13	36.66	32.63	45.21	34.82	32.23	57.08	57.24	58.68	58.13	59.19	58.36	72.77	70.72	68.78	74.25	66.07	69.49	52.39	49.91	51.35	56.53
Isoform0050620	brown	0.825394	DFR	44.34	74.83	45	53.98	62.68	36.69	133.11	124.39	111	128.32	126.76	127.04	177.3	163.66	152.17	145.02	157.49	154.31	158.72	122.29	137.35	146.72	95	124.89	107.43	107.74	95.32	103.81	96.83	101.71	117.52	115.09	117.57	139.85	141.03	140.49	130.8	129.12	119.9	136.8	140.2	137.56	135.11	120.12	112.29	132.46
Isoform0041222	brown	0.901217	ANS	17.66	19.39	9.68	16.68	20.46	11.24	40.71	39.43	38.73	63.18	62.33	63.33	56.04	55.97	49.73	85.58	91.41	83.23	71.83	43.17	70.28	37.86	22.85	34.6	9.01	9.04	8.55	12.78	11.7	11.95	52.93	53.01	52.84	53.24	52.69	54.75	67.86	68.24	69.07	63.76	61.72	76.89	21.09	15.15	17.28	20.37
Isoform0042201	brown	0.903047	ANS	17.84	20.89	10.82	18.72	22.66	11.89	45.63	44.58	44.21	67.02	68.11	70.55	62.47	63.91	53.2	95.41	98.65	91.08	78.05	48.49	79.7	41.35	23.53	38.19	8.82	10.39	9.31	14.33	12.68	11.3	56.64	59.12	59.33	59.21	59.31	59.62	73.78	75.38	77.95	64.72	67.42	78.62	21.59	16.11	18.46	23.03
Isoform0042735	brown	0.898733	ANS	13.68	14.52	8.74	12.57	16.16	9.34	30.89	30.71	33.03	47.76	43.78	47.53	42.3	43.8	39.36	66.8	72.07	60.37	57.5	33.1	53.29	31.07	17.14	27.31	7.63	7.34	6.71	10.2	9.4	9.38	41.94	43.55	41.74	41.3	40.14	42.18	52.57	53.38	54.94	47.37	44.63	58.2	16.69	11.6	13.69	17.36
Isoform0043661	brown	0.898317	ANS	16.9	19.11	11.34	17.33	22.24	13.11	43.43	41.98	41.02	64.34	64.77	65.01	61.57	60.07	52.66	86.15	98.57	88.09	78.35	46.91	72.69	38.95	25.85	37.1	10.05	10.79	9.11	14.74	12.55	11.59	55.74	57.94	56.13	55.51	55.38	56.38	73.03	73.24	78.62	63.72	64.02	79.33	21.15	15.02	18.6	21.4
Isoform0045102	brown	0.89864	ANS	17.54	20.57	11.85	18.57	22.85	12.49	44.65	44.05	43.29	65.44	67.86	69.52	59.46	64.86	56.69	95.07	99.48	91.24	82.78	47.74	77.69	44.65	23.14	36.18	9.71	11.28	9.56	13.85	13.76	12.58	60.22	60.06	59.84	61.22	61.66	60.86	75.03	78.62	77.29	70	69.18	81.58	20.79	15.56	19.07	23.69
Isoform0050045	brown	0.895335	ANS	15.52	17.01	9.47	14.2	18.32	9.66	37.67	35.87	33.71	51.6	52.54	54.83	51.31	47.43	43.8	73.51	76.54	68.74	61.52	37.65	61.39	33.56	20.23	28.22	7.96	9.65	7.71	11.74	10.7	8.53	47.6	46.85	42.21	48.48	45.19	48.65	57.05	56.2	59.3	53.02	51.63	67.47	17.01	11.68	16.2	16.33
Isoform0048577	brown	-0.792477	ANR	39.76	36.92	47.76	43.22	41.15	52.93	10.71	13.25	15.74	5	7.75	6.5	8.27	8.22	7.89	3.37	4.18	3.4	15.69	24.61	18.69	18.05	24.24	18.94	73.18	113.56	59.88	70.91	72.76	50.45	19.59	17.21	17.38	11.71	10.31	9.53	16.74	17.8	18.73	7.88	6.38	7.9	35.59	50.39	30.82	23.13
Isoform0037725	brown	0.898485	FGT	0.37	0.17	0.38	0.49	0.55	0.9	11.47	6.73	17.21	31.82	27.92	40.11	30.83	38	32.13	64.93	64.97	53.1	61.32	32.73	45.39	35.24	9.92	21.29	6.22	5.75	8.68	7.06	3.23	3.99	39.62	38.61	40.92	38.67	42.42	38.76	45.26	47.44	40.01	39.2	32.82	46.58	18.75	15.19	16.66	8.01
Isoform0039882	brown	0.844225	GT1	0.07	0.03	0.1	0.03	0.05	0.29	2.61	1.93	5.06	11.07	9.07	14.15	13.52	17.09	13.79	39.47	35.01	30.38	26.27	10.8	15.03	12.29	2.06	6.73	1.33	1.14	1.7	1.21	1.01	1.23	17.35	16.87	16.24	16.97	14.91	15.79	14.95	24.47	17.48	15.14	16.99	22.03	5.73	3.35	4.39	2.13
Isoform0042196	brown	0.910378	GT1	0.26	0.33	0.4	0.32	0.52	1.27	9.09	5.81	13.56	28.1	27.34	34.53	27.55	35.07	28.27	58.23	59.58	50.42	51.63	29.63	39.81	28	7.77	18.06	4.65	4.23	6.26	4.61	2.53	4.46	33.72	35.92	35.98	38.21	35.35	36.61	40.65	41.67	35.43	36.03	32.33	42.87	15.46	13.57	15.43	7.21
Isoform0043556	brown	0.847575	GT1	0	0.09	0.19	0.03	0.15	0.41	2.56	2.09	5.45	11.18	10.53	14.52	14.59	18.56	15.71	41.43	35.3	33.17	27	12.61	15.67	11.56	2.06	6.43	1.48	1.16	1.6	1.82	0.97	1.09	16.17	17.26	15.6	15.89	15.64	15.1	15.84	23.48	18.32	15.82	18.67	22.91	6.14	3.68	5.06	2.62
Cell wall metabolism
Isoform0015571	brown	0.712358	BGAL17	13.61	13.77	11.39	12.32	12.9	12.08	17.96	17.72	16.39	21.72	21.76	20.84	22.79	24.51	22.22	19.32	21.29	19.79	24.07	18.93	20.76	23.33	18.71	21.14	16.5	14.97	17.79	15.79	15.14	17.7	21.49	19.87	21.75	23.22	21.02	23.47	19.61	18.53	16.35	24.54	24.08	21.26	20.31	21.19	20.73	22.94
Isoform0020615	brown	0.702772	BGAL17	13.88	12.13	12.34	11.12	11.68	12.48	15.94	16.6	14.94	19.03	18.02	16.63	18.8	20.53	19.33	15.68	19.4	17.24	19.61	17.25	17.55	18.75	15.2	17.54	14.88	14.37	15.44	13.57	14.76	13.72	18.86	16.08	16.62	18.37	19.51	18.55	17.73	16.56	14.61	18.05	18.76	18.54	18.09	16.33	16.83	19.78
Isoform0007552	brown	-0.8912	Gba2	6.79	9.76	8.79	6.86	8.99	9.27	2.77	3.29	3.79	1.82	1.69	1.57	2.59	2.02	2.4	1.7	1.42	1.49	3.62	3.66	2.39	5	4.66	3.54	3.88	5.99	4.42	3.78	8.85	6.19	3.04	3.29	3.18	2.23	2.18	2.37	2.52	2.9	3.86	2.93	2.92	2.88	3.25	3.73	3.66	3.4
Isoform0008514	brown	-0.897323	Gba2	6.12	8.23	8.93	6.44	7.95	8.48	2.85	3.13	3.32	2.04	1.77	1.7	2.61	2.02	2.89	1.45	1.52	1.44	3.21	3.22	2.92	4.67	4.52	2.91	3.97	5.8	4.41	4.22	7.93	6.06	2.38	2.67	2.72	2.18	2.15	2.25	2.61	3.12	3.93	2.56	3.24	2.64	2.98	3.2	3.13	3.55
Isoform0008971	brown	-0.900165	Gba2	9.77	12.89	13.05	10.38	11.86	12.14	3.96	4.87	5.73	2.57	2.23	2.29	3.95	2.49	3.34	2.1	1.45	1.48	3.79	4.35	3.4	6.43	6.14	4.51	4.82	7.37	5.47	6.41	12.31	8.28	3.87	3.68	3.48	2.94	2.22	2.63	4.04	3.97	3.84	3.35	3.64	3.87	4.1	4.51	3.97	4.21
Isoform0039851	brown	0.793127	XTH28	11.5	15.52	12.19	10.7	15.71	14.38	16.07	17.15	15.1	27.09	22.95	21.46	23.59	22.17	24.14	20.76	26.2	28.82	15.44	16.77	11.83	16.41	16.93	13.92	11.5	12.65	12.3	12.13	14.87	12.92	19.68	19.15	18.26	19.08	21.41	19.73	27.75	25.09	24.39	25.88	24.72	24.35	13.17	14.11	14.08	16.18
Isoform0041405	brown	0.835184	XTH28	11.28	16.68	10.69	10.23	15.45	12.6	18.36	18.55	16.7	34.72	29.84	31.47	36.28	23.76	27.34	24.52	26.09	28.03	23.98	21.08	17.13	23.46	15.86	16.32	11.49	9.97	11.43	12.23	11.47	13.21	27.92	26.88	28.26	28.64	28.13	28.04	29.17	26.41	30.39	27.13	28.29	29.52	12.89	14.99	14.22	14.07
Isoform0041921	brown	0.863094	XTH23	11.52	18.02	6.2	10.56	12.58	7.02	35.5	37.72	27.21	58.5	45.12	45.95	50.52	67.65	62.55	57.94	60.21	55.6	23.19	34.91	21.45	29.87	29.67	19.58	17.67	6.95	12.82	15.24	7.61	13.07	47.03	46.69	47.11	51.07	47.74	48.03	85.87	73.73	62.78	77.87	75.88	60.08	28.23	32.77	36.15	24.32
Isoform0046362	brown	0.849066	XTH23	11.96	20.34	7.28	11.01	14.06	8.07	37.21	41.73	29.28	65.67	50.78	49.39	54.14	73.73	69.32	64.67	68.96	61.04	25.07	37.68	20.65	33.17	35.98	23.4	19.53	7.55	14.93	16.47	8.22	13.92	53.37	53.2	53.89	56.18	54.31	54.24	102.32	84.05	72.06	88.25	83.52	64.51	29.18	35.1	40.34	27.13
Isoform0050004	brown	0.849086	XTH28	7.99	11.1	8.43	7.82	12.08	10.36	15.17	15.54	14.7	29.81	24.43	25.94	32.49	22.57	21.03	22.84	22.5	22.69	21.59	19.01	14.28	19.44	13.32	12.57	10.96	7.65	8.91	9.76	9.72	10.49	23.01	25.87	25.04	25.05	22.81	22.36	25.22	25.23	26	24.34	22.54	24.81	9.56	10.75	13.58	11.2
Isoform0047043	brown	0.73729	EXPA8	4.36	4.4	2.27	3.82	6.62	3.29	54.42	60.61	30.76	76.89	75.18	58.27	52.89	57.42	51.33	55.2	60.94	72.59	25.25	23.88	20.46	21.93	16.25	32.46	6.02	9.25	6.29	11.14	8.79	9.14	14.83	15.13	16.98	36.38	39.28	35.53	25.88	32.82	17.75	43.05	49.9	41.77	22.92	19.67	21.35	38.15
Isoform0048832	brown	-0.595714	EXPA6	13.98	6.07	13.96	10.86	12.94	22.07	4.86	4.84	5.59	4.08	3.42	6.5	3.55	4.96	6.44	2.14	3.11	3.35	4.95	9.5	6.3	11.76	13.65	10.08	31.34	25.93	17.36	43.23	25.87	18.23	10.04	10.64	10.7	19	16.96	19.06	4.22	3.16	3.22	8.3	10.81	5.98	21.72	24.75	19	26.29
Isoform0042332	brown	0.621712	CYCD3-3	4.52	4.96	5.36	5.6	5.57	4.44	5.29	3.35	5.27	7.53	6.03	8.72	7.16	9.94	8.59	11.53	15.47	15.72	5.95	5.9	5.18	5.22	4.8	5.86	3.43	4.72	4.22	4.27	4.4	5.3	5.05	5.05	5.76	6.47	7.25	7.09	7.16	5.6	4.49	7.27	7.08	7.03	6.24	5.53	6.66	4.41
Isoform0004831	brown	-0.908031	GAUT6	17.39	20.78	17.2	17.6	19.33	17.23	14.35	16.59	17.37	7.94	10.58	8.55	13.82	9.89	10.33	5.85	5.87	5.38	11.3	14.21	11.19	14.06	15.98	14.2	15.01	20.92	21.98	22.6	24.13	20.4	9.96	10.12	9.8	9.42	9.3	9.07	8.5	8.68	8.74	11.14	11.29	10.74	12.63	14.03	11.97	15.43
Isoform0032492	brown	-0.501456	PMEU1	13.8	9.89	12.17	13.65	11.75	14.4	8.01	5.92	8.67	7.86	4.97	6.79	7.48	6.12	7.57	4.14	4.72	4.23	8.74	7.45	3.85	11.56	9.45	5.38	7.94	11.18	7.29	9.19	10.18	9.16	8.71	9.18	7.46	7.28	8.62	7.48	9.49	13.06	10.6	13.47	14.93	12.79	11.15	11.24	10.31	8.78
Isoform0033779	brown	-0.77388	PME7	7.94	3.38	15.51	6.21	6.36	18.87	4.96	5.06	5.74	3.02	3.11	3.07	2.57	3.61	2.51	1.25	1.88	1.08	5.54	7.1	4.36	4.83	5.24	6.03	7.61	7.93	7.94	7.76	6.83	8	5.54	6.67	5.77	2.33	2.16	2.51	2.97	1.87	2.29	1.44	2.36	1.82	4.08	5.28	5.06	3.55
Isoform0001027	brown	0.983563	At5g48900	3.9	3.14	1.72	3.29	4.32	2.3	16.64	15.3	11.55	30.7	26.72	28.6	26.33	25.62	22.81	33.36	33.22	33.89	26.07	18.96	23.27	18.53	10.2	16.27	8.61	5.67	6	7.42	5.27	5.71	24.85	25.74	25.27	25.81	25.15	25.85	28.84	30.46	27.04	27.65	28.06	29.06	14.05	14.21	15.56	13.62
Isoform0004486	brown	0.968566	At5g48900	1.26	0.88	0.61	0.97	1.33	0.88	6.42	6.09	4.16	10.55	9.21	9.11	8.37	8.63	7.76	11.94	12.42	11.87	10.18	7.8	8.94	6.74	3.96	6.1	3.73	2.39	2.6	2.89	1.84	2.53	10.67	10.42	10.29	10	9.81	9.21	10.83	12.06	11.51	9.84	9.66	10.55	6.68	5.85	7.28	5.3
Isoform0007126	brown	0.957465	At5g48900	1.13	1.14	0.81	1.15	1.34	1.1	8.04	6.85	4.93	15.8	13.3	14.07	12.16	12.42	11.09	18.01	18.95	17.77	15.82	10.26	13.72	9.75	4.25	7.93	4.88	2.74	3.53	4.41	2.09	3.21	14.41	15.28	14.71	13.22	13.74	13.08	18.05	19.35	17.38	16.22	14.99	16.4	11	10.94	11.97	8.33
Isoform0007505	brown	0.965381	At4g13710	10.61	13.37	5.81	10.01	13.07	6.7	42.45	42.75	32.18	54.27	49.08	50.12	47.69	50.18	49.05	44.44	49.92	54.14	47.81	40.74	47.62	36.97	26.49	39.09	17.02	9.96	13.69	13	8.79	12.38	43.44	43.55	43.81	44.63	44.35	43.79	46.04	48.1	43.05	44.78	43.1	44.6	35.12	29.98	34.92	27.2
Isoform0008138	brown	0.855568	At5g48900	3.16	2.86	2.54	2.89	3.53	2.68	11.85	11.29	9.31	16.57	16.44	16.63	13.83	16.8	14.58	15	16.38	13.97	14.1	12.52	11.56	11.72	8.6	11.87	3.49	3.91	4.35	3.79	3.07	4.18	10.65	9.98	9.62	14.68	13.01	13.71	11.5	12.76	8.92	12.56	12.98	13.58	6.43	5.87	6.47	8.01
Isoform0008206	brown	0.970526	At5g48900	3.09	2.63	1.89	2.7	3.04	2.16	19.65	14.65	11.69	37.87	31.12	33.54	32.7	29.08	25	42.66	42.02	40.59	34.7	23.81	29.65	22.87	10.38	17.99	11.31	6.25	8.14	9.07	4.89	7.04	32.41	32.32	33.1	31.51	29.53	30.9	38.34	39.54	38.29	35.87	34.66	38.43	23.9	23.88	26.55	18.46
Isoform0010265	brown	0.970992	At5g48900	3.1	2.23	1.46	2.57	2.85	2.73	17.08	13.14	10.61	34.08	27.89	30.95	27.7	27.4	21.29	37.18	37.36	35.93	30.04	20.79	28.12	21.06	9.06	16.36	9.48	5.72	7.17	8.19	4.37	5.84	29.72	28.95	28.62	25.44	27.94	29.25	33.69	36.25	34.57	30.59	30.85	34.5	20.92	20.27	21.98	16.7
Isoform0010316	brown	0.979799	At5g48900	3.66	2.89	2.31	3.38	3.88	3.13	18.43	16.98	12.39	32.63	27.97	30.53	28.22	27.74	24.48	37.08	38.12	35.63	29.98	21.25	25.81	20.76	12.32	18.49	9.83	6.47	6.87	8.57	5.9	7.3	29.27	29.21	28.46	29.57	28.67	28.6	32.12	36.45	31.07	31.2	30.44	31.39	16.91	16.8	19.27	15.05
Isoform0011781	brown	0.857725	At5g48900	6.45	5.44	3.49	6.4	6.7	4.69	22.68	20.72	16.92	30.83	31.35	31.86	28.17	29.95	25.35	29.7	29.94	27	25.48	23.94	22.08	21.53	16.01	21.36	6.36	6.81	7.6	6.19	6.05	7.29	18.05	17.72	18.09	24.21	25.24	24.51	20.63	21.28	16.3	23.81	25.87	24.58	14.73	10.12	12.43	13.8
Isoform0012772	brown	0.981081	At5g48900	3.6	3.08	2.01	2.99	3.78	2.74	17.57	16.36	11.98	30.93	26.85	28.61	25.72	26.8	23.5	35.86	36.17	35.28	28.56	21.69	24.3	18.85	11.35	16.64	9.74	5.88	6.21	7.98	6.26	6.97	26.02	26.05	26.41	26.81	27.89	26.69	29.17	32.35	30.5	28.25	29.64	29.97	16.93	15.79	15.44	13.84
Isoform0014183	brown	0.962767	At3g07010	10.84	13.88	6.07	10.95	12.26	7.27	41.43	40.65	29.76	54.72	48.38	50.78	48.23	48.53	47.83	43.61	48.89	50.89	43.62	38.79	43.73	38.58	25.03	35.05	15.27	10.39	13.06	12.58	8.94	13.11	42.48	41.89	42.86	43.88	43.05	46.02	42.68	45.09	39.92	42.16	43.72	42.37	31.73	30	33.1	28.8
Isoform0021424	brown	0.961825	At3g07010	19.05	25.49	11.59	20.65	23.29	12.81	82.33	75.61	57.69	102.73	91.16	98.88	89.9	94.11	92.35	76.28	100.25	99.53	86.13	75.52	89.73	72.74	48.46	67.24	29.23	20.71	24.45	24.57	16.32	23.18	85.87	87.41	83.95	86.95	90.19	90.6	88.53	88.07	83	84.35	83.99	86.62	61.28	55.4	66.8	54.09
Isoform0022988	brown	0.961604	At3g07010	19.94	26.88	11.22	21.31	23.79	14.17	83.2	81.35	60.35	105.93	96.56	101.12	95.75	97.26	96.98	81.9	99.88	104.01	90.57	74.44	93.01	79.99	47.01	72.41	31.37	20.86	25.17	25.73	18.98	22.56	87.7	87.74	87.79	89.46	91.08	94.41	93.35	94.74	85.35	84.86	90.3	88.26	61.29	57.74	66.36	55.24
Isoform0023965	brown	0.693543	At3g07010	13.26	15.84	7.17	13.75	14.36	7.91	14.88	15.5	13.99	18.23	15.8	16.73	16.71	16.97	18.07	12.84	15.96	17.12	15.13	14.74	14.75	14.31	11.72	12.2	6.26	5.24	5.61	5.5	6.09	5.74	15.18	15.38	15.66	16.66	16.07	17.77	14.35	15.07	14.04	15.02	14.83	15.76	10.65	10.21	11.36	11.59
Isoform0024181	brown	0.956629	At3g07010	20.59	23.9	11.35	20.21	21.05	12.17	75.85	75.66	57.9	92.81	87.76	90.14	83.96	89.33	85.65	75.03	88.55	94.17	74.9	68.27	80.17	66.66	44	65.27	29.22	19.22	23.14	21.91	15.6	21.66	70.66	75.17	72.93	76.67	78.51	78.03	73.98	81.01	70.4	73.51	76.11	74.16	55.49	48.81	61.97	50.14
Isoform0024316	brown	0.961203	At3g07010	22.79	30.78	13.35	23.44	29.19	15.17	94.34	89.59	70.05	117.48	105.35	115.66	108.93	112.05	107.96	91.91	112.78	114.63	103.68	86.77	104.82	89.3	53	81.58	34.54	23.5	28.32	27.77	20.51	26.97	101.18	99.88	101.36	103.14	104.32	105.64	105.82	111.66	94.74	98.79	99.28	102.11	69.13	65.15	78.94	64.99
Isoform0024573	brown	0.955868	At3g07010	19.13	25.07	10.9	20.16	24.77	13.06	82.56	76.58	60.47	102.59	91.91	96.74	97.41	90.7	90	78.98	95.93	96.79	85.73	73.03	87.99	75.09	45.27	66.71	28.19	20.47	25.07	23.89	16.53	23.13	85.13	85.73	85.47	90.59	86.93	88.23	84.69	86.24	78.02	82.07	83.49	82.12	57.45	53.31	62.85	51.66
Isoform0025109	brown	0.812825	At3g07010	13.42	13.58	6.72	13.69	13.41	6.48	17.31	16.78	14.47	20.91	19.31	19.81	19.32	19.97	20.23	15.57	19.72	19.42	17.73	15.89	17.3	16.43	12.19	15.42	7.28	4.88	5.83	5.7	4.95	6.47	18.37	18.69	18.23	20.59	18.4	19.6	16.83	19.24	15.32	17.04	16.86	16.36	12.51	11.46	12.56	12.37
Isoform0025152	brown	0.957489	At4g13710	17.27	20.85	9.41	16.25	20.51	10.43	67.69	64.49	50.05	86.53	75.84	81.57	67.93	78.46	77.36	63.54	77.48	83.69	69.95	62.65	73.71	62.11	37.94	55.75	23.79	16.15	19.45	19.33	13.32	18.58	69.71	69.77	72.47	70.73	71.5	74.95	74	74.91	66.6	69.84	69.32	69.95	48.03	45.21	53.73	44.28
Isoform0026058	brown	0.954455	At3g07010	14.94	19.92	8.74	14.74	17.43	9.51	60.48	60.61	45.95	77.27	68.42	73.42	70.08	69.68	68.29	57.4	71.19	71.14	66.18	55.84	63.41	54.67	35.73	49.86	21.71	15.27	18.08	18.48	14.02	17.93	63.71	64.96	64.81	67.19	65.99	65.72	66.48	69.05	60.9	59.33	63.34	64.92	43.85	40.2	46.23	39.59
Isoform0026713	brown	0.953316	At3g07010	13.47	16.63	7.21	14.26	15.66	8.81	53.91	51.83	40.97	68.95	59.1	63.65	57.6	60.03	56.65	50.07	60.64	64.55	54.95	48.13	56.38	46.14	29.62	45.08	18.44	12.77	15.41	15	11	15.68	53.53	54.18	53.76	56.74	54.74	56.5	54.67	56.63	49.8	52.28	52.25	51.26	39	34.54	40.8	33.59
Isoform0026853	brown	0.949275	At3g07010	16.06	20.14	8.62	16.24	18.64	11.03	61.72	59.2	45.57	75.41	71.39	72.96	72.85	71.49	67.68	59.68	72.86	73.82	62.39	55.98	63.18	56.79	36.28	52.26	23.88	14.97	17.14	18.02	12.28	16.64	60.07	60.11	58.23	61.27	62.39	64.04	62.27	62.77	53.54	55.49	61.62	60.33	44.39	39.26	46.47	38.71
Isoform0027719	brown	0.955587	At3g07010	21.18	27.33	11.64	22.19	26.04	14.42	87.04	82.17	65.66	105.65	97.02	102.01	94.98	96.7	91.02	87.99	94.43	103.4	85.79	76.59	86.16	72.04	47.84	73.51	31.75	20.93	23.97	25.16	16.54	22.34	79.15	80.01	77.17	82.87	85.6	87.73	84.79	85.88	73.13	81.6	84.91	79.96	59.84	58.18	66.4	54.95
Isoform0028294	brown	0.948829	At3g07010	18.65	25.56	10.19	19.09	22.24	11.34	78.71	71.29	54.62	95.38	84.73	86.84	86.93	85.47	83.13	74.13	85.37	87.92	76.39	65.4	75.18	66.76	45.85	66.34	28.43	18.78	22.72	22.32	15.24	19.83	70.68	72.29	73.14	77.47	75.87	77.65	73	73.66	66.7	71.39	76.21	73.8	54.99	48.56	60.16	49.73
Isoform0028781	brown	0.840579	At5g48900	4.55	3.92	2.35	4.48	5.47	2.73	25.75	25.07	18.31	45.99	42.48	38.71	46.15	32.56	29.74	41.31	31.96	32.25	16.96	18.61	17.23	20.82	14.79	21.93	8.25	5.37	6.38	7.02	5.05	7.19	15.65	16.6	15.83	24.55	24.74	25.22	21.64	31.09	20.25	32.7	43.91	34.13	19.5	15.4	19.05	18.33
Isoform0030048	brown	-0.922432	PMR6	7.77	11.29	12.81	8.93	10.3	14.05	3.29	4.34	4.84	1.54	1.8	1.84	2.76	1.89	2.94	0.83	1.06	1.05	1.47	2.92	1.15	4.82	7.02	3.83	5.84	9.47	7.15	10.1	14.33	10.19	1.06	0.89	0.85	3.9	3.52	4.39	1.12	1.11	0.82	3.29	3.08	2.19	4.23	3.88	4.63	7.08
Isoform0030532	brown	0.951147	At3g07010	18.62	24.88	10.17	19.6	20.23	11.89	74.36	68.7	53.06	93.63	85.07	85.58	84.55	84.91	81.29	72.03	83.37	84.11	73.18	65.7	74.34	63.06	42.68	60.35	28.28	17.7	21.91	21.62	15.25	19.72	70.75	70.04	69.36	73.47	75.52	75.23	71.76	73.57	67.44	67.7	69.78	69.59	51.99	47.53	58.64	47.87
Isoform0031411	brown	-0.927891	At3g53190	10.32	12.84	14.55	10.52	13.7	15.2	5.37	5.99	6.51	2.23	2.79	2.45	4.48	2.73	2.92	1.48	0.76	1.19	1.86	3.61	1.51	5.37	7.94	4.23	7.17	11.91	9.54	9.44	15.9	12.14	1.19	0.92	1.2	4.62	3.63	4.42	1.18	1.68	1.18	4.49	4.89	3.47	5.34	5.5	6.07	8.51
Isoform0032185	brown	0.853755	At5g48900	15.72	12.62	8.03	16.33	16.66	12.13	54.96	55.14	43.92	81.86	80.72	79.78	70.71	75.79	65.08	76.71	73.32	63.61	61.17	54.31	57.3	55.45	38.67	52.86	14.04	17.42	18.33	15.5	13.44	18.06	44.43	43.42	45.13	61.32	64.9	64.49	49.82	57.44	39.01	62.82	69.88	60.68	32.95	23.89	30.83	32.89
Isoform0034980	brown	0.951503	At3g07010	19.42	24.84	11.38	20.31	22.26	12.78	73.44	72.44	55.33	96.49	85.49	87.96	86.62	84.6	81.64	72.4	85.65	88.78	74.78	69.32	77.34	65.03	45.77	61.13	26.89	18.15	21.63	22.31	15.47	21.26	72.53	71.52	72.23	76.8	73.55	76.48	74.58	75.91	67.65	74.57	70.48	71.37	53.3	48.43	58.38	49.6
Isoform0035235	brown	0.973591	At5g48900	7.57	6.28	3.85	7.95	8.1	4.8	42.51	33.71	27.26	88.66	72.89	77.8	72.47	63.84	56.61	100.88	94.74	94.23	75.17	52.93	66.04	54.65	24.81	41.45	24.52	13.76	17.69	19.66	11.59	15.45	71.29	70.61	75.42	70.06	68.73	70.17	84.99	89.15	83.58	84.14	82.68	85.86	52.13	49.03	58.3	38.5
Isoform0035936	brown	0.894291	At5g48900	3.05	2.2	1.94	2.78	3.75	2.51	13.15	12.38	10.37	18.19	21.01	18.28	19	18.86	16.47	18.65	18.25	15.45	14.5	12.42	11.24	12.07	8.31	11.89	4.19	3.2	4.02	4.07	3.22	4.28	11.24	12.36	10.05	16.33	15.97	13.75	14.11	15.05	10.56	15.21	18.06	16.53	9.1	7.02	7.36	8.48
Isoform0036183	brown	0.981821	At5g48900	9.27	8.25	4.97	9.27	9.85	6.89	42.88	39.7	30.73	73.3	67.51	69.2	64.9	62.91	52.77	81.63	79.2	80.51	61.12	47.5	55.09	45.11	25.06	40.97	19.52	13.83	13.6	18.62	12.25	16.32	58.97	59.52	60.52	62.93	63.87	63.39	68.61	77.05	60.76	66.9	68.33	65.07	34.93	32.18	40.79	30.67
Isoform0036380	brown	0.951002	At4g13710	18.39	24.03	10.2	19.81	22.8	11.53	70.72	70.65	53.21	96.64	84	82.69	88.6	84.95	79.9	73.78	81.68	84.58	74.14	63.58	75.66	63.24	40.01	60.43	26.45	16.88	21.47	20.8	14.93	20.99	68.48	70.11	71.17	75.17	71.88	74.79	72.49	73.98	66.01	65.42	71.61	71.7	53.71	47.36	57.22	46.1
Isoform0036468	brown	0.837077	At5g48900	4.45	4.14	2.64	4.44	4.85	3.53	26.21	25.5	18.91	47.16	44.52	40.7	45.86	33.31	29.61	43.28	32.78	32.01	18.16	18.9	18.39	20.69	13.49	22.72	8.61	5.75	6.77	7.18	5.58	7.61	16.6	15.69	16.24	25.52	25.97	28.48	21.81	32.52	19.02	34.84	45.63	32.71	17.46	15.77	19.26	18.74
Isoform0037079	brown	0.975004	At5g48900	8.29	7.35	4.16	7.16	7.94	5.87	45	35.83	28.81	93.7	75.19	81.74	74.34	71.39	61.56	106.49	97.7	93.65	80.29	54.94	72.83	55.89	27.32	45.7	27.04	13.8	18.15	19.55	10.96	17.72	77.12	75.37	77.09	71.97	71.63	73.35	88.92	95.77	88.12	85.27	86.23	85.41	53.38	53.53	61.91	40.49
Isoform0037204	brown	0.792948	At5g48900	1.43	0.83	0.66	1.15	1.61	1.28	9.26	7.4	6.63	19.05	14.34	17.42	14.99	15.56	12.02	11.25	14.2	9.46	12.97	12.52	9.71	13.64	7.07	9.03	1.68	1.56	1.78	1.58	1.5	2.28	7.33	7.95	7.38	15.11	14.84	13.51	16.58	13.86	9.48	18.35	20.55	15.39	4.78	2.95	4	3.71
Isoform0038451	brown	0.949555	At3g07010	22.44	27.66	12.07	21.99	26.78	14.5	83.94	81.3	62.94	107.09	94.33	98.92	81.84	96.16	91.53	84.49	93.2	100.12	78.37	73.52	85.66	68.6	49.19	72.27	30.4	19.99	23.99	23.68	15.96	22.79	79.19	78.2	79.57	84.69	81.96	82.17	81.09	87.27	72.58	78.87	81.54	81.34	57.29	54.34	64.96	53.96
Isoform0039267	brown	0.846584	At5g48900	17.72	15.08	9.43	17.21	17.91	13.92	61.04	61.21	51.99	93.68	89.86	88.92	80.44	87.83	74.03	80.21	76.84	73	67.98	62.82	60.59	59.09	39.49	60.63	16.41	18.37	20.38	17.33	15.61	20.25	46.6	48.85	50.64	69.26	72.06	70.46	55.23	60.67	42.2	68.53	76.11	67.24	35.42	29.31	34.97	38.96
Isoform0039355	brown	0.953441	At5g48900	1.09	0.61	0.71	0.9	0.93	0.7	4.09	3.43	2.93	7.7	6.76	6.46	7.11	5.75	6.11	8.27	7.74	7.41	7.38	4.89	4.79	4.7	3.15	4.49	1.71	1.14	1.95	1.53	0.81	1.58	5.18	5.23	4.81	6.36	6.39	5.61	6.2	5.99	5.91	6.6	6.27	7.49	3.62	2.67	4.17	3.35
Isoform0039549	brown	0.974523	At5g48900	7.45	7.13	4.49	8.22	8.33	5.52	44.11	37.37	29.37	93.49	76.54	83.31	73.13	69.85	58.41	103.77	98.76	100.95	82.99	55.06	71.03	57.1	25.47	44.36	28.32	14.84	17.71	21.39	12.57	16.24	72.72	75.08	79.65	73.75	71.96	74.39	89.39	94.78	87.6	86.85	88.42	88.42	53.5	52.25	59.81	42.21
Isoform0039801	brown	0.959407	At3g07010	14.23	18.83	8.19	14.05	16.97	9.6	56.42	56.44	42.99	71.57	68.39	69.16	68.28	67.12	63.81	56.64	66.81	70	58.35	52.66	62	53.58	34.09	48.13	20.44	13.57	17.7	16.51	11.83	16.1	57.71	60.7	57.45	61.26	58.66	61.67	59	62.16	58.81	60.06	59.23	59.73	44.09	36.65	43.94	35.58
Isoform0040050	brown	-0.91143	At3g53190	9.59	13.54	15.66	10.62	12.91	17.14	5.01	5.57	5.81	1.7	2.58	1.89	3.43	2.97	3.2	0.79	0.94	1.1	1.72	3.69	1.76	6.34	8.08	4.47	6.26	12.3	7.99	10.89	18.61	11.45	1.33	1.51	1.05	4.6	4.33	4.98	1.67	1.84	1.09	4.76	4.92	2.71	5.88	4.41	7.49	8.85
Isoform0040488	brown	0.980621	At5g48900	10.58	9.07	5.45	10.05	11.04	7.4	46.22	43.77	31.75	83.29	72.01	78.26	73.97	70.64	62.04	96.68	88.87	92.22	69.96	52.57	66.59	51.6	30.74	44.95	22.04	15.58	16	21.83	14.63	16.94	67.46	66.9	70.16	70.74	72.96	74.63	79.42	85.47	69.12	75.55	78.58	75.95	38.65	37.81	43.48	34.97
Isoform0040599	brown	0.778113	At5g48900	1.48	1.1	0.89	1.61	2.52	1.26	9.85	8.16	7.8	20.96	14.62	18.24	14.31	15.23	13.42	10.49	13.63	10.09	14.68	13.72	9.55	14.6	8.32	8.89	1.07	1.69	1.8	1.24	1.46	2.67	7.15	7.36	7.33	14.88	15.4	15.62	17.44	15.11	9.32	19.44	20.8	16.97	5.12	2.82	4.82	5.09
Isoform0042044	brown	0.830992	At5g48900	5.36	4.57	2.56	5.26	6.1	4.36	29.99	28.05	21.57	52.15	48.53	45.42	51.26	37	33.24	49.05	34.55	35.84	19.76	21.83	18.95	22.95	15.94	24.41	9.63	6.47	7.6	8.18	6.12	8.13	17.17	17.61	17.35	29.05	27.59	29.51	24.79	36.92	22.73	39.34	50.99	37.15	19.84	17.96	21.03	21.35
Isoform0042624	brown	0.974018	At5g48900	7.91	6.41	3.68	8.08	8.25	6	46.56	38.03	28.93	101.7	77.11	85.03	78.65	73.4	62.44	111.42	107.2	101.58	84.98	57.81	72.99	57.93	26.69	47.05	27.75	14.97	18.57	21.7	11.18	19.18	77.45	79.22	81.58	74.95	71.54	77.59	96.43	96.81	89.25	90.05	91.56	93.09	56.18	52.7	62.79	45.04
Isoform0042839	brown	0.849947	At5g48900	17.49	13.52	9.4	18.65	19.48	12.75	61.38	62.59	52.39	91.48	87.84	89.59	78.51	87.77	74.84	82.94	78.55	73	67.66	61.04	60.59	62.07	42.76	59.65	16	18.7	20.16	18.1	15.82	18.16	45.77	47.4	48.75	71.42	71.88	72.03	58.96	61.11	42.16	66.83	76.29	66.21	37.01	27.57	34.72	38.91
Isoform0043121	brown	0.947058	At4g13710	19.19	23.6	9.12	18.95	21.55	11.86	72.24	69.25	52.06	91.22	85.42	85.2	88.33	82.61	82.56	72.28	81.37	85.05	72.97	68.4	75.42	66.18	41.72	63.15	25.31	16.43	22.67	21.84	13.82	18.01	67.06	70.36	71	74.27	73.8	72.71	73.2	73.19	64.92	66.77	71.3	71.49	50.28	48.49	60.99	46.45
Isoform0043722	brown	0.954734	At3g07010	22.65	24.5	10.75	21.74	23.83	12.19	82.42	77.7	60.49	98.36	90.41	95.29	78.74	92.86	87.88	81.78	88.84	93.99	77.99	70.1	82.95	67.7	44.74	67.92	27.72	18.16	24.04	24.2	17.29	22.06	72.86	72.66	77.23	82.49	75.36	79.11	78.61	83.76	69.74	77.13	80.96	80.48	58.1	54.29	63.7	49.52
Isoform0044052	brown	0.841685	At5g48900	4.67	3.5	2.26	3.92	4.99	2.72	24.76	23.81	17.62	42.69	40.52	36.05	44.47	31.64	27.09	39.97	29.24	31.61	16.53	18.12	16.83	20.56	13.3	20.05	8.03	5.53	5.74	7.38	4.95	6.15	16.42	15.27	14.75	24.87	25.14	24.95	20.84	29.76	19.08	32.47	40.92	31.24	16.73	14.8	16.59	17.83
Isoform0044405	brown	0.973794	At5g48900	6.56	6.14	3.13	6.13	6.41	4.74	28.81	25.99	20.34	49.9	43.81	47.3	47.81	43.76	39.43	54.98	56.75	55.99	48.69	36.22	37.04	32.08	16.4	25.45	13.7	9.82	10.14	13.16	8.56	11.06	44.54	42.96	45.64	45.38	45.97	45.76	50.62	54.27	45.03	46.23	48.42	47.13	26.08	24.14	26.81	21.3
Isoform0044648	brown	0.893938	At5g48900	4.63	3.18	2.42	3.96	4.51	2.79	19	17.48	13.6	25.34	27.78	24.43	26.74	23.25	21.15	26.01	25.81	21.68	19.03	18.98	16.1	17.34	10.87	15.73	4.58	4.68	4.99	5.19	4.48	5.79	15.07	14.54	13.92	20.86	20.6	20.34	19.48	20.26	16.38	20.68	23.1	21.29	11.3	9.41	10.15	10.66
Isoform0045571	brown	0.984939	At5g48900	11.23	10.64	5.52	9.99	12.85	8.24	49.65	46.23	35.84	85.71	75.98	79.78	73.79	75.36	62.74	95.73	94.79	96.62	71.66	53.36	67.06	52.28	31.53	47.22	22.02	15.94	16.83	21.43	14.31	19.58	68.39	67.68	72.92	72.22	71.68	73.83	78.07	88.81	70.49	76.23	83.47	79.42	43.6	37.32	46.75	37.7
Isoform0045658	brown	-0.906942	LAT56	14.86	18.42	17.27	15.39	17.14	18.48	11.69	11.51	12.94	7.9	9.28	8.71	9.98	8.57	9.7	5.81	5.17	6.57	11.86	14.15	10.27	15.44	13.86	12.25	17.28	15.74	16.08	13.96	14.85	14.5	8.03	8.75	8.97	8.58	9.99	9.07	8.43	6.52	6.97	7.35	8.22	7.88	9.88	9.41	10.65	11.63
Isoform0046499	brown	0.949362	At4g13710	18.53	23.72	10.9	18.8	19.36	11.68	73.2	69.31	54.5	90.58	83.55	85.25	93.02	82.75	80.08	72.52	82.27	86.77	74.34	64.79	74.37	64.1	45.12	61.89	25.49	16.83	20.53	21.45	15.09	19.3	69.69	70.59	67.06	73.95	72.45	76.49	71.31	71.75	65.78	69.29	71.24	68.6	53.73	49.78	56.71	47.17
Isoform0046973	brown	0.978242	At5g48900	4.25	4.13	2.63	4.43	5.51	3.32	20.91	18.65	15.59	36.01	32.4	35.47	35.74	32.61	31.43	42.7	44.49	43.5	36.11	25.76	28.96	22.48	13.9	20.31	10.09	8.02	6.94	10.02	6.21	9.04	31.81	32.84	33.03	33.23	34.78	32.73	36.16	38.96	35.88	36.53	36.3	36.1	19.07	18.44	19.26	17.66
Isoform0047072	brown	0.973673	At5g48900	6.32	5.13	2.89	6.01	6.96	4.89	37.26	31.74	24.55	77.56	67.06	66.39	69.71	57.65	50.92	87.28	83.3	82.46	70.88	47.75	59.83	49.62	22.5	38.26	22.58	12.11	15.04	18.07	10.24	14.42	62.57	66.15	65.35	63.69	62.29	62.19	76.31	79.26	75.57	70.48	70.41	76.39	50.04	48.17	51.86	36.2
Isoform0048224	brown	0.94508	At3g07010	14.48	18.06	8.21	15.63	18.34	9.34	58.9	57.55	44.31	77.86	69.64	70.51	75.19	68.95	69.27	58.61	64.62	70.01	67.48	57.32	65.54	53.75	34	51.23	20.17	14.85	16.47	17.21	12.12	18.94	64.13	64.35	63.92	65.58	63.37	68.14	62.32	65.55	60.08	58.16	59.35	59.12	42.79	38.1	44.34	38.28
Isoform0048336	brown	0.830221	At5g48900	4.11	4.49	2.38	4.05	4.84	3.08	25.6	22.74	17.04	44.78	39.93	36.35	46.6	31.59	27.6	39.73	29.97	30.15	17.58	16.8	19.16	20.35	13.08	19.95	7.35	5.06	6.18	5.8	6.27	5.52	14.23	15.45	15.62	24.97	21.48	23.64	20.63	30.56	17.72	29.54	39.11	29.46	16.19	13.55	16.48	17.78
Isoform0048977	brown	0.854595	At5g48900	11.37	9.25	5.93	11.04	11.04	8.29	40.34	37.83	31.93	57.09	56.09	56.23	55.71	54.72	48.84	55.43	52.45	46.31	44.12	39.72	40.36	38.16	28.65	39.13	11.41	12.03	11.77	9.88	10.41	12.75	30.77	30.29	30.27	44.04	46.16	47.1	37.9	39.66	28.84	42.94	45.47	43.99	21.84	18.06	20.97	26.22
Isoform0048982	brown	0.974007	At5g48900	5.46	5.09	3.11	6.01	6.57	4.39	36.97	29.72	22.84	75.01	64.59	67.4	63.92	56.08	49.55	87.31	83.13	79.73	64.78	46.89	56.08	46.5	20.17	32.97	19.88	11.31	15.01	16.31	9.43	14.08	62.99	59.77	64.89	59.27	58.59	57.57	71.14	74.17	69.87	70.49	67.05	76.35	43.83	42.17	50.89	36.06
Isoform0049090	brown	0.899088	At5g48900	4.24	2.95	2.91	3.53	3.53	2.67	17.31	15.78	13.1	23.15	23.29	23.23	26.15	23.78	20.9	22.05	24.62	20.11	22.37	17.87	15.25	16.79	11.46	15.46	5	4.7	5.37	4.67	3.08	5.8	16.21	16.23	13.87	20.24	19.53	19.86	20.26	18.91	13.46	20.19	20.72	21.05	10.76	9.3	10.57	11.27
Isoform0049178	brown	0.980137	At5g48900	7.86	6.69	3.21	7.85	6.55	5.75	33.56	31.66	22.19	59.28	51.6	53.35	52.91	46.47	42.85	62.91	64.54	61.83	49.86	39.63	44.33	36.19	20.15	30.23	16.01	11.35	11.54	13.6	10.01	12.09	48.98	46.91	47.69	48.76	50.97	50.05	52.71	55.46	47.07	57.73	52.31	54.66	27.05	27.61	29.68	26.09
Isoform0049282	brown	0.976488	At5g48900	7.21	6.62	3.75	6.57	7.56	5.11	30.68	29.03	22.75	51.46	48.78	51.88	53.42	47.61	43.53	64.62	60.54	57.83	48.07	39.58	41.96	34.89	18.85	28.36	15.19	11.02	11.65	12.94	11.29	12.55	43.76	44.59	44.5	48	50.56	49.04	51.67	55.15	45	46.8	52.11	50.75	25.94	23.16	28.12	23.9
Isoform0050487	brown	0.94236	At4g13710	16.66	22.6	9.94	17.72	20.24	11.15	70.77	63.62	49.57	81.26	79.23	80.54	92.09	76.82	73.94	70.47	79.1	80.25	66.98	66.81	69.09	61.64	40.02	58.27	27.02	18.04	20.98	20.16	13.47	18.99	60.84	64.73	62.47	68.11	64.98	71.15	65.21	65.84	62.52	61.55	63.99	64.97	51.1	44.39	50.52	43.24
Isoform0050559	brown	0.946608	At4g13710	19.56	22.68	8.76	16.66	19.55	12.53	68.23	62.07	50.8	86.36	79.48	77.3	87.36	77.09	74.08	70.11	74.18	82.67	73.38	65.39	72.92	57.82	40.8	57.64	27.1	16.99	21.65	19.71	13.46	16.11	61.94	63.54	61.34	66.15	66.06	69.17	62.61	67.48	63.58	64.78	64.41	65.58	49.36	44.65	53.38	42.31
Isoform0051693	brown	0.972643	At5g48900	4.26	2.99	2.18	3.67	3.32	2.91	22.53	18.46	12.9	44.38	37.77	39.22	42.83	38.59	28.79	51.04	47.65	45.93	41.79	28.71	36.11	28.01	12.63	20.73	12.75	8.36	8.5	9.63	6.36	8.31	39.8	39.34	34.49	37.33	36.51	34.67	43.73	46.04	42.86	40.59	43.81	45.54	29.26	28.98	27.88	20.94
Isoform0051817	brown	0.94052	At4g13710	16.37	19.74	9.27	16.59	20.27	10.26	61.77	58.72	46.99	74.42	72.61	71.47	89.81	76.04	67.56	64.92	71.82	78.68	63.14	60.24	65.07	55.9	36.75	53.62	23.11	16.52	18.39	20.1	12.75	18.29	59.1	59.85	61.95	64.33	64.69	64.26	58.79	63.04	56.5	57.59	59.93	60.34	45.85	42.06	47.27	40.92
Isoform0051930	brown	0.80454	--	0.89	1.14	0.68	0.98	1.05	1.29	8.11	8.15	4.79	12.32	12.25	9.29	14.7	9.53	7.54	10.08	8.13	7.65	4.61	5.76	5.63	4.51	3.74	6.92	2.66	2.55	2.1	2.42	2.14	2.35	3.74	4.27	3.17	7.33	6.43	7.47	7.84	7.83	5.72	11.54	10.31	9.55	7.59	6.14	6.45	7.1
Isoform0052403	brown	0.743456	--	2.09	1.53	1.59	1.99	1.49	1.33	9.66	10.32	6.81	9.55	11.59	11.31	13.45	10.66	10.02	9.7	13.33	11.9	14.16	10.16	6.55	9.96	7.3	8.6	1.61	2.75	3.55	3.2	2.8	4.28	8.23	8.1	5.49	8.44	10.85	11.47	7.57	7.9	6.94	10.04	6.57	9.86	4.42	4.5	2.97	5.81
Isoform0032195	brown	0.960656	plaa2	0.69	0.85	0.23	0.74	0.83	0.79	17.75	14.5	11.04	32.15	28.77	27.69	32.22	28.58	29.08	47.15	38.79	40.13	26.53	22.32	24.11	20.97	11.19	16.8	10.4	4.78	8.94	6.13	2.32	5.77	32.44	32.69	31.4	27.96	27.81	27.91	32.29	31.72	29.36	25.62	22.87	25.69	20.65	21.26	24.12	15.79
Isoform0040087	brown	0.960719	plaa2	1.91	1.47	0.79	1.82	2.67	2.9	63.06	52.83	40.15	118.46	105.01	102.59	115.55	111.46	100.23	180.65	142.18	151.64	96.05	78.84	88.96	70.93	40.58	65.34	36.95	17.02	28.3	21.55	9.41	21.74	116.65	112.99	120.88	98.55	98.63	101.93	115.82	110.96	104.19	95.25	90.91	91.64	81.39	72.11	87.37	58.03
Isoform0041515	brown	0.965102	plaa2	0.85	0.76	0.22	0.65	1.11	1.04	21.21	18.44	14.56	39.39	31.26	31.82	36.56	34.56	31.74	53.34	44.37	44.62	34.36	28.18	29.15	22.81	14.49	19.67	12.32	5.59	9.54	6.12	3.87	6.93	35.88	37.26	36.78	34.28	32.77	30.87	36.4	37.05	33.54	30.98	27.16	30.6	27.25	24.57	27.98	19.59
Isoform0042789	brown	0.955933	plaa2	1.99	2.05	0.79	2.17	3.47	3.1	67.61	55.16	41.93	133	112.73	109.36	126.76	118.21	106.35	202.73	156.44	163.84	98.1	83.59	97.5	73.65	40.66	65.21	40.64	18.5	29.76	22.24	9.72	22.7	123.78	124.85	126.95	106.91	111.03	103.98	124.93	123.9	117.42	99.03	97.22	95.65	87.11	79.01	95.11	61.28
Isoform0044972	brown	0.960093	plaa2	2.03	1.55	0.92	1.92	3.05	3.41	69.51	56.42	44.81	131.3	114.97	109.8	122.29	120.27	106.53	194.84	150.58	159.55	98.46	82.49	97.35	75.19	40.12	69.18	41	17.54	31.3	23.24	9.97	21.83	125.8	123.43	124.48	103.25	109.07	106	121.51	118.37	108.47	98.1	96.84	99.18	88.85	80.3	96.89	62.48
Isoform0045098	brown	0.968764	plaa2	0.62	1.16	0.22	0.72	0.91	0.95	22.05	19.5	14.56	37.8	34.01	31.9	36.19	34.83	30.83	52.8	44.1	46.93	32.46	26.43	29.1	24.43	14.43	21.16	13.71	5.78	10.06	7.73	3.37	9.24	35.06	37.56	37.01	31.64	33.1	33.2	38.38	37.49	35.14	31.96	27.47	28.95	27.43	24.78	27.88	20.07
Isoform0046309	brown	0.957578	plaa2	2.3	2.35	0.75	1.66	3.08	3.55	71.74	59.81	44.22	136.28	117.15	114.77	130.61	125.02	110.6	210.5	162.61	169.26	107.91	89.51	103.92	79.23	43.95	73.37	44.59	18.41	31.15	24.09	10.82	24.33	130.01	123	136.5	113.1	114.21	111.22	130.87	128.87	122.58	105.71	99.05	98.62	92.28	83.29	99.75	65.54
Isoform0046453	brown	0.958327	plaa2	1.96	2.05	0.92	1.71	2.73	3	65.22	57.28	40.18	121.41	107.21	104.39	121.89	109.21	103.95	194.25	148.37	151.61	97.92	79.2	93.31	73.82	41.17	65.21	41.41	16.8	30.25	23.41	10.39	22.52	116.47	119.98	120.34	99.17	103.96	105.71	115.25	123.91	112.08	96.17	89.39	93.9	85.41	77.56	88.92	56.98
Isoform0046722	brown	0.961574	plaa2	1.68	1.94	0.44	1.55	2.7	3.04	63.53	53.24	40.08	116.04	98.92	99.78	117.26	103.1	98.96	171.45	135.72	140.39	92.74	77.11	90.21	68.1	38.79	63.63	35.48	16.71	28.31	22.4	9.85	21.07	113.53	111.46	117.68	96.17	95.29	97.48	110.27	109.15	102.81	89.18	88.3	89.29	82.23	73.75	84.83	56.61
Isoform0049126	brown	0.959014	plaa2	1.24	1.21	0.5	1.48	2.2	2.04	46.57	39.83	28.83	86.12	74.19	73.97	88.27	78	71.09	132.69	102.38	109.44	71.19	59.25	69.43	52.35	28.93	46.65	27.64	13.24	21.08	15	7.25	14.98	85.43	84.82	89.59	72.78	73.57	73	82.92	81.11	77.76	68.97	65.12	67.8	60.81	54.89	68.72	40.55
Isoform0049257	brown	0.960474	plaa2	1.91	1.88	0.75	1.75	2.77	3.17	64.32	53.62	39.29	127.37	108.12	106.55	119.79	113.74	99.05	183.8	144.01	150.56	95.65	80.86	91.93	70.62	39.18	62.03	40.87	16.94	30.1	23.29	9.31	21.52	119.56	118.76	119.08	106.71	106.5	101.82	115.02	115.32	104.93	93.41	92.26	90.66	85.69	75.24	89.98	57.23
Isoform0049761	brown	0.95724	plaa2	1.92	1.81	0.77	0.96	2.36	2.07	62.77	50.64	38.74	122.26	101.2	98.29	106.05	105.37	94.44	178.57	135.99	143.34	90.64	71.47	83.45	65.07	36.45	62.14	36.1	15.32	27.5	20.29	8.79	18.22	110.9	108.16	116.18	93	94.9	92.43	111.36	109.99	100.3	89.25	88.37	80.19	78.36	71.41	82.49	54.03
Isoform0050089	brown	0.956705	plaa2	1.27	1.86	0.61	1.53	3.34	2.73	62.86	50.12	37.92	117.33	99.61	98.17	114.52	103.92	95.91	177.31	141.13	139.02	91.74	75.78	84.54	67.21	40.01	58.2	34.27	15.51	25.98	21.22	9.34	22.24	115.54	111.72	109.17	95.67	96.74	97.48	103.61	105.99	108.42	87.42	82.07	89.46	74.68	71.78	85.33	53.68
Isoform0051170	brown	0.95822	plaa2	1.69	2.48	0.77	1.18	2.86	2.51	57.37	44.32	32.83	101.89	86.17	85.24	108	89.22	86.49	152.08	120.98	131.45	81.3	68.02	74.63	58.65	31.46	53.22	31.88	14.59	23.47	19.76	8.17	15.38	95.59	99.94	96.06	84.11	83.39	81.72	94.39	98.58	91.23	79.81	72.22	76.38	72.14	62.03	75.03	46.8
Isoform0010332	brown	0.981946	CEL1	3.31	3.92	2.56	2.81	5.37	3.08	23.56	23.66	16.15	39.29	33.62	36.63	30.92	33.56	31.14	35.32	40.66	42.33	32.48	27.26	39.33	24.87	16.93	25.22	13.72	7.76	9.43	9.58	5.6	7.99	36.05	34.5	34.29	35.11	33.64	33.96	35.96	37.25	34	34.44	35.09	36.34	25.58	23.39	28.93	20.54
Isoform0013350	brown	0.949285	CEL1	0.8	1.02	0.52	0.56	1.03	0.75	6.35	6.77	4.64	9.2	7.73	8.89	6.37	9.48	9.09	9	12.04	12.8	10.39	7.92	9.62	7.04	4.33	7.55	3.54	1.74	2.85	2.61	1.33	1.94	10.33	10.84	10.69	10.77	9.56	10.71	9.69	9.84	9.5	8.9	9.28	9.57	6.54	5.43	6.68	6.11
Isoform0013512	brown	0.754057	At1g64390	36.95	36.8	36.31	38.67	44.65	41.66	74.08	61.31	56.44	76.54	61.74	73.37	61.54	71.39	74.89	55.63	56.24	56.62	75.45	67.7	76.7	76.47	52.41	75.89	57.03	43	41.14	47.53	32.33	38.95	87.45	88.84	87.33	85.86	85.24	84.87	66.82	68.93	68.7	72.34	73.31	76.75	66.69	69.15	68.26	55.64
Isoform0013516	brown	0.775158	At1g64390	38.25	37.57	36.06	39.27	43.63	40.75	73.97	63.92	58.97	79.25	63.21	75.55	59.4	73.37	77.89	61.12	60.19	62.64	79.05	70.25	80.96	79.31	54.7	75.66	58.37	43.8	43.4	47.9	32.34	40.4	91.52	91.51	92.17	88.61	88.75	89.96	71.55	71.48	70.46	75.64	75.63	80.59	71.06	71.45	72.47	58.91
Isoform0014072	brown	0.982604	CEL1	3.26	4	2.71	2.92	5.22	4.05	24.35	24.27	16.93	40.74	34.01	35.6	31.86	33.52	31.26	35.65	41.87	42.47	33.61	28.15	36.07	24.95	16.08	26.17	15.13	8.11	9.3	11.32	5.78	7.66	34.68	35.56	35.57	35.7	32.49	35.2	36.15	35.87	33.17	36.12	34	33.97	24.73	21.33	26.92	19.69
Isoform0015048	brown	0.77187	At1g64390	53.13	53.43	49.35	53.41	62.9	54.95	102.62	87.74	80.53	112.61	92.37	105.04	104.96	113.37	116.07	86.22	86.37	81.66	122.3	107.84	117.19	116.29	83.38	116.22	87.67	60.36	63.4	70.68	44.91	59.05	132.78	128.31	135.9	126.29	133.82	130.7	99.61	106	107.43	109.96	117.38	120.79	103.42	108.07	103.38	85.15
Isoform0019209	brown	0.960814	CEL1	2.93	3.55	1.96	2.69	3.63	2.95	14.91	15.44	12.43	24.58	20.34	22.84	16.73	21.36	21.69	20.92	24.53	27.62	22.05	18.42	26.22	15.73	12.07	18.14	9.48	5.88	7.26	7.71	5.02	5.5	23.32	25.12	23.78	24.54	23.04	24.03	23.11	23.78	21.02	23.16	21.85	23.52	16.88	15.55	17.54	13.65
Isoform0019651	brown	0.756426	At1g64390	31.86	31.22	29.69	32.02	37.54	33.61	60.31	51.8	47.06	64.06	51.33	59.66	50.47	58.3	61.63	46.22	49.52	47.9	61.12	58.28	63.48	63.22	46.03	61.99	49.15	35.68	36.61	40.04	24.91	32.89	72.34	74.29	74.92	70.46	68.9	73.59	55.2	56.11	60.76	60.27	62.23	64.68	56.78	58.22	57.3	46.3
Isoform0021124	brown	0.975131	CEL1	1.94	2.04	1.15	1.46	2.56	1.92	13.9	13.52	9.84	23.25	20.38	20.69	16.19	20.55	20	20.86	25.31	26.92	20.61	17.63	22.98	15.41	8.56	15.07	7.02	4.03	5.42	5.62	2.76	4.36	21.3	20.93	21.55	21.34	22.1	22.66	22.01	22.65	19.76	21.53	20.93	21.01	15.12	13.16	16.45	11.22
Isoform0021967	brown	0.773805	At1g64390	62.58	63.63	58.89	60.66	76.07	66.25	130.93	108.9	102.69	141.92	112.7	130.18	125.59	133.19	137.44	103.68	102.67	101.7	143.16	131.11	144.19	143.83	100.76	136.34	107.5	73.89	76.44	87.05	54.35	71.04	159.65	159.17	161.39	159.11	158.14	159.78	124.88	125.61	127.06	137.57	135.96	141.13	125.29	127.99	128.86	102.1
Isoform0023088	brown	0.783893	At1g64390	44.93	47.99	41.58	44.93	55.89	47.82	98.2	83.16	75.31	106.13	88.79	100.11	104.67	104.08	105.46	82.04	79.45	77.48	107.82	101.35	108.68	109.62	76.37	104.51	82.51	54.78	59.36	63.54	42.38	54	119.73	120.89	123.01	123.08	121.01	122.95	89.86	94.95	95.93	99.32	102.8	104.54	95.73	94.51	98.62	74.95
Isoform0025676	brown	0.779562	At1g64390	65.32	66.65	60.68	64.25	80.1	68.93	133.05	113.33	106.22	147.21	119.09	137.47	124.69	136.87	142.99	108.49	107.73	107.91	144.33	134.02	145.95	143.59	103.05	140.18	106.06	77.77	78.73	87	55.21	73.32	162.89	165.31	165.86	162.23	162.72	165.17	125.78	126.45	129.91	140.64	135.53	147.22	130.78	132.33	134.64	105.06
Isoform0027770	brown	0.783661	At1g64390	48.94	49.83	44.17	46.53	58.6	51.71	103.16	86.94	76.72	117.78	93.12	108.21	119.26	108.46	114.27	82.37	86.83	81.4	114.99	106.09	117.09	119.59	85.39	109.23	83.59	62.85	64.69	68.99	43.01	56.5	130.04	127.7	127.68	129.51	128.19	128.46	95.9	101.1	103.56	104.09	111.23	113.69	100.45	99.5	105.02	81.64
Isoform0027980	brown	0.988251	CEL1	3.92	5.22	3.73	4.12	7.12	4.31	30.14	30.5	21.16	48.97	41.57	42.37	40.97	42.31	37.98	46.41	49.21	52.65	41.59	33.08	45.47	30.64	19.72	32.42	16.71	10.15	11.88	13.61	8.07	9.52	40.32	38.49	38.99	43.52	39.29	42.68	42.61	43.21	38.12	41.15	43.15	41.41	30.69	27.62	32.18	25.15
Isoform0029263	brown	0.781097	At1g64390	49.84	52.04	43.8	48.09	59.78	53.06	104.56	86.32	80.66	112.99	95.86	107.6	116.01	110.54	113.34	87.49	86.53	84.2	120.03	109	117.92	116.18	81.6	110.43	87.81	61.64	65.79	71.71	45.32	60.42	131.13	130.34	134.37	130.17	129.51	133.62	96.46	98.83	101.35	106.31	115.09	111.18	97.93	104.94	104.48	83.98
Isoform0031051	brown	0.984567	CEL1	3.07	3.95	2.22	3.1	5.27	3.67	23.05	25.61	17.18	39.22	33.64	36.52	31.99	33.04	32.12	34.75	37.73	41.14	32.42	26.6	36.17	25.47	15.83	26.42	14.39	8.09	9.22	10.31	5.77	6.86	33.35	33.49	30.55	33.23	34.21	33.35	33.63	34.4	31.87	33.51	34.83	33.56	24	20.89	26.32	19.37
Isoform0031704	brown	0.986915	CEL1	4.65	5.78	3.62	3.89	6.06	4.64	32.52	32.5	23.21	53.07	46.81	46.86	44.63	45.19	41.54	47.19	51.6	54.13	44.41	36.98	46.14	32.7	21	36.04	17.64	11.1	13.39	14.05	7.75	9.94	41.71	43.28	43.11	44.61	45.22	45.75	46.23	47.2	41.15	44.61	44.97	45.53	32.44	31	35.96	27.78
Isoform0031789	brown	0.749046	At1g64390	21.49	19.57	18.69	21.11	22.05	21.21	35.5	29.23	27.96	34.24	28.9	33.03	31.13	32.45	35.21	27.18	27.94	27.36	34.87	31.84	34.63	33.96	26.42	34.89	25.25	19.78	19.83	23.52	16.2	19.6	39.83	41.76	41.09	40	37.15	40.44	31.32	32.03	32.79	31.29	33.2	38.34	30.86	30.47	29.01	25.09
Isoform0034214	brown	0.984959	CEL1	4.09	5.53	3.54	3.82	5.83	4.93	35.16	36.43	23.56	57.19	51.32	50.33	47.51	50.17	48.15	54.08	59.88	61.72	52.78	41.35	55.11	35.85	23.26	38.52	18.49	10.27	12.93	14.01	7.53	9.98	48.65	49.71	49.7	49.84	51.14	50.73	51.25	53.54	46.64	50.57	52.73	50.51	35.4	32.42	39.14	30.67
Isoform0034511	brown	0.985839	CEL1	4.63	5.91	3.03	4.67	7.46	4.76	35.18	32.79	22.97	54.26	46.66	48.17	43.42	46.83	42.01	48.94	51.05	53.96	44.5	37.17	49.7	34.49	21.59	35.22	17.62	11.53	12.56	14.24	8.49	10.9	44.7	43.78	45.93	46.19	43.96	46.19	47.26	48.43	41.73	46.46	47.34	45.24	33.46	31.62	35.45	27.01
Isoform0034647	brown	0.987569	CEL1	4.55	6.54	4.42	4.04	8.1	5.6	36.24	35.14	23.67	58.65	51.78	52.74	46.96	48.7	45.96	53.93	57.29	59.95	44.94	39.21	53.52	35.4	23.44	35.9	20.27	11.12	13.45	14.26	8.62	11.11	46.41	46.15	47.77	48.3	48.66	50.38	49.7	51.97	44.27	47.36	48.94	49.5	33.58	30.39	36.5	28.89
Isoform0036735	brown	0.761301	At1g64390	21.33	19.55	20.09	20.32	23.35	21.49	39.9	36.07	31.24	41.8	38.41	39.11	50.4	43.95	46.59	31.98	34.25	31.94	49.69	44.43	42.08	43.89	32.42	42.53	32.97	23.06	25.56	25.27	17.37	25.69	50.76	52.25	50.83	49.35	51.42	51.49	37.5	39.26	43.07	41.56	42.72	49.02	41.76	41.18	38.27	32.75
Isoform0037206	brown	0.808186	At1g64390	23.66	23.36	21.12	22.65	29	24.72	52.48	45.96	41.12	56.35	46.2	54.17	53.25	49.89	55.45	42.16	41.11	42.82	55.36	49.77	54.49	53.27	37.65	52.91	39.52	29.21	29.88	32.81	21.66	28.05	58.91	59.93	60.68	59.59	62.14	60.64	46.81	45.39	47.73	47.21	49.64	51.8	43.74	43.35	47.69	35.95
Isoform0037956	brown	0.790916	At1g64390	34.42	33.66	29.65	31.65	40.75	34.76	69.88	60.01	54.29	77.51	63.28	71.29	70.72	73.62	76.94	60.29	59.32	57.06	80.82	73.52	75.93	77.13	55.41	73.84	56.08	38.06	40.75	44.2	29.8	38.37	83.27	89.45	85.1	87.95	84.27	92.37	66.61	66.71	65.99	72.46	68.95	78.13	66.84	67.26	72.47	53.87
Isoform0038217	brown	0.989518	CEL1	4.6	6.12	3.94	4.59	8.29	5.7	35.96	38.32	23.75	59.63	51.67	52.16	48.6	50.97	43.44	56.58	59.42	62	47.21	38.98	53.14	35.04	24.02	39.97	19.72	12.15	13.7	16.36	9.02	12.83	47.55	48.74	47.41	48.17	48.18	48.88	51.78	53.66	45.22	48.71	50.29	52.19	35.16	33.14	36.82	30.81
Isoform0040828	brown	0.986604	CEL1	4.2	5.51	3.51	3.43	6.11	4.9	34.35	35.38	22.36	56.8	46.9	48.07	45.61	46.31	42.72	50.78	55.62	59.27	43.61	36.89	50.86	33.35	21.98	37.46	18.86	10.76	12.97	14.9	8.28	10.11	44.57	45.69	44.1	47.17	45.7	47.06	46.4	46.59	43.01	46.03	47.73	46.66	33.01	32.76	37.66	30.2
Isoform0041236	brown	0.783229	At1g64390	49.66	50.32	45.66	49.47	62.34	53.04	106.52	88.1	79.68	115.55	97.78	104.83	127.86	111.6	118.83	86.53	85.92	84.99	122.74	112.81	121.29	121.73	83.91	112.08	88.55	60.85	66.93	69.55	45.66	65.22	129	130.23	133.21	129.86	135.1	136.03	100.38	103.14	107.45	110.6	114.27	120.3	103.98	99.64	104.89	82.32
Isoform0041995	brown	0.981629	CEL1	4.24	5.46	3.51	3.31	8.28	6.07	49.01	50.01	32.59	86.34	76.18	82.36	73.11	79.66	71.95	84.12	96.85	97.43	82.11	64.15	88.56	53.95	29.75	55.24	25.48	12.87	17.1	18.04	9.34	12.61	74.74	75.74	76.76	81.63	75.63	82.43	78.9	82.92	70	78.82	79.29	79.18	52.66	47.52	56.42	42.21
Isoform0044027	brown	0.987167	CEL1	4.24	6.64	3.43	3.8	6.88	4.5	31.67	32.85	22.34	51.56	45.64	47.18	43.61	45.64	43.97	47.53	52.44	54.57	42.87	34.87	49.16	33.9	19.98	35.96	17.52	11.02	12.05	14.83	7.65	10.72	39.92	41.83	41.22	42.63	45.81	46.39	47.18	45.43	41.42	44.81	44.69	44.89	30.21	29.59	35.67	26.54
Isoform0044121	brown	0.988401	CEL1	3.9	5.55	3.16	3.65	6.23	4.26	31.1	30.75	20.66	46.32	44.46	41.24	42.68	41.23	38.55	45.61	48.09	50.41	40.69	35.4	47.05	31.18	20.83	31.52	16.75	9.13	11.78	12.86	7.34	8.44	38.95	38.63	37.9	41.28	40.31	41.16	43.02	44.99	40.01	43.11	40.81	41.54	29.53	28.82	32.69	26.3
Isoform0045106	brown	0.983147	CEL1	2.04	2.39	1.53	1.51	3.04	2.05	14.42	13.03	9.79	19.29	17.59	18.67	16.52	19.5	18.59	19.96	23.23	22.45	18.33	15.83	17.41	13.49	9.54	14.09	6.9	4.38	5.33	5.8	2.87	4.62	17.41	19.74	18.46	18.82	18.57	18.55	19.85	19.84	18.7	17.91	19.24	17.4	12.9	12.33	14.99	11.13
Isoform0045177	brown	0.986854	CEL1	4.42	5.95	3.13	3.61	7.32	4.42	34.17	33.08	22.64	54.05	44.93	47.35	45.94	47.38	42.53	50.35	55.34	55.24	43.68	38.74	49.98	31.88	20.64	35.45	18.78	11.53	12.89	14.11	8.6	10.46	44.1	43.17	43.38	47.76	43.9	48.79	49.52	49.89	42.3	46.06	46.75	47.15	34.53	30.56	37.44	27.71
Isoform0046735	brown	0.984031	CEL1	4.36	5.76	3.44	3.87	6.66	5.92	32.47	32.73	22.28	52.2	44.78	46.57	50.56	45.67	41.77	52.1	50.78	56.78	44.86	39.5	52.36	33.3	22.8	34.25	19.86	10.74	11.99	14.71	8	11.26	44.55	42.21	44.8	45.21	43.67	47.54	45.98	49.53	41.37	45.65	45.89	44.87	31.67	30.18	37.68	27.34
Isoform0046772	brown	0.988559	CEL1	4.17	5.44	3.31	3.66	6.39	4.19	32.24	32.6	21.91	49.03	44.67	43.48	45.33	44.31	39.66	47.36	50.87	53.32	43.14	37.47	47.43	31.05	21.44	32.34	18.33	10.98	12.49	14.14	7.81	9.76	42.35	41.17	38.81	43.28	42.8	43.78	43.93	45.4	39.58	41.84	44.59	43.13	32.48	27.6	32.06	26.02
Isoform0048473	brown	0.989535	CEL1	5.1	6.1	3.41	3.84	6.31	4.91	33.7	33.11	22.46	52.62	47.73	49.67	47.22	47.31	41.74	51.38	52.89	57.04	44.25	38.5	49.46	33.95	20.8	32.73	17.92	11.12	12.05	15.06	6.6	11.49	43.67	41.95	46.25	45.01	45.19	47.14	47.24	48.01	42.26	46.63	46.33	45.17	32.35	32.07	36.39	28.36
Isoform0049026	brown	0.986504	CEL1	4.6	5.42	3.23	3.55	6.38	4.69	31.24	29.89	21.91	49.97	44.35	43.21	43.85	41.65	38.26	45.25	49.05	52.25	41.15	36.63	46.64	31.78	21.27	33.58	17.93	9.43	12.14	12.85	7.87	8.99	39.74	38.84	39.89	44.6	39.96	42.45	42.06	43.37	41.11	42.29	42.62	41.78	29.75	29.21	30.59	25.79
Isoform0027076	brown	-0.21166	BACOVA_02659	8.4	6.53	23.07	8.19	6.11	23.35	5.99	5.08	4.45	5.31	4.99	3.5	2.99	3.47	3.59	2.54	2.81	1.93	10.08	7.27	6.87	10.16	8.89	8.82	6.9	8.83	5.42	4.49	8.62	4.84	5.84	6.21	6.03	3.44	3.62	3.6	19.49	11.23	19.23	15.87	14.69	18.56	8.97	9.54	7.91	5.92
Isoform0012612	brown	0.795745	Xyl2	0.07	0.05	0.06	0.02	0.02	0.12	1.77	1.89	1.07	6.71	5.11	4.65	3.11	4.82	4.54	12.62	12.17	14.25	1.91	1.84	3.04	0.76	0.59	1.76	0.2	0.18	0.12	0.35	0.11	0.17	2.44	2.5	2.39	2.96	3.67	3.55	4.59	6.01	3.59	5.02	6.46	5.21	1.17	1.03	1.39	1.21
Isoform0016568	brown	0.774883	Xyl2	0.03	0.04	0.03	0.04	0.04	0.18	2.29	2.65	1.48	8.3	6.29	5.62	3.85	5.96	5.55	15.16	14.94	19.09	1.89	1.58	2.95	0.96	0.83	2.09	0.35	0.31	0.25	0.32	0.3	0.04	3.02	2.93	2.9	4.01	4.25	4.12	5.62	7.27	4.21	6.32	8.4	6.42	1.52	1.26	1.2	1.7
Sugar metabolism
Isoform0022674	brown	0.571059	SPS1	10.89	13.68	12.6	11.51	12.86	10.74	15.32	16.07	14.58	16.73	16.04	15.28	14.62	18.32	19.36	15.72	16.23	15.94	16.09	13.81	20.81	16.19	11.98	18.71	21.19	13.31	17.8	17.05	12.16	13.3	15.63	16.64	17.26	15.63	16	16.56	17.67	17.65	17.4	19.14	19.9	18.28	18.57	17.01	18.1	19.4
Isoform0016067	brown	-0.548628	SUC4	7.42	9.94	8.09	9.38	8.53	7.99	7.5	7.77	7.7	6.37	6.18	6.55	8.09	7.5	8.48	7.5	6.56	6.47	7.47	7.97	7.26	8.05	7.85	8.54	7.57	8.4	8.97	7.54	8.74	9.06	8.21	8.42	8.47	7.36	7.65	7.43	8.25	8.19	8.01	7.97	6.44	7.54	8.82	7.61	6.91	7.31
Isoform0017586	brown	-0.773291	SUC4	8.17	9.99	8.05	8.46	9.17	8.08	7.4	8.68	8.15	5.98	6.89	6.45	8.99	6.5	7.56	6.79	5.34	5.29	6.94	8.48	6.42	8.05	8.22	7.29	8.23	8.85	7.71	8.43	9	8.27	6.79	7.08	7.08	7.92	6.91	6.72	7.37	6.74	6.66	6.46	7.54	6.56	7.25	7	6.85	8.87
Isoform0025352	brown	-0.741554	SUC4	6.01	7.83	6.12	6.5	6.31	6.24	5.68	6.21	5.64	4.38	4.87	3.85	6.15	4.36	5.6	5.09	4.11	4.58	5.22	5.8	5.36	6.11	6.04	5.64	5.95	6.26	6.57	5.98	5.63	6.99	5.73	6.46	5	6.04	5.37	5.61	5.77	4.41	5.36	4.38	5.32	4.74	5.14	5.43	5.32	5.81
Isoform0012707	brown	-0.695586	SUS2	5.37	9.41	13.52	4.57	8.25	14.09	5.59	6.65	5.64	4.64	4.83	4	5.58	4.6	3.92	4.22	3.77	3.28	6.82	5.19	4.44	5.74	6.3	6.05	8.61	7.82	9.91	7.06	8.01	7.34	6.93	7.61	6.78	6	5.22	5.75	4.79	6.13	5.51	6.7	6.64	5.5	8.33	8.66	7.03	8.69
Isoform0029168	brown	0.767947	CWINV1	25.77	24.01	30.94	27.69	22.16	28.44	38.32	35.82	35.61	48.67	42.16	41.82	63.88	63.8	58.63	89.7	76.05	79.79	59.58	39.28	38.35	36.45	24.77	33.6	31.31	20.5	22.12	24.78	18.13	17.4	44.71	48.25	46.39	35.46	33.89	35.22	76.58	82.38	75.77	50.54	55.25	60.92	27.94	29.98	27.19	20.65
Isoform0037644	brown	0.777573	CWINV1	25.47	25.06	30.04	28.62	21.56	27.27	39.1	36.03	34.49	47.27	43.29	44.62	61.43	61.08	59.94	96.1	77.13	80.86	60.85	39.94	39.67	37.42	25.09	33.64	29.89	20.85	22.96	26.12	18.77	16.86	47.96	48.37	47.89	36.37	36.9	36.4	78.27	84.74	75.43	51.12	54.28	63.19	28.58	26.91	29.13	19.91
MADS box
Isoform0046095	brown	-0.914579	EJ2	55.14	47.89	49.32	52.83	54.73	55.14	36.44	38.27	38.86	22.57	24.49	25.37	27.59	24.97	27.88	9.48	11.62	10.4	22.14	29.45	25.77	26.56	41.9	38.58	36.01	41.28	35.52	46.01	44.51	37.87	17.01	16.52	15.66	24.76	22.37	24.02	15.18	15.18	15.35	20.35	23.76	20.4	27.93	26.38	22.7	33.2
Isoform0020206	brown	0.944627	MADS1	1.68	2.49	1.67	1.41	2.91	1.96	8.54	8.78	6.59	13.42	12.67	13.37	9.83	12.61	13.13	15.91	14.81	16.59	9.27	7.76	13	6.61	5.31	8.7	6.06	3.16	4.76	4.95	1.98	3.49	12.56	12.31	12.35	10.74	10.83	9.79	14.49	12.91	13.81	12.87	11.92	12.74	9.17	10.86	9.69	7.34
Isoform0023536	brown	0.902164	MADS1	3.48	3.24	2.99	3.55	4.8	3.21	8.68	11.31	8.55	14.33	14.36	14.37	8.16	15.05	13.42	11.24	14.48	16.26	10.05	10.18	13.97	8.05	7.21	10.79	6.68	4.39	5.27	5.75	3.54	4.4	11.54	10.39	11.1	10.26	10.34	9.56	11.01	10.56	10.02	9.19	9.23	9.19	8.73	9.42	7.82	7.27
Isoform0039975	brown	0.762317	MADS1	2.18	3.7	2.06	2.66	3	2.75	4.03	4.88	3.28	5.95	5.36	8.22	4.28	8.3	9.71	6.35	10.21	12.23	6.29	5.54	4.56	5.64	4.23	4.48	2.69	2	2.13	2	1.52	2.34	5.75	5.01	5.74	5.32	5.89	5.77	4.8	4.68	4.93	4.47	4.32	4.46	3.25	3.33	3.62	3.57
Isoform0042685	brown	0.928438	MADS1	6.32	9.7	5.97	5.85	8.13	6.98	28.41	28.98	21.44	50.23	46	49.81	41.04	48.67	44.18	71.2	64.41	73.06	39.91	29.01	47.09	29.08	16.77	31.8	24.23	11.75	19.42	18.22	8.78	14.23	51.48	53.63	52.36	41.91	43.92	42.27	63.88	57.93	63.23	56.75	51.83	57.4	41.77	45.88	44.27	31.72
Isoform0046166	brown	-0.916532	MADS2	16.36	18.16	19.19	13.42	14.32	19.39	8.92	10.65	11.72	7.59	8.59	7.65	7.48	8.78	8.93	7	6.51	7.17	9.65	12.79	10.45	10.68	13.81	10.28	12.59	18.52	16.28	15.96	19.55	17.17	8.09	7.52	7.4	7.89	8.57	9.26	5.35	7.39	5.98	8.27	5.28	6.75	10.25	8.21	7.98	10.56
Isoform0046910	brown	0.925561	MADS1	6.82	9.23	6.82	7.75	9.46	7.23	28.28	30.88	22.75	51.6	50.23	50.9	44.68	53.45	47.77	78.74	72.5	75.84	40.12	30.89	51.21	31.53	19.68	34.81	26.97	12.62	20.98	20.14	9.84	14.48	55.02	56.35	57.52	44.76	45.08	44.95	69.7	65.65	66.05	61.3	57.77	63.04	46.56	47.29	46.97	34.18
Isoform0048069	brown	0.934925	MADS1	11.34	11.72	8.04	10.85	13.72	11.72	24.53	32.07	23.28	35.72	37.71	42.36	26.66	38.27	34.57	37.77	40.81	45.99	28.86	27.45	38.78	23.22	19.58	30.3	21.13	12.28	18.27	17.45	10.1	12.83	32.93	32.46	33.28	30.09	29.99	28.87	31.46	30.61	29.62	28.99	27.75	29.53	27.41	25.19	29.5	25.16
Isoform0048909	brown	0.935032	MADS1	10.48	11.26	7.05	10.49	11.48	10.44	22.15	27.22	20.25	33.85	34.58	40.63	24.24	35.06	27.56	34.37	42.14	43.58	29.71	27.08	39.3	20.83	21.9	28.05	19.83	11.47	18.15	16.02	11.01	13.48	34.11	30.98	31.98	27.05	27.5	28.03	32.9	30.19	32.18	29.32	27.52	29.69	26.84	26.84	24.89	23.72
Isoform0049432	brown	0.918724	MADS1	15.36	18.1	12.31	14.9	19.29	15.61	26.65	29.31	24.18	36.14	39.75	34.82	29.32	38.8	38.09	34.06	37.07	42.6	27.24	28.18	32.1	26.68	23.74	30.77	23.7	15.81	19.56	22.15	15.43	17.28	34.56	32.82	32.03	31.48	30.16	29.5	36.02	36.55	31.13	34.28	33.12	30.35	27.03	26.66	28.55	22.72
NAC
Isoform0046906	brown	0.581369	NAC066	2.13	3.14	2.17	1.72	2.66	2.25	3.58	3.39	2.9	5.4	4.34	5.8	5.82	4.18	4.26	6.17	4.8	4.77	4.94	4.5	3.96	4.97	3.77	4.13	4.99	3.43	5.41	4.59	2.61	4.57	4.52	4.36	3.8	4.49	5.07	4.95	4.19	4.21	4.1	3.39	7.1	3.86	4.33	3.96	5.73	5.69
Isoform0015927	brown	-0.56964	NAC050	6.62	7.87	6.49	6.31	8.03	7.46	6.77	6.89	7.39	6.3	5.94	6.45	5.97	6.95	6.93	5.92	6.18	6.68	5.71	7.33	7.45	7.37	7.02	6.58	7.23	8.99	8.53	7.8	7.98	7.9	6.19	6.87	6.38	7.09	6.86	6.47	6.6	6.45	7.79	6.68	6.42	6.22	8.13	7.5	7.93	7.64
Isoform0019586	brown	0.583308	NAC017	9.04	9.96	7.95	10.25	8.93	8.37	10.58	11.11	8.84	10.21	11.57	9.29	12.06	10.51	12.02	12.03	11.46	11.03	12.05	11.28	11.96	11.16	10.79	11.86	10.14	11.3	4.56	9.67	10.41	3.9	11.2	10.81	10.5	11.45	11.11	11.39	11.17	11.78	9.32	12.45	11.95	10.88	12.49	10.71	11.41	11.68
Isoform0028200	brown	0.405472	NAC017	9.57	9.19	8.55	10.86	8.77	8.57	11.06	11.62	12.42	10.27	12.69	10.3	14.14	11.11	11.46	12.29	11.34	10.37	12.14	11.79	12.11	11.66	13.47	12.6	11.31	12.06	9.19	10.74	11.58	8.61	10.93	10.49	10.37	11.59	11.34	10.91	10.64	10.88	10.4	11.44	11.25	9.99	11.86	11.06	11.15	11.74
Isoform0034103	brown	0.964623	NAC073	0.78	0.91	0.39	0.54	0.86	0.68	9.06	7.72	7.14	17.41	14.97	16.71	16.69	16.85	14.69	26.61	24.47	25.28	16.93	11.24	16.07	12.28	5.74	10.33	6.4	4.1	5.35	4.73	3	4.91	17.24	17.95	17.97	18.19	19.23	18.98	18.07	18.65	16.7	20.16	20.05	18.14	14.4	11.93	12.62	11.3
Isoform0036147	brown	0.961744	NAC073	0.72	0.92	0.45	0.8	0.8	0.69	9.46	7.11	7.11	17.53	14.56	17.94	17.38	16.53	16.71	29.54	24.87	25.21	16.98	12.21	17	13.54	6.21	11.28	6.05	3.99	6.29	4.92	2.76	4.88	17.94	17.7	18.76	19.87	19.37	19.31	18.54	21.48	17.38	21.05	20.85	19.83	14.1	13.45	14.24	11.59
Isoform0039881	brown	-0.672029	NAC100	9.88	12.19	13.1	11.11	13.56	14.51	11.03	12.35	13.02	9.56	9.42	9.86	8.92	11.29	12.5	5.1	6.36	7.51	11.79	11.89	11.03	11.09	11.57	11.6	15.09	14.02	15.03	14.21	15.45	13.8	11.46	14.74	13.07	8.86	8.99	8.3	9.43	8.55	11.83	9	9.49	10.31	13.33	11.7	11.6	11.64
Isoform0040114	brown	0.73152	NAC056	26.55	43.25	37.48	25.03	41.88	36.98	51.92	50.37	48.35	56.96	55.73	57.07	67.1	60.89	61.01	61.29	59.68	61.03	60.99	54.24	41.98	60.45	46.66	48.69	45.1	47.1	51.85	43.69	50.73	52.34	48.21	50.88	50.21	58.72	57.44	59.58	57.23	60.29	55.4	61.48	62.95	63.54	55	55.14	63.03	53.09
Isoform0043076	brown	0.966244	NAC073	0.76	0.9	0.57	0.91	1.03	0.78	10.14	7.84	7.01	20.49	15.4	19.04	17.93	19.14	17.41	29.6	26.79	25.67	18.83	13.06	17.75	12.42	7.03	11.82	6.89	4.22	6.56	5.55	3.29	5.3	18.89	19.65	19.86	20.02	20.59	20.22	22.27	23.79	18.8	21.86	22.4	22.1	16.05	13.14	16.98	12.95
Isoform0044834	brown	0.965192	NAC073	0.89	1.04	0.66	0.89	1.04	0.96	10.07	8.69	7.89	21.15	16.11	19.06	19.76	19.63	17.79	31.31	27.13	27.97	18.42	12.94	20.28	13.17	7.23	11.73	7.23	4.46	6.1	5.62	3.64	4.48	20.37	20.85	22.95	20.98	20.83	20.99	22.04	21.78	19.21	21.63	22.85	22.7	16.33	14.09	16.31	11.71
Isoform0046042	brown	0.931988	--	2.74	2.94	2.76	2.47	2.99	2.53	9.44	10.26	8.26	15.02	17.47	13.04	14.52	12.17	11.33	16.99	14.64	14.33	12.83	12.6	11.19	9.83	9.51	9.96	6.84	5.51	7.03	6.56	4.27	5.93	11.2	10.91	10.56	12.45	12.31	12.74	13.73	13.05	11.43	12.87	11.17	13.65	7.1	6.67	9.3	6.65
[truncated: 16 more columns]

## Sheet: Tan
GeneID	Module	MM.tan	Symbol	G1_B	G2_B	G3_B	G1_A	G2_A	G3_A	T1_B	T2_B	T3_B	T1_A	T2_A	T3_A	HR1_B	HR2_B	HR3_B	HR1_A	HR2_A	HR3_A	Water_9_1_DA	Water_9_2_DA	Water_9_3_DA	Water_9_1_Achened	Water_9_2_Achened	Water_9_3_Achened	NAA_9_1_DA	NAA_9_2_DA	NAA_9_3_DA	NAA_9_1_Achened	NAA_9_2_Achened	NAA_9_3_Achened	ABA_9_1_DA	ABA_9_2_DA	ABA_9_3_DA	ABA_9_1_Achened	ABA_9_2_Achened	ABA_9_3_Achened	Water_12_1_DA	Water_12_2_DA	Water_12_3_DA	Water_12_1_Achened	Water_12_2_Achened	Water_12_3_Achened	NAA_12_1_DA	NAA_12_2_DA	NAA_12_3_DA	NAA_12_1_Achened
ABA signaling
Isoform0042335	tan	0.835215	Os01g0656200	6.1	8.34	6.65	6.55	7.1	5.96	8.22	7.39	6.37	8.25	8.17	8.08	7.78	8.09	7.9	5.22	7.66	7.23	11.77	12.62	12.79	7.93	6.12	9.18	13.03	5.97	9.44	8.65	3.83	5.08	15.53	15.14	14.53	12.39	12.11	11.3	14.78	10.42	12.34	10.83	8.48	10.43	14.71	14.93	14.67	9.81
Isoform0044575	tan	0.821109	PP2C51	7.98	13.09	12.23	8.44	15.54	12.05	15.19	17.99	16.68	18.48	19.3	18.27	15.4	16.84	15.04	9.84	15.27	14.71	24.38	27.08	25.48	16.05	13.1	17.25	29.82	13.01	21.14	17.85	7.29	12.09	32.61	31.33	34.85	23.43	25.05	24.94	28.16	19.19	26.21	23.33	16.07	19.41	30.64	31.56	31.84	20.81
Isoform0045811	tan	0.87405	Os01g0656200	2.33	3.98	4.74	1.84	5.61	5.01	4.63	5.48	5.62	6.3	6.91	7.04	5.76	6.45	4.98	4.57	6.58	6.94	11.71	12.05	10.61	6.73	3.89	6.61	9.81	4.68	9.16	6.43	2.67	3.78	14.46	15.92	16.39	11.78	10.21	10.63	12.75	10.37	13	10.3	6.81	9.81	10.49	12.19	10.57	6.54
Auxin signaling
Isoform0003556	tan	0.833647	ARF6	1.38	1.34	2.64	1.1	1.26	2.31	1.28	1.23	1.02	1.55	1.41	1.4	1.28	1.46	1.29	4.12	3.56	3.84	1.51	1.44	2.2	1.14	1.37	1.35	3	2.54	2.27	2.94	2.29	2.31	2.8	2.86	2.92	1.6	1.58	1.85	4.41	4.67	4.8	3.09	2.45	4.19	3.63	3.36	3.5	2.56
Isoform0004465	tan	0.840107	ARF6	1.13	1.09	2.2	1.03	0.91	2.66	1.07	1.17	1.08	1.64	1.37	1.31	1.19	1.42	1.25	4.14	3.76	4.19	1.39	1.39	1.85	1.23	1.19	1.42	2.8	2.23	2.51	2.79	2.03	2.18	2.82	2.43	3.23	1.64	1.84	1.93	4.58	4.21	4.89	3	2.47	3.72	3.35	3.8	3.49	2.63
BR signaling
Isoform0042275	tan	-0.714664	BEH2	9.7	13.42	7.95	9.4	11.28	6.95	9.67	10.02	8.26	7.79	7.37	7.07	10.9	7.68	8.37	4.87	6.25	4.33	5.25	5.49	5.89	7.88	6.1	8.22	7.36	5.64	6.8	7.68	6.75	6.89	6.4	5.94	5.08	8.17	7.93	6.8	5.08	4.81	5.12	7.33	8.03	6.73	5.84	5.86	6.26	7.05
Cell wall metabolism
Isoform0022475	tan	-0.888126	KOR	44.41	47.99	38.97	43.82	45.9	40.05	37.3	39.24	36.63	33.62	34.31	32.79	39.49	34.74	37.15	23.69	23.6	24.33	28.16	33.49	30.34	37.7	35.98	35.5	34.34	30.84	30.22	36.15	33.1	33.37	25.25	25	26.76	31.75	31.14	31.81	22.32	22.63	21.81	27.11	31.35	25.55	28.69	27.02	30.85	35.63
Sugar metabolism
Isoform0044923	tan	0.936399	SWEET14	9.69	15.69	34.99	11.5	14.03	37.27	83.87	93.14	64.93	214.4	179.43	212.82	39.65	106.55	96.62	113.02	163.65	182.98	162.59	178.76	476.1	106.37	91.14	254.47	288.48	209.61	187.36	161.91	94.06	77.07	465.75	458.69	463.24	267.12	264.69	265.75	474.69	335.18	569.96	331.84	219.16	367.27	312.72	337.22	271.74	198.9
Isoform0048289	tan	0.923478	SWEET14	18.28	18.04	47.95	18.37	22.71	51.86	156.38	172.8	117.18	371.7	292.68	357.38	58.59	180.8	162.98	166.48	268.17	292.71	235.42	289.7	776.72	154.4	162.23	420.15	423.1	310.8	273.14	247.37	137.27	115.18	718.2	715.01	727.79	424.66	427.68	429.93	694.06	499.01	865.58	493.18	340.17	549.65	455.75	497.97	414.88	306.78
Isoform0050693	tan	0.939199	SWEET9	9.8	15.34	32.25	11.3	11.84	34.92	78.5	95.52	63.82	211.7	177.67	203.61	47.8	104.39	94.94	109.82	167.18	170.79	172.9	188.76	503.66	102.81	91.74	245.08	293.12	197.91	189.5	157.51	86.27	75.38	475.61	483.07	487.29	266.02	279.31	273.2	473.63	343.33	600.43	332.26	239.75	379.1	325.53	352.7	284.81	204.1
MADS box
Isoform0046515	tan	-0.759235	MADS4	13.14	15.7	14.4	12.16	13.9	13.6	16.07	15.64	16.61	13.2	12.93	13.72	14.44	16.18	15.77	9.8	13.05	13.53	13.32	14.68	12.72	14.43	15.08	13.84	13.44	15.76	14.42	14.08	14.09	13.66	11.67	11.6	10.68	13.92	13.18	13.09	10.54	9.84	9.9	10.93	11.63	11.55	13.13	10.98	13.79	12.26
NAC
Isoform0046813	tan	0.882218	NAC083	5.77	16.69	11.08	5.79	10.87	9.8	12.72	12.16	11.13	14.8	13.07	12.54	20.16	19.72	21.16	19.16	20.71	19.73	39.33	23.63	33.3	26.88	12.48	19.79	21.7	14.21	21.74	12.81	12.19	15.43	36.14	35.88	35.74	27.46	27.51	26.72	36.78	35.11	37.92	31.5	24.3	31.77	30.22	32.44	30.31	18.51
Isoform0047388	tan	0.866829	NAC083	6.78	19.23	12.07	6.37	14.49	12.09	15.16	15.6	14.25	19.96	16.79	15.39	28.95	29.29	28.28	25.46	26.85	24.92	46.89	32.94	41.46	35.06	17.8	23.42	25.32	15.75	25.22	16.72	12.86	17.28	45.31	44.03	42.31	32.2	33.86	31.85	44.72	42.71	48.18	40.75	35.25	40.92	37.18	44.61	36.71	23.98
Isoform0048608	tan	0.888528	NAC083	9.97	26.54	17.96	9.09	21.48	17.75	22.2	23.19	19.16	27.42	24.15	25.04	40.02	38.93	38.08	37.95	39.25	35.08	66.14	41.35	58.44	48.38	25.95	33.75	37.79	24.2	35.64	23.56	20.99	26.41	61.58	60.42	57.33	44.96	43.6	45.34	65.8	58.71	65.78	56.75	48.83	57.66	55.95	62.42	54.93	37.18
[truncated: 16 more columns]

## Sheet: Blue
GeneID	Module	MM.blue	Symbol	G1_B	G2_B	G3_B	G1_A	G2_A	G3_A	T1_B	T2_B	T3_B	T1_A	T2_A	T3_A	HR1_B	HR2_B	HR3_B	HR1_A	HR2_A	HR3_A	Water_9_1_DA	Water_9_2_DA	Water_9_3_DA	Water_9_1_Achened	Water_9_2_Achened	Water_9_3_Achened	NAA_9_1_DA	NAA_9_2_DA	NAA_9_3_DA	NAA_9_1_Achened	NAA_9_2_Achened	NAA_9_3_Achened	ABA_9_1_DA	ABA_9_2_DA	ABA_9_3_DA	ABA_9_1_Achened	ABA_9_2_Achened	ABA_9_3_Achened	Water_12_1_DA	Water_12_2_DA	Water_12_3_DA	Water_12_1_Achened	Water_12_2_Achened	Water_12_3_Achened	NAA_12_1_DA	NAA_12_2_DA	NAA_12_3_DA	NAA_12_1_Achened
ABA signaling
Isoform0030592	blue	0.70707	PP2CA	6.81	7.03	4.16	7.05	5.22	3.82	4.07	2.76	4.08	3.51	3.3	3.79	4.27	3.55	3.85	2.73	2.12	2.42	3.72	3.12	4.2	5.21	3.22	4.43	3.84	3.4	3.17	3.86	2.6	2.55	4.06	3.97	4	3.35	3.05	3.49	2.79	2.75	2.76	2.58	2.91	2.99	3.01	3.24	3.35	4.45
Isoform0031086	blue	0.259753	PP2CA	16.38	15.02	8.96	17.73	12.96	10.42	12.02	9.28	11.62	11.16	10.04	9.49	14.28	10.58	12.32	9.71	8.16	9.1	12.8	9.77	13.14	13.45	10.86	13.56	13.59	10.3	9.01	12.5	8.49	10.56	13.21	13.28	13.37	11.84	10.89	11.41	9.48	11.41	11.82	11.91	11.91	12.89	10.58	14.16	11.06	11.98
Isoform0034887	blue	0.409964	PP2CA	15.13	15.15	8.24	16.8	13.14	9.1	14.47	11.46	12.64	11.07	10.36	10.94	15.38	10.41	12.24	10.83	9.37	8.42	11.92	11.05	11.7	12.59	10.92	12.25	12.83	9.36	8.38	11.45	8.72	9.32	11.43	11.52	12.4	11.76	10.68	9.97	9.81	10.2	9.93	11.3	10.81	10.33	9.63	11.9	10.59	11.73
Isoform0036218	blue	0.69129	PP2CA	10.92	10.82	6.35	12.65	9.3	6.71	7	5.98	6.55	6.15	5.6	5.63	7.87	6.68	6.37	5.89	4.48	3.89	6.87	5.36	7.38	7.73	6.25	7.5	8.31	5.27	5.55	7.28	5.49	5.6	6.26	5.97	6.31	6.03	6.35	6.69	5.64	4.39	5.43	6.51	5.96	5.72	6.06	6.31	7.5	5.75
Isoform0037218	blue	0.410039	PP2CA	12.77	11.04	7.17	13.78	9.38	7.09	11.14	8.35	8.64	9.68	8.52	8.58	9.89	7.7	8.7	7.96	7.12	6.23	9.65	7.34	8.49	10.03	8.39	9.67	9.23	6.57	7.06	9.79	6.99	7.63	8.95	9.87	9.81	7.54	8.86	8.71	7.96	7.06	8.76	8.57	9.06	7.88	7.98	9.2	8.07	8.71
Isoform0037713	blue	0.802773	PP2CA	10.27	9.26	5.76	9.81	8.16	6.09	6.51	5.26	6.21	5.15	5.02	4.16	6.69	5.05	5.43	4.82	3.57	3.75	5.08	4.96	6.28	6.69	6.13	6.49	6.59	5.21	4.64	6.87	5.25	4.57	4.56	5.15	5	4.75	4.34	4.34	3.6	3.66	3.96	4.17	3.95	4.42	4.16	6.07	4.69	4.76
Isoform0041730	blue	0.886906	SAPK10	12.74	15.62	13.87	13.05	13.24	14.41	8.44	11.43	10.17	7.04	9.04	7.07	10.29	9.72	9.83	5.87	5.43	5.87	7.54	10.04	6.99	9.25	11.54	8.29	8.68	11.65	9.32	9.5	14.2	9.67	6.18	5.91	5.64	6.42	6.85	6.78	7.77	5.47	6.47	6.97	6.67	5.92	6.12	6.06	6.75	7.09
Isoform0033811	blue	0.71171	ABF2	3.88	9.33	5.95	4.79	7.48	5.96	3.09	4.01	2.57	3.18	3.15	2.43	4.13	3.88	4.53	2.04	1.94	2.41	2.68	3.14	3.25	4.19	2.85	3.01	4.4	2.89	2.63	3.71	2.18	2.22	2.12	2.25	2.43	3.35	3.05	2.8	2.85	3.35	2.76	2.97	2.79	2.72	3.41	2.88	2.84	2.97
Isoform0034202	blue	0.739368	ABF2	5.84	14.54	10.23	8.21	11.53	8.68	5.3	6.13	5.55	5.27	4.09	3.45	5.47	6.08	6.84	3.6	4.16	3.44	4.95	4.28	5.33	6.53	5.24	6.18	6.69	4.39	3.55	6.9	4.62	3.92	3.23	3.89	3.68	5.04	5.09	4.93	3.96	4.43	4.55	4.18	5.58	5.75	4.28	5.65	5.32	5.52
Isoform0035975	blue	0.705508	ABF2	4.47	10.6	7.47	4.5	8.8	5.97	4	4.39	3.01	2.71	3.56	2.77	5.27	4.03	4.38	2.08	2.35	1.86	3.68	3.18	2.81	3.51	3.89	3.62	4.73	2.9	2.58	4.39	2.83	2.36	2.27	2.31	1.95	3.48	3.27	3.39	2.86	3.46	2.75	3.87	3.36	3.75	3.54	3.54	3.28	4.19
Isoform0037254	blue	0.721727	ABF2	6.11	14.93	12.07	7.26	12.09	10.36	5.8	7.44	5.73	3.87	4.47	3.75	6.92	5.54	6.3	3.2	3.35	4.06	5.95	4.4	4.26	5.97	5.54	6.04	6.59	3.77	3.27	7.24	3.79	4.25	3.92	3.21	2.93	4.69	5.33	5.13	4.4	5.4	4.74	5.71	4.61	4.81	5.64	4.55	5.35	6.67
Auxin signaling
Isoform0019255	blue	0.852284	LAX2	17.05	24.41	13.16	16.65	21.15	12.82	11.46	10.65	12.77	7.23	7.42	6.92	9.9	11.4	11.17	4.76	4.81	4.06	10.86	9.53	5.17	16.36	13.85	9.77	5.8	8.33	7.16	6.97	10.1	10.14	6.57	5.9	5.65	8.42	8.87	8.33	5.29	5.04	5.02	6.3	8.63	7.93	7.63	6.04	5.99	10.59
Isoform0021684	blue	0.852404	LAX2	17.64	24.24	13.07	18.03	21.13	14	11.65	11.09	12.35	7.58	7.39	7.41	10.26	11.59	13.39	3.83	4.89	4.46	13.08	9.66	5.32	15.58	14.63	9.19	5.51	8.61	7.61	7.46	10.33	10.77	6.14	5.06	5.42	9.01	8.14	8.87	4.97	5.42	5.72	7.4	9.54	7.95	6.78	6.61	6.39	10.16
Isoform0014433	blue	0.851888	TIR1	11.63	11.24	8.06	14.07	9.89	8.02	7.2	6.95	7.88	6.9	7.09	6.62	6.14	8.2	7.3	3.63	4.4	4.41	7.56	9.38	6.93	9.1	8.47	7.89	5.31	8.19	6.79	6.06	7.46	6.4	4.68	5.03	4.93	6.13	5.97	6.17	4.19	3.53	4.15	4.73	4.96	4.56	3.97	4.43	4.33	4.56
Isoform0017745	blue	0.710797	TIR1	9.95	10.15	7.89	12.02	8.38	7.8	7.68	7.8	8.22	7.25	7.41	8.2	6.71	7.22	8.5	5.01	5.1	5.97	6.91	7.85	8.35	8.56	9.66	8.73	4.8	6.36	4.96	5.03	6.87	5.14	7.04	6.6	6.77	7.07	6.54	7.35	6.12	5.98	6.13	6.11	6.58	5.47	5.87	4.47	4.89	5.61
Isoform0018577	blue	0.73193	TIR1	12.51	12.46	8.13	13.64	10.24	8.98	9.09	9.37	10.52	8.75	8.54	9.12	6.7	8.93	9.2	4.9	6.14	6.73	9.57	8.95	8.72	8.59	9.54	10.17	5.26	7.77	5.74	5.5	7.72	5.96	7.53	6.85	7.04	8.2	8.76	7.93	6.44	6.42	7.11	6.27	7.17	6.9	6.11	6.53	5.16	6.28
Isoform0018740	blue	0.881031	TIR1	13.61	11.54	8.37	13.65	10.13	8.23	7.62	6.01	8.32	5.93	6.49	7.62	5.75	6.51	7.36	4.11	4	5.18	7.29	8.49	6.86	9.77	8.89	7.66	6.6	7.77	7.24	6.61	8.1	7.13	5.25	5.06	5.13	6.41	6.04	6.19	3.76	3.91	3.49	4.79	4.88	4.84	3.61	4.61	3.99	4.15
Isoform0018978	blue	0.842968	TIR1	5.7	9.63	5.62	6.46	7.42	6.11	4.06	4.37	4.76	2.99	3.23	3.39	2.76	4.19	5	1.81	2.08	2.16	3.4	5.62	3.92	5.89	5.79	5.45	3.62	4.69	3.76	3.7	4.77	3.22	2.18	2.01	2.21	3.47	3.29	3.55	2.74	2.61	1.88	3.45	3.34	2.94	2.79	2.61	2.39	3.07
Isoform0024905	blue	0.86657	TIR1	6.62	6.59	4.85	7.85	5.56	5.01	4.16	3.71	4.44	3.29	3.26	4.48	3.43	3.72	4.37	2.14	2.78	2.37	4.32	5.48	3.96	5.51	5.65	4.24	3.13	4.3	3.77	3.54	4.56	4.41	3.04	2.78	2.37	3.27	3.61	3.38	2.09	2.11	1.99	2.16	2.62	2.41	1.97	2.42	2.28	2.68
Isoform0025549	blue	0.875655	TIR1	5.19	7.66	5.79	5.17	6.34	5.32	3.62	3.78	4.01	2.78	2.91	3.02	2.4	3.75	3.88	1.43	1.89	1.69	3.57	4.56	2.91	4.4	4.74	4.02	2.84	3.35	3.4	2.94	3.66	3.15	1.42	1.55	2.02	2.93	3.46	2.53	2.02	2.14	1.86	2.72	2.62	2.87	2.02	1.83	1.69	2.33
Isoform0028133	blue	0.690726	TIR1	10.77	10.07	8.46	11.3	8.72	7.77	8.92	8.36	9.05	8.36	7.82	9.2	7.46	8.57	8.29	5.72	5.17	6.01	8.15	8.83	7.87	8.54	8	9.35	5.26	6.53	5.54	5.91	7.22	5.9	7.46	6.58	6.82	7.73	7.52	7.91	6.21	6.63	6.46	5.92	6.51	6.42	4.85	5.08	5.01	7.03
Isoform0031554	blue	0.724065	TIR1	9.83	9.28	7.51	9.78	8.3	7.86	8.28	6.4	7.96	7.91	6.61	7.61	6.8	7.42	7.69	5.54	5.35	5.72	5.9	7.46	7.63	7.5	7.72	8.13	4.3	6.37	4.67	4.49	6.91	4.9	5.89	6.74	5.91	6.97	6.26	6.58	5.92	5.57	5.6	5.66	6.37	5.47	4.98	4.23	4.27	5.23
Isoform0044416	blue	0.872628	IAA27	10.72	8.79	19.29	12.02	6.63	15.16	2.97	2.3	2.73	0.97	1.34	1.12	1.08	1.07	1.21	0.36	0.37	0.41	0.85	1.4	0.71	3.38	4.01	1.65	2.21	7.87	4.44	4.36	9.9	6.77	0.39	0.56	0.55	0.87	0.8	0.94	0.53	0.32	0.31	0.99	1.03	0.41	1.92	1.76	1.45	2.51
Isoform0045361	blue	0.901957	IAA27	14.04	15.47	20.99	16.21	11.8	19.34	3.05	5.48	4.38	1.19	3.02	2.26	2.76	1.64	3.02	0.34	0.97	1.21	2.16	5.12	2.21	5.47	7.92	4.54	5.73	12.19	7.02	9.41	14.62	8.89	1.37	1.4	1.65	2.23	1.54	1.84	0.98	1.78	0.97	2.09	1.73	1.57	3.16	2.97	3.24	5.59
Isoform0046409	blue	-0.590854	IAA11	7.3	4.58	7.1	6.86	6.63	6.07	8.79	8.24	8.1	9.28	9.08	9.15	8.35	9.53	10.4	11.54	14.22	12.02	6.6	8.64	9.45	7.04	9.78	10.02	13.16	10.71	11.07	11.06	9.26	11.77	9.9	9.33	8.59	9.94	9.62	10.24	10.36	10.23	10.15	12.05	10.68	10.18	17.3	15.01	12.48	14.85
Isoform0048541	blue	0.969533	IAA14	35.38	35.37	36.72	37.88	39.27	37.84	13.44	15.35	20.11	3.1	4.2	3.45	6.26	4.85	4.28	0	0.39	0.29	2.77	5.42	1.08	7.69	18.42	6.67	3.72	11.48	10.12	13.5	20.79	19.98	1.01	0.44	0.58	2.4	1.46	1.89	0.7	0.48	0.18	1.4	2.71	1.11	2.34	2.58	1.12	8.73
Isoform0050544	blue	0.883318	IAA4	34.59	61.11	82.58	45.33	46.33	67.72	6.59	9.91	17.98	1.31	3	2.15	10.09	4.42	6.15	0.62	0.54	0.42	5.03	7.21	1.2	13.08	18.44	6.73	9.78	25.14	19.75	24.29	42.18	29	1.35	0.89	1.06	2.91	2.47	2.26	0.72	1.44	0.29	2.24	3.57	1.14	7.91	10.6	6.19	12.54
Isoform0001755	blue	0.837012	ARF6	9.01	8.58	9.73	8.75	7.95	9.6	6.18	7.62	6.97	5.17	6.15	5.57	4.93	5.33	5.93	5.27	4.83	4.86	4.3	5.88	5.88	5.63	7.16	8.08	6.72	8.33	6.33	7.18	9.22	7.53	4.45	4.18	4.95	5.07	5.58	5.57	5.72	5.66	5.79	6.64	6.77	6.27	5.37	4.56	5.14	5.77
Isoform0002333	blue	0.839708	ARF6	9.48	10.07	11.2	11.14	9.04	10.28	6.99	8.62	8.06	6.03	6.33	5.96	6.14	5.89	6.22	5.61	4.69	5.12	4.68	6.21	5.53	6.79	7.85	8.91	7.5	9.21	6.61	8.56	10.27	8.17	5.33	5.7	5.34	6.09	6.32	6.17	6.32	6.7	6.38	7.98	7.78	6.93	5.94	6.21	6.29	6.96
Isoform0003676	blue	0.78818	ARF5	3.87	7.03	3.95	4.18	5.04	3.17	3.53	4.26	3.75	2.8	2.35	2.73	2.38	2.25	3.38	1.6	1.58	2.04	2.49	3.36	2.43	3.62	4.34	3.39	2.95	2.84	2.23	2.5	3.44	3.02	2.49	2.39	2.14	2.68	3.02	2.73	1.42	1.91	2.43	2.23	2.91	2.43	2.16	2.29	2.66	2.24
Isoform0003913	blue	0.7864	ARF5	4.16	7.2	3.56	4.61	4.72	3.47	3.89	4.22	4.06	2.78	2.55	3.12	3.28	2.72	3.29	1.74	1.57	1.94	2.31	3.36	2.31	4.51	4.08	3.1	2.58	2.62	2.19	2.63	3.86	3.1	2.32	2.14	2.3	2.87	2.79	3.09	1.76	2.08	1.95	2.42	2.93	2.42	2.87	2.43	2.36	2.41
Isoform0004186	blue	0.791391	ARF5	4.49	7.42	3.71	4.26	5.25	3.54	3.83	3.77	3.96	2.9	2.54	2.89	2.92	2.75	3.46	1.68	1.8	2.13	2.54	3.25	2.82	4.18	4.4	3.33	2.78	2.48	2.43	2.46	3.28	2.97	1.97	2.37	2.31	3.08	2.95	3.03	1.85	1.9	2.17	2.3	2.92	2.8	2.52	2.07	2.63	2.94
Isoform0004589	blue	0.809628	ARF5	4.07	7.08	4.07	4.7	6.03	3.44	4.08	3.8	3.97	2.93	2.69	2.83	3.37	2.79	3.54	1.83	1.97	2.45	2.63	3.2	2.47	4.46	4.85	3.36	2.86	3.15	2.25	2.59	3.51	2.94	2.57	2.49	2.24	2.71	3.24	3.07	1.78	2.14	2.09	2.39	2.71	2.56	2.61	2.03	2.68	2.52
Isoform0005008	blue	0.167377	ARF6	6	5.51	6.02	5.28	5.42	5.92	5.96	6.6	5.74	5.37	5.88	5.74	4.63	5.13	5.64	5.73	4.83	5.59	4.99	5.9	6.02	5.67	6.05	7.33	5.07	5.95	4.57	5.18	6.08	5.53	4.82	5.47	5.22	5.76	5.24	6.01	6.1	6.21	5.98	6.06	7.12	6.17	4.86	4.64	4.78	5.08
Isoform0030829	blue	0.230925	ARF6	4.98	4.66	4.95	6.01	5.15	5.6	4.66	5.62	4.79	5.23	5.21	4.72	4.89	4.32	4.09	5.33	4.24	4.76	4.5	5.03	6.28	4.67	5.21	5.79	4.47	4.89	3.68	4.6	5.31	4.59	4.05	4.51	4.3	5.16	5.07	5.38	4.82	5.92	5.53	4.83	7.25	5.07	4.44	4.62	3.74	4.07
BR signaling
Isoform0024546	blue	0.757951	BSK7	8.16	5.91	5.08	7.83	5.07	4.68	2.71	3.4	3.75	3.13	2.78	3.73	1.82	2.33	2.7	2.26	2.85	2.52	2.51	3.52	3.28	3.04	4.28	3.29	3.59	4.31	4.44	3.75	4.98	4.78	3.29	3.07	3.74	3.09	2.54	3.07	3.53	2.92	3.94	2.89	2.77	3.8	3.37	3.68	2.73	3.06
Isoform0027563	blue	0.908759	ASK7	9.05	9.18	7.76	8.43	7.95	8.04	6.32	6.88	6.71	6.21	5.09	6.14	4.86	5.48	7.29	4.58	4.9	5.33	4.72	5.44	5.28	5.74	5.44	6.62	5.14	6.38	5.12	5.54	6.87	5.72	5	5.21	4.98	6.29	5.71	5.96	4.94	3.75	4.07	4.95	5.18	5.11	4.95	4.85	4.64	5.33
Isoform0028399	blue	0.61804	ASK7	7.21	7.81	7.33	7.54	8.86	7.11	6.68	5.77	6.49	6.77	7.34	7.22	6.22	7.95	7.74	5.66	6.33	7.08	4.51	6.26	6.76	6.88	6.95	6.81	5.71	5.51	4.9	5.65	6.49	5.89	5.66	6.46	6.43	6.86	7.1	6.65	5.58	5.42	5.06	5.79	5.65	5.89	5.63	5.66	5.14	6.02
Isoform0032204	blue	0.950279	ASK7	21.86	22.21	19.28	20.68	20.89	19	13.17	13.6	15.14	12.08	13.32	14.23	12.14	14.82	13.27	9.28	12.36	12.56	10.17	11.86	12.04	13.74	15.82	13.76	12.13	16.37	12.58	13.59	16.58	15.24	11.67	12.67	12.14	13.93	13.82	14.58	10	8.34	9.69	9.87	9.94	10.19	11.52	10.84	11.86	12.56
Isoform0033504	blue	0.897443	ASK7	11.47	9.88	10	11.14	10.96	10.74	7.55	7.91	9.24	7.65	6.82	8.39	7.22	8.41	8.84	5.32	6.49	6.56	5.75	6.82	6.4	8.17	9.87	8.2	7.8	8.3	6.45	7.91	8.5	9.11	7.56	7.71	7.11	8.14	8.25	8.75	5.47	5.46	5.19	6.18	6.18	5.25	6.16	5.74	6.08	7.52
Isoform0033990	blue	0.916183	ASK7	8.7	9.53	8.69	9.46	8.57	7.68	5.58	6.61	7.21	5.14	5.64	6.15	6.12	5.84	6.15	5.04	5.73	5.03	4.81	5.97	6.21	6.29	6.85	6.31	5.48	6.11	5.78	6.12	7.94	5.9	5.47	6.05	5.29	6.4	6.11	6.85	5.24	4.92	4.6	4.78	5.7	5.3	5.45	5.45	4.39	6.36
Isoform0034054	blue	0.660251	ASK7	9.77	10.4	8.95	9.91	10.51	9.53	8.31	9.13	7.78	8.97	9.12	9.31	7	9.68	10.25	8.04	9.56	8.77	6.82	7.73	7.92	8.52	9.34	10.02	7.86	8.03	6.88	8.12	8.26	7.39	7.79	8.3	7.43	8.97	8.92	8.76	7.73	6.55	5.89	7.56	8.2	6.54	6.55	6.22	7.36	8.16
Isoform0035289	blue	0.712923	ASK7	7.9	7.06	7.58	6.55	7.23	6.92	6.11	5.79	5.74	4.87	4.44	6.01	6.05	6.41	7.13	4.86	5.79	5.69	5.23	6.08	5.52	5.93	6.52	5.75	6.1	6.37	5.06	5.11	6.15	5.77	6.3	5.69	6	6.78	6.94	7.13	4.51	4.64	4.31	4.84	6.16	5	5.13	3.96	4.52	4.87
Isoform0036890	blue	0.751278	ASK7	12.67	14.11	12.3	12.77	14.15	12.6	12.01	10.86	10.62	10.06	11.2	10.11	9.66	10.95	10.45	10.46	12.15	10.67	8.57	8.98	10.34	10.07	10.51	10.51	8.94	9.6	8.05	9.07	9.63	10.49	9.2	10.66	10.11	11.11	12.02	11.5	8.16	8.86	8.78	9.27	9.07	7.26	8.54	7.69	8.63	9.11
Isoform0038960	blue	0.852937	ASK7	8.07	9.31	7.68	8.86	8.47	8.69	5.82	5.68	7.44	5.42	5.39	6.33	5.83	5.81	6.84	5.52	5.82	5.48	4.48	5.98	6.07	5.69	5.45	7.93	5.95	6.47	6.41	6.1	7.16	6.15	5.04	6	5.41	7.12	6.62	6.69	4.58	5.25	5.12	4.43	6.1	5.24	5.31	5.73	5.17	6.92
Isoform0038528	blue	0.703858	BEH2	7.56	9.2	7.23	7.16	6.7	6.97	6.8	7.05	7.31	6.36	5.36	5.89	7.41	4.71	5.88	3.94	4.44	4.28	3.64	4.5	4.88	5.5	6.51	6.43	4.68	5.38	4.48	5.07	7.24	5.78	5.18	5.24	5.62	5.62	5.04	6.05	5.12	5.39	6.16	5.21	5.9	6.17	4.81	5.97	4.75	5.9
Isoform0044842	blue	0.933731	BEH2	13.97	14.44	10.5	13.24	13.45	8.88	8.03	9.3	9.34	5.87	5.78	6.23	6.21	7.04	8.46	4.05	3.71	4.38	4.07	6.51	4.57	7.96	8.2	6.56	6.21	7.04	4.91	7.79	7.97	6.48	4.31	3.76	4.76	6.29	5.78	5.55	4.88	3.79	5	5.35	6.03	4.82	5.41	5.62	5.45	5.98
Isoform0047918	blue	0.885077	BEH2	8.65	11.73	7.71	10.5	9.47	6.59	6.8	6.44	6.08	5.8	4.85	4.27	6.06	4.01	5.9	2.5	2.42	3.06	3.53	4.04	3.7	5.51	5.71	5.56	3.76	4.89	3.63	5.52	5.39	3.27	3.3	2.55	3.94	5.79	4.02	4.55	3.7	2.71	2.87	4.3	4.26	3.63	3.99	4.3	4	4.87
CTK signaling
Isoform0000635	blue	0.93727	AHK2	17.21	17.03	12.99	16.38	15.85	13.22	10.81	11.53	13.42	8.53	9.75	10.74	7.42	11.07	10.36	7.09	8.96	8.37	8.25	8.46	8.65	11.3	11.39	10.51	9.56	11.15	8.56	10.09	12.73	11.9	8.56	8.74	7.43	9.84	10.52	10.17	8.64	8.85	8.39	9.51	8.13	8.27	8.01	7.4	7.75	9.4
Ethylene signaling
Isoform0007743	blue	-0.500252	ETR2	3.29	3.73	4.43	3.28	3.44	4.18	3.11	3.63	3.18	5.55	5.32	5.84	4.07	6.55	5.92	4.66	6.03	7.13	8.31	8.2	10.24	7.85	5.33	8.32	9.59	5.55	8.34	6.41	4.63	6.73	7.82	8.01	7.6	8.39	8.19	8.79	5.43	5.09	5.01	5.53	5.44	4.88	8.09	6.86	7.67	7.84
Isoform0009854	blue	-0.47154	ETR2	2.34	3.24	3.61	2.56	2.76	3.54	3.18	2.93	2.63	4.23	4.47	5.02	3.84	4.93	5.23	3.94	4.45	6.21	6.74	6.25	8.3	6.4	4.65	6.73	7.94	4.8	6.87	6.22	4	5.21	6.56	6.32	7.29	7.21	6.59	7.34	4.54	3.54	3.36	4.89	4.84	4.08	6.36	5.63	5.86	6.32
Isoform0013027	blue	-0.491285	ETR2	2.78	3.84	3.73	2.94	3.27	3.71	3.29	3.29	3.1	5.36	5.56	5.29	3.81	5.22	6.13	4.22	5.8	6.84	8.55	7.79	10.39	7.29	4.72	7.55	7.81	5.04	6.54	5.66	4.36	5.23	7.97	7.81	8.77	7.81	8.19	8.27	4.92	4.11	4.51	5.82	4.98	4.77	6.71	6.24	5.64	6.66
Isoform0024527	blue	0.790136	ERS1	6.39	7.48	6.87	6.82	5.97	6.09	3.15	3.98	3.66	3.67	3.53	3.26	3.43	4.08	4.27	2.93	3.85	3.34	2.98	3.96	3.68	4.96	5.36	4.55	5.46	4.99	5.05	5.63	6.33	5.08	4.11	3.57	3.84	4	3.81	3.91	4.62	4.12	4.52	3.7	3.62	3.8	4.17	3.75	3.89	3.68
Isoform0013457	blue	0.805416	EIN3	4.27	7.09	5.36	4.64	5.64	5.22	3.84	5.06	4.97	2.13	3.49	3.23	2.77	2.75	2.32	1.53	1.04	1.07	3.58	3.76	2.51	3.28	3.89	3.81	2.48	3.25	2.86	3.47	4.39	3.67	2.42	3.12	2.61	1.95	2.11	2.08	2.32	2.55	2.81	2.07	2.37	1.9	2.52	2.66	2.04	2.31
Isoform0013698	blue	0.854267	EIN3	5.8	7.85	6.86	5.18	5.14	6.28	3.7	3.76	4.13	2.23	2.83	3.16	3.31	2.08	2.69	1.76	1.53	1.47	3.01	4.29	3.02	4.8	5.62	3.68	4.21	4.8	3.73	4.34	4.36	3.75	2.7	2.53	2	2.81	2.9	2.76	2.37	2.8	2.46	3.23	3.39	2.74	3.4	2.7	2.99	3.15
Isoform0014207	blue	0.816508	EIN3	7.13	9.84	7.5	7.86	7.63	6.65	6.56	7.59	7.17	4.41	6.27	4.86	5.39	4.12	3.89	3.6	2.88	2.53	4.31	5.19	4.06	4.18	5.96	6.15	3.94	4.83	4.82	5.62	5.14	5.19	3.54	2.65	3.47	3.06	3.14	3.45	3.92	3.44	3.78	4.43	3.73	3.96	4.01	4.52	4.13	4.99
Isoform0028231	blue	0.761049	RAP2-7	4.13	9.28	7.69	4.09	7.28	7.38	4.26	3.62	4.7	2.97	2.64	3.2	3.11	2.46	3.34	2.24	1.83	2.36	3.72	2.92	2.68	3.18	3.2	2.87	3.92	4.42	4.78	3.79	3.86	3.99	3.38	3.86	3.18	2.94	2.89	2.68	2.58	3.01	2.71	2.79	2.55	2.55	3.27	3.14	2.87	2.98
Isoform0030876	blue	0.836004	RAP2-4	45.99	36.8	32.55	49.14	34.54	30.34	25.97	23.15	26.71	26.59	24.34	29.31	22.11	24.86	24.57	17.6	21.89	19.71	28.02	30.02	26.54	25.21	30.47	29.72	20.59	23.98	19.55	24.59	23.74	19.56	23.91	26.76	25.94	22.32	20.53	23.09	16.59	18.04	19	20	22.64	18.53	18.49	18.1	19.24	25.2
Isoform0048820	blue	0.161828	ERF3	10.33	13.83	13.23	10.72	13.99	12.17	12.05	12.45	10.94	12.01	11.17	11.18	14.66	13.34	11.21	10.7	10.39	10.24	11.74	11.88	12.39	12.47	10.8	11.26	10.8	11.43	9.86	12.54	10.28	11.08	12.26	13.04	13.12	13.08	12.18	11.8	11.46	12.2	11.94	10.3	11	10.78	11.09	10.98	11.95	10.97
Isoform0049583	blue	0.777546	ERF4	25.41	12.26	7.45	22.44	13.12	7.07	7.83	8.08	8.52	8.1	7.2	8.24	7.79	6.64	6.48	4.46	5.15	4.96	8.06	8.83	6.23	7.28	11.85	9.06	5.33	7.77	7.33	8.2	6.85	8.01	6.72	6.81	7.83	6.31	5.83	7.12	3.58	3.4	3.1	6.91	7.07	4.97	6.68	6.38	5.47	10.09
GA signaling
Isoform0022950	blue	0.874331	GAIPB	11.25	12.39	18.28	11.12	12.02	17.66	6	7.45	7.57	5.37	5.54	5.81	4.9	5.47	6.11	3.34	3.87	3.48	3.75	7.4	4.14	6.1	10.3	6.59	7.41	8.02	8.65	8.54	10.48	9.15	3.63	3.72	4.14	5.63	6.28	5.42	4.36	3.92	4.34	5.58	5.13	4.8	6.67	7.08	6.25	6.55
Isoform0026278	blue	0.905991	GAI1	8.71	7.56	9.14	7.5	6.8	9.28	4.22	4.57	4.76	3.6	3.47	4.03	2.87	3.14	3.59	1.37	0.97	1.99	0.99	3	1.6	2.74	6.81	5.25	4.81	5.02	3.67	6.74	5.9	6.07	0.69	0.74	0.87	3.06	3.02	3.36	1.22	0.69	0.5	2.13	3.22	1.57	2.2	2.27	1.91	4.71
Isoform0027058	blue	0.964394	GAI1	8.32	8.46	8.03	8.22	9.18	7.6	4.45	4.26	4.95	2.12	2.69	2.27	3.42	1.57	2.04	0.41	0.34	0.38	0.89	1.55	0.22	2.55	5.17	2.64	1.34	2.19	1.89	2.81	3.11	3.51	0.35	0.36	0.26	1.01	1.24	1.2	0.34	0.19	0.14	0.91	0.94	0.82	0.61	0.82	0.28	2.11
Isoform0035101	blue	0.962586	GAI1	7	8.08	7	7.55	8.12	6.34	3.59	3.76	5.09	1.87	2.4	2.13	2.44	0.82	2.22	0.43	0.08	0.34	1.01	1.51	0.28	2.32	4.2	2.03	1.17	1.8	1.71	2.18	2.76	3.09	0.24	0.19	0.18	1.07	1.08	1.03	0.27	0.21	0.14	0.78	0.52	0.48	0.52	0.62	0.54	1.73
JA signaling
Isoform0041226	blue	-0.693296	COI1	4.12	5.08	4.99	4.27	4.89	5.16	5.11	4.8	5.02	5.03	5.63	5.42	5.96	5.72	5.81	5.86	4.87	5.43	6.84	6.25	6.51	5.23	5.26	6.66	6.35	6.2	6.79	5.45	4.92	5.28	6.05	5.98	5.96	5.54	6.22	5.14	6.6	6.75	6.56	6.13	5.92	7.22	6.24	7.04	7.79	7.56
Isoform0037369	blue	0.870803	TIFY10B	7.89	2.7	3.21	7.17	3.6	2.73	2.51	2.84	3.43	0.88	2.16	2.02	1.75	1.09	1.16	0.34	0.37	0.23	1.81	2.18	0.63	1.88	2.77	1.26	0.9	1.67	2.3	1.4	2.15	1.99	0.47	0.63	0.65	0.72	0.59	0.46	0.24	0.3	0.29	0.45	0.39	0.41	0.61	0.47	0.6	0.89
Isoform0047987	blue	0.851763	TIFY10A	39.07	15.17	13.89	43.22	15.17	13.87	13.35	17.77	16.82	5.85	11.11	8.36	9.22	3.11	5.95	2.21	1.93	1.65	6.37	8.86	3.41	11.66	13.68	7.03	7.04	11.88	14.84	9.35	11.02	13.35	2.95	3.4	3.4	3.14	2.88	3.72	1.51	0.83	1.23	2.13	2.16	1.81	2.45	2.96	2.93	6.32
Isoform0049102	blue	0.89591	TIFY3B	21.26	23.07	23.08	22.93	18.34	21.16	11.19	12.05	14.25	7.25	11.32	6.06	8.7	5.05	4.34	3.54	2.28	2.54	7.32	8.24	7.34	10.07	11.61	11.17	12.45	15.57	12.97	16.47	19.5	16.56	5.01	4.77	5.6	5.29	5.21	5.39	4.3	3.86	3.92	6.15	5.64	3.75	7.3	8.83	7.18	10.32
SA signaling
Isoform0016004	blue	0.867064	NPR1	8.27	7.09	5.07	7.87	7.18	4.94	3.25	3.06	3.73	2.67	2.58	2.82	2.85	2.79	3.28	3.73	3.67	3.38	3.05	3.43	2.45	4.83	5.02	3.36	4.54	5.55	4.84	4.25	5.83	5.04	3.1	3.49	3.31	2.96	3.98	3.2	3.31	3.35	3.25	3.25	3.37	3.39	3.21	3.35	3.02	3.17
Isoform0031511	blue	-0.504268	TGA21	4.2	6.22	5.81	3.56	5.64	5.46	5.88	5.4	6.22	5.64	6.27	6.32	6.07	5.12	5.13	6.34	5.8	6.55	5.35	6.49	6.8	4.9	5.63	6.04	6.82	6.45	7.27	6.71	5.58	6.37	7.28	6.56	6.41	5.29	5.49	7.1	6.3	6.45	6	6.64	5.96	6.4	8.02	7.35	7.48	6.7
Isoform0031660	blue	-0.328618	TGA21	4.03	5.24	5.4	4.11	5.32	5.77	5.93	5.64	5.29	5.07	4.86	5.2	5.13	5.79	5.71	5.45	5.93	5.72	6.15	6.68	6.17	6.09	5.93	5.91	6.72	7.22	7.58	5.92	6	6.06	6.18	6.24	5.79	6.18	5.67	6.21	6.54	5.49	5.62	5.39	4.98	5.43	7.06	6.64	7.22	6.61
Cell wal metabolism
Isoform0016998	blue	0.907469	Xyl2	6.41	3.86	8.28	5.37	4.43	7.86	0.59	0.91	1.13	0.35	0.21	0.32	0.34	0.39	0.31	0.1	0.06	0.12	0.13	0.51	0.29	1.59	1.86	0.41	0.95	2.18	1.12	1.6	3.15	2.96	0.1	0.12	0.11	0.39	0.22	0.44	0.05	0.1	0.02	0.39	0.36	0.39	0.29	0.53	0.39	0.85
Isoform0031310	blue	0.912537	HEXO2	6.28	5.83	5.75	7.16	6.13	4.75	4.86	5.03	4.11	3.73	4	3.61	2.62	3.54	4.1	2.73	3.32	2.55	2.05	3.15	2.77	3.25	4.31	2.94	2.64	3.18	2.29	3.62	3.07	3.74	2.15	2.21	1.83	3	3.27	2.96	2.3	1.83	1.9	2.7	2.66	2.13	2.36	1.92	2.7	3.11
Isoform0007098	blue	0.818986	Gba2	6.68	8.55	8.85	6.06	8.07	8.56	2.98	3.06	3.77	2.11	1.8	1.55	2.92	2.55	2.66	1.72	1.29	1.61	2.97	3.37	2.56	3.99	4.8	2.92	3.65	5.98	4.29	3.52	7.78	5.84	2.91	2.86	3.1	2.42	2.11	1.9	3.04	2.89	3.37	2.53	3.26	3	2.93	3.77	2.89	3.37
Isoform0028648	blue	0.7923	Gba2	5.96	8.31	8.37	7.11	8.32	8.11	2.63	3.07	3.23	1.78	1.85	1.53	3.26	2.53	2.43	1.97	1.69	1.33	3.28	3.27	2.54	4.43	4.9	3.17	3.83	6.07	4.24	4.41	8.62	5.53	2.58	2.9	3.23	2.12	1.84	1.93	2.86	2.92	3.73	2.35	3.26	2.76	4.15	2.81	3.29	2.86
Isoform0032450	blue	0.967722	XTH9	124.8	142.6	100.04	133.99	105.51	80.19	45.36	41.28	45.13	24.59	21.53	29.82	21.45	38.77	45.1	4.74	10.3	15.66	12.44	24.35	13.87	32.56	50.35	32.82	30.18	29.63	21.53	36.73	34.98	37.86	10.54	10.36	9.87	27.98	29.95	27.37	4.89	6.27	5.87	10.43	12.23	12.24	13.86	15.59	17.52	26.35
Isoform0037325	blue	0.965229	XTH9	82.07	95.03	69.38	85.79	66.64	53.07	30.33	28.75	31.24	17.06	15.46	20.54	13.79	28.71	33.12	3.45	6.68	10.68	8.9	17.24	9.5	22.92	37.88	24.82	21.04	19.88	15.73	25.62	22.16	26.8	7.1	6.79	7.51	19.53	21.89	20.65	3.29	4.76	4.3	7.29	7.79	8.42	9.51	10.22	11.33	19.83
Isoform0038352	blue	0.973682	XTH9	18.52	18.05	14.86	17.06	14.68	11.18	5.6	6.3	5.34	2.71	2.84	3.51	2.95	4.79	6.48	0.76	1.37	1.91	1.76	3.03	1.44	4.55	7.09	4.25	3.88	4.12	2.81	4.14	4.78	5.87	1.42	1.44	1.6	3.48	3.63	3.82	0.61	0.99	1.01	1.04	1.31	2.09	1.59	1.76	2.15	3.22
Isoform0047187	blue	0.92722	XTH9	76.81	85.68	79.04	85.95	49.87	51.76	12.58	10.86	14.54	6.33	6.1	7.85	5.68	11.12	13	1.99	3.08	4.49	4.32	7.27	3.34	8.65	16.14	10.23	8.07	8.93	5.82	10.19	10.05	9.08	2.16	2.18	2.86	7.06	6.48	6.45	1.21	2.2	1.93	2.54	3.5	3.32	4.02	4.15	4	6.94
Isoform0047370	blue	0.965715	XTH6	70.16	68.77	64.83	65.7	68.62	68.61	25.86	28.19	22.39	13.02	12.61	10.7	11.58	9.53	12.18	2.96	3.25	4.43	5.34	17.06	4.9	15.58	35.45	16.6	11.25	11.24	8.46	21.55	23.22	17.38	2.56	2.15	1.79	5.42	5.83	6.26	6.05	4.38	3.78	9.78	11.73	7.75	5.65	5.86	5.74	11.84
Isoform0047645	blue	0.782383	XTHB	196.24	231.09	210.16	214.43	211.25	217.91	94.49	77.59	132.1	44.65	43.37	73.9	70.07	98.13	116.11	23.58	46.39	34.31	79.13	145.96	65.2	133.9	143.82	113.61	82.73	56.03	53.32	82.32	56.03	65.92	147.79	145.71	150.41	86.15	84.12	88.06	48.78	59.43	93.28	39.61	47.05	67.18	97.55	97.45	80.75	45.25
Isoform0047776	blue	0.919658	XTH7	38.58	43.44	54.56	39.07	35.87	48.06	17.03	13.17	12.83	11.23	7.64	8.17	7.49	10.66	12.87	2.5	4.96	5.57	3.36	14.12	4.61	9.33	21.13	10.37	13.03	5.22	6.08	15.2	9.38	10.65	4.92	4.93	5.74	6.78	5.83	6.35	5.34	6.01	5.47	4.58	4.96	4.17	3.73	6.81	8.33	5.81
Isoform0048198	blue	0.777551	XTHB	213.75	246.7	227.66	228.19	227.2	236.06	106.25	88.34	140.84	49.62	50.72	79.11	75.72	114.81	127.44	27.01	52.53	35.28	85.62	159.24	74.34	149.13	156.58	119.5	92.87	62.22	59.84	90.5	60.86	73.18	164.35	162.37	163.87	96.22	90.69	94.16	53.4	63.54	102.98	40.96	53.52	70.36	101.25	101.99	87.83	48.3
Isoform0049387	blue	0.91456	XTH9	229.07	316.96	214.4	228.37	217.53	165.88	27.42	19.92	36.95	6.02	4.3	8.45	16.37	21.41	32.04	1.06	2.04	2.85	9.19	13.07	3.81	28.06	45.46	22.38	18.57	17.91	12.79	26.74	23.38	28.61	4.35	3.57	4.25	17.65	16.2	16.84	3.15	4.53	1.86	7.21	9.13	7.75	4.73	5.27	4.31	12.34
Isoform0049482	blue	0.966392	XTH9	198	230.47	165.63	212.26	172.29	128.9	74.29	68.2	71.43	40.8	35.19	48.18	32.93	65.49	75.68	9.52	18.95	23.82	18.72	38.49	22.71	54.7	84.67	54.7	51.77	48.46	37.64	61.23	51.67	63.27	19.47	16.16	17.49	45.72	46.85	47.77	9.31	10.83	9.33	15.92	17.92	20.94	23.72	22.58	27.76	44.14
Isoform0049641	blue	0.931555	XTH9	57.58	77.94	83.52	63.14	51.79	66.49	16.8	16.63	15.91	8.04	8.46	8.13	10.08	9.58	12.75	2.73	1.9	1.91	4.65	11.28	4.12	17.36	24	11.7	15.16	11.19	7.26	13.07	15.08	11.45	4.04	3.04	3.17	11.8	9.99	9.39	2.97	3.4	3.59	7.6	7.61	7.57	4.57	5.65	5.82	8.94
Isoform0049893	blue	0.921874	XTH9	78.49	106.4	71.45	81.12	72.01	51.83	12.48	11.27	17.22	4.45	4.45	5.61	5.93	6.74	13.25	0.62	2.03	2.3	2.86	6.79	1.85	9.68	14.76	7.63	6.63	6.97	4.28	7.43	12.22	9.94	1.37	2.88	1.56	5.8	6.08	5.4	1.63	2.07	1.06	2.72	3.3	2.6	2.21	2.62	2.08	4.36
Isoform0050043	blue	0.908206	XTH9	200.68	271.91	174.83	191.02	172.37	127.12	21.65	15.55	31.84	5.97	5.98	9.38	11.04	15.39	23.53	1.49	2.34	3.72	6.26	11.3	3.21	22.57	32.49	15.99	15.98	14.84	10.04	23.87	19.42	23.37	3.13	3.68	4.04	13.64	12.13	12.69	2.48	2.34	2.64	6.72	6.78	7.45	4.35	4.58	3.9	11.89
Isoform0050409	blue	0.930271	XTH9	88.53	103.34	95.25	103.91	61.99	63.53	15.5	12.69	18.17	7.88	9.28	9.41	6.25	12.18	16.93	1.97	3.69	5.54	5.44	9.58	4.24	11.28	18.66	11.94	9.87	11.42	6.87	13.44	12.64	13.24	3.38	3.07	3.64	8.84	8.56	9.21	1.89	2.33	2.37	3.22	3.94	4.56	4.71	3.32	3.43	7.94
Isoform0050713	blue	0.963643	XTH9	211.7	256.14	178.26	220.59	179.71	136.84	79.18	70.97	78.08	44.5	37.94	51.34	36.19	65.63	81.34	10.14	17.9	25.54	21.35	41.61	21.24	55.55	85.98	56.08	51.79	48.83	37.19	62.68	57.86	67.68	17.82	17.51	18.17	50.27	50.08	48.07	8.26	10.34	8.91	16.62	22.12	20.3	21.91	23.25	30.7	44.64
Isoform0050788	blue	0.766766	XTHB	188.26	216.54	199.95	197.22	193.57	207.39	92.44	78.91	116.99	44.36	46.02	69.82	74.22	102.58	108.81	23.53	42.91	31.86	80.09	140.94	63.64	135.98	138.19	105.07	81.13	55.42	52.48	79.78	52.34	64.31	142.94	144.31	149.1	86.03	81.74	84.16	46.96	49.88	92.55	35.78	45.16	63.87	94.46	88.22	82.71	42.86
Isoform0051512	blue	0.932998	XTH9	104.66	114.78	107.81	117.54	68.78	70.23	17.27	17.14	20.48	9.38	8.82	12.43	8.69	15.89	20.19	2.69	4.78	6.62	5.92	10.83	5.46	14.39	22.04	15.18	12.85	12.93	7.78	15.74	16.49	15.2	3.99	4.86	3.91	10.88	9.59	11.06	2.52	3.66	1.96	3.97	5.24	5.21	4.88	5.61	6.21	12.39
Isoform0052376	blue	0.960206	XTH9	31.69	28.37	26.75	26.37	20.56	18.94	10.63	11.91	10.37	4.73	5.75	6.07	7.58	11.12	11.34	1.1	2.19	1.94	3.65	5.07	3.07	10.63	13.23	9.77	8.02	7.33	6.66	8.21	7.9	10.21	2.94	3.27	2.15	8.75	6.26	10.16	1.62	1.74	1.88	3.69	2.63	2.69	4.54	4.28	3.88	7.52
Isoform0047111	blue	-0.774963	EXPA1	26.21	17.93	14.32	23.47	18.9	21.79	53.04	56.27	41.31	77.07	68.66	73.32	56.44	48.77	45.83	72.9	61.86	60.92	62.04	59.53	49.4	64.54	59.49	60.95	67.9	53.24	60.59	73.9	43.77	63.9	103.5	99.08	100.85	86.6	87.88	85.56	80.75	89.25	111.23	79.37	77.52	110.38	135.9	133.44	121.12	103.13
Isoform0047458	blue	0.399183	EXPA6	143.67	75.96	46.27	130.48	95.67	62.87	76.78	56	66.35	101.01	88.38	113.98	45.99	52.6	58.99	56.37	64.61	67.39	64.9	62.09	58.27	73.98	83.23	64.42	27.74	23.31	19.37	36.44	23.08	28.62	80.64	85.08	85.2	90.79	86	96.95	41.28	54.53	67.21	44.92	49.99	57.05	27.31	32.37	35.58	21.62
Isoform0048969	blue	-0.927092	EXPA8	59.11	57.25	27.1	48.55	122.79	72.14	1113.41	966.73	999.25	1679.44	1407.92	1654.5	1653.32	1412.8	1298.52	1789	2001.42	2021.47	1982.24	1353.06	1889.95	1364.47	697.9	1452.75	1457.35	933.23	1305.38	1332.7	722.11	1205.78	2124.06	2165.64	2104.75	2094.44	2078.5	2109.19	2026.08	2122.08	2004.28	2065.51	2048.18	2182.35	2405.13	2220.18	2412.34	1936.42
Isoform0051057	blue	0.866322	EXLA2	24.65	30.28	16.18	18.64	28.81	16.91	8.41	12.72	8.38	10.9	13.94	8.87	10.63	10.36	9.95	5	5.14	6.91	3.11	7.77	2.73	7.41	14.54	5.44	4.79	4.86	3.8	5.83	5.11	5.51	3.76	2.4	4.61	7	7.37	7.24	3.78	4.68	5.72	4.32	5.81	5.29	3.35	3.42	3.75	5.21
Isoform0015814	blue	0.857876	GAUT1	14.84	14.96	11.11	14.77	14.22	11.36	12.38	10.83	12.79	11.63	11.43	11.91	9.59	9.46	11.38	9.87	9.83	9.67	9.21	9.52	7.74	10.49	12.12	9.63	8.91	12.02	10.06	9.85	12.34	11.33	8.52	9.11	8.69	9.64	10.32	9.58	8.92	8.3	7.58	10.37	9.25	9.15	9.06	9.43	9.32	10.56
Isoform0016273	blue	0.725409	GAUT4	7.76	5.85	4.14	7.1	5.9	4.57	4.07	5.61	5.51	4.39	5.84	5.17	5.22	4.63	4.42	4.71	4.69	4.23	4.32	4.51	3.51	4.87	4.65	4.67	3.77	4.41	4.28	4.56	5.15	4.44	4.26	4.13	4.14	4.52	3.89	4.38	3.8	4.06	3.94	4.48	4.25	4.11	3.84	3.66	3.63	4.05
Isoform0016540	blue	0.800751	GAUT1	11.38	9.44	7.54	11.72	9.49	7.6	9.08	8.43	9.29	7.7	8.54	7.82	8.16	8.1	7.77	7.18	7.73	7.25	6.81	7.11	5.52	8.25	8.5	7.27	7.22	8.02	7.89	7.65	9.37	8.96	6.53	6.28	5.98	7.05	7.29	6.91	6.66	6.09	6.07	7.28	7.5	6.08	6.92	6.71	6.99	7.59
Isoform0016724	blue	0.823633	GAUT4	10.4	8.86	7.96	9.88	8.99	7.99	6.44	6.71	7.16	6.21	6.35	7.14	5.65	6.67	7.03	5.37	6.6	6.17	5.93	6.51	5.78	6.74	6.95	7.38	6.03	6.92	6.26	6.8	7.82	6.88	6.81	6.29	7.75	7.31	6.58	6.79	6.21	6.28	6.4	6.41	6.15	5.6	6.43	5.75	6.57	5.83
Isoform0018111	blue	0.861896	GAUT4	10.01	10.97	8.83	9.79	10.17	6.73	7.28	7.58	8.25	6.37	8.22	6.49	7.3	7.09	6.81	5.73	5.48	5.15	5.59	6.22	4.94	6.82	8.36	6.03	4.47	6.24	5.92	5.99	7.24	6.87	5.72	5.51	5.64	7.34	6.48	7.19	5.64	5.71	5.53	5.9	5.34	5.29	4.71	6.02	6.07	6.15
Isoform0018537	blue	0.85925	GAUT4	13.08	12.27	10.72	12.89	12.12	10.89	9.47	9.81	9.24	8.97	8.88	9.46	8.01	9.52	9.43	7.77	8.07	9.09	8.09	9.08	8.88	9.75	10.05	10.05	8.57	10.02	9.55	8.62	9.4	9.93	8.71	9.26	10.48	10.15	9.19	10.31	8.77	8.23	9.19	8.77	8.42	7.98	9.44	8.48	9.29	8.35
Isoform0019910	blue	0.878609	GAUT4	8.84	7.68	7.01	9.55	8.96	7.87	5.26	6.43	5.84	5.11	5.64	5.56	4.53	5.49	6.1	4.64	5.14	4.78	5.56	5.69	4.87	5.81	7.29	6.07	6	6.52	4.78	5.12	6.31	5.47	5.71	5.14	6.39	5.84	5.61	5.63	5.74	5.84	5.11	4.89	5.27	4.57	5.53	5.11	5.55	4.95
Isoform0020067	blue	0.810597	GAUT1	11.14	9.9	8.33	10.85	9.7	7.15	8.91	7.99	8.31	7.86	8.66	8.15	8.07	7.68	7.38	7.33	6.89	6.96	7.01	6.24	5.85	8.47	8.65	7.21	6.31	8.39	7.71	7.1	8.83	9.07	6.29	6.34	6.34	6.75	6.72	6.95	6.4	6.18	6.18	6.79	7.07	5.77	6.7	5.96	6.69	7.27
Isoform0020429	blue	0.853952	GAUT4	9.98	8.46	6.78	10.29	9.18	7.29	5.96	7.87	7.87	6.19	8.4	6.18	6.83	6.4	6.09	4.78	5.32	5.4	4.94	5.31	5.08	7.53	7.37	6.14	4.65	6.56	4.9	5.55	7.76	6.67	4.83	5.29	5.1	5.54	5.94	5.81	4.49	5.04	4.01	5.57	5.89	5	4.56	5.1	5.79	5.54
Isoform0021054	blue	0.466639	GAUT4	7.99	7.35	6.59	9.17	6.46	6.05	6.65	6.83	7.2	6.4	8.35	7.21	7.31	6.46	6.61	6.21	5.97	6.76	6.18	5.88	5.62	6.49	7.16	6.9	4.53	7.08	5.87	6.22	6.55	6.08	6.71	6.63	6.96	6.85	5.37	6.78	5.07	5.84	5.81	5.87	6.27	7.09	5.94	5.65	6.6	5.59
Isoform0022438	blue	0.939525	GAUT9	18.3	11.74	12.45	18.83	13.76	13.17	10.1	9.2	11.15	8.23	9.15	9.84	7.55	9.85	10.08	7.75	7.13	6.99	5.2	8.06	6.56	9.02	10.4	10.23	8.77	10.66	8.57	10.11	10.65	9.99	6.63	6	6.5	8.2	8.54	7.88	6.17	6.42	5.82	6.47	8.26	7.04	6.72	6.93	7.65	8
Isoform0022632	blue	0.904907	GAUT9	27.36	14.84	18	22.89	16.56	16.91	13.66	12.58	13.99	13.44	13.16	12.45	10.26	13.03	12.33	9.96	9.63	9.38	7.67	10.1	6.75	11.04	15.74	12.79	10.11	13.85	10.25	13.32	13.37	12.05	7.04	5.85	6.41	10.4	9.47	10.43	7	7.19	7.24	9.03	10.28	8.91	8.67	9.56	10.31	10.66
Isoform0022682	blue	0.706778	GAUT3	9.82	7.41	8.37	9.13	8	7.46	6.3	6.31	7.05	6.06	6.96	5.96	5.18	6.83	5.9	6.22	6.04	7.47	4.53	4.34	5.03	5.4	8.21	5.4	5.31	7.18	5.11	6.54	5.53	5.5	6.29	7.27	6.47	6.21	5.35	5.92	5.98	5.9	5.75	5.98	6.06	4.96	4.91	4.24	4.77	4.86
Isoform0022981	blue	0.911082	GAUT9	13.87	9.37	10.21	13.92	9.9	10.42	8.86	7.64	7.51	7.5	7.33	6.81	6.03	7.5	8.16	7.57	4.76	5.35	4.27	6.97	4.46	6.26	9.69	8.04	6.94	8.63	5.32	8.23	8.12	6.81	5.36	4.74	4.28	5.99	7.05	6	4.69	5.61	4.11	5.55	6.54	5.62	5.42	5.66	5.74	6.87
Isoform0023224	blue	0.77965	GAUT9	14.24	10.08	10.82	14.26	10.21	10.73	10.24	9.12	9.19	11.28	9.53	9.48	8.79	8.68	9.96	9.23	8.59	9.87	7.4	8.18	6.07	8.55	10.43	9.77	8.98	9	6.5	8.27	8.76	8.39	7.92	7.79	6.95	9.25	9.05	8.97	6.99	8.38	6.85	7.54	9.37	7.27	7.6	7.24	7.27	8.06
Isoform0023777	blue	0.894584	GAUT8	15.73	12.02	12.58	15.15	12.73	12.87	9.45	11.59	11.56	8.76	10.27	9.6	8.51	9.57	9.51	8.87	8.38	7.98	7.25	10.31	8.44	8.85	9.36	9.62	9.13	10.28	7.32	9.99	10.22	9.06	8.06	7.78	7.33	8.77	9.47	8.38	8.01	9.71	9.22	8.8	9.63	7.41	8.2	8.5	7.42	8.7
Isoform0024665	blue	0.90758	GAUT8	14.63	11.93	12.87	14.03	12.86	12.65	9.99	9.75	9.93	9.16	9.52	9.18	8.46	8.33	8.64	8.77	7.28	8.27	6.66	9.14	6.71	9.03	9.19	9.97	7.88	8.36	6.1	7.85	8.84	8	6.67	7.44	6.65	7.6	7.35	8.1	7.78	8.28	7.99	7.21	8.24	7.63	5.64	7.77	7.56	7.44
Isoform0025004	blue	0.482914	GAUT3	10.65	7.87	9.1	9.28	9.19	9.12	7.49	8.99	8.47	8.16	7.93	7.56	8.1	7.36	8.09	7.67	8.48	8.92	5.67	6.61	5.21	7.76	8.7	7.58	6.41	6.45	5.44	6.37	6.35	6.18	8.88	8.44	7.78	7.92	8.23	7.38	7.83	7.38	7.96	7.49	7.68	7.76	5.55	5.57	5.71	5.94
Isoform0025090	blue	0.76331	GAUT8	20.63	16.4	16.6	20.08	17.82	16.34	17.71	16.41	16.64	15.26	16.52	14.88	15.12	14.58	13.61	11.91	11.74	12.09	10.09	12.39	10.76	14.05	16.13	14.69	12.99	12	9.96	14.56	13.1	12.63	11.92	11.8	11.92	12.66	12.95	13.15	12.93	13.6	14.13	13.77	13.59	13.06	11.48	13.86	13.15	13.51
Isoform0026625	blue	0.920506	GAUT8	15.15	12.4	12.85	14.88	12.88	14.46	9.69	10.47	9.53	8.91	8.9	9.32	8.04	7.99	9.07	7.51	6.76	7.53	5.51	7.11	4.92	7.88	9.31	8.8	6.67	6.95	5.22	7.6	8.8	6.7	4.95	6.12	5.09	7.32	6.76	6.6	5.91	7.5	6.08	6.76	7.23	6.58	5.66	5.71	5.71	6.3
Isoform0027089	blue	0.784305	GAUT9	11.04	7.1	8.05	10.95	7.6	7.51	7.47	6.82	6.46	7.07	6.83	7.13	7.32	6.57	6.7	7.55	6.27	6.37	4.87	6.59	4.99	6.49	7.78	6.99	6.3	6.44	4.76	6.43	6.71	5.76	4.77	5.59	5.38	7.16	6.89	6.31	5.18	6.24	5.58	5.79	5.95	6.26	5.64	4.49	4.71	6.45
Isoform0027209	blue	0.778615	GAUT9	15.21	8.93	11.13	13.91	11.11	11.2	10.27	8.67	9.96	10.85	10.12	10.34	8.33	9.26	10.36	9.91	8.34	9.01	7.17	8.35	6.82	8.83	10.65	9.51	8.1	9.97	6.89	8.68	9.37	7.61	7.51	6.52	6.36	8.83	8.1	9.55	7.26	8.03	7.49	7.68	9.74	7.85	7.28	6.68	8.33	8.4
Isoform0027283	blue	0.938502	GAUT8	12.94	10.26	11.22	12.32	9.72	11.27	7.84	7.69	7.96	6.38	7.04	6.39	7.22	6.01	7.13	5.12	4.58	4.52	4.28	5.56	4.64	5.53	7.39	6.39	5.08	6.24	4.5	6.47	7.2	5.58	4.25	4.38	4.19	5.29	5.55	5.07	5.16	4.98	5.44	5.37	6.51	4.92	4.71	5.52	4.39	5.55
Isoform0027942	blue	0.902577	GAUT8	11.78	9.55	10.36	11.51	9.61	9.56	8.26	9.27	7.63	7.56	7.81	7.11	6.44	6.1	7.22	6.52	5.79	6.28	4.82	7.34	4.63	7.34	8.27	7.34	6.8	7.21	4.92	6.5	7.38	6.91	5.93	5.45	5.98	5.95	5.99	7.07	5.91	6.42	5.01	5.71	6.79	6.68	5.78	5.35	5.39	5.92
Isoform0028142	blue	0.752482	GAUT8	19.99	15.8	16.02	19.52	17.29	17.56	18.47	17.87	17.43	15.84	16.29	15.54	14	12.56	13.78	11.87	11.2	12.6	10.42	13.19	10.95	13.38	15.85	16.4	13.17	12.36	10.89	14.14	12.67	12.85	11.36	11.9	11.58	13.01	13.34	12.92	11.65	12.95	13.23	13.22	12.96	13.24	12.09	13.36	12.2	12.99
Isoform0029074	blue	0.911488	GAUT8	25.38	18.09	22.22	25.15	21.05	21.63	16.75	18.62	17.09	15.64	17.02	16.54	13	12.92	13.99	13.56	12.2	13.04	9.84	13.89	12.01	14.39	16.42	15.06	14.55	15.33	11.21	16.23	16.27	16.52	11.64	12.26	13.16	14.15	14.24	13.83	12.88	12.81	14.35	13.28	14.28	11.84	13.41	13.96	12.93	14.86
Isoform0029296	blue	0.925474	GAUT8	14.76	10.72	12.59	14.25	11.83	13.21	10.23	9.91	9.31	6.98	8.28	7.62	7.4	7.68	7.02	6.34	5.18	6.76	5.5	6.89	4.23	6.93	8.16	7.61	5.7	7.7	5.3	7.47	7.35	6.75	4.99	4.97	4.66	6.41	5.89	5.95	5.54	6.52	5.42	6.51	6.53	6.65	5.04	6.14	5.7	5.38
Isoform0031047	blue	0.915805	GAUT9	9.07	5.35	7.18	9.17	6.05	6.98	5.63	4.84	5.5	4.44	4.61	4.79	5	4.72	4.86	3.82	3.23	3.42	2.87	3.95	2.83	4.36	6.01	4.43	4.29	4.46	3.98	5.08	4.82	4.93	2.98	3.11	2.63	4.19	3.51	3.47	2.7	3.16	2.49	3.4	3.81	3.4	3.24	3.35	3.09	4.29
Isoform0032142	blue	0.905781	GAUT8	11.93	9.71	11.01	10.62	10.59	9.55	8.76	8.25	7.77	7.88	7.38	6.49	6.6	6.39	6.72	6.42	5.59	6.08	4.94	6.34	4.89	6.99	7.9	6.69	6.42	6.19	4.88	6.46	6.87	6.89	5.71	5.36	5.26	6.13	5.92	5.9	6.59	6.27	5.93	6.33	6.05	6.73	5.71	5.4	6.02	5.89
Isoform0041830	blue	0.874391	GAUT8	7.6	6.86	6.51	7.17	6.13	6.05	5.01	5.38	5.2	4.21	5.66	4.54	5.25	3.87	4.11	4.22	3.35	3.37	3.66	4.34	3.53	4.03	4.91	4.71	3.84	3.87	3.18	4.74	4.32	4.27	3.84	3.51	3.56	4.29	4.15	3.96	4.22	4.76	3.03	4.24	4.31	3.17	3.44	3.85	3.32	3.43
Isoform0042540	blue	0.929337	GAUT9	13	9.13	8.68	12.17	9.51	10.66	8.07	7.08	8.09	6.67	7.03	6.86	6.96	5.75	6.67	6.03	5.16	5.33	5.38	6.82	4.83	6.72	7.81	6.74	6.82	7.72	6.22	7.64	7.47	7.17	6.28	5.11	4.35	5.82	6.52	6.3	5.46	4.65	5.23	5.67	5.86	5.65	5.57	5.46	4.68	5.79
Isoform0046014	blue	0.866624	GAUT8	9.06	5.74	7.8	7.95	7.16	7.71	6.32	6.09	5.98	5.11	5.64	5.21	5.98	5.62	3.81	4.92	3.79	3.92	2.88	4.68	3.08	4.44	6.34	5.32	3.76	4.73	3.18	4.83	6.54	5.06	3.86	3.73	3.12	4.28	4.56	4.02	4.09	3.76	4.38	4.65	4.26	4.37	3.92	4.21	3.54	3.96
Isoform0028457	blue	0.916965	PMEU1	79.6	61.97	59.42	85.24	60.92	60.91	33.68	32.57	36.65	31.72	31.02	41.3	19.79	25.04	27.43	24.03	25.4	26.45	10.21	18.17	10.92	20.21	31.56	24.39	6.64	19.65	8.26	12.75	27.06	16.71	13.18	11.49	12.59	24.43	23.15	24.95	6.94	8.98	5.85	14.61	17.59	15.67	8.76	6.43	6.6	14.74
Isoform0029318	blue	0.753584	PME54	5.61	15.01	10.33	9.74	2.89	4.5	0.56	0.43	0.97	0.37	0.36	0.46	2.23	0.56	1.58	0.1	0.05	0.02	1.8	1.97	2.57	3.86	4.25	3.16	4.07	1.84	1.34	1.89	1.5	1.7	1.32	1.76	1.03	1.45	1.4	1.65	0.97	0.86	0.88	1.37	1.41	0.76	1.57	1.36	0.52	1.15
Isoform0030041	blue	0.915374	PMEU1	84.25	63.15	65.42	88.5	61.98	64.53	34.45	33.45	38.22	33.85	33.68	42.8	21.29	26.5	29.39	24.64	26.53	28.26	10.33	21.05	11.26	22.23	32.34	25.64	7	20.64	9.25	13.69	28.39	15.92	12.03	13.44	12.66	25.85	25.87	27.45	8.28	10.55	6.5	15.29	17.93	15.05	10.02	6.96	6.31	15.91
Isoform0030360	blue	0.913465	PMEU1	86.17	66.98	66.91	93.73	64.86	64.03	34.92	33.97	41.07	36.01	34.12	44.86	21.14	26.58	31.8	25.83	25.48	30.24	10.84	20.9	12.25	23.83	34.59	26.08	6.15	20.89	9.7	14.92	28.41	16.94	13.37	13.73	14.02	27.31	26.98	26.09	7.65	10.02	6.3	15.46	19.26	16.77	10.54	7.66	6.56	16.09
Isoform0031314	blue	0.919619	PMEU1	83.44	64.35	64.69	89.26	65.2	63.5	34.73	33.96	38.84	32.61	32.39	42.47	20.02	26.19	29.38	23.36	24.43	27.04	10.62	19.97	11.18	22.24	33.64	27.06	5.81	19.89	8.42	13.95	26.85	16.03	12.77	13.18	12.26	26.7	26.55	26.3	7.84	9.76	6.3	15.11	17.42	15.8	9.76	7.69	6.39	14.63
Isoform0038197	blue	0.919933	PMEU1	59.3	45.18	42.65	61.7	45.06	44.11	22.98	23.74	25.81	21.72	22.28	28.35	16.6	18.38	18.88	17.15	17.94	18.88	7.23	13.55	6.69	15.54	23.38	18.48	4.68	14.68	6.54	9.52	19.09	12.51	8.87	9.65	8.44	19.11	19.16	18.35	5.41	5.87	4.42	10.59	12.38	11.17	6.74	5.31	3.97	10.5
Isoform0045399	blue	0.921226	PMEU1	52.39	44.72	41.07	57.99	39.77	39.09	22.18	20.19	24.3	20.3	20.05	25.21	16.65	17.15	18.75	16.17	16.06	17.73	6.28	12.22	7.39	13.84	21.07	16.61	4.24	13.39	5.52	8.36	17.56	11.74	8.28	8.33	8.77	16.45	16.28	17.2	4.59	5.66	4.03	11.62	11.83	10.32	5.64	5.07	4.16	9.61
Isoform0047366	blue	0.917181	PMEU1	51.46	39.13	40.08	54.31	37.56	38.08	21.47	19.59	22.87	19.6	18.09	24.28	16.72	16.62	17.57	15.82	16.57	15.68	6.16	13.26	6.89	11.95	20.96	16.42	3.95	12.58	5.41	8.71	16.79	11.4	8.67	8.13	8.36	15.77	17.77	16.02	4.28	6.7	3.66	10.32	11.31	9.17	6.22	4.99	3.15	8.87
Isoform0048694	blue	0.921955	PECS-1.1	43.09	33.93	33.77	42.62	32.65	30.6	16.32	16.62	19.5	15.68	14.77	20.9	14.82	14	15.79	13.28	13.03	13.71	5.96	11.67	6.01	9.87	16.85	12.81	3.56	10.42	4.47	7.53	14.01	9.97	6.4	7.4	6.32	12.96	13.06	13.93	3.93	5.5	3.43	7.51	9.3	9.19	4	4.08	3.03	7.92
Isoform0048807	blue	0.918381	PECS-1.1	33.95	26.4	25.12	32.43	21.65	22.7	13.2	12.13	13.16	12.29	11.55	14.98	11.07	9.08	11.33	8.19	10.63	9.71	4.08	8.08	4.5	7.38	14.6	11	2.04	7.21	3.97	4.77	11.11	7.07	5.46	5.42	3.94	10.09	10.26	10.69	2.6	4.1	2.79	6.28	6.77	6.22	4.27	3.09	2.57	5.04
Isoform0049095	blue	-0.807509	PME31	13.18	13.15	13.85	14.67	12.35	15.58	23.02	20.39	21.12	31.73	24.17	26.18	22.26	22.34	23.01	21.92	23.76	30.84	26.42	29.09	36.92	25.61	20.86	26.88	24.43	18.49	18.87	20.87	16.71	17.93	28.35	25.14	27.04	24.96	25.26	25.41	24.96	27.16	32.49	26.79	25.1	29.39	23.62	24.7	32.9	25.69
Isoform0042269	blue	-0.917498	ADPG2	55.7	67.79	32.6	54.8	75.66	43.76	208.24	193.24	177.9	277.25	228.91	246.27	253.88	212.32	190.05	271.05	233.02	243.54	187.4	183.14	254.16	221.66	174.88	235.52	227.44	208.92	237.06	213.09	188.41	221.33	241.22	242.84	239.36	260.93	266.08	274.82	252.46	228.85	219.97	263.76	235.67	248.53	266.33	264.35	294.58	254.61
Isoform0037189	blue	0.960596	At3g53190	9.09	7.18	5.24	7.9	7.13	5.59	2.92	3.8	3.49	1.64	2.71	1.98	2.42	2.14	2.26	0.95	0.92	0.95	0.76	2.57	1.28	2.85	4.05	2.44	1.96	3.46	2.17	4.1	5.53	4.65	0.58	0.61	0.54	2.24	2.9	1.93	0.68	1.02	0.28	1.81	2.2	1.08	1.27	1.15	1.76	2.45
Isoform0044046	blue	0.89677	At1g67750	73.02	31.11	37.98	71.03	33.27	36.71	3.88	3.65	7	0.56	0.96	0.76	2.49	1.59	2.35	0.3	0.28	0.35	1.2	3.04	0.65	2.48	9.56	4.37	1.14	6.17	2.2	2.18	8.82	5.37	0.36	0.65	0.8	2.65	2.55	2.55	0.2	0.65	0.2	1.86	2.67	0.96	0.11	0.45	0.04	0.91
Isoform0044088	blue	0.883622	At1g67750	34.24	16.5	27.51	36.52	12.05	21.26	0.91	0.93	0.99	0.15	0.29	0.41	0.36	0.62	0.96	0.2	0.03	0.15	0.46	1.13	0.69	1.34	5.09	1.16	0.38	3.93	0.94	0.84	4.3	1.73	0.23	0.09	0.14	0.66	0.52	0.72	0.11	0.1	0.03	0.53	1.31	0.45	0	0.14	0.04	0.23
Isoform0018010	blue	0.90528	KOR	15.15	13.84	12.08	14.24	13.7	12.36	8.24	9	9.51	9.24	8.92	9.23	9.79	9.1	9.69	9.39	9.08	8.79	8.66	8.48	7.89	10.72	10.77	8.77	8.64	8.92	8.26	9.97	9.81	9.58	8.9	9.6	8.73	10.43	11.04	11.08	7.66	8.25	7.35	8.19	8.63	8	6.93	8.14	8.5	8.26
Isoform0018486	blue	0.979905	KOR	15.37	14.85	13.8	16.17	14.03	13.86	7.85	7.7	8.89	6.46	6.5	6.8	7.05	7.19	6.88	4.95	4.56	4.38	6.45	7.83	4.82	8.7	11.66	7.71	7.49	8.77	7.78	9.19	9.57	8.92	5.84	5.3	5.4	7.06	7.44	6.85	5.02	5.12	4.86	5.57	5.77	4.98	5.6	6.01	6.25	6.61
Isoform0018763	blue	0.87442	KOR	11.83	10.92	9.8	11.7	10.67	10.26	6.06	6.52	7.62	7.16	7.01	7.99	7.9	7.97	7.15	7.33	7.12	6.45	7.41	6.8	5.95	9.59	8.48	7.23	7.13	6.8	6.28	7.68	7.47	7.78	7.17	6.26	6.79	8.47	8.98	8.43	4.93	7	5.41	6.58	6.73	6.29	5.85	5.77	6.4	6.06
Isoform0019060	blue	0.888917	KOR	13.07	12.57	10.86	12.52	11.11	10.07	7.97	7.47	8.13	8.24	8.01	9.38	7.84	8.44	8.29	7.68	8.71	7.47	7.9	7.65	6.71	9.8	9.71	8.8	7.65	7.69	7.42	8.17	8.49	8.33	8.16	7.86	7.48	9.89	9.02	8.86	6.27	6.81	6.29	6.67	7.76	6.46	6.09	6.79	6.54	6.83
Isoform0019263	blue	0.979465	KOR	17.1	16.14	14.62	18.03	15.44	14.85	8.92	8.15	9.32	6.93	7.05	7.57	8.08	8.56	8.15	5.98	4.83	5.11	6.83	8.21	5.2	8.77	11.67	7.9	8.1	9.61	7.83	10.24	10.2	9.32	5.64	5.52	5.73	8.66	8.14	7.72	4.88	4.49	4.74	5.82	6.69	5.73	5.89	6.76	7.08	6.71
Isoform0019532	blue	0.951125	KOR	30.17	31.01	25.01	30.96	28.45	24.43	20.16	21.54	21.17	16.82	18.35	17.71	18.95	18.14	19.99	12.8	12.44	13.2	12.69	15.91	13.51	19.17	20.82	17.35	16.69	16.96	14.12	18.86	19.4	17.89	12.75	12.79	12.91	16.51	17.02	17.26	10.46	11.84	11.07	12.51	14.71	11.61	12.75	13.38	15.52	16.5
Isoform0019597	blue	0.980707	KOR	34.74	32.12	27.43	34.08	29.23	27.96	14.73	16.45	18.07	11.65	12.84	12.53	14.47	14.7	15.68	10.81	10.94	10.05	11.63	14.46	10.51	17.44	22.75	16.51	16.31	18.95	15.6	19.73	19.16	19.21	10.97	10.35	12.18	13.89	12.9	15.97	9.4	11.25	8.66	10.93	11.87	10.17	11.97	11.97	14.71	13.34
Isoform0020253	blue	0.983069	KOR	15.34	14.15	12.65	16.25	13.89	12.76	8.6	7.52	9.04	5.92	6.74	6.65	6.75	7.28	7.03	4.54	4.92	4.53	5.94	7.47	4.15	8.57	10.9	7.33	7.35	8.92	7.24	8.46	9.43	8.39	5.39	4.89	5.05	7.44	6.77	6.72	4.08	4.15	4.55	4.95	5.63	5.21	4.59	5.29	6.18	6.57
Isoform0020349	blue	0.936785	KOR	24.5	29.15	22.47	25.42	25.42	22.05	17.8	19	17.8	15.16	15.8	15.25	16.66	16.13	17.75	11.35	9.33	11.65	11.23	14.23	10.98	17.27	17.31	15.44	14.89	14.32	12.68	17.25	16.61	16.67	11.22	11.23	11.62	14.81	13.77	14.09	9.79	10.36	9.7	12.82	13.79	11.47	11.37	12.37	14.02	13.53
Isoform0020618	blue	0.908181	KOR	31.43	37.9	28.35	31.49	30.7	29.1	19.52	22.59	21.09	19.17	20.89	18.18	21.27	21.27	21.28	14.71	15.21	14.32	12.94	17.16	13.34	22.77	23.06	21.1	20.35	21.4	20.07	22.26	24.01	22.8	10.57	10.2	10.7	16.48	16.69	17.16	12.35	12.91	11.67	17.02	19.37	15.89	16.04	17.63	18.26	19.31
Isoform0022608	blue	0.972254	KOR	14.89	15.21	13.23	15.72	12.69	12.46	8.28	8.76	9.34	7.09	7.06	7.42	7.86	8.17	8.63	5.66	4.96	5.02	5.88	7.72	4.76	9.01	11.27	7.9	7.61	7.99	7.42	8.9	9.19	9.26	5.87	4.94	6.24	8.24	7.71	7.12	4.9	5.09	4.7	5.98	7.19	4.93	6.19	6.02	6.15	7.26
Isoform0022792	blue	0.888873	KOR	12.72	11.34	10.41	12.06	10.86	9.74	7.27	7.03	7.95	7.35	7.2	8.62	8.38	7.31	7.52	7.27	7.09	6.65	7.72	7.52	5.8	8.5	8.63	6.73	7.48	7.15	7.06	7.99	8.08	7.66	7.45	7.48	6.33	8.39	9.49	9.43	5.98	6.5	5.54	6.33	7.14	5.43	6.5	6.29	6.5	6.22
Isoform0026812	blue	0.883179	KOR	11.6	9.98	10.21	11.16	11.29	9.58	7.13	6.25	7.7	7.23	7.3	8.18	8	7.18	8.08	6.19	7.41	6.88	6.88	7.35	5.83	8.97	8.64	7.43	7.12	7.13	6.67	7.37	7.94	6.92	7.19	7.33	7.39	8.46	8.59	8.68	5.3	5.71	5.77	5.78	6.92	5.41	5.91	6.45	6.2	6.72
Isoform0027289	blue	0.934636	KOR	14.2	13.55	13.44	14.16	12.48	12.73	9.32	9.56	7.84	7.74	7.82	7.55	9.2	9.01	9.09	6.86	5.9	6.32	6.32	7.18	4.82	8.62	11.53	8.9	7.65	8.24	8.78	8.94	8.97	8.76	4.91	4.85	4.95	7.17	8.33	7.25	4.79	5.95	4.84	7.74	7.73	6.82	6.88	6.01	6.83	7.68
Isoform0027847	blue	0.900707	KOR	17.2	18.63	14.11	16.72	16.26	14.55	13.1	13.32	12.33	11.13	11.28	10.54	12.88	11.25	12.73	7.99	7.86	7.67	8.04	10.5	9.41	13.68	12.74	11.6	10.54	10.57	9.51	12.3	11.9	11.19	8.38	7.44	7.95	10.18	10.52	10.65	7.61	7.96	6.22	9.31	9.38	8.31	8	8.75	10.45	10.79
Isoform0035023	blue	0.932612	KOR	15.96	16.3	15.07	16.54	15.98	14.87	11.9	12.22	11.55	10.11	9.89	10.53	11.39	10.25	11.87	7.06	6.58	7.83	7.81	10.27	8.08	12.19	12.65	9.91	9.33	10.84	9.42	10.84	10.87	10.54	7.47	7.72	7.37	9.05	8.87	10.15	6.57	6.63	6.1	8.19	9.27	7.71	8.16	8.36	9.2	11.03
Isoform0039435	blue	0.92945	KOR	25.97	26.68	20.75	25.13	24.05	20.82	16.96	15.88	17.13	14.49	15.34	14.11	18.88	15.93	17.32	9.89	11.07	11.54	11.44	13.7	10.74	17.07	19.33	15.55	14.37	14.35	12.87	17.65	14.84	14.01	10.1	9.29	11.23	14.46	13.78	14.26	9.59	10.04	8.86	11.29	12.15	10.31	11.8	11.11	13.32	13.04
Isoform0042807	blue	0.930658	KOR	9.98	9.81	7.93	8.82	8.75	7.91	6.21	6.14	6.29	5.21	5.76	4.35	6.67	5.19	5.04	3.39	3.81	3.93	4.81	6.15	4.59	6.46	6.97	6.45	5.41	5.46	4.57	5.6	6.39	5.68	3.95	4.67	3.4	4.99	5.27	5.56	3.47	3.8	3.11	4.37	4.77	4.23	3.98	4.26	4.51	4.98
Isoform0045956	blue	0.92923	KOR	15.01	16.39	12.56	14.66	13.16	13.54	10.68	9.79	10.84	8.71	9.7	8.32	10.2	9.82	10.26	6.68	6.11	7.37	7.68	9.34	6.97	10.73	11.26	9.11	9.72	9.19	8.03	9.4	9.94	9.41	6.86	6.63	7.1	8.17	8.78	8.88	5.6	5.87	5.85	6.53	7.27	7.36	8.17	8.26	8.22	9.15
Isoform0047671	blue	-0.745163	At1g64390	50.66	54.89	50.92	49.7	64.51	54.09	112.94	98.07	86.67	122.25	103.76	116.75	143.11	125.15	130.4	94.87	92.48	91.99	140	126.9	127.98	133.68	94.6	122.64	94.65	66.18	70.68	75.41	48.61	61.87	140.21	142.76	139.71	141.52	145.55	142.53	106.48	107.87	115.57	116.98	124.31	127.56	116.72	110.21	115.7	95.2
Isoform0049165	blue	0.78706	KOR	8.52	6.84	7	9.25	6.54	6.32	4.9	4.71	4.46	5.34	5.49	5.61	6.32	5.54	6.15	4.79	5.31	4.27	5.23	5.09	4.2	6.66	6.26	5.1	5.75	4.58	4.58	5.19	5.14	5.17	5.15	5.44	4.74	6.71	6.84	5.84	3.69	4.2	3.86	4.7	4.45	4.19	4.55	4.18	4.24	3.89
Isoform0026574	blue	0.914976	BACOVA_02659	7.69	7.83	5.79	6.72	7.69	6.7	2.42	2.81	4.94	1.64	1.7	1.88	1.02	1.42	2.21	0.66	0.81	1.04	1.1	2.22	0.88	3.24	4.89	4.12	4.62	5.7	3.81	5.11	6.09	3.67	0.59	0.79	0.68	1.39	1.5	1.15	0.73	0.73	0.66	1.68	2.33	1.46	1.81	1.81	0.86	2.97
Isoform0028416	blue	0.879732	BGLU13	7.2	8.8	7.25	6.01	4.12	5.63	0.82	0.76	0.85	0.32	0.41	0.41	0.34	0.25	0.36	0.22	0.23	0.13	1.55	1.59	0.99	1.85	1.78	0.82	2.4	2.59	3.31	2.51	1.62	2.68	1.41	1.11	0.92	1.29	1.29	0.94	0.35	0.31	0.5	0.41	0.6	0.23	0.88	1.21	1.28	1.07
Isoform0030602	blue	0.92844	BGLU13	11.91	13.82	10.62	13.88	9.04	9.82	3.47	2.14	2.37	1.91	1.62	1.38	1.88	2.25	1.82	0.58	1.37	0.82	1.93	5.42	2.98	4.98	4.66	3.67	4.09	4.7	4.6	4.56	3.88	4.37	2.03	1.8	1.93	3.47	3.4	3.27	0.53	0.88	1.06	1.43	1.93	1.64	1.99	1.88	1.9	1.13
Isoform0031267	blue	0.900262	BGLU13	7.18	7.9	6.53	5.98	5.02	5.7	0.83	0.62	0.94	0.34	0.42	0.35	0.61	0.32	0.55	0.1	0.24	0.07	1.11	1.49	1.02	1.92	1.73	1.35	2.61	2.8	3.6	2.35	2.17	2.32	0.94	0.79	0.88	1.24	0.92	0.86	0.34	0.27	0.57	0.41	0.58	0.45	1.47	1.06	1.38	0.9
Isoform0034297	blue	-0.635099	BGLU11	2.03	3.79	3.37	1.97	3.92	1.83	5.43	5.76	6.25	5	5.3	5.51	4.76	5.09	5.59	5.03	5.8	6.54	6.58	5.3	5.87	5.74	4.17	5.84	6.79	7.09	8.9	5.37	6.63	6.2	5.37	5.7	5.5	5.02	4.96	4.61	5.36	3.81	6.26	4.64	4.81	6.06	5.92	5.21	6.34	6.4
Sugar metabolism
Isoform0003928	blue	-0.756658	SPS1	6.62	8.72	8.19	7.1	9.09	8.23	9.85	10.73	8.76	10.03	10.31	9.24	10.06	10.81	10.5	10.15	10.43	10.5	9.59	8.84	11.89	10.83	7.65	10.73	10.76	9.09	9.81	9.9	7.71	8.1	10.39	10.49	9.98	10.3	10.3	9.45	11.24	10.18	10.47	10.49	10.23	10.47	9.79	10.2	9.22	10.34
Isoform0004328	blue	-0.822491	SPS1	13.22	15.42	13.01	13.77	14.7	13.47	18.01	19.48	15.85	19.22	20.7	18.84	20.03	21.27	22.09	18.9	20.34	18.39	20.55	17.8	26.05	20.17	14.8	21.96	25.66	15.91	20.27	20.27	14.66	16.65	20.11	19.96	20.38	19.5	19.8	19.01	21.78	20.35	20.51	23.84	22.05	21.85	21.91	21.84	22.44	22.35
Isoform0004727	blue	-0.533734	SPS1	7.83	11.87	10.6	9.34	10.88	10.53	10.93	12.08	10.73	10.18	10.54	9.42	10.59	12.31	13.22	12.15	10.67	11.59	10.74	10.36	11.86	11.85	10.43	11.88	15.26	10.69	13.4	13.13	10.79	11.1	11.7	11.73	12.31	11.13	11.05	10.68	12.55	11.71	12.71	11.22	11.2	12.38	12.59	12.84	12.51	13.03
Isoform0007398	blue	-0.811304	SPS1	6.83	9.04	7.53	7.25	8.18	7.84	9.35	11.11	9.07	10.74	11.09	9.42	12.1	12.75	12.15	9.38	10.92	11.11	11.73	9.42	13.69	10.79	9.01	11.76	13.29	8.38	11.44	11.89	8.11	9.07	10.95	11.25	12.07	10.99	10.72	10.71	11.9	12.36	11.27	12.81	12.56	11.75	11.91	12.83	11.62	13.44
Isoform0046162	blue	-0.772809	SPS1	7.01	8.33	8.02	6.85	6.52	6.79	9.87	9.14	8.5	9.4	10.34	9.89	13.74	10.97	12.46	10.08	11.07	9.38	11.19	9.82	11.14	11.02	8.9	10.35	13.13	8.28	10.97	11.99	8.19	8.02	10.87	11.52	10.02	10.17	10.77	10.08	11.78	10.72	11.35	11.65	10.25	10.59	11.13	11.95	11.56	12.52
Isoform0037136	blue	-0.811989	SPP1	9.6	8.69	10.59	8.81	10.21	10.96	14.1	14.17	13.21	14.86	14.73	14.66	16.64	16.29	15.8	15.39	14.22	14.7	19.7	17.33	22.07	17.47	14.86	18.75	24.48	14.53	19.09	18.65	13.29	15.36	20.54	19.98	20.03	15.39	15.34	15.89	19.63	18.15	21.65	19.6	16.77	16.38	22.47	21.43	23.78	21.04
Isoform0038272	blue	-0.8095	SPP1	16.7	19	19.42	17.77	17.66	18.42	22.44	22.86	23.06	26.46	25.29	25.69	26.04	26.78	25.61	23	25.9	24.97	30.71	28.47	34.72	25.6	24.24	29.49	31.87	24.32	26.75	27.8	21.41	23.05	27.53	28.65	27.91	27.28	26.17	26.39	30.86	27.81	32.8	29.14	25.38	29.33	29.97	29.16	29.03	26.58
Isoform0039458	blue	-0.803291	SPP1	9.15	9.66	11.49	9.35	10.76	11.5	14.25	14.3	12.85	14.66	16.25	14.35	17.27	17.57	16.72	15.43	16.08	15.65	18.04	18.31	22.61	17.65	16.03	19.14	25.61	15.11	19.49	19.65	14.79	15.24	21.09	19.58	19.45	18.71	16.63	15.89	19.04	17.25	22.1	19.32	17.37	18.51	23.29	22.36	26.75	19.32
Isoform0040788	blue	-0.812251	SPP1	17.74	18.65	20.42	17.31	17.94	19.82	23.13	23.73	22.18	25.98	25.23	25.25	25.26	27.08	25.45	23.23	26.25	25.86	29	29.26	32.84	24.83	23.23	27.88	31.62	24.61	26.8	28.89	22.14	22.99	28.07	30.04	28.22	27.98	26.72	25.23	31.36	27.65	28.53	29.56	25.48	29.38	27.74	27.76	30.49	26.52
Isoform0041896	blue	-0.82177	SPP2	4.62	4.73	5.81	5.26	5.23	6	7.02	7.38	7.15	8.46	8.65	8.19	8.92	8.36	8.68	8	7.57	7.92	10.72	10.05	11.06	9.62	7.08	10.11	13.2	7.69	10.32	9.91	6.97	7.51	10.79	9.98	10.1	8.64	8.4	10.13	10.14	10.81	10.32	8.94	8.99	10.39	11.97	11.5	11.64	10.28
Isoform0012619	blue	0.951063	SS	17.54	14.92	16.76	18.27	16.43	16.53	7.98	8.45	8.98	4.3	6.21	5.46	4.42	4.77	5.35	2.59	2.73	2.41	5.87	7.87	6.86	5.95	6.49	6.97	6.62	7.42	5.99	6.64	6.86	6.68	4.59	5.19	5.3	4.96	5.08	5.19	3.79	3.21	3.71	3.44	3.56	4.17	3.38	3.07	3.01	5.37
Isoform0012759	blue	0.941027	SS	21.97	17.2	20.97	20.53	19.44	18.64	9.91	10.36	11.06	6.26	7.52	6.45	4.95	5.58	6.32	3.34	3.61	2.87	8.38	11.29	7.9	6.78	9.37	8.6	8.41	7.79	7.04	8.33	7.81	8.07	6.58	6.57	6.24	6.41	6.47	6.94	4.61	4.62	5.17	4.43	5.06	5.16	4.11	4.33	3.89	6.31
Isoform0013729	blue	0.949006	SS	31.04	21.64	29.36	29.4	21.26	29.82	5.97	5.91	6.5	2.62	3.32	2.97	3.11	3.31	4.24	1.08	1.55	1.96	2.91	5.06	2.54	5.48	8.79	4.67	4.93	7.38	4.2	5.89	9.39	6.31	2.95	2.45	3.26	3.42	3.21	3.22	2.21	2.1	1.89	2.93	2.92	2.53	2.49	2.18	2.1	4.63
Isoform0014415	blue	0.956661	SS	17.12	15.18	16.52	17.16	15.74	16.92	7.85	7.77	9.39	4.25	6.1	5.14	4.49	4.39	4.85	2.9	2.89	2.29	5.21	6.98	6.21	5.45	7.37	6.17	7.31	6.5	4.99	6.88	7.47	5.84	4.18	4.38	5.22	4.7	4.94	4.6	3.42	3.29	3.47	4.03	3.07	3.66	2.83	2.6	3.01	4.59
Isoform0019524	blue	0.960549	SS	20.82	17.43	18.92	22.46	19.32	18.39	9.57	9.81	10.33	5.38	6.57	6.37	5.74	4.79	6.13	3.57	3.16	2.78	6.4	8.27	7.77	6.35	8.68	7.33	8.02	7.75	6.43	8.84	8.02	7.35	4.73	5.04	5.61	6.02	6.25	6.46	3.72	4.15	3.62	4.23	4.67	4.35	4.52	3.4	5.28	6.16
Isoform0021823	blue	0.948089	SS	28	20.88	26.5	26.43	21.13	28.93	5.47	5.54	6.57	2.65	3.27	2.68	2.89	3.09	3.57	1.5	1.37	1.5	2.98	4.89	2.65	4.35	7.69	4.2	4.8	6.72	4.57	5.96	8.59	6.3	2.41	2.77	2.67	3.44	3.02	3	2.14	1.89	1.74	2.86	2.66	2.33	2.52	1.84	2.05	4.82
Isoform0024387	blue	0.941194	SS	17.97	14.06	16.11	18.25	16.21	16.44	8.36	8.61	9.78	4.2	5.98	5.11	4.54	4.45	5.36	2.89	2.91	2.84	6.23	8.7	7.02	5.29	7.21	6.72	6.98	6.29	5.13	6.73	6.47	5.84	4.55	4.7	5.77	5.19	5.68	5.29	4.01	3.73	3.59	3.78	3.53	3.73	4.05	2.96	2.92	5.69
Isoform0030409	blue	0.9435	SS	18.43	13.95	16.31	17.46	15.96	16.38	8.65	8.5	9.85	4.95	5.88	5.14	4.89	4.61	4.71	2.42	2.73	2.91	5.95	8.87	6.23	5.66	6.81	6.72	6.28	6.48	5.16	6.2	6.46	6.5	5.3	4.83	5.95	4.81	5.2	5.09	3.73	3.45	3.97	3.9	3.9	3.89	3.36	3.49	3.13	4.7
Isoform0011265	blue	0.96939	Os06g0675700	6.23	6.39	6.4	7.06	5.77	6.15	2.64	2.84	3.39	0.69	1.57	1.21	1.21	1.09	1.84	0.42	0.43	0.38	1.58	1.81	0.85	2.58	3.44	2.24	1.66	3.62	2.79	3.68	3.87	3.62	0.32	0.43	0.4	0.9	0.99	0.71	0.47	0.34	0.3	0.78	0.78	0.85	0.97	1.02	0.68	1.52
Isoform0012440	blue	0.953441	Os06g0675700	17.7	22.58	13.98	18.44	20.5	12.65	3.42	3.38	5.23	0.44	0.9	0.57	2.41	1.2	2.53	0.24	0.16	0.18	1.53	2.27	0.45	4.63	5.99	2.19	1.94	3.82	2.21	3.26	9.34	5.82	0.25	0.2	0.24	1.29	0.94	1.17	0.23	0.29	0.22	0.64	0.84	0.49	0.65	0.56	0.52	1.91
Isoform0013383	blue	0.968037	Os06g0675700	25.26	27.53	17.78	25.22	26.32	16.9	6.29	6.56	9.05	0.71	1.74	1.11	3.88	2.15	4.15	0.44	0.24	0.32	2.53	3	1.01	6.47	8.41	3.81	3.74	6.92	3.02	6.34	13.41	8.44	0.5	0.47	0.54	1.75	1.97	1.94	0.58	0.52	0.25	1.4	1.53	0.91	0.64	0.95	0.95	3.06
Isoform0016150	blue	0.969609	Os06g0675700	15.93	18.83	13.27	16.26	16.28	11.32	4.2	4.38	5.48	0.63	0.85	0.83	3.29	1.74	3.15	0.12	0.21	0.16	1.45	2.24	0.61	4.36	6.05	2.48	2.53	4.31	2.33	3.97	8.6	5.58	0.28	0.31	0.35	1.13	1.44	1.33	0.43	0.4	0.23	0.93	0.85	0.59	0.78	0.78	0.74	2.03
Isoform0022237	blue	0.967235	Os06g0675700	13.42	16.24	10.36	14.2	14.27	9.87	3.49	3.65	4.5	0.38	0.96	0.68	2.8	1.61	2.4	0.26	0.1	0.21	1.06	2.28	0.49	3.79	5.42	2.16	2.12	3.59	2	3.22	7.48	5.71	0.4	0.35	0.38	1.31	1.11	1.24	0.42	0.38	0.24	0.82	1.21	0.74	0.51	0.66	0.67	1.53
Isoform0036052	blue	0.970531	Os06g0675700	13.37	14.23	10.83	12.49	13.27	9.07	3.46	3.54	4.86	0.46	0.62	0.75	2.87	1.52	2.52	0.11	0.1	0.29	1.61	2.49	0.51	3.58	5.42	2.21	1.77	3.6	1.82	3.04	7.74	4.08	0.24	0.24	0.3	0.88	0.86	0.78	0.46	0.16	0.21	0.66	0.88	0.49	0.56	0.49	0.49	1.7
MADS box
Isoform0024149	blue	0.770663	AGL24	6.02	7.68	7.65	7.31	7.16	7.57	4.53	3.81	5.56	3.49	3.09	4.16	3.99	4.67	4.21	2.4	3.82	3.09	6.68	4.87	4.25	4.66	4.77	4.74	6.4	5.2	6.29	5.1	4.88	5.28	3.9	4.19	4.21	3.78	3.63	4.3	4.32	3.64	4.39	4.13	3.72	3.53	4.77	4.51	4.53	3.99
Isoform0049978	blue	0.911461	J	9.82	13.51	9.59	12.73	9.46	7.62	2.59	4.01	5.79	1.31	2.61	3.1	3.8	4.51	3.81	0.51	1.34	0.41	2.89	2.89	2.19	4.69	5.72	4.13	5.21	4.86	7.14	7.43	6.41	8.3	1.39	0.98	1.03	1.6	1.63	2.11	1.01	0.99	0.59	1.88	1.09	1.24	2.61	2.64	1.85	3.79
NAC
Isoform0027020	blue	-0.334274	NAC017	5.53	4.81	4.64	6.03	4.86	4.79	6.15	6.19	7.2	6.8	6.92	5.76	8.43	6.2	5.93	7.07	6.02	5.39	5.29	6.15	5.46	6.15	6.05	6.19	6.36	5.94	6.26	6.24	6.08	6.46	5.86	5.75	5.45	5.78	5.57	6.16	6.27	4.92	5.43	7.43	6.93	5.95	6.17	5.65	6.59	6.56
Isoform0030650	blue	-0.376463	NAC082	8.69	8.56	9.68	9.43	8.17	8.46	8.17	9.01	9.06	9.36	10.44	10.26	9.67	8.43	8.8	9.89	8.65	9.29	8.88	9.84	9.68	8.88	9.47	9.91	9.92	9.83	9.56	9.95	10.61	10.1	9.54	9.65	9.36	9.02	8.71	9.12	9.55	9.2	10.19	8.92	10.06	8.83	10.74	10.83	9.62	10.62
Isoform0038076	blue	0.579042	NAC081	11.21	5.55	4.72	10.63	7.45	4.14	4.81	3.97	4.8	2.72	3.93	3.57	3.8	3.46	3.38	6.22	7.02	5.65	4.54	2.91	3.08	2.85	4.59	3.63	2.73	3.04	3.24	2.98	3.56	2.42	5.01	4.08	4.27	2.58	2.77	3.1	4.43	3.31	3.28	2.91	2.99	3.45	2.47	3.08	2.31	2.72
Isoform0040863	blue	-0.782634	NAC018	15.95	28.45	25.55	16.42	26.84	27.09	35.63	39.17	36.72	45.83	47.64	41.22	42.39	40.58	42.22	38.86	40.88	41.05	51.22	48.37	35.79	46.49	38.2	38.67	36.55	41.3	46.95	37.15	42.28	43.86	40.57	38.82	37.4	47.17	46.19	45.69	49.2	48.58	44.24	52	54.13	55.18	48.57	46.68	54.47	43.45
Isoform0043588	blue	-0.823856	NAC056	39.85	61.64	58.35	39.85	58.65	61.2	95.71	94.32	90.99	108.38	108.29	102.81	124.57	113.29	109.38	122.61	110.01	109.97	106.84	94.57	83.89	105.24	81.02	93.36	82.22	82.17	87.83	76.23	82.8	85.97	92.44	89.05	91.28	102.18	107.96	104.92	105.52	119.89	100.8	116.58	126.58	123.73	104.77	108.45	119.32	102.91
Isoform0044700	blue	-0.819728	NAC056	35.48	56.27	54.8	35.13	56.97	52.85	85.11	80.92	78.52	96.56	93.99	95.26	115.74	100.08	92.25	107.99	95.97	97.25	95.22	83.04	72.47	94.26	70.18	79.42	71.25	72.68	78.83	64.62	70.69	75.67	81.34	82.95	82.42	92.3	90.31	93.81	93.34	100.3	91.59	105.19	108.98	105.56	91.33	94.89	105.08	92.03
Isoform0044946	blue	-0.831779	NAC056	41.97	62.56	61.99	44.82	69.61	62.04	99.32	101.24	98.24	112.07	113.44	108.76	129.76	118.27	114.7	129.36	115.6	121.73	116.05	100.57	88.89	114.56	87.78	98.94	85.94	87.79	95.45	83.62	90.09	89.71	96.56	100.8	96.41	111.55	111.17	113.34	112.71	127.18	112.33	127.53	134.55	131.24	111.39	118.53	127.41	110.82
Isoform0046736	blue	-0.83521	NAC056	33.45	61.18	56.14	33.17	63.51	61.43	91.08	99.51	97.62	112.89	127.09	111.38	109.75	104.15	97.47	106.95	100.12	99.77	120.98	113.09	95.28	116.5	91.77	100.72	95.79	104.67	112.56	89.71	96.42	98.63	96.07	97.7	97.63	120.35	118.03	120.6	127.95	124.01	111.18	143.94	146.25	136.96	125.87	124.64	142.6	111.76
Isoform0046972	blue	-0.820075	NAC056	47.23	72.02	66.43	44.42	73.5	70.77	106.41	102.72	105.92	121.51	122.94	120.89	139.18	131.88	122.5	138.58	129.33	130.89	123.67	110.65	94.87	120.48	91.39	104.85	93.91	93.77	96.91	87.25	96.02	96.63	102.59	102.22	103.92	122.38	116.83	120.91	120.91	133.1	119.38	133.53	139.53	140.64	122.48	124.66	140.06	119.91
Isoform0048861	blue	-0.825025	NAC056	30.99	58.71	55.97	32.1	59.89	57.45	86	97.55	88.98	113.9	117.68	111.85	98.85	98.29	92.31	101.94	92.26	93.55	113.87	110.01	90.51	110.48	87	99.68	90.65	95.44	105.66	86.81	90.17	92.26	86.57	89.85	90.24	112.35	109.97	113.77	119.61	118.19	109.68	135.42	136.67	130.28	119.74	119.58	128.84	103.31
[truncated: 16 more columns]

## Sheet: Turquoise
GeneID	Module	MM.turquoise	Symbol	G1_B	G2_B	G3_B	G1_A	G2_A	G3_A	T1_B	T2_B	T3_B	T1_A	T2_A	T3_A	HR1_B	HR2_B	HR3_B	HR1_A	HR2_A	HR3_A	Water_9_1_DA	Water_9_2_DA	Water_9_3_DA	Water_9_1_Achened	Water_9_2_Achened	Water_9_3_Achened	NAA_9_1_DA	NAA_9_2_DA	NAA_9_3_DA	NAA_9_1_Achened	NAA_9_2_Achened	NAA_9_3_Achened	ABA_9_1_DA	ABA_9_2_DA	ABA_9_3_DA	ABA_9_1_Achened	ABA_9_2_Achened	ABA_9_3_Achened	Water_12_1_DA	Water_12_2_DA	Water_12_3_DA	Water_12_1_Achened	Water_12_2_Achened	Water_12_3_Achened	NAA_12_1_DA	NAA_12_2_DA	NAA_12_3_DA	NAA_12_1_Achened
ABA signaling
Isoform0048338	turquoise	0.928147	PYL3	39.64	56.65	44.35	41.08	43.04	45.98	35.7	34.75	39.36	29.13	28.89	28.69	38.64	35.69	36.87	26.44	26.13	28.82	28.45	36.88	30.15	36.24	45.23	35.63	40.15	46.42	40.12	41.42	48.02	44.91	25.79	22.64	23.26	30.85	29.47	31.81	28.8	26.88	26.25	31.99	33.44	29.61	37.83	35.18	37.07	39.6
Isoform0049092	turquoise	-0.589527	PYL8	7.56	8.39	9.45	8.01	7.06	9.21	8.96	8.29	8.07	9.61	9	10.1	9.99	10.17	10.32	10.5	9.58	9.05	10.23	9.03	10.66	10.85	10.73	8.84	9.14	8.62	9.45	9.94	10.48	8.69	10.2	9.67	11.63	11.04	10.54	9.43	11.21	9.84	10.93	11.29	10.11	9.85	10.45	8.35	9.4	9.79
Isoform0050071	turquoise	0.526182	PYL8	6.97	8.18	6.63	5.84	6.41	7.3	8.32	8.2	8.64	6.17	7.89	6.72	8.94	9.55	8.34	5.14	6.29	4.43	6.52	8.8	7.99	7.5	6.47	8.41	8.91	8.31	8.92	9.2	7.79	8.72	7.09	6.35	6.85	5.62	6.35	5.39	7.92	6.37	5.93	6.68	7.61	6.52	8.44	6.93	9.1	9.3
Isoform0008156	turquoise	0.790366	HAB1	6.6	7.11	5.98	6.65	7.98	5.92	5.6	6.12	4.91	4.31	4.66	4.58	4.78	5.21	5.42	3.74	3.99	3.83	4.57	4.28	4.9	5.21	5.55	5.3	6.84	5.8	5.95	6.44	6.42	5.37	3.98	3.9	3.56	4.27	4.63	3.85	4.96	4.4	4.04	4.84	5.36	4.94	6.24	6	5.23	5.72
Isoform0009996	turquoise	0.806911	HAB1	6.05	6.7	5.41	5.97	7.74	5.69	4.78	4.91	5.04	4.03	4.97	3.78	4.38	4.15	5.03	3.15	3.8	3.67	4.05	4.3	4.67	4.64	5	5.11	6.37	5.45	5.24	5.77	5.59	5.3	3.66	3.76	3.66	4.26	4.27	4.06	4.04	3.99	3.78	4.56	4.57	4.14	5.25	5.76	5.47	5.93
Isoform0012278	turquoise	0.828289	HAB1	13.55	14.03	11.2	13.36	13.68	11.69	9.81	11.3	9.79	8.76	8.88	8.71	8.12	9.33	9.11	6.88	7.33	7.95	8.02	9.01	9.8	9.76	10.43	10.53	12.39	11.6	9.98	12.72	11.57	11.26	7.03	6.97	7.87	8.25	8.2	8.73	8.59	7.58	8.42	8.66	10.43	9.12	11.29	11.4	12	12.46
Isoform0013195	turquoise	0.811007	HAB1	12.31	13.51	11.61	11.36	14.43	12.39	9.89	10.54	9.69	8.38	9.69	8.05	8.33	9.1	9.35	7.08	7.12	7.1	8.1	8.86	9.59	9.45	10.52	11.63	13.85	11.56	10.46	13.05	10.81	10.28	7.04	7.38	7.7	7.83	7.86	7.17	9	8.19	7.97	9.11	8.72	8.59	11.41	10.62	11.11	12.14
Isoform0013434	turquoise	0.776923	HAB1	8.35	9.61	7.46	8.69	9.54	7	7	6.98	5.87	4.93	5.3	4.63	6.04	6.86	6.41	4.59	4.76	4.71	6.82	6.18	6.64	7.07	6.73	6.96	9.08	8.36	7.91	8.73	8.07	7.84	5.45	4.65	5.2	5.88	6.31	6.73	5.43	5.84	5.29	7.17	6.58	6.85	7.76	7.8	8.15	8.19
Isoform0014205	turquoise	0.818262	HAB1	7.73	10.01	7.71	7.57	10.32	7.63	6.08	6.31	6.71	5.95	6.21	5.53	5.8	6.54	6.66	4.43	4.48	4.84	6.48	6.04	5.99	6.18	6.72	7.27	8.78	8.12	7.41	8.15	7.61	7.64	5.47	4.9	5.44	6.05	5.5	5.78	5.27	4.78	5.18	6.42	5.98	5.93	6.92	6.93	8.01	7.31
Isoform0014844	turquoise	0.877086	HAB1	8.16	10.05	7.92	7.09	8.2	7.84	5.4	6.48	5.08	3.98	4.89	3.89	5.1	5.47	5.63	3.29	3.6	3.76	4.49	4.43	4.66	5.52	5.85	5.44	7.1	6.86	6.09	7.4	6.24	7.18	3.61	2.54	3.29	4.03	4.03	4.19	4.24	3.08	4.1	5.09	5.49	4.01	5.2	4.69	6.35	6.62
Isoform0023683	turquoise	-0.348854	PP2CA	6.72	5.17	3.46	8.35	4.97	3.05	5.25	3.33	4.06	4.25	4.02	3.61	5.69	4.2	4.47	4.53	3.77	3.67	5.25	3.9	4.94	6.07	3.41	5.48	4.48	3.09	3.07	4.68	3	3	6.05	5.96	6.06	4.26	4.35	3.89	4.72	4.23	5.8	4.74	4.32	5.18	4.2	4.86	5.16	3.78
Isoform0023891	turquoise	0.812159	HAB1	12.31	14.09	10.5	12.17	13.64	10.93	8.62	9.47	8.85	8.15	8.18	7.66	8.89	8.7	8.63	6.98	6.22	7.91	9.04	7.91	9.19	9.4	9.66	9.97	11.45	10.22	8.96	11.17	11.62	11.08	6.57	6.43	6.35	7.29	7.15	7.4	8.2	7.06	6.94	9	9.4	8.15	9.51	10.15	10.17	12.17
Isoform0024372	turquoise	0.784111	HAB1	6.5	8.07	6.13	6.64	7.92	6.11	5.44	5.15	5.08	4.06	4.5	3.48	5.11	5.58	5.34	4.04	3.29	3.11	5.28	4.31	4.67	5.99	5.27	6.17	7.65	6.86	5.56	7.18	6.31	6.41	4.11	4.37	3.56	4.66	4.39	4.8	3.99	3.97	4.14	5.69	5	5.55	6.1	5.12	6.41	7.02
Isoform0033476	turquoise	0.843335	HAB1	7.39	8.14	6.64	6.85	8.21	6.19	5.2	5.22	5.2	3.92	4.61	4.07	5.28	4.72	5.1	3.63	3.26	4.64	4.02	5.14	4.88	4.65	5.31	5.07	5.67	6.48	5.67	7.09	5.93	6.37	2.85	3.34	3.32	4.03	4.53	4.57	4.24	4.32	3.89	4.42	5.04	4.53	5.82	4.9	5.13	6.59
Isoform0037587	turquoise	-0.430222	PP2CA	7.61	5.87	3.95	6.69	5.58	3.34	5.84	3.85	4.64	4.87	4.34	3.43	5.32	4.25	5.1	5.11	4.31	4.6	6.26	4.71	6.62	4.92	4.1	6.09	5.86	4.07	3.57	4.36	3.34	2.98	6.94	6.34	6.8	4.91	4.94	4.56	5.65	5.31	5.97	4.95	4.94	5.78	4.12	4.84	4.33	4.58
Isoform0036555	turquoise	0.788883	SAPK10	7.67	17.42	10.77	8.14	12.82	11.31	6.38	8.68	9.39	5.55	6.15	5.8	7.3	7.15	9.16	2.48	3.88	3.47	6.98	9.5	5.85	9.4	8.97	7.24	7.8	9.6	12.22	7.35	9.54	9.15	6.17	4.9	5.25	6.08	8.19	7.22	3.58	3.1	3.07	3.86	4.19	3.05	5.37	4.06	4.26	5.94
Isoform0037314	turquoise	0.913194	SRK2E	10.53	17.34	17.01	10.83	12.71	16.02	10.18	11.99	12.72	4.91	6.59	6.33	9.1	7.39	7.21	2.13	2.32	2.69	8.69	10.28	6.09	12.14	11.99	9.68	10.71	19.65	17.75	11.11	23.1	15	4.2	4.68	4.25	4.89	6.3	6.03	4.97	3.45	3.28	5.36	4.96	4.43	9.5	8.33	8.82	11.72
Isoform0046532	turquoise	0.943011	SAPK2	25.54	29.49	30.7	26.26	29.28	31.29	23.67	19.55	25.25	13.63	12.37	13.24	21.14	16.16	15.21	5.92	8.25	7.03	8.47	14.73	10	18.01	22.02	14.08	21.72	23.38	19.88	25.97	28.43	26.31	7.9	8.67	8.19	12.08	12.26	12.3	10.3	8.4	7.02	12.64	15.98	13.63	16.17	17.06	16.72	25.14
Isoform0047424	turquoise	-0.507883	SAPK1	13.36	10.66	11.19	15.2	10.48	11.52	19.74	18.15	18.03	19.17	15.34	16.09	16.43	13.28	14.08	14.03	12.9	11.01	19.75	17.49	22.86	18.65	13.89	16.92	16.97	14.81	15.31	16.39	14.1	15.03	17.54	17.36	19.17	16.34	16.96	16.42	20.19	17.17	20.39	18.05	17.45	16.19	16.44	17.58	17.56	15.55
Isoform0023399	turquoise	0.860596	ABF4	3.86	7.53	5.55	4.78	6.51	6.06	4.89	4.42	5.53	3.56	4.14	4.17	3.96	5.56	5.16	2.45	3.99	3.37	4.06	4.34	5.17	4.86	4.66	4.81	5.04	5.67	5.51	5.15	5.29	5.68	3.18	3.19	3.32	3.64	4.2	3.88	2.5	2.78	2.7	4.51	3.46	3.23	4.22	4.47	4.44	4.91
Isoform0035928	turquoise	0.789273	ABF4	3.65	6.64	6.45	4.55	7.89	6.12	4.57	6.07	6.28	4.23	3.95	3.95	4.66	4.94	5.33	2.58	3.32	3.6	3.98	4.91	5.14	5.01	5.39	6.06	6.42	5.67	5.72	6.53	5.19	4.65	3.56	3.28	3.41	4.48	4.21	4.7	3.88	3.87	4.38	4.03	4.18	4.51	5.22	6.06	5.73	5.64
Isoform0036612	turquoise	0.679809	ABF2	5.2	7.13	7.45	5.16	6.48	6.99	4.37	5.11	6.08	3.18	4.49	3.35	4.98	4.23	4.44	2.63	2.5	2.62	4.03	4.2	3.77	4.32	4.09	5.34	4.99	4.48	3.81	5.27	4.49	3.22	3.39	2.6	2.85	3.95	3.79	3.46	4.37	3.56	4.08	4.75	4.84	5.13	5.63	6.1	5.42	5.71
Isoform0036801	turquoise	0.807942	ABF4	6.17	15.08	12	7.86	12.69	11.51	8.16	8.74	9.03	5.87	6.34	6.88	8.47	7.71	9.14	3.72	5.2	5.17	7.18	8.36	6.33	9.03	8.16	7.75	8.84	7.27	7.9	8.67	7.62	9.19	6.04	5	4.69	6.66	6.81	6.59	4.88	4.45	5.02	6.27	6.29	6.27	7.86	7.87	6.73	7.72
Isoform0037606	turquoise	0.759947	ABF4	9.1	14.06	12.14	8.82	11.96	9.73	9.4	10.78	9.55	7.59	8.86	8.41	8.87	9.19	8.14	5.07	6.21	6.42	7.37	8.05	6.97	6.89	6.79	9.42	11.7	9.56	7.77	10.41	6.86	7.4	6	5.57	6.92	7.55	7.84	6.91	5.76	6.12	5.33	8.1	7.78	8.26	7.65	7.36	8.3	8.69
Auxin signaling
Isoform0019436	turquoise	0.881242	LAX2	7.2	10.68	6.94	7.02	7	7.43	3.98	3.72	4.34	3.5	2.82	3.12	3.03	4.81	6.18	1.53	2.17	2.15	4.54	4.83	3.06	6.87	4.77	4.46	6.15	6.08	5.52	5.48	6.03	6.48	1.7	1.97	1.75	3.35	3.17	3.22	2.07	1.72	1.58	2.95	3.72	2.5	5.25	4.07	4.28	5.93
Isoform0017873	turquoise	-0.79878	TIR1	7.85	9.8	7.35	8.81	9.07	7.77	11.67	11.82	10.96	15.12	14.1	15.91	13.05	15.81	15.29	13.8	14.79	15.46	19.26	15.04	16.95	15.39	13.14	15.05	7.07	7.4	8.08	6.39	7.46	6.6	17.73	17.98	16.98	17.08	17.02	17.63	17.05	18.27	17.22	15.61	17.12	16.69	9.25	9.51	9.06	8.62
Isoform0023824	turquoise	-0.813121	TIR1	7.67	10.32	7.39	8.43	8.76	7.87	12.65	11.07	11.75	15.74	13.67	15.72	12.4	14.87	14.48	14.26	14.99	14.8	19.08	16.31	17.15	14.76	13.32	14.42	7.46	6.77	8.6	6.97	7.21	7.03	18.46	18.64	18.23	16.87	17.67	16.96	16.45	18.87	18.08	15.94	16.42	16.65	9.66	9.47	9.56	8.79
Isoform0027360	turquoise	-0.809381	TIR1	8.61	11.15	7.53	9.29	9.09	8.28	12.43	11.24	11.11	15.24	14.28	16.11	14.64	14.91	15.14	13.66	16.72	15.26	19.75	16.17	17.83	14.27	13.33	12.99	7.41	6.85	8.59	7.07	6.92	7.18	18.75	17.97	17.88	17.28	17.3	17.55	16.95	17.74	17.88	15.15	16.07	15.85	9.48	9.89	10.4	9.32
Isoform0031188	turquoise	-0.786387	TIR1	6.31	7.75	5.49	6.56	6.6	6.43	9.51	8.81	8.24	12.95	11.06	12.24	10.51	11.85	11.8	11.53	10.88	11.17	15.27	12.47	12.43	12.14	9.51	10.42	6.23	5.82	6.09	5.39	4.84	6.6	14.26	13.7	13.2	14.24	14.12	13.97	12.74	13.5	12.01	12.2	12.14	12.56	7.39	7.82	8.09	6.9
Isoform0038311	turquoise	0.825958	IAA9	7.77	7.69	8.06	7.38	7.14	8.14	5.61	6.84	5.72	4.29	5.2	4.53	8.03	6.48	6.48	4.29	3.82	3.49	4.14	4.27	2.91	6.3	6.55	5.14	8.14	8.11	8.26	8.32	10.1	9.85	2.98	2.83	2.24	5.09	4.75	5.15	3.64	2.82	3.66	6.5	6.06	4.9	9.06	7.24	9.21	11.62
Isoform0040849	turquoise	0.822811	IAA9	9.22	10.16	10.59	8.39	10.18	9.55	8.08	7.56	7.35	4.95	6.6	5.63	10.17	6.84	7.34	4.2	3.68	4.06	4.17	5.17	4.04	7.25	8.2	6.18	9.57	10.67	10.32	11.36	14.09	13.23	2.68	3.06	2.09	6.15	5.99	5.67	3.56	3.35	2.14	7.51	6.4	4.92	12.01	10.97	12.67	15.79
Isoform0042683	turquoise	0.83189	IAA9	7.84	9.21	8.8	7.83	8.91	7.88	7.11	7.68	7.58	5.89	4.97	5.32	8.73	7.32	7.26	4.32	4.6	4.27	4.24	4.87	4.55	6.7	7.54	5.7	8.9	9.32	9.5	10.29	11.99	12.81	3.01	3.21	3.36	6.01	6.01	5.71	3.65	3.04	3.08	6.38	7.18	5.3	10.27	9.52	9.64	14.22
Isoform0043169	turquoise	0.861418	IAA9	8.09	9.59	8.85	7.53	8.24	8.67	7.8	7.01	7.02	5.39	5.4	4.14	7.44	5.9	7.52	3.73	4.63	4.09	4.08	4.6	4.03	6.55	6.65	5.72	9.01	8.02	7.97	9.39	11.99	9.5	3.11	2.82	2.71	4.9	4.61	5.64	3.39	2.77	3.51	6.26	6.35	5.5	9.64	9.43	8.24	11.21
Isoform0044379	turquoise	0.909236	IAA9	11.1	13.33	12.7	10.57	12.34	11.93	9.56	9.6	8.72	7.51	6.9	6.18	10.24	7.33	8.95	5.25	4.5	5.35	5.99	6.05	5.28	9.98	9.35	8.91	10.63	11.77	11.39	11.88	16.37	14.15	3.99	3.38	3.84	6.97	6.94	7	4.51	5.13	4.19	8.26	8.6	7.09	10.85	9.98	10.75	14.67
Isoform0048478	turquoise	0.773479	IAA17	12.75	10.71	13.86	12.69	13.38	11.18	8.99	8.7	12.43	6.29	6.44	6.86	8.52	6.61	7.81	4.97	6.26	4.39	7.36	6.73	4.24	6.56	11.61	9.65	17.18	12.76	15.59	20.12	19	16.79	3.5	5.06	4.66	5.86	6.74	5.65	4.62	4.55	3.96	7.52	5.95	6.82	15.19	17.98	13.27	17.3
Isoform0001990	turquoise	0.237407	ARF6	5.82	6.3	7.02	6.39	6.09	6.52	6.5	6.55	6.51	6.73	6.61	6.06	4.47	5.75	5.77	6	5.08	5.34	4.69	5.89	6.91	5.56	6.56	7.39	5.61	6.41	5.27	6.64	6.85	6.23	4.75	5.57	5.03	6.11	5.99	5.95	6.29	5.75	6.64	7.19	7.2	6.84	5.22	5.31	4.82	5.69
Isoform0002659	turquoise	0.72098	ARF6	8.16	8.15	12.11	8.3	8.45	10.86	8.28	10.2	9	6.99	8.18	6.81	4.77	6.96	7.68	7.74	6.99	7.72	4.62	6.82	5.87	6.83	8.91	9.04	6.54	10.17	6.41	8.2	10.83	8.16	4.13	4.3	4.54	5.94	6.55	6.88	3.95	5	4.51	4.87	5.58	5.32	4.98	4.8	4.94	6.16
Isoform0002677	turquoise	-0.805656	ARF6	5.43	5.51	5.05	5.2	4.65	4.22	6.42	7.56	6.37	6.38	6.78	6.68	4.85	6.16	7.89	7.68	8.28	9.21	6.14	7.31	9.45	5.84	7.15	8.9	5.13	5.84	4.37	5.19	6.11	5.16	9.26	8.97	9.12	7.33	8.07	7.76	7.81	8.43	9.14	7.85	7.17	7.73	4.46	4.49	4.34	4.54
Isoform0005225	turquoise	0.923927	ARF2A	7.18	10.76	8.85	7.2	8.43	8.33	5.74	5.99	7.28	4.69	5.13	5.15	5.29	5.68	6.42	3.74	4.51	4.14	5.61	5.43	5.76	6.24	5.94	6.19	7.15	7.97	8.18	7.82	8.81	7.99	3.78	4.26	3.85	5.13	5.6	5.45	3.93	3.51	3.36	4.68	4.18	4.06	5.84	5.72	5.23	7.29
Isoform0007925	turquoise	0.914834	ARF2A	7.91	12.41	9.84	7.45	9.67	9.47	6.21	6.75	7.23	6.23	5.72	5.91	6.49	6.33	7.69	3.97	4.73	4.5	5.96	5.55	6.38	7	6.41	6.63	8.43	9.11	8.44	9.49	9.63	8.21	4.41	4	3.81	5.3	5.82	5.59	4	4.34	3.96	5.2	5.08	4.55	6.09	6	6.26	8.56
Isoform0007941	turquoise	0.761188	ARF8	5.77	4.92	6.02	5.82	5.1	6.29	4.9	6.87	5.01	6.14	6.1	5.68	5.72	4.53	5.18	5.52	4.3	3.69	5.01	4.16	4.47	6.11	4.57	5.12	6.12	6.27	6.43	7.24	6.84	6.87	4.14	3.36	3.53	4.72	4.26	4.95	3.35	3.38	3.8	3.83	3.66	4.61	4.59	5	6.4	6.25
Isoform0008992	turquoise	0.663523	ARF6	6.09	6.25	8.44	5.78	6.24	8.02	5.09	7.24	5.81	5.44	5.72	5.03	3.71	4.94	5.43	5.6	5.11	6.02	3.41	4.42	4.82	5.25	5.61	6.61	4.33	6.6	4.64	5.54	7.17	5.41	3.11	3.12	3.12	4.52	5.03	4.64	3.2	3.4	3.61	3.88	3.66	3.39	3.51	3.1	3.92	3.72
Isoform0010929	turquoise	-0.654129	ARF6	5.81	4.9	10.33	6.27	5.94	9.3	4.15	5.09	4.56	5.01	5.22	5.17	3.92	5.06	4.68	14.8	10.18	10.46	4.26	5.99	6.85	5.7	6.91	6.49	5.56	7.84	4.9	6.05	7.27	6.69	8.92	8.52	8.69	4.37	5.01	5.43	11.38	12.58	13.84	7.26	6.87	9.03	5.37	5.79	4.09	4.54
Isoform0011410	turquoise	-0.807536	ARF6	4.05	4.68	4.09	4.19	3.63	3.36	5.28	5.94	5.07	5.29	5.74	5.45	4.79	5.71	5.36	7.22	6.23	7.07	4.96	5.41	7.8	4.25	5.57	6.88	4.16	4.61	3.14	4.35	5.02	3.85	7.08	7.73	7.65	5.97	6.14	6.4	7.03	6.6	7.69	5.87	5.89	5.72	3.73	3.33	3.26	3.42
Isoform0014472	turquoise	0.964573	ARF3	18.25	17.8	18.25	17.87	22.03	16.28	15.32	15.06	14.97	11.58	13.53	9.85	13.27	11.76	11.85	6.96	6.81	6.1	7.32	10.62	8.09	10.16	13.87	14.11	13.53	19.09	16.74	16.83	21.47	18.71	5.97	5.33	6.19	8.78	9.58	8.52	5.81	6.58	5.55	8.96	9.7	8.16	11.62	10.85	11.58	15.15
Isoform0014826	turquoise	0.944029	ARF1	6.76	6.94	6.93	7.06	6.6	6.42	5.23	5.48	5.06	3.87	4.45	4.14	4.36	4.09	4.29	2.55	3.02	2.72	2.94	3.45	2.95	4.59	4.71	5.07	5.39	5.35	5.38	7.1	6.35	5.75	2.17	1.83	2.01	3.2	3.07	3.44	2.78	2.56	2.42	3.36	3.48	3.11	4.04	4.57	4.09	6.18
Isoform0018714	turquoise	0.916653	ARF7	4.78	7.01	4.47	6.05	5.92	4.51	3.38	3.04	3.03	2.6	2.54	2.98	2.42	2.58	2.81	0.95	1.08	1.32	1.42	2.46	1.5	2.39	3.65	2.31	3.05	4.42	4.25	4.36	5.9	6.21	0.92	1.14	1.01	2.37	1.74	2.12	1.24	0.96	0.81	1.73	1.49	1.27	2.84	2.27	1.83	4.36
Isoform0040601	turquoise	0.620397	ARF6	5.91	6.66	6.91	5.51	6.4	7.23	5.74	5.39	5.3	5.33	6.2	5.13	5.48	5.48	5.27	6.11	5.21	5.75	3.85	4.42	3.58	4.74	6.74	6.59	4.08	7.1	4.12	5.58	6.93	5.78	3.59	2.95	3.37	4.45	4.6	5.4	2.63	3.5	2.81	3.64	3.39	3.07	3.9	2.89	3.35	3.21
Isoform0043569	turquoise	-0.736949	ARF6	3.43	3.1	3.21	3.41	3.82	3.28	4.47	4.97	4.1	5.13	5.1	3.96	3.7	4.85	3.9	5.92	4.96	6.39	4.04	5.09	7.36	4.38	4.31	6.05	4.5	3.94	2.98	3.47	4.68	3.03	7	5.98	6.48	4.29	5.63	5.55	6.43	4.84	6.29	4.2	4.82	4.46	2.89	2.68	2.69	2.81
Isoform0046720	turquoise	0.80381	ARF6	6.31	7.35	10.25	5.81	6.95	9.41	7.73	6.47	6.97	4.78	5.4	4.53	5.57	4.99	5.39	5.28	4.68	4.87	3.01	4.58	3.74	5.32	7.29	7.36	4.97	7.27	4.99	6.51	7.98	6.95	2.58	3.07	3.12	4.61	4.62	5.14	2.7	3.98	2.36	2.97	4.38	3.16	3.71	3.89	4.27	4.48
Isoform0021520	turquoise	0.577125	GH3.17	8.34	3.26	63.21	6.1	4.99	70.22	3.67	5.5	5.21	2.37	4.21	4.52	1.81	1.85	2.33	1.78	1.81	1.63	0.42	1.58	1.6	2.1	6.72	4.64	85.38	77	75.54	124.77	82.08	122.33	1.13	1.34	1.39	4.76	4.12	4.29	0.85	0.99	0.28	1.64	2.2	1.39	54.76	37.29	48.03	79.72
BR signaling
Isoform0016249	turquoise	0.908892	BAK1	6.04	7.15	9.02	6.93	7.25	8.14	7.09	8.38	8.55	7.34	7.04	5.99	8.2	6.82	7.17	6.11	4.53	4.99	5.39	6.72	5.09	6.55	7.18	7.22	7.42	8.05	7.43	8.44	8.36	8.42	3.6	3.78	4.35	5.91	5.69	5.5	4.73	4.73	3.72	5.75	6.89	5.28	6.41	6.92	7.26	8.45
Isoform0022789	turquoise	0.840616	BSK3	9.26	9.92	9.84	9.32	10.89	10.69	7.49	6.98	10.39	7.25	7.25	8.74	6.33	6.8	8.07	4.61	5.44	6.03	10.21	8.05	6.35	9.13	8.31	7.27	6.94	10.37	8.83	8.59	10.06	9.83	6.55	5.88	6.78	7.62	8.15	7.42	4.99	5.42	5.63	7.48	7.96	6.13	7.06	7.75	7.53	8.52
Isoform0025610	turquoise	0.696567	BSK7	7.35	5.3	4.41	6.67	3.93	3.81	4.09	4.05	4.11	3.47	3.46	2.77	2.38	2.23	2.29	1.91	2.45	2.83	1.67	2.75	2.17	2.76	3.75	3.09	5.55	5.24	4.97	7.29	5.08	5.04	2.38	2.08	2.51	1.95	2.56	2.78	2.6	1.55	3.22	2.44	2.89	2.1	6.02	6.27	5.06	5.45
Isoform0046126	turquoise	0.430257	BSK1	9.3	11.73	9.63	10.94	11.23	10.85	11.45	10.33	11.03	10.58	10.82	10.58	12.46	10.78	9.24	10.36	10.36	10.02	9.38	9.42	9.87	10.33	9.56	10.55	9.2	10.32	10.04	10.2	9.84	10.58	10.27	8.6	10.42	10.39	10.39	9.49	8.67	9.95	9.64	9	10.27	9.41	11.08	9.92	11.6	10.85
Isoform0038746	turquoise	0.950838	ASK6	33.03	42.95	36.27	34.83	38.61	36.25	34.45	36.29	34.86	31.32	32.12	29.91	31.3	28.99	32.45	20.86	25.06	25.99	24.58	28.88	25.83	31.42	31.27	32.18	35.25	34.03	34.56	37.54	36.07	36.15	21.44	24.1	24.86	28.83	29.94	28.55	20.54	21.5	20.85	24.71	28.11	25.63	30.49	28.22	29.06	35.33
Isoform0040492	turquoise	0.94507	ASK6	13.46	13.41	13.12	13.04	13.62	12.39	11.15	11.95	12.04	9.49	8.75	10.1	11.4	8.52	10.44	7.71	6.59	7.15	8.02	8.88	6.78	11.35	12.66	9.8	11.05	12.43	12.01	11.98	12.81	12	6.9	7.27	6.56	7.44	8.72	8.42	6.8	6.06	5.91	7.33	8.97	6.33	8.28	9.2	6.54	11.51
Isoform0041750	turquoise	0.954566	ASK6	14.37	16.72	14.89	15.65	16.48	14.63	15.32	15.08	14.53	10.25	11.09	11.59	13.74	13.15	14.09	8.07	8.14	9.03	8.93	10.29	9.61	12.7	13.43	12.71	13	14.9	13.4	15.08	15.43	14.96	7.93	8.24	9.51	12.17	10.95	10.88	8.81	8.04	7.91	9.48	9.83	9.62	12.01	10.47	11.84	13.92
Isoform0043949	turquoise	0.975739	ASK6	31.9	38.12	36.71	33.81	37.55	34.52	31.59	32.93	31	24.59	25.59	26.62	28.33	25.83	28.89	16.78	17.29	19.86	21.28	27.47	21.78	29.58	31.83	29.76	30.24	34.36	31.15	35.04	33.92	32.84	19.48	18.91	19.01	25.32	24.63	23.86	16.25	17.14	16.54	19.7	22.67	21.11	24.94	23.58	24.83	32.71
Isoform0036510	turquoise	0.793318	BEH2	8.75	12	7.17	9.1	11.05	8.31	9.99	9.35	10.02	7.04	7.33	8.58	8.44	8.85	8.99	4.32	4.77	5.2	5.17	6.48	5.96	7.62	8.08	8.4	7.12	6.93	7.05	8.05	8.47	7.25	5.55	5.43	5.34	7.57	7.62	8.78	4.87	5.23	4.78	6.18	6.37	5.8	7.4	5.76	5.79	7.77
Isoform0039471	turquoise	0.578385	BEH2	9.16	12.05	7.45	8.95	10.41	6.84	8.95	9.62	8.75	7.2	6.9	7.93	9.92	7.61	9.3	4.47	4.73	4.82	4.69	5.89	5.4	7.31	6.29	6.52	6.56	5.14	5.06	7.22	6.12	5.18	5.82	5.73	5.1	6.76	7.58	6.62	5.38	4.69	4.81	6.7	6.52	7.27	5.29	5.56	6.83	7.17
Isoform0048771	turquoise	0.649905	BEH2	10.95	13.85	9.76	11.27	12.85	9.4	12.32	12.02	10.66	9.87	9.94	8.83	11.82	10.29	10.97	5.51	7.14	7.07	5.87	6.78	7.7	9.08	9.01	8.61	8.61	6.73	5.93	9.45	8.8	7.83	5.65	6.37	8	8.8	9.95	9.23	7.19	6.56	5.59	9.03	8.85	7.95	7.05	6.96	8.44	9.38
CTK signaling
Isoform0001197	turquoise	0.510047	AHK3	5.02	8.38	5.68	5.15	6.65	5.72	6.96	6.92	6.37	5.98	5.78	5.37	6.31	5.79	6.38	4.35	5.13	4.64	4.59	4.38	4.1	5.35	5.1	5.82	4.99	4.99	4.75	5.49	4.84	5.17	3.49	3.62	3.41	3.81	3.57	4.15	5.99	5.12	4.81	6.61	5.99	5.94	5.59	5.93	6.44	6.02
Isoform0050673	turquoise	0.896185	AHP1	14.63	16.04	21.65	12.92	14.6	19.95	11.96	11.67	12.5	8.58	8.72	10.71	14.42	11.53	12.97	6.98	6.47	7.49	11.39	10.35	7.74	15.87	13.59	10.69	15.24	19.23	17.38	18.31	21.69	19.15	6.62	7.97	7.24	11	9.72	9.89	9.62	8.37	7.77	10.33	10.78	7.98	12.88	12.4	11.76	13.55
Isoform0015966	turquoise	-0.812453	ARR1	6	5.34	3.78	5.33	4	3.72	4.06	3.58	4.05	6.07	4.59	6.37	5.65	7.83	8.22	19.87	21.65	22.37	7.84	4.89	7.8	5.67	4.38	3.8	3.02	3.56	3.4	3.36	4.46	3.78	8.97	8.89	8.54	6.53	7.44	6.49	17.79	16.81	16.88	11.4	9.21	12.92	4.81	5.41	3.63	4.14
Isoform0024152	turquoise	-0.82456	ARR1	4.23	4.04	3.18	3.81	3.07	3.11	3.01	2.81	3.41	4.82	3.38	4.83	4.71	6.42	6.23	16.58	17.24	16.99	5.34	3.86	7.21	4.69	3.19	3.13	2.47	3.22	2.7	3.05	3.15	3.82	6.8	7.44	7.27	6.09	5.36	5.47	14.24	13.69	15.03	8.48	7.81	10.79	3.32	4.06	3.32	3.4
Isoform0040249	turquoise	-0.842194	ARR1	3.67	2.97	3.28	3.29	3.2	2.36	2.37	2.3	2.74	4.61	3.08	4.35	4.66	5.03	4.5	13.48	12.55	14.82	5.28	2.83	5.76	3.99	1.73	2.66	1.97	2.64	2.43	2.03	2.6	2.38	7.1	6.1	6.37	4.69	5.06	5.03	12.11	11.72	12.34	8.05	5.83	7.8	3.27	2.87	2.28	2.99
Ethylene signaling
Isoform0042007	turquoise	0.616072	MKK4	6.81	5.81	7.45	6.46	5.68	6.79	7.78	8.84	8.78	7.06	8.42	8.87	7.38	5.6	7.37	6.17	6.56	5.02	5.58	6.65	6.91	5.82	7.83	7.41	6	8.44	7.25	6.93	8.54	9.25	5.16	5.46	4.87	5.6	6.1	5.43	5.45	5.67	4.46	5.61	5.75	5.7	6.08	5.27	5.04	5.87
Isoform0046480	turquoise	0.571126	MKK4	6.76	6.88	8.56	7.45	6.34	7.83	8.26	8.72	11.11	8.14	9.07	9.03	8.31	6.79	6.86	7.38	5.97	5.36	5.71	6.64	7.29	7.08	7.32	8.09	6.5	7.79	7.6	6.99	7.76	7.86	6.4	5.52	6.18	6.73	6.79	6.52	6.01	5.34	4.87	5.27	6.26	6.14	4.44	5.22	5.19	6.26
Isoform0009245	turquoise	0.526291	EBF2	6.02	9.27	5.52	8.02	6.72	5.53	4.7	4.87	3.69	4.97	4.8	4.06	5.39	5.24	5.59	4	4.22	3.53	6.72	8.79	8.36	8.26	8.72	9.13	8.97	6.98	6.94	9.26	9.01	8.93	5.51	5.39	5.35	6.1	7.76	6.77	4.56	4.55	4.16	5.01	4.6	4.33	4.49	3.81	3.91	4.57
Isoform0010602	turquoise	0.0504405	EBF2	4.62	8.45	6.83	6.3	6.82	5.87	6.85	7.63	5.58	6.5	7.45	5.72	7.49	6.99	7.12	7.04	6.23	5.58	7.8	7.95	8.18	7.8	8.42	8.46	5.69	6.6	6.63	6.33	7.08	7.01	6.61	6.54	6.9	6.7	6.75	6.72	6.68	7.25	6.68	6.78	6.5	6.79	6.37	5.7	5.88	5.75
Isoform0012470	turquoise	0.482335	EBF2	4.62	7.69	5.13	6.28	5.28	4.1	3.93	3.93	3.72	3.93	3.97	3.37	4.84	4.72	4.61	3.92	3.46	3.16	6.09	6.71	7.26	7.54	8.84	7.95	8.12	6.28	6.56	8.28	8.03	7.86	5.08	4.95	5.03	6.57	6.65	6.59	3.68	3.83	3.49	4.57	4.83	3.71	3.6	3.24	3.22	4.13
Isoform0016465	turquoise	0.128662	EBF2	4.25	7.39	6.11	4.81	6.3	5.12	6.64	6.44	5.28	5.84	5.59	4.7	6.98	6.01	5.76	5.59	4.91	4.56	6.77	6.57	6.63	7.37	6.66	7.67	5.54	6.1	6.31	5.45	5.64	5.83	5.38	6.17	5.47	5.79	5.99	5.87	6.26	5.14	6.17	5.7	6.18	6.02	5.5	5.1	5.11	4.51
Isoform0018560	turquoise	0.0740769	EBF2	4.15	8.35	6.28	5.2	6.39	5.46	6.07	6.61	5.3	6.2	6.73	4.79	6.8	6.1	5.57	6.12	5.37	4.93	6.98	7.61	7.65	7.62	6.66	7.47	5.99	5.63	5.41	6.4	5.77	5.4	6.01	6.05	5.53	5.77	5.76	5.86	6.34	5.61	5.72	5.54	6	5.82	5.86	5.18	5.36	5.45
Isoform0020802	turquoise	0.191735	EBF2	4.31	7.52	5.64	5.36	6.35	5.62	5.75	5.98	5.04	6.18	6.23	4.61	7.2	5.58	5.51	5.47	5.42	4.42	6.76	6.39	7.13	7.27	6.75	7.51	5.35	5.77	6.03	5.07	5.86	5.71	5.52	5.12	6.1	5.84	6.07	5.53	6.11	5.22	5.93	5.48	6.05	4.92	5.6	5.11	4.83	5.1
Isoform0024627	turquoise	0.0956359	EBF2	4.29	6.95	5.78	4.33	6.12	4.71	5.57	6.42	4.71	5.79	5.89	4.3	7.33	5.74	5.42	6.67	4.75	4.65	6.5	7.16	7.08	7.66	6.35	7.11	5.79	5.46	5.31	5.31	6.5	6.27	5.22	5.68	5.43	5.41	5.83	6.01	5.85	5.56	5.66	4.93	5.49	5.54	5.34	5.34	4.76	5.4
Isoform0013540	turquoise	0.845199	EIN3	7.37	9.05	8.07	6.96	8.07	7.85	6.98	7.17	8.04	7.62	6.92	7.53	6.73	8.46	7.59	5.71	6.11	5.8	6.45	7.13	6.53	7.99	7.88	7.61	7.71	7.98	8.09	7.6	8.61	8.19	6.01	5.96	5.66	7.23	6.79	6.61	7.26	5.49	5.97	7.55	6.87	7.13	8.5	7.07	7.76	8.29
Isoform0013990	turquoise	0.834926	EIN3	9.05	10.68	9.18	8.81	10.33	10.25	8.96	9.74	10.17	9.27	8.67	8.83	7.69	9.17	9.93	6.36	7.1	7.47	9.09	10.33	8.86	9.73	10.07	10.12	10.11	10.23	10.3	10.09	11.17	9.77	7.99	7.52	7.78	8.92	8.28	8.79	8.84	7.46	7	8.66	9.64	8.78	10.29	9	9.3	11.34
Isoform0015030	turquoise	0.59103	EIN3	9.3	10.83	10.14	8.88	10.17	9.7	8.5	9.71	8.38	8.9	8.59	8.45	7.9	9.36	8.92	7.05	9.2	9.89	8.38	9.76	9.93	9.04	11.26	11.22	10.41	11.65	10.87	11.12	11.87	11.49	8.33	8.14	9.08	9	10.9	9	8.7	9.22	8.28	10.1	9.76	8.95	9.95	10.55	11.53	11.66
Isoform0015140	turquoise	0.815629	EIN3	5.83	7.48	6.91	6.99	7.23	6.36	5.7	6.9	5.91	3.82	5.38	4.28	4.35	3.39	4.17	4.29	2.86	2.94	3.89	4.59	3.32	4.67	5.07	5.2	4.17	4.5	5.09	5.29	5.68	5	2.6	3.3	3.14	3.36	3.26	2.94	4.08	3.55	3.2	4.21	4.25	3.78	4.47	4.08	3.95	5.88
Isoform0016417	turquoise	0.771839	EIN3	11.19	16.87	14.11	12.15	13.99	12.49	12.75	13.15	12.4	12.38	12.33	13.1	10.73	13.34	13.43	10.25	11.86	11.88	10.73	12.55	13.05	12.14	13.22	13.49	12.38	14.35	13.67	13.68	14.87	13.75	9.21	10.13	10.06	10.28	10.65	11.35	11.49	10.22	11.34	12.62	12.26	11.88	13.38	12.54	12.34	15.17
Isoform0016427	turquoise	0.811103	EIN3	8.14	10.34	8.8	8.08	8.94	9.24	8.19	8.31	9.7	7.92	8.9	7.95	6.6	8.98	8.54	5.52	6.14	6.7	7.75	8.11	8.54	9.17	9.86	9.19	9.3	9.83	10.25	8.97	9.84	10.41	6.88	7.1	6.91	8.46	7.45	8.52	8.34	6.38	6.89	8.24	7.3	7.71	8.8	8.56	8.65	9.68
Isoform0017234	turquoise	0.81823	EIN3	12.29	18.34	15.57	13.83	14.72	15.14	12.72	16.01	14.24	13.44	13.44	14.55	12.03	14.44	14.5	10.71	11.44	12.37	13.17	14.93	14.45	12.74	14.53	15.06	15.38	16.78	15.22	15.6	16.36	14.87	10.9	11.47	10.48	12.19	12.6	12.18	12.65	11.68	12.42	12.76	13.25	13.35	14.56	13.48	15.13	15.21
Isoform0017610	turquoise	0.854233	EIN3	6.23	9.28	7.79	6.55	6.95	7.89	6.08	6.81	7.47	6.56	5.65	5.74	5.61	6.88	6.42	4.55	4.82	4.69	5.6	6.88	6.21	7.1	7.85	6.73	7.46	8.35	7.3	8.01	8.52	7.18	5.18	4.96	5.23	5.67	5.82	6.27	5.93	5.25	5.24	6.59	5.97	5.4	7.11	6.81	6.88	8.22
Isoform0019406	turquoise	0.87317	EIN3	5.81	7.57	7.52	5.48	6.11	5.8	5.59	5.41	6.26	4.4	5.32	5.77	5.07	4.93	5.67	3.7	3.57	4.22	5.38	5.79	5.51	5.78	6.53	5.72	6.76	6.6	6.32	6.42	7.23	6.13	3.89	4.98	4.55	4.82	4.64	4.32	4.43	4.55	4.28	5.12	5.18	5.42	6	5.63	5.86	6.52
Isoform0020917	turquoise	0.858063	EIN3	14.95	20.26	17.76	14.19	18.59	17.74	14.88	16.33	15.33	13.1	14.11	13.4	12.17	13.72	15.56	9.29	10.32	12.19	14.42	16.11	14.62	16.6	16.81	16.17	15.32	16.1	16.58	16.75	17.66	16.59	11.42	11.16	11.95	13.69	12.42	12.74	13.26	12.67	12.3	15.9	13.85	13.24	14.55	14.43	16.35	15.47
Isoform0021300	turquoise	0.83014	EIN3	15.27	18.08	17.92	16.04	15.85	16.88	14.85	15.54	16.21	14.81	14.71	14.86	12.85	15.27	16.24	11.1	12.41	11.43	15.03	15.12	15.2	14.83	16.18	17.77	18.07	18.24	17.76	17.84	19.52	17.02	12.95	12.31	13.09	13.18	13.39	13.01	13.3	13.12	12.71	15.25	16.58	15.26	17.24	15.07	16.88	18.34
Isoform0021764	turquoise	0.809035	EIN3	6.99	8.91	7.15	7.57	7.95	8.23	7.4	8.07	7.92	6.91	7.51	7.49	7.18	8.32	8.12	5.08	5.37	5.63	6.89	6.87	7.66	7.35	8.16	8.03	9.5	8.87	8.84	8.19	8.06	8.69	6.35	6.36	6.14	7.49	7.43	7.55	7.26	5.97	5.79	6.93	6.47	7.83	8.51	7.77	7.65	8.34
Isoform0022758	turquoise	0.885298	EIN3	9.26	13.76	10.53	9.32	12.47	10.59	9.16	9.45	10.01	7.8	7.81	8.36	9.57	7.63	8.11	5	6.08	5.45	9.26	9	9.02	9.27	10	9.26	9.91	10.29	10.4	10.28	11.39	9.88	6.68	6.46	7.47	7.22	7.59	7.61	7.34	6.9	6.79	8.47	9.42	7.91	9.6	9.27	8.23	10.35
Isoform0023111	turquoise	0.602173	EIN3	8.55	10.55	8.84	9.3	9.46	9	7.93	9.64	9.1	9.27	8.31	8.65	8.96	8.36	8.87	5.96	8.67	8.39	9.57	9.62	10.13	8.7	9.65	10.38	10.8	11.46	9.76	10.02	11.26	10.63	8.68	8.32	7.86	8.71	8.26	7.49	8.34	8.54	8.48	9.16	10.55	9.05	10.39	8.84	10.57	11.65
Isoform0023497	turquoise	0.882128	EIN3	7.18	11.07	8.51	6.93	9.18	9.07	6.59	6.91	6.91	5.31	5.97	6.31	6.7	6.35	6.24	3.66	4.14	4.28	6.75	6.96	6.21	6.96	8.28	6.77	7.76	7.41	7.45	7.19	8.31	7.55	4.48	4.27	5.17	4.68	5.96	5.72	5.4	4.4	4.79	6.16	6.71	5.94	6.65	6.01	7.07	7.65
Isoform0027233	turquoise	0.758521	EIN3	9.16	11.53	9.4	9.31	10.42	9.15	8.9	9.67	9.55	8.88	9.57	9.31	9.77	9.33	9.52	6.78	8.42	8.52	8.46	8.97	9.43	9.63	9.09	10.09	8.97	10.06	10.75	9.46	10.26	9.94	7.31	7	6.95	7.48	8.51	7.94	8.89	8.43	8.05	9.08	9.77	9.18	11.23	7.54	9.12	10.69
Isoform0032069	turquoise	0.873456	EIN3	8.33	11.91	10.21	8.35	9.7	10.26	7.95	8.07	7.74	6.96	6.41	7.32	9.26	7.08	7.8	4.9	5.36	5.85	7.48	8.61	7.58	8.79	9	8.84	9.55	8.73	9.39	8.7	10.4	9.54	6.54	5.44	6.16	6.35	5.89	6.35	6.82	5.96	5.84	7.68	8.35	6.81	8.09	8.3	9.08	9.04
Isoform0035850	turquoise	0.817262	EIN3	6.44	8.25	7.01	7.1	7.83	7.45	6.36	7.09	7.4	6.75	7.08	6.93	7.22	7.13	7.31	5.23	5.66	5.11	6.1	6.76	6.45	7.38	7.89	7.26	7.59	8.63	8.09	8.12	8.21	7.18	5.61	5.77	5.52	7.03	7.67	7.58	6.54	5.22	5.12	7.44	7.02	6.7	7.27	7.09	7.73	8.04
Isoform0041616	turquoise	0.614034	EIN3	7.51	10.26	9.05	7.58	9.31	8.88	8.15	8.12	7.91	8.49	8.7	9.24	8.52	8.94	8.51	6.03	6.62	7.35	8.36	9.6	9.12	8.22	9	9.9	11.22	10.59	8.2	9.25	10.72	10.15	8.32	8.04	7.76	8.19	8.45	7.6	8.26	6.83	8.56	9.25	9.15	8.52	10.45	9.54	10.14	10.46
Isoform0046205	turquoise	0.777354	EIN3	7.6	11.25	8.77	7.86	9.04	8.8	7.37	8.64	8.01	8.78	8.23	8.31	9.72	7.52	8.76	6.34	7.42	6.47	8.98	8.48	7.94	8.49	9.68	8.07	8.79	9.86	9.01	8.98	10.86	9.27	6.18	7.27	6.26	6.95	7.63	6.94	7.94	6.47	5.83	8.3	8.51	8.54	7.88	8.64	8.44	9.79
Isoform0039833	turquoise	-0.842718	RAP2-2	18.36	20.64	21.25	18.99	22.27	22.04	23.66	21.92	22.52	26.07	25.52	25.31	26.19	25.85	26.74	31.38	36.03	33.56	22.47	22.83	30.27	20.77	20.97	25.06	22.59	23.91	21.8	22.63	25.11	21.03	28.13	27.81	27.27	25.8	27.48	27.71	29.33	30.16	30.67	28.36	29.22	25.25	24.79	23.6	23.11	24.12
Isoform0042113	turquoise	-0.752534	WRI1	3.83	2.52	3.15	3.06	2.39	2.4	4.25	4.18	2.46	5.32	4.33	3.58	3.56	3.88	3.93	10.45	11.08	12.27	3.63	2.51	3.27	1.77	1.82	2.86	0.87	1.22	0.83	1.57	0.86	0.52	4.85	5.31	5.43	2.88	2.81	2.67	7.73	8.84	7.11	5.37	5.43	4.7	1.44	2.41	1.66	1.07
Isoform0047927	turquoise	0.455722	ERF3	20.28	29.95	23.46	21.74	27.62	22.32	24.57	24.99	25.61	28.76	26.75	25.68	28.41	22.4	21.23	21.79	18.46	20.61	18.82	19.22	21.57	23.93	20.2	26.43	26.6	20.73	22.92	24.39	22.12	23.64	22.11	20.63	20.85	25.69	24.37	23.13	22.28	20.02	19.88	18.54	21.35	22.45	22.54	23.44	23.46	25.46
Isoform0049004	turquoise	0.556458	ERF1A	22.96	3.37	4.05	18.78	5.32	3.94	9.85	13.44	14.33	6.05	11.96	6.76	10.39	4.39	4.78	3.68	1.88	1.23	4.75	5.81	2.52	6.68	10.34	6.27	2.23	3.47	4.42	3.68	4.98	4.24	1.04	0.47	0.98	0.58	0.95	0.74	1.83	1.32	0.67	3.67	5.2	2.03	1.84	2.94	0.97	5.14
Isoform0049417	turquoise	0.557664	ERF3	15.68	25.4	18.33	16.34	20.03	15.99	15.78	17.44	16.26	16.79	14.64	17.12	17.91	15.42	15.56	15.11	14.12	13.95	15.2	16.19	17.43	17.49	15.76	16.83	21.47	18.08	21.08	20.09	17.51	19.1	14.91	16.51	16.98	18.29	16.93	16.29	14.88	15.1	13.36	16.72	16.82	15.48	18.25	17.35	18.63	15.48
GA signaling
Isoform0026922	turquoise	0.855447	GAI1	11.32	8.14	9.48	10.82	10.79	9.92	8.45	8.59	9.04	8.07	11.45	9.08	8.42	8.03	7.04	5.71	7.38	6.05	5.88	7.31	6.87	7.38	11.75	10.78	9.36	10.99	8.55	13.29	12.66	12.03	4.42	4.58	4.52	8.92	9.58	9.78	2.54	3.53	2.36	5.55	6.83	4.72	8.3	7.19	8.62	11.72
Isoform0031190	turquoise	0.881164	GAI1	11.13	9.42	9.5	9.49	10.75	9.39	8.69	9.13	8.89	8.07	10.6	9.04	7.49	7.62	7.39	5.53	6.56	5.55	5.46	6.59	6.69	8.03	10.91	10.42	8.92	10.8	8.78	12.52	11.81	12.83	4.69	4.55	3.65	9.06	9.01	9.04	2.62	2.58	2.44	5.03	6.59	4.77	7.44	7.36	8.24	11.82
Isoform0031485	turquoise	0.908676	GAI1	9.73	7.18	7.8	10.7	7.77	6.94	6.67	7.23	6.42	5.46	7.41	6.05	5.91	5.28	4.37	3.21	3.54	3.17	2.98	3.8	3	5.34	8.31	6.87	5.74	7.99	7.01	9.27	9.68	9.84	2.58	2.79	1.98	4.95	5.67	5.56	1.5	2.14	1.14	4.07	4.75	3.3	4.71	5.58	5.05	10.12
Isoform0036339	turquoise	0.864162	GAI	7.32	5.77	6.09	6.93	7.18	5.25	5.44	5.64	5.94	5.33	6.27	6.49	4.48	4.7	4.57	3.72	4.27	4.14	2.87	4.68	4.22	5.81	7.25	6.86	5.24	6.57	5.9	7.73	8	8.24	2.92	2.65	2.52	5.73	5.72	5.7	1.82	1.79	1.62	3.24	4.23	3.45	5.49	4.94	4.81	7.04
Isoform0016169	turquoise	0.906372	PIL15	7.23	10.56	9.46	7.78	9.99	8.32	5.9	5.94	6.13	4.88	5.8	4.96	4.63	5.74	5.63	3.61	4.07	4.2	4.53	4.84	4.68	5.92	7.66	6.46	6.79	7.62	7.75	7.23	8.53	7.66	2.74	3.19	3.21	5.26	4.55	4.58	3.89	3.13	3.8	5.44	5.42	4.24	6.24	6.54	5.87	7.18
JA signaling
Isoform0029821	turquoise	-0.774684	JAR6	0.94	1.85	1.53	1.15	1.64	1.44	3.89	3.77	3.06	5.04	4.29	3.24	3.37	4.02	4.04	3.36	3.81	4.23	4.24	4.64	8.03	3.01	2.78	6.13	3.81	1.88	1.62	2.07	1.12	1.22	3.91	4.28	4.86	3.63	3.37	3.7	6.4	6.02	5.98	4.92	4.58	4.67	3.38	3.71	3.55	2.73
Isoform0018192	turquoise	-0.570211	COI1	4.95	5.31	5.37	4.74	5.36	5.04	4.96	4.74	5.09	6.29	5.81	5.53	5.69	5.46	5.75	5.84	6.56	6.28	6.89	6.15	7.02	5.97	5.42	6.15	6.74	6.56	6.39	6.19	5.4	5.83	5.73	6.27	7.13	6	5.78	6.2	6.16	6.36	6.78	6.35	5.95	7.29	6.73	6.73	7.13	6.65
Isoform0018194	turquoise	-0.881914	COI1	9.42	11.26	9.46	9.47	10.93	10.59	9.67	10.52	10.36	13.31	11.76	13.26	10.58	12.75	11.51	12.27	13.59	13.86	13.57	12.1	14.81	11.98	10.75	12.08	11.88	10.91	12.54	10.43	9.04	10.05	15.6	15.21	14.06	12.93	13.31	13.51	13.2	13.9	13.86	13.16	12.65	12.94	11.95	11.53	13.21	11.34
Isoform0039228	turquoise	-0.549092	TIFY6B	5.74	3.48	2.72	5.15	3.31	2.62	5.63	4.94	5.21	5.29	5.19	7.46	4.54	4.54	4.24	3.18	4.27	4.75	7.12	6.78	6.46	4.1	5.09	5.45	4.35	3.04	3.79	3.66	2.5	2.71	8.78	8.91	8.49	4.97	4.48	5.23	4.71	3.68	5.45	4.15	3.72	4.77	3.46	3.9	4.45	3.9
Isoform0040396	turquoise	-0.599482	TIFY6B	6.2	4.8	5.56	4.48	5.42	4.45	5.82	5.99	5.32	6.34	6.33	6.28	5.5	6.81	5.42	4.92	5.64	5.86	4.95	4.72	5.41	4.2	5.04	5.38	6.41	4.5	4.77	6.12	4.47	4.75	6.5	6.81	5.96	6.1	7.24	6.12	6.84	7.16	7.12	6.2	6.07	5.69	5.26	5.25	5.63	6.07
Isoform0040444	turquoise	-0.415427	TIFY6B	12.29	3.28	1.98	11.45	4.32	2.11	10.44	13.53	10.94	10.06	17.85	10.91	19.52	6.59	6.13	12.82	6.78	6.56	13.66	10.58	11.46	8.32	9.16	6.25	4.81	4.63	5.6	4.12	3.6	5.01	13.39	13.98	15.54	6.87	7.12	7.15	9.78	7.5	8.78	9.39	7.54	7.88	4.46	5.59	5.71	4.51
Isoform0041718	turquoise	0.750628	TIFY6B	16.46	17.81	15.82	17.74	15.7	13.68	15.06	15.59	13.33	14.12	14.2	13.94	14.26	12.4	12.5	10.81	10.21	11.01	10.01	11.62	13.19	11.7	12.64	14.43	14.52	14.39	11.95	14.93	13.74	11.73	11.41	10.29	10.68	12.95	12.58	13.8	11.55	10.08	10.98	11.98	12.62	10.65	12.02	11.08	11.88	13.91
Isoform0042414	turquoise	-0.565662	TIFY6B	5.41	3.58	2.28	5.11	3.63	3.01	5.54	4.5	5.48	5.78	6.54	7.22	5.44	4.2	4.7	3.94	4.59	4.35	6.42	6.74	7.66	4.13	4.74	5.08	4.13	3.06	3.52	3.99	2.28	2.58	9.69	8.03	7.47	4.89	4.98	5.55	3.96	4.16	5.71	4.25	3.54	4.47	3.78	4.47	3.94	3.86
Isoform0044636	turquoise	-0.579542	TIFY6B	5.43	4.96	4.52	5.52	4.74	4.93	6.09	5.51	5.78	7.21	6.77	6.57	5.4	6.48	5.51	4.71	6.7	6.33	5.12	4.57	5.47	3.42	5.02	5.27	6.71	4.63	4.06	6.63	4.34	4.6	6.4	6.64	5.92	6.64	6.27	6.88	6.41	7	6.15	4.8	6.42	6.17	5.69	5.68	5.04	5.54
Isoform0049549	turquoise	0.547948	TIFY10B	51.85	13.49	10.99	57.68	18.75	12.62	23.79	31.35	32.33	17.65	33.73	27.83	26.05	7.8	11.02	7.11	6.64	5.08	20.55	22.5	31.98	23.3	30.76	34.5	15.59	26.08	39.72	17.6	25.14	36.1	19.89	20.26	18.74	12.08	12.45	14.11	9.08	5.86	6.28	13.51	11.13	8.47	6.97	8.26	8.54	15.7
Isoform0049962	turquoise	0.633292	TIFY11A	99.03	19.98	24.57	100.4	28.81	23.74	41.3	56.22	51.1	28.52	51.23	33.7	47.56	12.72	18.14	9.03	8.78	6.81	26.18	36.56	38.89	45.35	52.33	48.07	25.41	47.18	73.25	27.18	41.23	62.27	24.83	23.9	25.13	18.02	17.69	17.96	12.17	8.18	10.56	21.34	16.51	8.76	12.22	17.04	14.79	33.27
Isoform0051399	turquoise	0.63228	TIFY11A	56.52	11.2	13.81	59.07	17.8	14	26.5	37.14	34.08	19.73	32.6	25.98	29.75	8.26	10.57	6.01	5.91	3.91	16.3	23.77	28.06	23.93	32.36	28.76	16.51	24.53	37.25	18.19	27.39	40.31	14.04	12.93	13.01	10.01	9.48	10.47	6.4	4.82	5.83	10.06	8.91	4.87	6.67	6.74	7.09	18.9
Isoform0051650	turquoise	0.663119	TIFY10B	51.07	7.93	13.83	47.66	12.53	12.12	21.77	32.04	24.95	13.92	29.01	12.83	27.07	4.72	8.12	3.17	2.51	2.36	11.18	15.51	12.93	21.59	29.73	21.56	12.73	18.09	26.37	13.09	14.32	28.42	6.12	4.23	5.64	3.85	3.86	4.34	2.98	2.67	2.5	5.88	4.99	3.47	3.45	5.18	4.4	13.64
SA signaling
Isoform0033036	turquoise	0.253924	TGA21	8.01	9	10.54	7.36	11.23	10.61	10.51	11.55	11.16	10.25	9.31	10.68	9.53	10.83	9.54	9.27	10.92	10.74	9.85	10.89	10.1	10.35	12.05	10.54	9.92	11.67	12.48	10.82	11.65	11	11.54	9.13	9.73	9.27	10.16	10.28	9.73	10.51	9.51	10.22	10.1	9.47	11.94	9.5	13.81	11.16
Anthocyanin biosynthesis
Isoform0038260	turquoise	-0.785832	PKS1	3.83	1.95	2.36	3.58	1.79	3.47	0.94	0.58	1.93	6.62	3	9.82	13.4	21.98	20.93	54.04	76.47	56.12	107.82	30.56	76.88	26.01	2.07	3.2	7.84	8.53	3.86	4.75	4.87	3.93	45.65	47.17	44.81	27.85	27.27	26.27	44.98	56.6	51.03	31.72	34.51	48.51	14.49	18.49	8.33	1.29
Isoform0042408	turquoise	-0.737867	PKS1	11.75	5.19	7.87	11.1	7.2	10.79	2.51	1.34	6.65	9.78	6.02	26.65	25.88	51.12	46.37	114.75	164.33	121.95	232.2	74.69	167.5	58.64	6.42	6.52	15.16	19.24	12.41	12.49	15.99	9.46	90	89.83	87.73	60.1	57.93	57.21	88.45	107.79	98.69	62.24	66.85	93.84	25.49	26.74	13.26	4.12
Isoform0042863	turquoise	-0.8746	PKS1	5.25	2.83	4.91	6.16	3.43	7.6	2.96	2.66	5.04	42.62	23.88	53.07	55.3	82.57	75.73	248.1	263.73	216.36	296.05	87.23	218.86	81.1	4.88	14.01	9.49	11.76	5.84	8.22	8.88	5.42	162.02	161.23	159.25	113.77	111.94	114.55	185.04	214.67	202.08	153.83	161.61	220.37	26.02	23.26	17.99	5.9
Isoform0042867	turquoise	-0.895736	PKS1	1.67	0.99	1.36	1.79	0.7	2.89	1.93	1.64	2.91	24.67	16.97	35.87	39.09	60.59	51.95	153.28	179.37	141.4	215.01	66.34	173.68	58.77	3.57	12.43	5.6	6.17	3.39	4.34	4	2.57	125.33	131.4	131.21	88.86	85.5	87.88	146.3	147.74	158.64	118.22	103.03	147.75	27.4	21.07	14.89	5.19
Isoform0042881	turquoise	-0.811353	PKS1	3.55	2.05	3.35	3.59	1.75	3.35	0.8	0.76	1.79	8.59	3.86	12.16	15.08	22.06	21.87	52.76	72.51	54.04	103.08	30.19	70.06	25.36	1.43	2.9	7.02	7.8	3.77	4.73	5.22	2.83	43.62	44.76	42.29	30	27.83	28.53	45.97	54.15	52.32	33.29	35.24	47.67	14.08	15.43	7.79	2.61
Isoform0045370	turquoise	-0.862582	PKS1	5.21	3.51	5.11	5.16	3.9	7.64	2.73	1.42	3.08	21.38	10.13	24.44	33.97	46.07	46.16	163.73	182.29	141.78	231.27	60.46	150.36	57.47	3.77	6.34	13.62	13.77	6.27	9.47	9.53	5.55	118.86	117.36	120.1	73.89	72.16	75.63	130.6	167.97	153.7	102.29	108.5	153.36	23.27	25.56	13.46	4.42
Isoform0045507	turquoise	-0.871744	PKS1	6.52	3.67	6.1	5.72	3.9	9.24	4.09	2.59	6.1	47.14	28.74	61.8	65.86	94.37	88.92	274.18	310.36	245.43	337.11	94.23	256.08	89.04	5.73	15.39	11.68	13.98	7.72	10.12	9.75	7.64	179.99	178.64	180.95	125.44	131.37	130.46	209.16	236.04	234.37	171.2	181.32	247.86	31.44	27.52	20.52	6.23
Isoform0049151	turquoise	-0.871025	PKS1	6.49	2.97	5.05	5.41	3.19	6.72	3.38	2.31	5.65	41.85	22.23	47.12	63.81	74.68	67.97	219.64	242.43	184.37	267.13	76.41	210.72	80.13	4.7	12.57	10.85	13.35	5.92	8.33	8.7	6.97	148.11	150.43	152.5	103.22	105.13	101.45	160.19	185.55	185.49	133.2	152.4	191.81	28.97	25.52	18.39	5.44
Isoform0050199	turquoise	-0.86995	PKS1	2.14	1.32	2.21	2.5	1.96	3.31	1.54	1.45	1.79	20.28	10.5	23.93	31.74	38.3	34.98	111.61	117.83	98.02	143.02	39.55	111.31	37.54	2.18	5.7	5.59	6.22	2.64	4.03	4.38	2.57	77.46	75.53	75.53	52.1	53.71	55.02	80.97	99.92	98.19	74.1	81.77	103.82	13.67	10.97	8.84	2.26
Isoform0050679	turquoise	-0.896634	CHI1	6.04	3.78	6.07	7.36	5.43	6.26	6.15	4.85	8.01	23	21.44	32.65	32.13	42.49	32.73	78.72	108.68	84.7	128.24	46.23	108.49	43.6	7.17	11.32	9.59	11.47	8.55	10.31	10.3	8.47	80.81	78.69	75.69	61.66	59.04	59.15	105.92	111.51	114.37	74.07	63.87	95.21	19.75	19.86	14.66	6.54
Isoform0050812	turquoise	-0.90351	CHI2	12.47	7.96	12.88	13.03	9.17	13.15	15.75	11.56	20.05	51.41	40.08	65.78	57.44	76.3	70.95	145.26	198.49	140.52	241.93	92.92	229.66	81.86	15.52	30.97	21.5	24.05	18.57	19.81	14.71	18.14	158.32	156.46	153.09	108.11	112.17	110.97	197.16	200.47	216.32	160.37	126.27	181.75	40.03	38.97	34.12	17.03
Isoform0050850	turquoise	-0.926459	CHI3	25.26	26.14	30.11	28.74	25.83	34.95	52.58	38.81	63.83	173.51	154.31	198.29	200.87	253.74	198.33	438.66	475.24	380.06	433.55	210.77	404.71	211.2	53.98	109.29	58.83	62.67	64.02	62.74	56.28	61.01	313.84	306.58	302.25	269.91	282.5	265.64	394.59	393.87	395.09	340.52	312.41	406.41	128.52	135.47	116.77	75.31
Isoform0051072	turquoise	-0.916856	CHI3	24.48	30.96	27.97	27.95	29.85	33.3	70.23	50.36	92.56	250.24	232.26	281.52	328.26	348	277.03	546.92	586.19	463.54	527.29	272.84	497.95	279.02	62.5	143.18	62.24	72.88	66.62	73.02	61.25	62.37	360.13	371.75	372.37	353.45	359.21	352.29	478.14	495.23	470.41	427.18	410.9	479.18	153.98	152.71	143.09	80.76
Isoform0051263	turquoise	-0.899401	CHI1	10.88	8.14	10.12	11.8	9.39	13.9	11.06	8.56	15.3	34.51	28.33	53.53	43.14	53.13	49.56	111.01	150.6	110.74	183.92	63.62	156.74	61.16	11.37	19.87	15.29	20.83	14.9	17.8	13.16	12.97	115.18	113.87	118.03	81.69	79.36	81.47	150.78	157.33	160.38	113.7	95.32	146.47	30.19	25.62	21.53	11.7
Isoform0052140	turquoise	-0.922181	CHI3	12.39	9.15	14.12	12.82	12.29	16.27	22.41	18.68	25.69	78.03	70.3	89.51	99.86	101.99	94.96	187.43	225.88	161.87	200.56	96.82	164.77	93.19	23.31	43.75	26.27	26.37	29.6	29.73	23.15	27.45	140.46	148.11	137.97	123.94	122.19	118.11	164.89	166.68	182	144.09	132.93	179.4	59.41	57.66	43.37	28.47
Isoform0045279	turquoise	-0.888611	AN3	15.88	15.04	17.58	16.15	12.9	18.58	11.94	9.44	15.28	29.74	22.06	40.42	45.13	62.05	51.49	142.78	142.74	110.14	152.34	60.79	134.57	54.54	14.36	15.87	18.39	20.17	13.07	15.95	18.94	12.74	106.25	105.72	105.28	72.25	70.34	74.36	135.33	163.68	156.54	115.61	114.29	160.34	31	29.6	20.01	11.17
Isoform0047652	turquoise	-0.891122	AN3	14.66	14.14	15.98	16.48	12.42	19.38	11.11	9.01	15.45	53.93	32.05	61.2	70.88	94.03	80.78	267.78	253.29	204.53	263.26	97.99	236.09	85.27	14	26.36	23.92	26.9	16.04	21.52	21.55	13.52	175.58	176.43	177.23	117.98	120.47	121.82	233.57	286.59	268.09	195.06	210.26	291.21	49.7	46.88	32.64	14.92
Isoform0051515	turquoise	-0.883136	F3H	7.33	5.13	6.56	6.39	6.28	10.56	4.63	2.66	5.92	26.45	16.23	30.94	41.23	43.14	38.87	148.42	129.19	107.08	124.9	46.69	119.98	42.83	4.1	12.13	14.56	15.69	8.15	13.28	12.06	6.28	82.44	86.48	81.15	59.11	56.32	57.96	123.62	150.2	132.23	102.89	111.92	138.88	23.64	28.39	18.64	6.52
Isoform0046614	turquoise	-0.868084	DFR	13.46	19.02	11.23	16.54	16.12	11.91	17.25	16.47	19.62	28.95	24.23	38.7	40.21	58.68	60.52	132.36	162.94	135.48	198.23	62.25	163.1	62.13	16.17	22.05	26.96	29.83	16.6	23.36	24.33	19.84	111.08	104.27	110.41	67.63	66.33	65.78	139.76	149.3	159.48	97.5	100.5	151.1	37.3	38.62	24.97	17.6
Isoform0049336	turquoise	-0.825678	DFR	2.26	2.26	1.92	3.55	1.66	3.31	2.21	1.55	1.97	29.76	17.47	42.01	48.87	68.19	62.05	183.1	204.39	157.01	209.43	70.07	194.78	59.37	2.89	9.69	9.6	8.51	4.7	6.07	5.97	4.38	82.25	85.67	87.19	76.93	77.44	75.09	131.03	155.93	141.29	101.13	116.66	159.2	20.94	19.98	12.49	3.45
Isoform0043918	turquoise	-0.718871	ANS	2.29	1.61	2.48	2.05	2.29	2.89	1.23	0.64	1.57	8.62	6.29	12.41	13.89	21.75	23.49	89.59	110.62	95.94	113.67	30.84	66.26	24.79	1.44	2.25	1.97	2.6	1.09	1.62	1.92	1.19	39.03	38.09	38.03	31.88	30.54	30.95	54.01	61.49	49.72	45.05	49.19	67.87	4.62	2.7	1.12	0.93
Isoform0047537	turquoise	-0.647587	ANS	2.58	1.1	1.65	2.32	1.46	2.36	0.79	0.42	0.39	2.47	1.84	2.93	3.36	4.67	5.97	20.67	29.88	27.77	23.05	8.04	12.65	3.16	0.51	0.81	0.63	0.83	0.29	0.97	0.85	0.6	7.51	7.53	8.28	8.11	7.14	7.11	9.56	10.78	10.39	7.99	10.04	13.71	0.75	0.57	0.37	0.42
Isoform0036704	turquoise	-0.906844	FGT	0.36	0.22	0.12	0.13	0.34	1.84	11.99	7.32	18.99	47.65	43.7	64.47	43.03	62.2	47.72	117.15	123.68	106.84	118.1	53.59	90.99	54.93	9.52	29.97	4.38	4.62	6.76	5.62	3.14	4.83	79.03	76.34	76.51	70.98	64.51	66.86	89.36	96.11	91.49	71.02	68.49	94.18	27.34	20.74	24.35	9.96
Isoform0038597	turquoise	-0.877249	GT1	0.22	0.25	0.23	0.11	0.4	0.69	7.91	4.21	12.04	26	24.64	29.54	23.57	29.45	22.54	49.62	51.51	40.56	49.25	25.94	34.58	25.95	8.24	17.22	4.1	3.79	5.41	3.71	1.8	3.39	31.44	32.13	31.56	33.15	31.56	30.5	36.27	36.96	32.03	29.3	27	35.22	14.1	11.48	14.83	5
Isoform0040565	turquoise	-0.911171	FGT	0.41	0.29	0.25	0.2	0.57	1.02	10.51	7.1	17.43	42.44	38.3	56.58	38.4	52.34	43.31	98.37	107.83	91.82	102.06	47.49	81.93	44.37	8.01	24.98	4.7	4.22	6.06	4.55	2.67	3.79	67.08	68.33	68.6	59	58.55	60.64	78.7	84.41	81.28	63.48	61.14	79.85	25.72	17.6	22.18	9.19
Isoform0043003	turquoise	-0.90994	FGT	0.14	0.22	0.16	0.24	0.55	1.06	12.25	7.6	17.06	44.45	39.72	60.94	39.59	56.28	44.61	104.03	111.13	99.11	108.9	48.48	82.69	48.13	8.32	26.85	4.69	4.02	6.03	4.96	2.88	3.7	71.94	71.25	71.53	61.78	61.51	62.71	80.77	87.9	82.06	66.85	63.34	85.24	25.81	20.95	23.43	8.89
Isoform0052398	turquoise	-0.858578	FGT	0	0	0	0.16	0	0.28	0.87	0.29	1.1	5.29	3.45	4.51	2.96	4.44	4.16	8.02	12.18	8.14	14.36	3.33	5.74	4.99	1.12	2.97	0.14	0.13	0.39	0.41	0	0.18	8.82	7.39	5.92	4.33	6.33	5.15	6.33	8.5	10.24	4.42	5.46	7.07	3.28	1.78	1.01	0.84
Isoform0052413	turquoise	-0.821573	FGT	0	0	0	0	0	0.18	1.63	0.54	1.18	3.77	4.63	5.33	5.31	5.32	3.15	9.15	12.6	9.59	10.66	7	5.97	3.65	0.94	3.15	0.17	0	1.46	0.17	0.19	0.22	9.34	7.34	5.8	6.6	4.59	6.25	5.92	7.9	9.5	5.31	5.06	9.7	2.5	1.78	1.51	0.63
Cell wall metabolism
Isoform0032246	turquoise	0.536138	ASD1	6.6	6.01	5.52	5.62	5.69	5.8	6.48	5.69	5.7	5.17	6.7	5.41	5.21	6.37	5.31	5.19	4.54	4.22	5.39	6.45	5.79	5.88	6.38	6.2	5.93	6.64	6.16	6.22	6.78	6.04	4.73	4.82	5.35	6.58	5.59	5.53	6.29	5.6	5.16	7.21	7.46	5.7	6.8	6.76	4.97	7.04
Isoform0043186	turquoise	-0.891258	XTH28	7.78	12.48	8.3	8.56	12.82	10.19	15.01	16.18	13.88	30.25	23.4	26.56	26.22	22.48	23.23	22.8	24.3	25.85	24.26	22.24	16.56	21.7	16.74	14.63	12.54	9.14	10.62	10.75	9.63	9.99	29.65	29.83	29.55	26.02	24.56	25.64	27.69	27.06	30.58	22.98	24.23	26.22	14.64	15.7	16.76	12.56
Isoform0043702	turquoise	-0.769147	XTH28	19.2	28.39	17.39	16.84	26.88	19.9	26.44	31.26	28.28	41.62	36.34	35.37	39.32	34.34	32.11	27.49	31.21	34.07	28.33	26.82	23.33	28.18	28.39	25.92	19.13	19.05	21.04	19.73	22.5	19.72	38.03	36.69	35.87	32.23	34.16	31.36	47.15	38.65	41.94	43.72	40.41	40.8	24.93	25.56	27.14	24.3
Isoform0045484	turquoise	-0.791925	XTH28	15.17	24.34	15.9	14.51	23.29	18.74	24.01	27.69	24.85	33.9	32.13	30.67	35.04	28.71	29.44	25.86	29.34	30.49	25.13	23.48	19.46	26.59	25.42	20.78	17.74	16.2	17.61	18.04	20.02	17.65	34.93	33.54	32.09	29.74	29.05	30.61	39.52	36.21	37.93	37.21	33.26	34.78	22.62	23.2	22.51	21.68
Isoform0047242	turquoise	-0.88499	XTH28	8.16	11.42	7.46	8.45	13.04	9.35	13.8	14.19	12.18	27.62	23.98	22.73	26.59	20.43	21.95	20.49	22.57	23.4	24.69	20.11	14.23	19.41	16.4	14.49	11	8.18	10.95	11.48	8.35	11.22	28.96	29.33	28.71	25.03	23.84	25.52	27.1	26.35	27.87	22.78	22.26	27.09	13.55	15.5	15.08	11.25
Isoform0047862	turquoise	-0.76419	XTH28	10.78	16.93	11.31	9.87	16.45	13.33	16.29	17.3	16.24	22.56	20.46	19.62	23.47	17.94	17.24	15.38	19.75	18.4	19.06	17.08	13.83	17.45	16.21	13.02	12.67	13.74	13.54	12.97	15.74	13.33	21.29	22.8	24	18.23	20.07	20.14	26.55	21.6	29.7	24.6	21.43	23.57	14.14	15.39	14.91	15.61
Isoform0048469	turquoise	-0.518834	XTH1	61.08	43.03	49.91	55.83	63.12	60.83	59.4	48.22	72.09	58.6	54.49	86.62	66.56	94.2	89.61	41.06	61.28	36.39	95.41	114.24	88.79	124.01	77.53	102.15	51.9	26.21	39.7	34.83	17.75	27.89	199.41	195.82	198.15	104.45	99.01	95.99	63.89	67.59	130.55	46.21	48.45	74.76	90.56	101.79	80.88	36.25
Isoform0050372	turquoise	-0.827659	XTH23	13.45	21.26	8.62	14.46	16.61	8.44	38.44	41.13	29.5	77.82	55.08	57.07	64.1	89.72	79.33	78.56	82.03	73.63	31.43	43.13	27.42	38.04	37.23	23.68	22.94	9.45	14.09	17.69	10.59	15.32	67.31	63.33	68.03	66.39	69.35	70.63	122.1	108.46	91.18	107.72	104.22	80.12	34.86	43.99	47.18	31.22
Isoform0044236	turquoise	-0.558364	EXPA1	19.59	11.58	9.53	16.16	13.23	14.85	36.9	34.15	27.15	50.08	42.29	49.35	39.27	31.72	30.8	44.67	38.14	38.36	42.8	38.04	34.41	42.46	37.76	38.6	43.79	33.33	43.2	46.52	32.08	44.41	65.45	65.1	61.09	58.49	56.77	56.23	52.62	59.68	73.58	50.71	52	69.03	87.01	86.37	78.87	67.99
Isoform0047136	turquoise	-0.742104	EXPA6	25.4	11.67	7.91	19.95	18.33	12.19	20.87	18.73	17.06	45.15	28.83	42.23	27.5	25.06	28.45	56.01	54.75	51.04	30.87	20.87	19.42	28.34	22.17	22.59	13.42	10.95	9.69	16.16	9.58	12.51	46.13	49.88	50.62	52	50.73	51.53	23.71	36.16	40.12	26.56	32.8	34.5	14.52	17.7	24.62	11.88
Isoform0048194	turquoise	0.468444	EXPA6	37.96	20.13	33.96	31.02	27.84	48.36	23.93	17.1	25.39	19.52	14.79	23.65	17.42	22.02	35.05	6.49	11.52	13.8	22.29	33.38	23.13	36.43	44.08	33.74	59.6	62.97	39.04	65.92	49.13	29.36	35.79	38.38	36.03	66.82	61.99	65.46	13.9	14.37	12.76	28.76	34.65	21.42	49.54	59.88	45.78	53.72
Isoform0048979	turquoise	-0.695303	EXPA1	4.84	11.71	7	4.75	13.72	10.5	18.41	16.69	19.78	50.41	31.18	62.91	42.56	55.31	62.63	83.04	98.24	95.35	127.99	83.05	77.66	105.36	30.44	57.14	50.29	18.14	36.3	28.59	8.23	26.61	126.46	131.64	132.87	163.67	160.49	169.75	59.58	61.67	95.8	100.43	97.07	125.03	101.9	109.83	91.61	81.2
Isoform0030981	turquoise	0.937539	HEXO1	6.33	8.27	7.5	6	6.28	5.53	5.27	5.39	6.95	3.83	4.49	4.04	5.29	4.31	4.19	3.08	2.08	1.89	3.9	3.55	2.97	4.53	4.41	4.31	4.26	6.88	5.91	5.38	6.77	5.37	2.33	1.91	2.1	3.51	3.18	3.16	2.21	2.51	1.68	3.25	3.72	2.74	3.54	3.87	3.63	4.21
Isoform0034920	turquoise	0.944789	HEXO1	5.45	7.04	5.22	5.85	6	6.17	6.19	6.03	6.7	3.83	3.87	3.52	6.47	4.47	4.77	2.71	2.34	2.03	3.18	4.08	2.97	5.85	4.72	4.17	4.63	6.11	5.7	5.28	6.54	6.35	2.59	2.3	1.99	3.19	2.34	3.14	2.1	2.17	2.09	3.36	4.63	2.72	3.78	3.65	5.17	5.72
Isoform0039125	turquoise	0.936377	HEXO1	5.88	8.04	6.32	5.54	7.48	7.48	7.13	7.18	6.74	4.78	5.58	4.36	7.41	5.07	4.91	3.99	2.48	2.33	3.87	3.83	3.23	6.15	6.63	4.93	4.75	6.52	5.99	5.75	7.92	6.95	1.8	2.02	2.16	3.66	3.03	3.37	2.97	2.49	1.56	4.59	5.17	3.43	4.52	4.46	5.47	6.79
Isoform0009775	turquoise	-0.596336	Gba2	4.69	5.76	6.93	5.52	6.42	7.1	5.78	5.93	6.03	6.96	6.14	6.15	5.84	6.32	6.32	7.86	6.86	6.14	7.3	5.89	6	7.37	6.27	6.32	7.28	5.47	7.26	6.64	5.71	6.46	7.13	7	7.56	6.67	6.37	6.71	8.94	8.18	8.37	8.09	8.48	7.44	7.44	6.6	8.53	7.56
Isoform0031896	turquoise	-0.661418	GBA2	4.08	3.77	5.29	4.17	4.73	6.6	5.11	4.66	4.67	5.62	5.39	5.9	6.02	5.26	5.19	6.57	5.43	6.22	6.65	5.73	5.88	6.13	5.1	4.83	5.66	5.54	5.5	5.85	5.48	4.73	6.44	5.95	6.15	5.28	5.65	5.03	6.49	6.12	5.51	6.94	6.62	6.36	6.43	5.92	5.6	5.87
Isoform0023081	turquoise	-0.966132	GAUT6	6.25	6.26	6.35	6.22	7.87	7.14	9.72	9.54	8.36	14.15	12.68	13.52	10.15	13.16	11.9	15.16	16.85	16.28	13.28	11.21	18.51	10.63	9.67	12.58	10	9.01	9.67	9.37	6.69	9.5	19.45	19.15	19.48	15.72	15.06	16.24	17.54	17.29	18.81	16.09	13.85	16.11	12.2	12.24	13.69	10.8
Isoform0046721	turquoise	-0.680036	PME31	10.34	11.51	10.39	12.71	10.01	11.36	15.56	15.31	15.48	19.77	16.7	19.63	12.65	16.24	14.48	12.24	15.87	17.23	16.08	17.52	25.06	14.48	12.65	17.26	16.07	12.87	12.84	14.02	13.02	12.08	17.36	16.23	17.42	16.73	15.76	14.86	15.77	17.67	17.9	15.74	16.2	15.3	15.14	15.18	17.85	13.67
Isoform0048418	turquoise	-0.867355	PME31	10.73	12.19	12.65	12.02	9.94	11.39	19.96	19.26	19.46	34.14	26.3	29.96	21.05	24.14	21.66	23.67	30.92	34.88	29.89	28.68	44.74	23.38	20.74	26.9	23.06	16.8	16.03	18.97	13.42	14.28	36.96	32.86	35.78	28.29	28.02	27.04	29.55	34.83	47.32	27.09	26.36	34.67	26.59	30.21	33.01	21.93
Isoform0051580	turquoise	-0.741855	PME31	5.09	5.84	6.6	5.19	5.08	4.59	9.96	7.74	7.52	11.78	9.59	10.28	8.96	8.1	7.67	6.77	9.56	10.16	10.59	10.34	14.38	10.5	7.5	10.74	9.94	8.15	6.19	7.52	7.07	6.64	11.86	10.59	10.29	9.96	9.61	8.79	10.8	11.29	12.23	8.3	8.59	10.79	11.4	10.87	10.32	8.93
Isoform0004850	turquoise	-0.951931	CEL1	0.71	0.96	0.76	0.69	1.1	1.26	7.48	7.2	6.32	32.95	24.06	31.67	27.85	28.55	25.97	74.61	69.56	73.27	41.87	21.05	40.47	24.35	7.56	18.71	8	5.26	5.58	5.97	2.77	4.35	49.98	50.37	48.17	42.74	41.02	42.23	59.34	61.25	55.69	58.51	52.01	57.02	27.42	26.01	24.82	15.47
Isoform0007415	turquoise	-0.921492	CEL1	0.31	0.34	0.15	0.16	0.47	0.44	4.72	3.82	3.49	23.33	18.14	23.16	18.52	21.42	19.31	72.87	64.72	71.75	32.34	15.61	32.08	18.71	4.47	14.25	4.12	2.76	3.34	3.64	1.51	2.56	40.24	42.22	40.58	35.99	34.06	35.67	45.03	50.88	45.67	46.82	44.17	47.93	16.55	18.59	15.13	9.74
Isoform0008076	turquoise	-0.76013	At1g64390	17.52	14.72	14.63	18.51	16.69	15.27	23.93	22.81	18.04	22.33	21.81	23.1	20.78	22.63	24.95	22.41	24.54	25.21	20.6	21.93	28.88	20.33	20.14	24.8	13.48	15.26	10.83	14.07	13.62	12.55	23.93	24.68	24.58	23.77	23.33	24.3	21.18	22.84	24.98	20.38	19.71	23.61	16.7	16.94	14.35	14.72
Isoform0008779	turquoise	-0.942918	CEL1	0.35	0.28	0.16	0.15	0.28	1.15	7.95	6.59	5.49	43.22	32.51	40.7	38.67	38.33	34.89	107.79	100.3	100.47	53.59	25.59	51.45	30.92	8.35	22.9	8.64	5.15	6.37	6.26	2.9	3.99	65.05	65.77	66.17	55.87	54.39	54.6	82.94	85.43	76.68	78.88	76.3	79.62	35.21	32.08	29.88	17.34
Isoform0013944	turquoise	-0.531931	At1g64390	96.9	90.75	85.78	96.78	96.14	93.66	112.36	91.4	89.04	105.79	78.99	95.33	98.21	104.02	108.27	77.86	80.31	79.36	103.4	104.41	105.29	120.32	93.06	104.76	90.17	75.43	70.69	77.81	63.82	73.12	126.69	127.06	130.8	119.36	120	122.14	102.75	104.83	107.29	104.05	102.9	108.9	102.65	107.71	102.17	85.84
Isoform0015060	turquoise	-0.778772	At1g64390	27.65	25.11	22.37	28.28	27.3	25.3	39.6	37.36	30.8	38.04	33.31	38.59	32.12	35.6	38.22	39.95	37.96	42.53	29.32	35.13	47.98	31.04	30.74	39.26	21.58	24.52	18.77	24.08	22.83	21.06	40.4	39.66	38.58	37.83	37.67	36.81	34.55	37.95	39.01	33.02	33.74	37.97	28.04	27.1	25.26	26.63
Isoform0016228	turquoise	-0.813067	At1g64390	40.42	34.12	34.62	40.4	38.44	38.18	56.27	52.56	44.42	55.58	48.13	49.99	45.21	48.18	51.63	57.37	54.81	60.37	40.65	42.95	65.67	42.45	42.86	55.57	31.8	39.1	26.72	34.77	33.96	32.76	55.14	51.24	56.41	54.23	51.84	53.19	53.12	54.58	60.9	50.52	48.11	59.06	44.08	40.98	37.54	35.49
Isoform0018203	turquoise	-0.648749	At1g64390	11.06	10.81	11.31	12.1	13.12	11.66	18.33	15.49	13.35	17.17	14.02	16.17	15.93	16.81	17.91	12.92	13.57	12.39	18.89	17.04	15.94	18.28	15.53	16.02	13.64	11.48	10.54	11.25	8.54	10.29	20.72	22.31	20.61	19.98	19.62	20.17	16.32	16.08	17.72	17.71	16.96	18.41	15.76	16.44	14.84	12.75
Isoform0019378	turquoise	-0.935576	CEL1	0.31	0.18	0.12	0.17	0.32	0.6	4.34	3.83	3.17	24.72	17.92	24.18	19.93	21.92	20.32	64.5	56.31	61.3	30.77	13.93	29.37	18.16	4.77	12.42	5.13	2.63	3.44	3.54	1.91	2.66	38.11	38.98	37.41	32.99	33.33	32.85	45.94	49.29	44.01	48.11	45.36	46.9	19.83	19.46	16.72	10.73
Isoform0020528	turquoise	-0.725824	At1g64390	36.68	31.6	28.49	36.77	34.42	30.34	48.45	47.36	39.97	48.41	41.87	49.41	36.71	45.16	46.73	46.83	48.01	51.19	36.24	41.23	57.74	39.57	35.08	49.99	26.1	31.17	20.91	28.09	26.64	25.56	49.33	48.56	48.84	45.93	46.67	47.57	41.18	42.1	49.67	37.84	39.25	44.32	35.01	32.96	30.55	30.93
Isoform0020825	turquoise	-0.806226	At1g64390	39.19	32.55	33.59	39.88	38.83	38.5	53.6	54.39	42.21	57.34	46.64	52.9	41.75	47.22	51.91	55.23	50.64	59.46	41.87	44.77	63.79	42.99	40.22	54.86	32.1	39.12	26.39	33.87	33.3	30.23	53.45	53.96	53.37	50.13	48.84	51.44	50.04	51.33	59.73	49.37	49.47	56.26	42.72	42.34	38.1	35.67
Isoform0024139	turquoise	-0.70925	At1g64390	41.42	36.32	32.84	41.56	41.21	35.46	55.05	55.35	45.88	56.15	47.84	56.92	42.03	50.55	51.82	53.94	53.3	61.52	42.32	43.78	65.7	42.85	42.47	55.23	29.78	35.74	23.51	32.56	29.77	28.83	55.49	54.74	57.25	54.6	52.28	53.12	45.62	47.68	54.62	44.92	44.4	51.41	36.16	37.63	34.09	32.7
Isoform0025038	turquoise	-0.672536	At1g64390	48.14	46.43	44.27	48.29	50.82	47.41	70.91	59.71	55.83	73.41	55.66	64.78	72.13	67.25	70.14	53.2	52.68	54.19	75.47	69.97	70.97	75.78	55.21	70.72	57.11	46.63	46.53	50.38	35.55	43.08	89.62	87.75	89.59	81.62	80.11	87.97	66.5	65.63	70.07	69.99	72.29	74.76	68.23	70.38	67.9	55.77
Isoform0026168	turquoise	-0.50825	At1g64390	76.72	72.39	71.14	77.79	82.14	78.33	92.91	75.08	72.52	88	65.55	78.3	83.51	81.79	90.27	63.95	62.24	64.19	87.27	84.63	83.59	97.29	76.77	86.76	73.57	65.5	57.03	63.18	48.68	59.91	105.97	103.57	107.46	99.91	101.23	101.4	81.93	86.1	86.66	84.51	85.22	90.31	85.26	90.64	81.71	66.96
Isoform0027927	turquoise	-0.903787	CEL1	0.22	0.39	0.33	0.22	0.4	1.21	8	7.33	6.01	45.42	32.92	45.81	38.31	41.66	39.29	157.25	133.94	152.71	62.09	26.49	61.96	34.11	8.1	25.52	6.98	4.9	5.29	5.72	2.43	4.86	79.16	84.26	79.92	72.29	69.87	72.25	93.33	109.45	91.27	101.71	102.74	103.57	29.35	31.48	26.81	17.64
Isoform0029655	turquoise	-0.532411	At1g64390	66.23	59.59	58.36	67.08	68.06	62.4	80.06	66.54	60.85	75.3	57.27	67.52	69.88	70.76	76.96	54.89	54.48	55.8	74.45	70.25	71.48	81.24	63.55	73.34	62.95	54.51	48.22	54.11	41.17	51.34	90.59	91.09	93.13	84.32	86.04	86.95	68.6	71.52	74	70.82	71.85	77.12	72.46	75.9	71.88	59.29
Isoform0029663	turquoise	-0.767082	At1g64390	29.94	24.8	23.52	28.69	30.51	25.94	40.25	38.5	32.19	41.73	36.62	39.93	33.69	37.04	39.04	39.7	38.64	44.23	33.25	36.41	49.08	32.88	31.74	40.78	23.62	27.09	19.67	23.73	23.18	22.07	41.81	39.6	42.5	40.88	39.24	39.32	35.79	37.02	41.7	32.84	33.15	39.19	30.58	28.52	26.34	25.87
Isoform0033202	turquoise	-0.937815	CEL1	0.55	0.42	0.46	0.34	0.63	1.6	12.25	9.86	8.92	69.83	49.44	64.51	62.01	58.82	55.54	176.14	156.92	164.71	82.34	42.7	80.12	48.18	12.5	36.04	13.47	7.42	9.33	8.64	4.4	6.14	101.53	99.52	100.6	84.24	85.34	85.74	128.43	138.95	124.32	127.92	119.64	128.75	55.74	51.74	46.77	29.36
Isoform0033458	turquoise	-0.938717	CEL1	0.61	0.64	0.34	0.44	0.97	2.4	16.35	14.01	13.93	98.96	69.52	90.29	85.22	81.97	72.64	244.73	211.58	225.35	115.92	54.39	115.26	65.66	17.31	48.94	18.57	11.32	12.82	13.26	6.57	8.98	141.81	138.43	144	116.68	118.65	124.28	180.82	188.93	171.02	175.98	169.28	183.02	72.88	73.2	69.58	42.7
Isoform0034457	turquoise	-0.736731	At1g64390	19.57	19.07	17.99	20.83	21.64	18.74	29.44	25.23	23.49	31.04	25.77	29.8	28.37	29.96	30.65	24.21	26.18	24.99	31.14	31.05	33.38	32.48	25.06	29.29	23.36	19.04	17.44	21.65	16.06	17.88	34.98	36.79	36.41	35.92	33.12	35.89	28.34	28.61	30.91	29.27	31.22	31.83	25.75	28.25	26.66	22.54
Isoform0038280	turquoise	-0.903887	CEL1	0.45	0.23	0.19	0.33	0.5	1.44	8.58	8.95	7.23	54.54	39.9	50.6	45.75	48.5	47.98	179.88	156.88	169.44	67.83	32.68	71.14	38.23	9.52	28.01	7.94	5.57	7.11	6.22	3.2	5.02	89.78	91.1	92.75	80.89	80.91	83.65	104.87	122.87	103.81	115.86	112	118.79	34.42	37.86	29.91	22.47
Isoform0039334	turquoise	-0.917484	CEL1	0.22	0.33	0.12	0.16	0.24	0.73	3.37	3.75	2.45	18.7	14.81	19.22	15.3	16.12	15.78	60.26	50.08	54.49	25.47	11.02	25.71	13.89	3.91	9.76	3.74	2.23	2.37	2.67	1.29	1.98	29.6	31.66	30.76	28.79	26.33	26.09	36.01	41.67	36.99	38.86	39.32	38.78	14.99	13.17	10.59	7.91
Isoform0041112	turquoise	-0.897479	CEL1	0.58	0.45	0.2	0.23	0.41	1.28	8.15	6.43	5.69	45.87	33.41	45.13	42.08	43.28	41.99	174.2	143.63	157.11	63.68	28.26	67.76	36.89	8.23	25.12	7.52	5.1	5.84	5.51	2.85	4.4	81.11	84.94	83.99	71.67	71.63	74.92	95.17	113.07	95.09	106.88	106.15	109.88	29.27	31.25	26.07	17.09
Isoform0041831	turquoise	-0.7391	At1g64390	73.22	75.5	72.56	74.33	81.83	79.59	124.55	109.91	92.06	146.35	110.29	126.58	151.74	124.26	135.24	108.43	99.99	96.35	162.62	133.38	161.61	162.63	95.21	146.54	131.94	90.86	89.94	97.57	65.42	77.92	219.77	216.99	219.14	172.45	173.78	178.41	147.17	148.82	169.98	156.53	155.29	167.58	168.1	172.41	148.96	130.39
Isoform0044137	turquoise	-0.713415	At1g64390	17.22	15.73	14.35	16.2	16.07	16.59	24.66	21.98	19.48	23.87	19.26	22.96	21.01	22.23	26.27	18.49	19.62	21.89	25.24	24.46	25.1	24.01	20.86	23.33	15.9	14.89	13.92	16.58	13.15	13.47	27.85	29.45	27.81	26.61	25.33	27.15	20.91	22.49	24.21	21.14	23.56	25.8	20.9	21.67	19.54	17.43
Isoform0045635	turquoise	-0.627963	At1g64390	51.83	48.49	47.01	52.29	52.04	49.93	65.13	55.07	49.32	59.21	48.17	56.8	66.06	60.28	62.47	45.69	45.27	47.98	65.9	63.14	63.9	71.14	52.72	64.32	54.14	45.19	42.66	43.58	35.02	42.32	83.49	83.61	81.78	74.42	73.87	71.49	64.01	61.73	68.06	62.67	62.54	69.6	63.1	70.07	63.77	53.4
Isoform0046710	turquoise	-0.892273	CEL1	0.53	0.32	0.18	0.21	0.31	1.07	8.47	7.09	5.43	43.04	32.94	41.84	41.25	42.21	39.36	168.48	140.46	157.95	60.94	28.09	63.19	36.45	7.67	23.49	6.5	4.49	5.25	6	2.76	5.23	79.71	80.13	83.24	69.78	67.68	70.37	91.07	106.55	91.96	101.53	102.8	107.53	29.3	32.37	24.25	17.79
Isoform0046732	turquoise	-0.899409	CEL1	0.25	0.28	0.18	0.14	0.31	1.28	7.08	7.42	6.61	46.62	33.25	45.29	41.39	43.67	40.74	168.77	139.75	158.11	62.58	26.59	61.98	36.59	9.68	26.08	6.25	4.15	5.8	6.25	2.94	3.86	82.8	81.41	80.13	73.57	70.21	74.26	94.95	110.49	94.26	99.84	103.98	107.77	30.31	32.09	26.43	19.25
Isoform0046937	turquoise	-0.940387	CEL1	0.42	0.48	0.38	0.64	0.84	2.25	16.39	13.48	11.58	93.19	67.01	85.45	82.63	77.39	71.15	230.37	197.99	206.7	111.44	49.24	112.53	63.84	15.65	48.13	18.24	9.76	12.32	13.41	6.41	8.45	130.03	130.35	139	113.73	112.39	115.5	173.62	176.27	165.4	168.1	160.28	165.46	71.9	69.67	65.84	42.25
Isoform0048497	turquoise	-0.893284	CEL1	0.47	0.3	0.16	0.33	0.3	1.33	7.11	7.21	5.62	44.53	33.66	43.61	39.49	44.09	40.82	170.42	148.18	156.59	58.86	27.7	64.22	35.03	8.62	23.17	7.7	4.87	6.12	5.48	3.02	3.75	80.16	82.97	82.37	69.32	72.84	70.65	93.3	110.84	92.17	100.93	101.23	102.28	28.3	30.53	23.43	16.98
Isoform0049146	turquoise	-0.68522	At1g64390	11.68	9.8	10.95	12.4	10.61	11.04	15.14	13.87	12.84	14.88	12.57	14.4	12.8	13.4	15.35	14.48	14.46	14.43	15.3	15.52	16.3	14.84	11.6	15.12	11.08	10.32	7.87	9.63	9.33	8.46	16.34	16.28	16.39	16.48	15.87	16.34	12.77	13.18	14.9	11.44	12.48	13.89	12.36	10.71	10.85	9.75
Isoform0049201	turquoise	-0.940163	CEL1	0.62	0.47	0.53	0.61	1.11	2.52	16.74	14.05	13.19	103.67	72.92	94.85	96.76	83.62	78.13	252.47	221.35	233.3	124.17	58.26	123.03	68	17.86	50.8	20.14	12.12	12.58	14.39	6.67	9.64	139.06	149.71	148.93	115.47	123.32	126.59	191.44	196.37	178.84	185	177.56	179.58	80.01	74.33	73.21	44.65
Isoform0050450	turquoise	-0.812951	At1g64390	37.11	27.62	34.48	37.1	34.8	34.73	56.95	59.06	41.31	56.14	51.59	47.3	53.69	48.92	46.81	56.42	54.11	63.52	37.25	44.04	63.48	41.52	39.27	49	29.79	42.97	28.06	37.12	39.43	34.7	53.52	54.39	54.47	50.64	49.28	53.55	55.95	58.79	64.08	53.58	50.74	61.36	47.58	42.71	42.97	43.25
Isoform0050927	turquoise	-0.911939	CEL1	0.56	0.34	0.12	0.19	0.33	0.72	4.25	5.03	4.03	23.56	17.6	22.06	22.16	20.84	20.58	69.5	63.84	67.84	29.91	12.77	29.97	17.54	4.06	12.33	3.93	2.67	3.63	3	1.83	2.18	34.34	38.64	37.06	31.83	31.66	32.82	43.54	51.1	41.21	48.6	45.49	48.22	14.28	15.74	13.75	9.21
Isoform0035151	turquoise	0.878278	BGLU42	4.89	5.01	5.38	4.17	5.31	6.39	5.03	5.35	5.55	5.3	5.95	3.67	4.2	4.42	4.69	3.35	3.86	3.15	4.91	5.41	4.84	4.51	5.3	4.7	5.98	6.84	6.9	5.76	7.36	7.16	2.73	2.74	2.63	4.12	3.9	3.88	2.59	2.41	2.68	3.61	3.53	3.21	4.02	3.92	4.01	5.06
Isoform0036748	turquoise	0.870002	BGLU42	8.47	9.24	9.62	8.73	8.46	9.71	9.91	10.58	9.57	10.11	9.24	8.46	9.07	8.61	8.18	5.78	7.25	6.27	8.97	11.1	8.6	9.08	8.83	9.27	10.6	12.09	13.08	11.2	13.13	12.33	5.29	6.49	5.19	7.41	8	7.44	5.27	4.21	3.75	6.2	6.83	7.32	7.34	7.83	9.69	10.01
Isoform0037289	turquoise	0.70132	BGLU42	6.14	6.76	6.76	6.24	6.9	6.21	7.15	6.88	6.36	5.64	6.05	5.36	6.28	6.15	6.68	4.95	4.06	4.78	6.04	6.6	5.78	7.2	6.61	6.49	8.48	7.84	7.97	7.87	6.75	8.53	6.52	5.15	5.45	6.41	5.47	6.31	5.97	4.9	5.48	6.24	5.58	5.04	7.09	8.11	8.29	7.65
Isoform0038967	turquoise	0.876837	BGLU11	8.59	15.22	11.05	10.05	12.28	9.58	8.5	9.68	10.64	5.3	7.24	6.39	7.56	7.23	5.59	2.34	3.83	2.85	9.46	8.65	6.73	9.18	8.33	8.29	12.38	14.79	18.15	14.23	13.33	13.17	3.57	4.25	3.34	3.08	4.12	3.74	4.35	2.86	3.12	4.12	4.26	3.37	7.74	8.22	7.99	8.05
Isoform0042158	turquoise	0.716238	BGLU42	7.38	6.94	6.48	6.65	7.02	6.35	7.09	5.65	6.23	5.51	5.44	5.14	6.1	6.37	5.88	4.65	4.22	4.72	5.96	6.81	5.89	7.15	6.31	7.42	8.16	8.29	8.78	7.34	7.95	8.6	5.91	5.75	5.62	6.16	6.39	6.25	5.32	4.82	5.81	6.23	5.05	6.15	7.58	7.69	8.11	7.84
HDMF biosynthesis
Isoform0049129	turquoise	-0.922055	EO	4.32	4.23	5.26	3	4.01	11.96	74.5	54.38	43.68	259.63	180.75	229.76	257.24	307.45	268.73	991.9	907.57	963.74	430.89	218.81	465.81	160.29	33.71	109.26	30.65	20.37	19.02	18.1	14.3	14.69	543.58	552.31	553.69	321.92	322.62	324.22	828.96	882.2	747.39	583.4	509.88	605.27	182.14	164.61	149.14	81.07
Isoform0051001	turquoise	-0.851183	EO	0.58	0.46	0.86	0.79	0.39	4.06	26.55	16.19	15.44	109.46	57.83	78.98	141.46	124.85	106.78	829.82	551.3	639.26	191.82	55.11	152.14	53.43	6.53	32.31	6.41	5.37	4.64	5.12	5.1	3.44	287.79	297.36	288.21	159.37	156.69	153.02	494.77	569.68	436.43	282.37	243.93	311.68	54.71	36.19	36.46	24.84
Isoform0045561	turquoise	-0.922642	EO	2.61	2.12	2.89	2.07	2.19	6.9	41.17	31.22	26.08	146.34	97.29	118.11	144.84	178.66	158.59	554.73	527.41	539.58	255.64	123.3	250.98	91.55	19.1	63.57	14.58	10.93	11.01	10.63	9.07	9.58	313.25	317.95	311.59	185.32	183.94	177.17	468.36	492.1	428.35	328.36	278.05	346.11	100.78	92.38	85.02	46.98
Isoform0052347	turquoise	-0.918294	EO	1.22	0.81	1.57	1.02	1.24	3.22	20.36	16.64	13.11	70.15	58.03	58.03	88.67	90.56	88.84	269.94	275.42	263.04	145.49	67.06	122.43	51.8	11.96	33.34	9.16	5.8	4.84	5.06	2.69	5.32	151.09	152.85	147.48	95.55	89.09	91.87	230.07	247.72	215.41	148.09	128.36	178.2	50.4	48.36	42.3	24.24
Isoform0052319	turquoise	-0.851916	EO	0	0.21	0.18	0.1	0.31	1.2	10.16	6.36	6.02	41.9	22.18	30.21	60.56	45.01	39.06	302.49	217.69	241.36	82.82	22.64	55.62	19.81	2.96	10.36	2.29	1.46	1.45	1.37	2.47	2.33	110.65	117.26	102.07	63.54	58.14	52.54	187.05	222.46	175.38	94.81	79.54	128.22	21.99	15.23	13.92	10.47
Sugar metabolism
Isoform0007201	turquoise	-0.910128	SPS1	7.77	8.64	8.07	7.48	8.19	8.43	7.93	8.89	7.45	9.77	9.42	9.25	7.81	10.09	9.5	11.22	10.6	9.91	10.4	9.53	12.76	10.05	8.01	9.76	10.13	6.79	8.16	8.31	6.56	7.83	11.79	11.55	11.58	10.38	10.25	10.17	11.58	11.87	11.85	10.48	10.25	11.52	8.82	9.7	9.18	8.72
Isoform0010389	turquoise	-0.869739	SPS1	6.68	7.7	7.11	7.13	7.44	7.1	7.14	7.21	6.95	8.46	8.02	7.76	7.63	8.99	8.72	8.45	9.22	8.81	8.98	8.44	10.45	8.9	6.67	8	9.69	5.53	6.76	7	5.21	5.95	10.33	10.36	10.62	8.04	8.26	9.36	9.79	10.29	10.07	9.11	8.89	9.76	7.98	7.28	7.41	6.44
Isoform0012054	turquoise	-0.908423	SPS1	6.04	7.12	6.75	5.72	7.04	6.47	6.21	6.91	6.54	8.34	8.39	7.53	8.11	7.82	7.95	9.28	8.4	8.73	8.45	7.98	9.87	8.06	6.14	7.5	8.85	5.51	6.85	7.06	5.52	5.19	9.89	9.22	10.24	8.42	8.06	7.92	9.08	9.74	10.14	8.67	7.87	9.43	7.28	7.59	7.77	6.21
Isoform0016838	turquoise	-0.847746	SPS1	7.22	8.34	7.28	6.87	7.35	7.12	6.36	7.01	5.73	7.9	7.75	7.88	8.05	7.99	8.55	8.83	9.02	8.7	9.66	8.22	10.48	9.32	6.88	8.21	8.89	6.01	6.89	7.55	5.88	6.14	9.47	9.98	10.83	8.26	8.39	8.36	8.8	9.56	11.07	9.43	9.16	9.64	7.51	7.47	7.37	6.73
Isoform0020031	turquoise	-0.882485	SPS1	5.09	5.35	4.68	4.71	4.25	4.9	4.84	4.92	4.41	5.34	5.48	5.24	4.8	6.08	5.67	6.38	6	5.92	6.34	6.11	6.96	6.2	4.67	6.25	5.81	4.24	4.69	5.26	3.9	4.47	7	7.11	7.03	5.71	5.42	6.18	7.18	6.42	7.12	6.47	5.66	6.66	5.67	4.79	5.24	4.58
Isoform0024107	turquoise	-0.827563	SPS1	6.49	6.96	6.6	6.65	6.69	7.26	6.14	7.01	5.73	8.34	7.72	6.85	8.76	7.87	9.13	8	8.67	7.97	9.81	8.11	10.89	8.49	6.4	8.32	8.96	6.58	6.61	6.96	5.7	5.7	9.88	9.68	10.24	9.19	8	7.99	9.77	9.61	9.94	9.23	8.16	9.13	7.2	6.97	7.72	6.65
Isoform0029725	turquoise	-0.829881	SPS1	5.33	5.77	5.83	5.25	6.04	5.68	5.91	6.08	5.45	7.64	5.95	6.22	6.4	6.25	6.71	8.13	7.85	6.69	7.49	6.09	9.27	6.6	4.7	6.07	8.67	4.07	5.19	5.7	4.44	4.92	8.71	8.58	8.12	6.84	6.84	6.62	7.08	7.48	7.44	7.18	7.97	7.28	6.47	6.05	6.46	5.74
Isoform0036391	turquoise	-0.812045	SPS1	5.43	5.16	5.08	5	4.97	5.49	4.36	5.31	5.39	5.78	6.11	6.1	7.99	6.04	6.42	6.61	6.43	6.58	7.75	6.98	8.4	6.46	4.39	5.7	7.29	4.35	5.42	5.81	4.22	5.44	7.92	7.72	8.14	6.78	6.58	6.66	7.02	8.07	7.76	6.68	7.1	7.27	6.7	5.84	6.33	6.11
Isoform0010606	turquoise	0.7865	SUS2	8.65	28.05	20.82	9.61	22.77	19.77	9.86	12.41	12.36	6.32	8	5.64	9.35	6.16	5.98	2.71	2.61	2.31	6.33	6.32	3.25	9.34	11.32	6.98	8.13	9.4	12.85	9.26	15.75	11.9	4.11	3.99	4.07	5.02	5.05	4.99	5.14	4.77	3.84	9.25	9.36	6.98	7.27	7.69	8.02	13.63
Isoform0011714	turquoise	0.774609	SUS2	9.15	31.91	22.82	10.27	25.44	22.48	11.27	13.55	14	6.75	8.88	6.14	10.47	6.58	7.48	3.9	3.29	2.53	7.75	7.15	3.99	10.35	12.45	8.29	9.86	10.78	14.06	11.04	18.66	12.71	5.46	5.09	4.32	6.07	6.29	6.14	5.94	5.52	4.77	9.98	11.89	7.43	9.41	7.92	8.5	14.8
Isoform0011755	turquoise	0.77511	SUS2	4.78	12.83	11.51	4.55	10.94	11.06	6.39	7.07	7.42	4.5	4.85	4.18	6.57	4.66	5.9	3.41	3.4	2.97	5.6	5.81	3.88	7.02	7.15	5.58	7.04	7.78	10.22	6.85	8.8	8.28	3.94	4.46	4.25	4.05	4.74	4.41	5.27	4.43	4.32	4.93	6.24	5.6	8.2	7.01	7.81	8.94
Isoform0012093	turquoise	0.810024	SUS2	13.32	30.42	26.44	13.97	23.93	24.5	16.7	17.13	14.36	11.66	13.12	10.91	13.63	11.22	11.48	7.5	6.58	6.17	12.19	13.27	9.72	14.15	16.59	13.99	19.32	16.95	19.48	19.33	19.09	15.96	11.24	9.5	9.3	11.47	11.27	10.49	10.17	10.09	10.21	14.79	16.7	14.07	15.03	14.13	16.94	20.08
Isoform0012694	turquoise	0.795677	SUS2	3.11	7.5	6.15	2.68	6	6.64	3.48	4.04	3.86	2.35	2.97	2.26	3.49	2.77	2.45	1.32	1.8	1.27	3.11	3	1.8	3.13	3.9	2.53	3.99	3.42	5.18	3.83	4.9	4.45	1.81	2.46	2.23	2.64	2.22	2.46	2.31	2.08	2.3	3.04	3.48	3.31	3.87	3.35	3.41	4.81
Isoform0013105	turquoise	0.772729	SUS2	4.91	14.96	12.88	4.69	11.85	13.36	7.07	8.68	7.74	5.23	5.82	4.62	7.81	6.7	6.01	3.38	3.71	3.31	5.82	6.19	4.8	7.68	7.65	6.08	7.32	8.65	11.96	7.66	10.67	9.42	4.84	4.5	4.65	5.07	5.13	4.93	5.23	5.06	4.69	6.64	6.84	6.35	8.69	8.28	8.84	9.44
Isoform0016384	turquoise	0.787013	SUS2	4.4	12.83	10.39	4.06	9.85	10.97	6.61	6.72	6.52	4.41	4.89	3.57	6.48	5.03	5.59	3.28	2.51	2.95	5.17	6.12	3.86	6.58	6.33	6.18	6.53	6.96	10.25	6.66	8.35	7.96	4.14	3.77	3.91	4.64	4.68	4.38	4.36	3.98	3.52	5.02	5.98	4.87	7.4	6.74	8.68	8.1
Isoform0018090	turquoise	0.781169	SUS4	5.06	18.83	13.07	5.9	13.79	12.44	6.33	7.96	7.62	3.84	5.99	3.66	6.53	3.57	4.11	1.99	1.83	1.45	4.42	4.39	2.21	6.07	7.71	4.82	5.55	6.2	8.69	5.63	10.32	7.69	2.95	2.91	2.95	3.24	3.03	3.03	3.82	2.74	2.93	5.38	5.98	5.3	5.71	4.67	5.28	8.82
Isoform0021581	turquoise	0.770608	SUS2	3.94	12.79	9.99	4.23	10.05	10.34	6.07	7.29	6.53	4.03	5	4	7.46	4.64	5.14	3.19	3.1	2.86	5.62	5.68	3.76	7.19	6.05	5.75	7.22	7	9.33	5.84	8.57	7.46	3.87	3.75	4.16	3.79	3.88	3.77	4.34	4.23	3.53	5.09	5.68	5.86	7.22	7.42	6.17	7.71
Isoform0025822	turquoise	0.787838	SUS2	7.24	24.93	19.4	8.7	20.47	17.46	10.11	11.19	10.67	5.69	7.61	5.26	9.71	6.2	4.85	2.76	2.68	2.07	5.49	6.42	2.9	8.11	9.96	6.46	7.65	9.01	11.99	8.59	16.56	11.6	4.25	3.65	3.85	4.75	5.4	5.12	4.54	4.44	4.48	8.31	9.14	6.99	8.09	7.11	7.94	12.85
Isoform0038779	turquoise	0.818737	SUS4	4.15	11.46	8.69	3.61	9.03	8.19	5.73	5.63	5.81	2.78	3.92	3.01	5.41	3.54	3.82	1.59	2.11	1.48	3.44	3.85	2.32	5	5.76	3.87	5.33	5.12	5.94	5.14	7.21	5.91	2.08	2.35	3.12	2.47	2.98	2.74	2.87	2.65	2.5	4	4.45	3.64	4.47	4.66	4.35	7.07
Isoform0039771	turquoise	0.77859	SUS4	4.16	9.88	9.92	3.23	8.57	9.32	4.68	6.34	6.07	4.07	4.84	3.57	5.72	4.16	4.78	3.04	2.45	2.44	4.39	5.36	3.19	5.22	5.48	4.88	6	6.19	9.02	4.98	8.15	7.64	3.57	3.78	3.66	3.58	4.33	3.51	3.45	3.42	4.04	4.92	5.07	4.3	6.8	5.46	7.1	7.02
Isoform0018395	turquoise	-0.340713	INVA	2.21	4.17	0.76	2.34	4.75	1.82	2.56	3.13	5.32	3.52	4.18	4.31	4.55	2.81	5.48	1.75	1.95	1.42	11.05	10.79	12.74	9.62	5.66	7.17	1.56	0.6	1.78	1	0.7	1.75	8.53	9.66	8.92	5.13	4.5	4.9	2.63	2.52	5.13	1.79	1.93	3.09	1.16	1.34	1.62	1.26
Isoform0020933	turquoise	-0.435306	INVA	5.6	10.66	3.97	5.73	11.54	4.14	7.75	7.04	13.04	6.29	7.35	9.9	7.22	10.69	14.03	6.06	6.44	4.52	25.7	15.57	30.54	23.77	12.52	22.36	9.13	4.45	9.28	5.22	5.33	8.15	40.14	40.62	39.81	23.12	23.49	22.81	10.04	7.41	15.3	9.24	6.12	11.03	6.49	7.54	6.79	9.58
Isoform0024187	turquoise	-0.367554	INVA	2.24	4.26	1.49	1.98	4.25	1.32	2.66	2.69	4.34	2.08	2.43	3.52	2.65	3.51	4.89	1.31	1.95	1.6	8.57	4.83	8.38	7.56	4.29	6.81	2.89	1	2.63	1.92	1.43	2.79	13.05	11.66	12.62	6.69	7.06	7.2	2.1	1.92	5.72	2.39	1.59	2.83	1.77	1.79	1.73	2.15
Isoform0031355	turquoise	-0.944861	CWINV1	38.98	29.5	38.71	39.02	33.8	47.27	54.2	42.47	50.19	124.89	90.85	134.96	74.29	122.92	113.77	223.08	272.34	265.14	211.31	106.58	186.1	97.86	42.72	81.88	67.64	31.97	42.13	50.42	22.33	27.79	395.94	390.93	402.55	187.11	194.43	192.83	378.92	357.6	468.25	218.81	178.53	290.31	118	125.92	117.51	60.62
Isoform0033007	turquoise	-0.450423	CWINV1	52.69	48.1	56.86	59.24	48.41	54.79	47.13	45.15	50.15	42.36	42.51	41.7	46.18	48.05	48.14	50.47	51.76	49.76	58.9	47.22	44.76	46.24	39.59	47.6	53.29	41.11	38.84	53.13	37.84	35.58	57.19	57.7	55.34	38.86	39.57	38.29	70.74	66.15	77.35	49.62	46.24	59.45	45.06	46.02	42.47	35.66
Isoform0037093	turquoise	-0.349407	INVA	4.09	8.06	1.97	4.08	8.97	2.86	4.26	4.93	7.24	4.12	3.97	5.73	4.38	6.17	8.41	2.45	2.76	2.32	14.09	7.42	16.23	14.41	7.65	12.25	4.87	2.01	4.24	3.09	2.97	4.82	21.95	21.51	20.62	12.22	12.94	12.49	4.59	3.5	8.47	4.7	3.92	5.67	2.63	3.47	3.1	4.56
Isoform0037576	turquoise	-0.697682	CWINV1	38.48	36.82	43.42	44.31	35.01	41.67	38.6	32.85	38.84	35.11	34.04	36.15	40	42.67	40.28	51.84	47.67	46.67	51.37	36.81	36.28	40.28	33.49	35.67	42.03	29.85	28.83	38.91	27.1	26.38	52.83	51.27	49.16	34.46	34.37	32.98	64.33	64.2	69.28	45.3	41.7	56.78	38.15	37.31	34.36	28.45
Isoform0030151	turquoise	0.842204	SUC4	7.1	8.84	7.03	7.33	7.53	8.84	7.17	7.47	7.32	5.52	5.75	4.85	7.97	5.94	6.28	5.58	4.31	4.34	5.58	6.3	5.63	7.66	6.79	6.27	6.83	7.81	8.16	7.23	8.55	7.56	5.49	5.97	6.11	6.11	5.57	6.34	5.71	5.19	5.47	5.74	5.6	5.06	6.82	5.33	6.06	7.89
Isoform0046506	turquoise	-0.347533	SWEET4	6.74	13.68	7	8.58	8.51	5.48	5.62	7.32	5.42	4.12	4.82	6.56	8.08	3.54	6.37	4.94	3.7	5.25	14.15	22.97	15.82	13.68	9.51	10.78	5.16	6.08	4.68	4.53	5.05	4.41	11.87	11.62	12.51	8.44	7.57	9.7	14.04	11.54	11.67	9.89	10.11	8.94	4.75	4.85	4.52	3.9
Isoform0047871	turquoise	-0.325381	SWEET4	6.96	14.71	8.06	9.64	8.87	5.78	6.13	7.46	6.45	5.45	5.28	6.69	8.73	4.35	7.39	3.79	3.74	6.17	15.17	24.14	17.29	13.8	12.35	11.16	6	7.09	5.25	4.64	4.66	4	12.97	12.57	13.59	9.16	8.92	9.94	15.14	10.68	13.3	12.83	10.56	9.24	4.14	4.61	4.98	3.87
MADS box
Isoform0049215	turquoise	0.928388	EJ2	61.25	63.99	60.54	64.85	66.9	64.24	53.1	55.34	53.67	40.64	43.93	41.24	46.7	44.08	42.69	28.5	29.99	30.15	34.01	42.95	40.38	40.73	52.78	54.32	49.03	53.28	46.38	57.72	56.76	53.28	27.71	29.02	28.88	32.98	34.94	35.9	33.81	34.5	29.43	36.59	37.09	34.44	38.34	37.38	34.04	48.6
Isoform0050681	turquoise	0.925065	MADS4	78.92	83.64	78.81	75.47	89.81	82.83	74.2	74.8	76.82	50.19	56.09	60.55	69.49	61.91	67.84	40.87	43.2	42.44	56.67	61.05	49.24	68	83.56	65.22	61.21	67.25	66.51	69.46	79.91	73.19	39.15	41.41	41.61	57.54	55.76	54.65	38.85	34.12	35.39	42.28	45.44	43.85	52.79	49.12	52.25	57.66
Isoform0047832	turquoise	0.919363	MADS4	39.47	41.84	38.24	38.66	45.56	40.71	35.63	36.66	41.73	28.93	26.91	28.35	34.01	33.57	34.34	21.7	24.11	24.34	31.61	32.8	27.79	35.04	39.47	34.13	35.22	40.25	37.15	33.34	38.47	37.02	23.65	21.9	24.28	25.07	27.69	26.89	24.12	21.05	23.13	26.07	25.64	23.29	29.34	28.03	28.61	28.4
Isoform0050720	turquoise	0.916014	MADS4	35.56	38.36	33.2	34.66	36.27	35.25	31.38	30.97	35.56	23.62	23.93	25.67	31.63	30.66	31.1	19.29	23.56	21.77	29.39	29.63	23.76	32.41	32.94	29.1	31.68	36.04	33.16	31.52	37.61	32.03	21.78	20.37	22.18	25.42	25.03	27.16	20.98	20.29	20.38	21.6	22.07	19.22	23.74	24.21	23.4	27.25
Isoform0050839	turquoise	0.910543	EJ2	63.89	56.03	58.89	59.75	61.16	61.09	49.55	52.85	49.21	34.55	41.68	37.85	46.27	38.61	43.37	25.73	29.53	26.71	30.13	44.57	38.91	38.04	53.16	49.76	44.61	49.58	45.38	53.98	50.91	48.47	27.83	27.81	27.66	34.57	35.5	34.73	31.82	33.36	31.35	33.51	35.04	36.3	37.81	35.66	32.78	47.13
Isoform0047618	turquoise	0.800076	EJ2	67.95	61.48	72.79	70.4	62.24	72.53	53.66	55.43	55.49	42.52	48.63	54.39	50.84	54.61	53.36	29.18	42.78	32.17	58.34	71.23	59.06	59.36	61.29	65.38	76.79	72.63	70.36	76.71	66.35	65.16	51.54	51.74	50.39	51.38	52.56	52.26	48.77	46.15	43.1	54	52.06	50.95	67.51	69.81	58.62	59.27
Isoform0049395	turquoise	0.675414	MADS4	11.71	11.21	11.99	10.14	11.61	10.41	13.48	11.99	13.89	10.46	12.31	12.03	12.37	13.48	15.93	9.58	10.58	9.8	12	12.36	10.4	13.19	14.81	10.89	11.19	13.37	12.24	11.65	12.3	12.27	8.26	9.34	8.83	12.3	11.71	10.22	10.02	8.8	9.06	9.07	9	9.14	10.01	10.22	10.42	10.88
Isoform0006081	turquoise	0.917957	MADS2	7.54	6.88	9.96	8.73	8.74	9.21	8.98	9.06	9.14	6.61	8.31	8.29	7.32	8.31	7.4	6.12	6.03	6.39	7.01	7.72	7.15	8.04	8.63	8.56	7.94	10.99	8.91	9.32	10.13	10.49	4.85	4.65	4.21	6.6	6.62	6.17	4.46	4.86	4.57	5.51	5.52	5.43	7.63	6.58	6.43	9.04
Isoform0046787	turquoise	0.884923	MADS2	20.49	22.7	28.46	20.51	21.4	27.74	16.49	15.92	17.38	12.76	15.33	14.39	15.15	12.13	13.56	9.05	13.26	12.47	15.19	20.5	14.06	17.87	21.66	18.87	19.85	28.51	24.83	20.04	30.67	25.59	11.08	11.14	9.18	14.08	12.92	12.93	8.54	8.06	6.98	10.43	10.94	7.91	12.04	11.74	12.42	15.19
NAC
Isoform0036759	turquoise	0.894193	SOG1	6.99	8.16	7.82	6.95	7.26	7.65	6.36	6.05	6.59	5.76	5.93	5.91	6.8	6.29	6.29	4.32	5.54	5.92	5.09	6.74	5.75	7.65	7.33	6.49	7.75	7.96	7.74	7.63	7.77	8.04	5.05	5.32	4.59	5.78	6.23	5.91	4.9	4.86	4.24	5.94	6.47	5.15	7.23	6.99	5.7	7.93
Isoform0037147	turquoise	0.505127	NAC018	38.77	58.44	48.76	40.2	55.03	49.54	69.99	72.66	79.82	67.08	70.53	69.96	75.1	64.76	67.64	52.9	49.46	53.81	71.13	68.06	51.44	68.73	60.25	61.88	63.99	72.17	88.03	65.88	81.4	82.32	50.59	51.81	51.37	62.58	62.31	64.78	55.37	50.4	49.4	65.1	59.16	61.77	75.53	73.25	76.09	80.88
Isoform0047815	turquoise	-0.508651	NAC025	29.79	30.04	21.92	35.42	30.21	21.16	29.06	30.09	28.7	34.52	38.16	29.24	38.23	27.9	22.89	36.2	27.67	26.77	22.31	23.38	29.7	20.06	23.54	26.51	30.09	20.33	18.65	31.68	19.59	17.83	29.1	28.29	29.3	24.07	22.79	22.47	35.15	35	34.02	35.12	28.66	33.57	27.61	33.91	29.91	24.79
Isoform0034387	turquoise	-0.520408	NTL9	3.09	3.66	3.84	3.42	3.98	4.14	4.47	4.04	5.04	6.19	5.47	6.47	4.25	6.46	5.85	4.43	7.14	7.38	5.12	6.71	5.07	5.39	5.99	6.8	6.32	7.17	4.53	6.12	5.31	4.95	6.76	6.99	7.03	7.17	6.72	8.44	6.25	5.8	6.15	5.12	6.43	5.12	4.2	4.65	3.93	4.4
Isoform0023747	turquoise	-0.524898	NAC082	8.94	8.21	8.89	9.05	8.2	8.99	9.44	9.59	9.37	10.69	10.78	10.37	8.87	10.22	8.23	11.6	10.37	11.16	10.08	10.75	11.21	9.08	11.06	10.88	11.4	11.21	10.28	10.9	10.45	11.22	11.16	10.52	10.23	9.99	10.45	11.06	10.25	9.51	11.4	12	10.99	11.22	11.4	11.44	11.7	10.65
Isoform0034660	turquoise	-0.575203	NAC082	10.58	10.64	10.99	10.52	9.11	11.83	11.57	12.69	10.94	14.56	12.71	14.38	10.93	13.32	12.03	14.12	13.06	14.93	11.58	13.49	14.13	11.88	12.71	13.62	14.57	14.02	12.9	13.7	12.13	13.73	14.28	12.98	13.62	13.86	13.66	13.57	13.08	13.72	14.68	12.44	13.01	13.31	12.81	13.8	15.35	13.53
Isoform0030763	turquoise	-0.687509	NAC082	4.25	3.5	5.36	4.06	3.78	4.97	5.22	4.66	5.19	6.62	5.56	6.48	4.53	4.82	5.33	5.96	5.91	5.49	4.91	5.67	6.32	5.12	5.22	5.85	5.55	5.68	5.2	5.73	5.18	5.34	5.38	5.88	6.55	6.01	5.8	6.06	6.22	6.05	6.95	6.63	6.3	6.2	6	7.11	5.97	5.28
Isoform0037258	turquoise	-0.915795	NAC082	5.02	4.33	2.95	5.76	3.85	3.86	5.99	4.49	4.91	9.4	5.95	7.08	6.72	6.36	4.51	9.44	9.61	9.07	6.91	6.87	8.6	5.62	6.09	5.74	5.32	3.98	4.54	4.79	3.8	6.12	9.7	8.95	9.72	9.19	9.56	9.2	8.46	8.47	8.73	7.12	7.92	7.74	5.44	6.76	5.77	5.07
[truncated: 16 more columns]

## Sheet: Yellow
GeneID	Module	MM.yellow	Symbol	G1_B	G2_B	G3_B	G1_A	G2_A	G3_A	T1_B	T2_B	T3_B	T1_A	T2_A	T3_A	HR1_B	HR2_B	HR3_B	HR1_A	HR2_A	HR3_A	Water_9_1_DA	Water_9_2_DA	Water_9_3_DA	Water_9_1_Achened	Water_9_2_Achened	Water_9_3_Achened	NAA_9_1_DA	NAA_9_2_DA	NAA_9_3_DA	NAA_9_1_Achened	NAA_9_2_Achened	NAA_9_3_Achened	ABA_9_1_DA	ABA_9_2_DA	ABA_9_3_DA	ABA_9_1_Achened	ABA_9_2_Achened	ABA_9_3_Achened	Water_12_1_DA	Water_12_2_DA	Water_12_3_DA	Water_12_1_Achened	Water_12_2_Achened	Water_12_3_Achened	NAA_12_1_DA	NAA_12_2_DA	NAA_12_3_DA	NAA_12_1_Achened
ABA signaling
Isoform0031122	yellow	0.388155	PP2CA	7.85	7.51	4.17	8.14	6.43	4.75	7.04	5.51	7.03	4.95	5.35	5.46	7.9	5.9	7.1	5.29	4.47	4.38	5.52	4.78	6.05	6.88	5.03	6.87	5.8	4.35	5.09	5.11	4.7	5.03	6.31	7.16	5.91	5.63	5.28	5.24	4.46	5.63	4.73	5.65	5.57	4.85	4.79	6.83	5.4	5.53
Isoform0046264	yellow	-0.765014	SAPK1	12.13	8.74	9.96	11.8	8.64	10.87	16.27	15.9	15.36	17.65	14.82	14.9	15.12	13.26	12.64	12.81	12.26	10.69	19.07	17.46	22.34	17.19	13.87	16.81	15.43	12.37	14.54	14.86	12.53	11.98	21.81	21.5	22.68	18.32	18.1	17.83	20.61	16.97	22.79	20.01	15.13	16.82	16.84	16.68	15.19	15.3
Isoform0048923	yellow	-0.614095	SAPK1	6.38	8.59	7.03	6.76	6.37	7.03	8.96	9.18	9.31	7.38	8.29	7.81	8.5	7.02	6.72	7.08	7.55	7.51	10.61	9.77	10.35	10.88	8.78	8.41	7.97	9.94	8.23	6.89	8.01	9.71	10.61	11.79	10.53	8.46	10.31	9.78	11.35	8.1	10.79	8.4	8.07	9.67	8.38	8.39	8.95	7.48
Auxin signaling
Isoform0031438	yellow	-0.586547	IAA26	2.16	5.33	5.57	4.11	2.89	6.33	3.46	3.42	3.32	2.89	4.02	3.97	4.86	4.37	5.77	5.5	4.64	7.11	7.03	8.62	5.31	5.93	4.59	4.08	7.86	7.42	6.95	6.32	4.8	5.01	8.07	9.06	8.63	5.15	5.14	4.86	7.32	6.59	6.99	5.44	3.91	4.8	7.38	6.67	8.14	5.37
Isoform0008725	yellow	0.84022	ARF8	8	6.83	5.43	6.92	6.8	5.69	6.01	6.34	4.76	4.92	5	4.46	4.17	3.75	4.45	4.02	2.62	2.91	3.65	3.88	3.84	5.18	5.22	5.29	5.08	5.26	5.19	5.97	6.33	5.65	2.31	3.02	2.94	4.41	4.49	4.2	2.15	2.24	2.27	3.31	2.97	3	3.73	3.36	3.44	6.17
Isoform0010022	yellow	0.863679	ARF8	7.08	7.26	5.99	6.28	6.47	5.78	5.47	6.03	4.73	4.99	5.56	4.29	4.45	4.29	4.5	3.2	2.83	2.89	3.5	3.5	4.18	4.96	5.22	5.18	4.92	5.21	5.1	6.23	6.09	6.31	2.6	2.98	3	4.11	4.36	4.39	2.17	2.03	2.28	3.33	3.32	3.21	4.05	3.75	4.19	5.17
BR signaling
Isoform0016733	yellow	0.896437	BAK1	5.8	6.16	6.67	5.65	5.52	6.88	6.19	6.65	6.26	5.22	5.64	5.12	7.82	5.28	6.35	4.25	3.85	4.18	4.94	5.18	4.07	6.1	5.99	5.51	5.23	6.46	5.18	6.53	6.47	6.58	2.73	3.46	2.95	4.41	4.91	4.53	3.54	3.45	2.78	4.8	4.96	4.16	4.89	4.5	5.4	6.35
Isoform0024480	yellow	0.900491	BAK1	6.49	7.59	7.89	6.54	6.23	7.03	7.4	8.07	6.49	6.37	7.13	6.79	6.54	6.59	6.81	6.28	4.39	4.07	4.77	4.97	4.43	6.95	6.2	6.45	5.81	6.86	5.79	7.2	7.8	6.93	3.39	3.44	3.32	4.84	4.97	4.78	4.4	4.13	2.85	5.12	5.66	4.8	5.27	4.78	6.21	7.36
Isoform0033282	yellow	0.530041	BSK1	7.34	7.25	7.28	8.05	8	7.46	8.81	9.08	8.79	8.29	9.07	8.42	7.07	6.58	7.76	7.77	6.47	8.48	7.14	7.36	6.86	7.78	7.15	8.14	7.22	7.63	7.62	7.89	7.78	7.74	6.69	6.28	6.49	7.3	7.82	7.36	7.8	8.33	6.25	6.23	7.47	6.8	7.83	7.44	8.06	6.52
Isoform0035067	yellow	0.840938	ASK6	7.01	7.09	8.32	7.56	7.96	6.51	6.84	6.84	6.8	5.51	5.07	4.9	8.13	5.91	6.89	4.1	4.31	5.04	5.21	5.64	4.36	6.05	7.52	6.76	6.26	5.86	6.79	7.09	7.88	7.09	4.66	4.9	4.08	4.62	5.53	5.13	3.94	4.22	3.94	4.36	4.79	4.81	5.99	4.96	4.78	5.89
Isoform0035363	yellow	0.854549	ASK6	9.7	12.42	10.3	10.12	12.74	9.08	10.28	10.37	10.43	7.17	8.42	7.93	9.17	8.66	9.17	6.65	6.91	6.55	6.45	7.53	5.65	8.15	10	9.36	8.75	8.93	8.96	9.81	10.56	10.16	6.43	6.31	5.68	7.63	7.3	7.88	6.32	5.22	5.68	6.1	7.44	5.51	8.5	8.23	8.61	9.51
Isoform0039377	yellow	0.843373	ASK6	10.58	13.95	11.14	11.3	11.79	9.7	9.69	11.39	10.77	8.55	8.95	8	10.67	9.33	11.23	6.41	6.5	7.47	7.12	8.35	6.22	9.79	10.34	8.35	10.17	11.23	9.13	10.6	10.15	9.53	6.46	6.58	6.78	7.32	7.81	8.82	5.21	6.59	5.48	6.67	7.23	7.61	9.33	7.69	9.55	10.55
Isoform0047159	yellow	0.708428	BEH2	9.3	13.26	8.65	9.37	10.55	7.74	11.67	10.9	9.91	8.64	8.15	9.16	11.07	9.35	10.52	5.07	6.81	6.56	6.47	6.53	7.75	7.55	8.61	8.25	7.62	5.92	5.48	7.12	7.94	7.87	6.9	6.17	6.33	8.8	8.29	7.94	6.61	7.09	6.28	8.76	8.05	7.48	5.83	7.67	7.78	9.43
Ethylene signaling
Isoform0011982	yellow	0.145326	EBF2	4.46	8.43	6.48	5.47	7.33	6.09	7.35	7.41	5.91	6.72	7.45	5.84	7.34	7.26	6.74	6.78	5.84	5.01	8.09	8.06	7.42	8	7.17	9.27	6.1	6.53	7.19	6.14	6.5	6.64	6.01	6.28	6.59	7.11	7.03	6.2	6.83	6.19	7.4	6.94	6.24	6.37	6.52	6.11	5.28	6.27
Isoform0013444	yellow	0.204502	EBF2	4.05	7.38	5.39	5.01	5.44	4.83	6.1	5.77	4.97	5.8	6.19	4.81	6.29	5.77	5.21	6.09	4.95	4.07	6.6	6.54	6.06	7.35	6.48	7	4.92	5.73	5.95	5.38	5.64	5	5.08	5.51	4.98	5.72	5.77	5.96	5.24	5.32	5.41	5.65	5.83	5.68	5.3	4.14	5.14	4.91
Isoform0014929	yellow	0.267537	EBF2	5.09	8.48	6.45	6.71	7.63	6.21	7.98	7.37	6.5	6.09	7.36	6.01	7.61	7.48	7.06	6.85	5.58	5.85	7.64	8.41	8.28	8.54	7.33	8.4	6.6	6.68	6.78	6.03	6.85	7.36	6.29	6.01	6.29	7.12	6.91	7.08	7.26	6.85	6.45	7.31	6.66	6.98	6.52	5.3	5.74	5.98
Isoform0028350	yellow	0.285893	EBF2	3.66	7.81	4.83	5.03	5.74	5.21	5.91	5.63	4.48	5.37	5.91	4.56	7.39	5.48	4.88	4.93	4.54	5.21	6.38	6.26	5.59	6.74	6.28	6.64	5.01	4.97	5.39	5.15	5.73	5.73	4.99	4.68	5.31	5.35	6.02	5.58	5.33	5.28	5.43	4.75	5.69	5.38	5.58	4.89	4.59	4.67
Isoform0032313	yellow	0.204152	EBF2	3.72	7.12	4.59	4.85	4.9	4.71	5.04	4.85	3.95	4.17	5.41	4.24	6.78	4.9	5	5.16	4.67	4.32	5.47	5.79	6.6	5.89	5.78	6.66	5	4.88	4.65	5.04	4.96	5.01	5.13	4.8	4.22	4.62	5.02	5.09	4.97	4.54	5.04	4.72	4.98	4.96	4.44	4.55	3.79	4.22
Isoform0043573	yellow	0.224843	EBF1	3.38	5.19	3.68	3.56	5.3	3.9	5.46	4.83	3.03	4.14	4.9	4.02	7.36	4.5	4.42	4.81	4.09	3.76	5.85	4.81	5.28	6.02	5.71	6.3	4.65	4.92	4.12	4.4	4.34	4.84	4.78	4.08	4.61	4.58	5.29	4.57	4.3	3.9	4.76	3.95	4.93	4.1	3.58	3.35	4.83	4.36
Isoform0045240	yellow	-0.935934	ERF061	1.83	1.59	1.22	1.46	2.53	1.33	5.87	7.37	4.95	9.47	12.51	8.38	14.8	10.8	7.28	21.45	16.11	11.75	19.22	14.17	23.28	10.6	4.53	8.68	11.83	5.68	9.27	4.37	3.71	3.59	29.03	29.46	28.25	13.18	12.48	12.78	31.01	27.64	38.21	21.36	19.03	24.06	19.01	23.94	22.1	8.56
Isoform0047679	yellow	0.276201	ERF3	8.32	9.28	8.75	7.74	8.32	7.52	6.97	8.41	9.16	9.18	8.75	8	7.66	9.28	7.25	6.87	7.29	7.48	7.36	6.72	8.88	7.64	6.89	6.89	8.16	7.81	5.98	6.74	7.45	8.04	8.3	8.87	8.38	7.96	8.84	9.36	7.36	6.86	8.16	5.78	7.53	7.89	7.03	6.39	8.68	7.72
Isoform0047920	yellow	-0.932025	ERF061	2.3	1.78	1.6	1.66	3.11	1.86	5.57	7.23	6.06	9.66	12.89	9.25	15.74	10.95	7.59	22.07	17.38	13.26	18.77	13.89	22.12	9.17	5.31	8.59	10.99	6.05	8.81	6.25	2.49	3.3	29.23	30.59	28.06	12.48	13.97	13.22	33.01	30.15	37.17	21.4	18.87	24.37	21.92	24.65	21.37	9
Isoform0049710	yellow	0.697684	ERF4	34.73	17.39	11.95	32.88	20.26	10.73	19.43	17.69	20.19	18.05	19.96	18.71	21.21	11.44	13.22	11.12	11.31	7.95	16.34	14.79	8.77	12.35	17.65	16.87	5.69	8.41	7.86	10.92	8.67	8.37	8.14	7.8	8	7.27	6.9	7.27	7	6.2	7.27	9.15	10.68	6.57	6.41	7.2	6.2	11.42
Isoform0049982	yellow	0.740526	ERF5	16.86	12.26	18.22	16.04	16.12	16.35	24.73	24.55	31.18	16.61	24.4	16.37	19.03	12.19	11.25	9.04	9.95	6.49	10.01	12.5	8.11	11.31	18.77	15.66	5.69	9.02	9.37	9.13	10.35	9.63	5.34	5.67	6.66	4.02	4.76	4.15	6.87	6.92	6.03	10.62	14.32	9.5	7.76	8.12	7.35	14.93
Isoform0050297	yellow	0.731494	ERF5	11.83	8.09	12.6	11.65	10.59	10.14	17.89	18.6	22.98	11.4	18.05	12.49	13.36	9.43	7.77	6.07	6.22	5.36	7.4	9.36	4.12	8.15	11.66	11.45	4.3	5.77	7.3	6.89	8.08	5.66	4.75	3.05	3.84	2.07	2.97	3.02	3.88	5.17	3.75	8.62	8.86	6.86	4.67	6.66	5.21	10.73
Isoform0050661	yellow	0.696156	ERF4	36.05	17.76	12.39	33.57	21.25	11.28	20.6	19.27	22.75	17.24	19.98	19.53	21.74	12.48	12.28	14.53	12.46	9.05	18.81	16.04	9.25	12.19	19.33	18.34	5.48	6.64	9.67	11.03	9.73	8.99	7.8	7.68	8.38	7.65	8.33	7.07	6.62	6.43	7.32	12.36	11.63	7.63	6.52	7.68	6.85	12.58
Isoform0050742	yellow	0.320839	ERF3	10.32	14.51	10.51	9.8	10.75	11.61	11.68	11.47	10.64	12.63	10.84	12.74	10.81	11.45	9.95	10.38	8.83	10.59	10.4	10.94	9.41	11.82	10.21	11.19	9.79	9.28	8.63	12.73	10.12	10.21	11.03	11.51	10.62	11.35	10.38	11.41	10.14	10.49	9.13	10.25	9.67	10.22	10.5	8.4	9.93	10.13
JA signaling
Isoform0020080	yellow	-0.593699	COI1	5.17	5.84	5.4	5.48	5.3	4.69	5.12	5.07	5.59	5.69	5.64	5.56	5.75	5.56	5.23	5.38	5.74	5.58	5.58	5.6	6.95	5.47	4.97	5.79	6.38	5.2	6.32	5.86	5.42	5.75	5.37	6.12	5.85	5.53	5.9	5.25	6.06	6.19	6.2	6.12	6.65	6.5	6.51	6.28	6.79	6.58
Isoform0016887	yellow	0.733203	MYC2	7.85	1.93	1.99	7.75	2.57	1.96	5.12	4.63	5.56	3.12	5.51	4.01	4.62	2.37	2.78	2.02	1.69	1.45	1.77	2.08	1.44	2.65	4	3.33	0.98	1.42	1.7	1.36	1.83	2.3	0.56	0.51	0.61	0.61	0.55	0.72	0.43	0.64	0.37	1.78	1.99	1.15	0.55	0.91	0.68	2.54
Isoform0017118	yellow	0.72908	MYC2	8.14	1.86	1.82	7.67	2.62	1.9	5.2	5.06	5.59	2.93	5.13	4.03	4.77	1.89	2.71	1.95	1.65	1.41	1.85	2.92	1.49	2.11	3.94	3.07	0.83	1.34	1.87	1.15	1.79	1.98	0.46	0.73	0.57	0.56	0.51	0.61	0.63	0.4	0.39	1.57	1.68	0.96	0.84	1.01	0.51	2.51
Isoform0017221	yellow	0.72557	MYC2	7.98	2.04	2.54	7.75	3.11	1.89	5.95	5.19	6.61	3.6	5.44	4.22	3.96	2.2	2.51	2.25	1.58	1.26	2.15	2.56	1.7	2.33	4.73	2.84	1.19	1.48	2.04	1.46	2.08	2.15	0.64	0.79	0.9	0.74	0.83	0.68	0.75	0.62	0.64	2.13	2.15	1.21	0.7	1.13	0.72	2.56
Isoform0019097	yellow	0.739404	MYC2	8.19	2.3	2.49	7.49	2.3	1.89	5.91	5.33	6.14	3.78	5.81	4.34	4.61	2.47	3.06	2.08	1.28	0.93	2.26	2.61	1.62	2.14	4.17	3.18	0.87	1.75	2.01	1.57	1.91	2.22	0.64	0.55	0.65	0.6	0.68	0.8	0.71	0.56	0.58	1.81	2.26	1.37	0.82	1.46	0.9	2.31
SA signaling
Isoform0028670	yellow	-0.893627	NOOT1	0.23	0.17	0.1	0.07	0.12	0.3	1.14	1.58	0.92	3.18	2.55	2.88	3.2	1.87	1.85	5.56	5.13	5.12	5.19	3.4	7.11	2.14	1.1	1.38	1.44	0.41	1.29	0.6	0.33	0.45	9.2	10.16	10.55	2.77	2.99	3.61	7.59	5.36	8.4	4.27	4.08	5.63	4.8	5.91	5.41	2.19
Isoform0032962	yellow	-0.909337	NOOT1	0.22	0.37	0.25	0.24	0.1	0.24	0.83	1.19	0.56	2.55	2.14	2.62	2.24	1.31	0.89	3.71	3.76	4.27	4.18	2.9	4.91	1.74	0.83	1.21	1.45	0.4	1.07	0.36	0.41	0.7	8.09	9.09	8.92	2.19	2.32	2.6	5.73	4.68	6.17	3.63	3.23	4.25	3.97	5.43	4.01	1.87
Cell wall metabolism
Isoform0045632	yellow	-0.597586	EXPA1	112.95	49.75	51.49	101.36	65.46	74.21	124.17	125.48	98.14	129.34	125.36	144.6	87.4	106.74	94.04	49.64	76.64	60.56	187.2	177.07	147.04	160.98	161.83	148.34	148.88	142.64	124.32	159.12	118.67	116.29	276.15	266.74	261.87	188.71	187.62	186.58	174.35	191.99	205.95	146.41	154.61	190.84	186.61	220.53	180.83	126.17
Isoform0048880	yellow	-0.608858	EXPA1	81.3	36.33	38.66	75.73	49.46	53.4	88.42	87.08	71.51	97.56	89.81	100.02	66.2	72.88	71.46	36.86	57.67	41.62	140.26	127.35	100.91	122.32	118.71	107.83	107.6	104.98	89.83	118.79	85.41	84.5	201.14	200.74	191.95	138.76	139.83	131.58	128.24	143.84	158.89	109.78	110.93	137.74	147.44	161.1	132.88	100.55
Isoform0050135	yellow	0.569153	XTH15	9.25	15.07	7.76	11.33	15.69	7.46	14.33	10.42	30.61	12.1	7.61	16.96	6.86	23.21	25.43	3.28	9.02	12.63	2.18	8.8	4.42	3.85	11.7	9.79	6.45	2.54	2.87	7.34	2.75	2.36	6.17	5.36	6.13	5.56	4.67	5.89	4.37	6.89	5.15	5.49	6.86	3.25	3.41	5.03	6.28	3.97
Isoform0049658	yellow	-0.3216	XTH1	85.7	75.74	78.55	76.89	87.63	92.07	66.23	52.54	83.71	55.24	48.94	81.26	62.03	96.76	91.66	36.05	54.86	35.6	87.21	120.46	82.27	123.77	90.47	102.37	54.79	30.68	43.65	43.41	25.91	36.2	180.7	180.31	183.91	90.48	96.8	93.18	59.16	64.07	115.89	42.73	44.93	69.06	90.42	100.55	82.28	37.33
Isoform0017428	yellow	-0.908785	GAUT6	3.66	3.87	3.35	3.7	3.59	4.06	4.62	4.35	3.58	6.1	4.95	5.27	4.5	4.74	4.99	5.51	6.6	5.7	6.32	5.34	7.85	5.69	5.24	5.94	4.76	4.78	5.08	4.68	4.42	4.26	9.27	8.32	8.26	6.45	6.56	5.75	7.05	7.2	8.07	6.65	7.4	7.71	5.94	6.87	5.11	4.91
Isoform0017798	yellow	-0.900551	GAUT6	4.28	3.78	4.53	4.52	4.27	3.71	4.72	4.76	4.7	5.25	4.83	5.12	4.18	4.99	4.56	5.99	5.51	6.18	5.83	4.51	6.91	5.17	5.49	5.51	4.55	4.22	4.6	4.74	4.04	4.59	7.3	7.87	7.79	5.41	5.85	5.59	6.07	6.61	6.96	6.57	5.75	5.8	5.57	6.05	5.66	4.87
Isoform0020143	yellow	-0.892208	GAUT6	4.76	4.42	4.14	4.27	4.51	4.6	4.7	4.85	5.01	7.16	6	6.66	4.54	5.66	4.56	6.08	6.09	6.57	7.29	5.99	8.28	5.83	5.25	6.37	5.4	5.17	5.48	4.55	5	4.25	9.56	8.9	8.97	7.15	6.66	7.12	7.53	6.85	8.64	6.85	6.62	7.66	6.14	6.87	6.52	5.78
Isoform0032144	yellow	0.711132	At4g24780	25.43	28.17	11.84	20.87	36.01	17.18	40.04	39.68	36.53	24.77	29.37	23.45	41.38	34.37	34.99	12.62	14.06	12.68	18.76	21.92	16.37	36.84	36.65	36.65	28.87	22.44	19.18	29	20.83	23.43	18.63	19.14	18.42	31.16	30.31	31.77	14.1	12.8	9.47	27.87	28.5	23.07	24.26	26.96	23.92	32
Isoform0039682	yellow	0.651813	At4g24780	27.48	29.71	13.05	23.51	41.16	17.66	48.67	46.22	48.17	32.05	32.08	29.71	56.79	42.58	42.78	14.19	15.36	12.96	26.73	31.62	20.09	45	42.26	44.02	35.42	29.55	24	37.76	26.04	27	24.59	24.61	23.4	38.25	38.64	40.47	17.14	15.8	12.53	34.11	33.38	29.61	32.39	35.81	28.66	38.67
Isoform0042411	yellow	0.667377	At4g24780	24.47	22.54	10.43	19.83	32.3	13.52	39.07	36.29	35.2	24.2	24.48	22.25	37.79	32.05	34.5	11.83	11.15	8.95	18.54	22.64	14.93	35.78	35.41	34.07	29.46	23.93	19.31	28.71	19.93	22.61	18.36	18.73	18.09	29.61	28.22	30.64	13.45	12.86	9.26	27.37	26.8	20.65	24.81	28.05	21.21	28.18
Isoform0048242	yellow	0.658156	At4g24780	19.71	20.34	8.91	15.3	26.04	12.58	31.32	30.84	28.23	19.08	21.13	19.3	37.37	28	30.02	8.55	10.04	8.48	14.54	19.67	13.22	29.39	30.53	30.16	24.49	19.92	15.75	24.43	17.08	19.33	14.98	17.06	15.03	26.89	23.71	27.04	11.9	10.41	7.74	21.3	24.41	17.07	21	23.8	19.91	26.35
Sugar metabolism
Isoform0004695	yellow	-0.848834	SPS1	11.84	12.32	11.23	11.66	12.35	12.13	11.99	13.13	11.22	14.38	13.72	13.21	10.64	14.95	14.44	16.89	16.78	16.45	15.48	12.98	20.25	13.39	10.38	14.42	14.79	10.45	11.96	13.6	10.37	9.87	18.04	17.46	17.46	15.21	14.52	15.09	16.44	17.49	17.96	16.59	16.42	17.51	13.97	14.43	14.25	12.62
Isoform0010917	yellow	-0.873194	SPS1	8.24	8.51	8	7.56	7.83	8.39	8.11	7.87	6.99	10.32	9.93	8.67	8.97	8.91	9.03	11.21	11.28	11.16	10.95	9.09	12.91	9.72	7.58	10.35	10.85	7.56	7.98	8.58	6.11	6.72	12.7	12.25	13.3	9.68	10.93	10.69	11.66	12.11	11.85	11.47	12	12.71	10.34	9.52	10.87	8.62
Isoform0019413	yellow	-0.869165	SPS1	6.65	7.42	7.54	6.83	7.4	7.74	7.68	7.17	6.56	9.11	8.72	8.85	8.08	8.55	8.33	11.2	10.03	10.35	9.86	8.57	11.1	8.95	7.3	9.89	9.94	6.69	7.25	8.91	6.12	6.51	11.46	11.42	12.02	10.05	8.84	9.55	11.08	10.39	10.88	10.49	9.76	11.34	8.01	8.96	9.35	7.63
Isoform0034943	yellow	-0.867212	CWINV1	30.56	24.99	31.92	30.85	28.04	34.76	44.5	36.18	42.34	106.2	71.74	114.82	66.88	113.06	102.12	230.11	256.23	251.05	196.63	94.32	170.69	89.2	36.14	67.97	53.69	26.27	33.07	38.54	20.4	24.8	359.82	354.25	366.73	163.53	170.35	170.17	371.71	350.64	463.24	212.12	166.53	274.62	100.31	115.54	98.09	49.18
Isoform0036674	yellow	-0.860748	CWINV1	22.95	18.63	22.53	20.9	19.31	26.31	31.59	25.87	29.29	73.17	55.33	80.03	53.64	83.53	72.56	163.79	189.8	181.2	147.3	70.97	119.88	67.19	27.55	48.92	37.86	17.92	24.45	27.09	14.52	18.09	263.1	257.12	259.09	121.72	124.11	120.43	271.46	252.49	340.92	153.76	123.96	204.68	73.3	82.55	71.62	34.51
Isoform0040939	yellow	-0.907118	CWINV1	24.51	19.15	26.9	26.01	20.56	30.43	32.94	24.94	32.6	72.29	55.46	83.55	52.84	82.17	72.01	129.72	165.88	159.67	135.23	74.09	117.18	62.66	30.56	52.77	43.23	20.54	26.67	33.64	15.13	17.84	247.85	243.01	249.76	122.47	121.7	121.41	227.99	221.87	290.82	140.21	111.13	185.77	72.86	82.71	72.56	35.77
Isoform0041868	yellow	-0.858728	CWINV1	20.17	15.24	20.78	17.66	16.13	21.64	27.73	22.62	23.7	61.42	46.81	65.42	47.77	73.99	65.13	141.62	165.88	160.74	131.47	60.08	107.06	58.33	23.5	41.58	31.71	17.6	21.88	24.83	12.21	14.49	228.51	227.13	229	104.21	110.2	107.41	241.49	229.59	312.25	139.28	106.99	188.63	65.81	79.16	59.15	29.58
Isoform0044773	yellow	-0.848578	6-FEH	16.12	12.66	15.73	15.65	15.3	18.41	23.44	19.42	21.46	52.72	40.07	56.1	45.07	63.12	56.75	129.22	145.52	137.1	119.44	53.43	94.34	49.7	20.82	37.08	26.18	13.52	18.93	19.35	11.23	12.78	203.37	200.73	202	91.67	94.33	89.96	216.77	197.43	283.6	118.93	99.37	164.1	56.24	67.03	50.06	25.29
MADS box
Isoform0048270	yellow	0.563766	MADS4	5.66	7.74	7.47	5.18	7.05	6.37	7.82	8.01	10.27	8.48	6.52	7.86	8.04	8.43	10.15	6.31	7.46	6.66	8.16	7.66	6.96	7.31	9.21	7.44	7.29	6.54	7.92	7.26	7.61	8.05	6.2	6.52	5.35	7.08	7.87	7.24	6.46	4.93	6.01	6.26	6.33	7.34	8.02	7.22	8.17	7.03
Isoform0049242	yellow	0.590154	MADS4	47.87	57.72	52.08	53.58	60.33	57.07	73.07	65.35	72.33	57.86	58.92	70.08	66.68	69.97	67.79	51.33	61.04	57.11	62.69	67.02	60.74	67.25	65.76	64.3	57.05	59.39	60.72	60.52	64.75	60.97	55.11	53.6	54.95	60.62	62.81	58.45	51.4	54.88	50.83	51.25	59.37	54.5	51.65	54.7	52.54	54.1
Isoform0050513	yellow	0.527462	MADS4	48.23	57.26	60.7	50.39	56.25	61.42	69.3	66.52	70.8	63.63	64.02	76.35	72.68	80.44	80.9	58.83	67.86	66.45	68.21	63.88	69.25	67.91	60.61	67.4	67.05	63.23	68.06	66.71	58.69	62.24	56.78	57.89	55.23	67.52	64.76	63.44	48.33	45.62	51.97	53.42	55.74	54.92	68.64	69.23	66.13	68.9
Isoform0050845	yellow	0.91834	MADS4	32.19	31.26	33.09	32.93	36.41	31.92	29	31.23	33.56	24.21	23.45	24.13	29.64	23.72	27.63	19.01	18.84	18.2	23.65	25.89	19.29	28.19	32.52	26.25	25.07	29.92	25.9	27.19	31.75	29.37	14.8	15.58	16.57	25.25	24.43	22.76	16.99	16.63	15.62	19.12	19.87	16.65	20.07	19.51	20.32	27.33
Isoform0033581	yellow	0.860563	FBP2	9.68	8.33	8.82	8.99	9.13	9.03	9.27	10.02	10.79	6.56	6.97	7.64	9.95	8.66	8.66	5.36	6.26	5.51	6.64	7.36	7.48	8.98	9.61	8.4	8.28	8.57	7.69	8.23	9.31	8.7	5.08	5.38	6.05	6.8	6.31	6.96	6.39	5.24	5.64	6.09	5.96	6.87	6.81	6.92	6.55	7.88
NAC
Isoform0021981	yellow	-0.594144	NAC078	9.85	11.34	10.95	10.23	10.59	10.6	9.17	7.89	8.27	9.26	8.9	10.05	8.37	8.1	8.56	9.26	9.59	9.96	10.49	10.19	10.77	9.96	9.28	10.19	11.34	9.35	10.2	9.47	7.36	10.28	11.21	12.62	11.37	9.94	9.85	9.39	10.75	10.04	11.98	9.58	8.6	9.97	9.32	11.12	9.75	9.14
Isoform0022072	yellow	-0.646614	NAC078	9.44	12.71	11.38	9.63	10.82	11.28	8.7	8.37	8.43	10.2	9.73	9.67	7.72	9.11	9.26	9.4	9.83	9.56	9.23	10.37	10.76	9.87	10.39	10.86	11.06	8.96	8.82	9.66	9.46	9.38	13.32	13.09	12.44	10.34	10.9	9.82	11.37	10.27	12.23	10.78	9.83	11.16	11.01	10.71	10.9	10.13
Isoform0023290	yellow	-0.660828	NAC082	7.51	7.68	7.97	7.83	6.71	7.65	7.02	7.49	8.01	7.68	7.88	8.78	7.3	8.08	8.41	8.19	7.09	7.99	9.05	8.48	10.09	8.36	8.04	9.86	10.69	9.32	9.77	10.67	8.89	9.97	10.23	9.53	10.54	8.54	9.06	9.26	9.31	8.32	10.15	8.52	8.91	9.62	10.74	10.59	10.6	8.79
Isoform0025183	yellow	-0.673739	NAC078	7.84	9.44	8.57	7.46	8.69	8.93	6.79	6.4	6.74	6.67	7.72	8.36	8.58	8.03	7.79	8.19	8.29	9.27	8.22	8.56	8.59	7.54	7.75	8.3	10	8.44	9.03	8.39	7.17	8.82	9.75	9.89	9.97	9.15	8.44	8.55	8.63	8.37	10.29	8.5	9.35	8.58	8.38	8.39	8.05	7.96
Isoform0025296	yellow	-0.611167	NAC078	9.68	11.18	10.05	9.2	10.32	10.4	9.82	8.12	8.19	8.99	9.2	9.24	8.11	9.66	9.44	9.68	8.81	9.57	9.22	9.57	10.49	9.52	10.3	9.96	9.92	10.02	9.28	8.95	9.23	10.37	11.57	12.11	12.18	9.91	10.43	10.97	10.61	9.32	10.92	10.55	10.05	10.9	10.48	10.66	9.52	10.18
Isoform0030421	yellow	-0.550598	NAC078	5.87	7.86	6.2	6.4	7.51	7.06	5.28	5.09	4.96	6.55	6.26	6.05	6.4	6.11	5.98	5.63	6.57	6.95	7.43	7.44	7.03	7	5.35	7.92	6.93	5.93	6.43	7.01	5.97	5.89	8.49	8.18	7.12	7.34	7.12	7.28	7.09	6.56	7.69	7.03	6.2	6.79	6.36	5.99	6.12	6.27
Isoform0042712	yellow	-0.544311	NAC078	7.4	9.83	8.56	7.85	7.76	9	6.67	6.49	6.54	7.04	7.7	7.22	7.61	8.3	8.17	8.32	7.76	8.11	8.29	8.52	8.63	8.04	7.92	8.18	8.61	7.87	7.53	6.62	7.21	7.24	8.92	9.95	9.37	9.1	7.67	8.63	9.35	8.38	8.88	8.08	7.37	7.83	8.02	7.98	7.72	8.57
[truncated: 16 more columns]
