# Supplementary material for: Abscisic acid mediated strawberry receptacle ripening involves the interplay of multiple phytohormone signaling networks
Source: Front Plant Sci. 2023 Jan 30;14:1117156. doi: 10.3389/fpls.2023.1117156 (PMC9923025; doi:10.3389/fpls.2023.1117156)
Supplement: Supplementary Data Sheet 1 — The information of genes involved in phytohormone signalings, related to qualities, NAC and MADS families in five core modules. [file DataSheet_1.zip › Supplemental Data Set/Supplemental Data Set S2.fasta]

>Isoform0000002
GGGAGCTCATTTTTCGTTTTCTCCCTCTTCTTTCTCCTCCTCCTCCTCTTTCCGGTGATA
GTAGAGCTTCTTCTATCTTAAGCCGTCGTAACCCCGGCACCGCCGTTCTCTCTATCTTAC
GCTCCCGGAGGGTTGGAGAGGGACTCTCTAGGGTTTGGATTAATCGATCCGTGAAAGGGG
AACAGTGTGTGATTTGATATAAGGGCGGGCAGGCGGGAGGAAGCAGAAGGGTTAGGGTTA
GGGTTTTTGATGCTTTTGGCGAATTGGATCATACTCTGGGTCGGAGGAGTGCAAATTGGA
TCATACTCTGGGTCGGAGGAGTGCGATGGCTAACCCCGGAGTTGGGGCAAAGTTTGTGTC
TGTTAATCTGAACAAATCGTATGGCCAGCCTTCTCATCATCACCACAACCCCCACCATCC
TCCGCATCCTAGCTCCAACCGGTCCAGACCTGGCGGTGGAGGAATGGTGGTCCTTTCGAG
GCCTCGCAGTGCGCACAAGGCTGGGCCGAAGCTTTCTGTACCACCCCCCTTGAACCTGCC
TTCGTTGCGGAAAGAGCATGAGAGATTTGATTCCGCGGGCTCTGGTGGTGGTCCGGCTGG
CGGAGGCGTGCCAGGGAGTGGGCCGAGGCCGAATTCGGCAGGAATGGGGTGGACCAAGCC
CACCGCTGTTGCATTGCAGGAGAAAGAAGGGCTTGGTGATCATGGAGCTGATGGGATTGA
GCAGACTAATTTGCATGGTAATGACGGCGCCAGAAGGGGGAACGGTTTGGGGAACAGTGT
TTATATGCCACCTTCAGCTCGCCCAGGATCTGTGGGACCCATTGCCACTGCTTCTGCTCC
AGCTTATCACTCAGTGGAGAAAGCCATGCTATTAAGGGGTGAGGATTTCCCTTCTCTGCA
GGCTGCTACTTTGCCTTCAGCATCAGGGCCTTCACAGAAGCAAAAGGATGGTTTGAATCA
GAAACAGAGGCAAGTGCGTGATGAATTGCTAAATGAGCAGAGAGGAAGTACTCATTCTAG
TACGATTGTTGACATGAACCCGCAGCTGCAGACATCAGGTCGTGCTAAAAGCAATGTACT
GAATGAGAACGGGGGTGAGAGTCGGGGTTTTGGTGGTAATAGAGCATCAGAGCAAGCACG
GAAGCAGGATGACTACTTTCCCGGTCCGTTACCACTAGTTCGGTTGAATCCGAGATCAGA
TTGGGCAGACGATGAGCGCGATACGGGTCATGGTTTCACAGACCGAAGCAGAGACCATGG
GTTCTCACATACAGAATCATATTGGGATAGGGATTTTGATATGCCGAGAATCAGTGTTCT
GCCACACAAGCCAGTTCATAACCTTTCTGAGAGACAGGGTCTGCGTGACAATGAAACTGG
AAAGGTTTCTTCCAGTGAAGTCCCTAAGGTGGACCAATATGGTAGAGATGTAAGAACACC
AAGTAGAGAAGAAAGGGAAGGAAGCTCATGGAGAACAGGTACTCTCTCAAGAGATGGAAT
TACTGATCAAGTTGACAGAAATGGTTTTGGTGCTAGGCCATCGAGTCTAAACAGAGAAAC
AGCTAAGGAAAACAAGCACAATCTGATGCCTTTTCAAGAAGATGCTCGAGATAATTTTGG
TAGAAATAATGCAGGGTATAACAATGGAGGGAGACAACCTTGGAACAATGCTATGGATTC
ACATGCAAGCCGAGGGACTGAGTGGAATAGACGAGACCGTTATGGCAGTGAACAGCAGAA
CAGATACAGAGATGTCATACAGAATAACTCAGTGTCCAAACCCTTATACTCTTTGGGTGG
TAGAGGACTACCTGTTAATGATCCATTACTTAATTTTGGAAGGGAGAAGCGTCCATTCTC
AAAGAGTGAAAAACCTTACGTGGAAGACTTTGGAAGTACAGATTTTGACACCCGGGATCC
CTTCTCTGGTGGTCTTTTTGGTGTGGTTAAGAAGAAGAAGGACGTGACTAGACAAACTGA
TTTCCATGATCCGGTTAGGGAATCTTTCGAGGCTGAACTTGAGAGGGTTCAGAAAATGCA
AGAACAGGAGCGCCAGCGGATCCTTGATGAACATGAAAAAGCTTTGGAGTTAGCCCGACG
AGAAGAGGAGGAGAGAGCAAGGCTGGCAAAGGAACATATAGAGAGGCAGAGAAGGTTGGA
AGAAGAAGCTAGGGAAGCAGCATGGAGAGCAGAACAAGAACAACTTGAAGCCATGCGAAG
AGCTGAAGAGCAGAGAGTAGCCAGGGAAGAGGAGAAAAGGAGGTTGTTTATGGAGGAAGA
AAGGAGGAAACATGCTGCTAAGCAGAAGCTTATAGAATTGGAGGAGAGGATTGCCAAGAG
GAAGGCTGAAACAGCAAAGGCTGGTGGTAATTCTTTGGCTGTTGCAGATGAAAACATGTC
TAGGATGGTGAAAGACAAAGATGTCTCAAGGGACGTTGGTGAGTGGGAGGATGGTGAAAG
AATGGTGGAGAGGATAACAGCCTCGGTATCTTCTGATTCAAGTTTACACAGGTCCTTTGA
GATGGGTTCTAGGCCGCATTTACCTAGAGATAGTTCTGCTTTTGTAGATGGGGGAAAACC
TGTTGATTCATGGAGAAGAGATGTGTATGAGAATGGGAACAACTCAACCTTACTTCTACA
AGATCAGGTCACCGGTCATCATAGTCCGAGAAGAGATAGAGATTTACCTGTTGGTGGGAG
AATTCAGTCAAGGAAAGAGCATTATGGAGGTGGTGGATTGATGCCTTCTAGGACTTATCA
TAAGCGAGGGGTTGCAGAATCTCACATTGATGACATTCCTAATTTAAGGGGGCAGTGGTG
GAACCTTTCAGGGAATGTGAATCATTATAGCAGAAACACGGAGATTGAGTCTGATTTCCA
TGATAACTTTGCTGAAAAGTTCAGTGATGTGGGATGGGGGCAGGGCCGGGTCCATGACAA
TCCTTATTCTCCTTACCCTGAACCACTATATCCAAATTCTGATGCAGATGGTCCTTATTC
CTTTGGTAGGTCACGGTATTCTGTGAGGCAGCCTCGTGTCCTTCCACCTCCATCCCTAGC
TTCAATTCACAGACCCTCCTACAGGGGTGAACCTGATCGTCCTGGCCCCTCAGCTTTTAC
AGAAAATGAGATGCAGTATAATCATGCAGCTAGAAGTGAATCTACTGTACAGACAGGTTA
TGATGGGACTCGGCCAGAGAATCTCGGACAACCTGAAATCCTTGAAGTCAAACAAGAAAA
TGCTGGGAATATGGAGCAAAAACTAGACTCCACTCGAAGGTGTGACTCACAGTCATCTCT
CTCTGTGTCTAGCCCCCCGAGTTCTCCAACTCCTCTTTCTCATGATGACTTGGATGAATC
CAGAGATTCTTCTGTTTTATCTGCCCCAGGGGATAGTAAAAATGTTTCCCTTCCTGGTCA
GGAGAATGAACCCCTTGTATTACCTACCGATCCTGGAAAGGACTCAAGTTCTGTCTCTGT
TGGTGATGATGAGGAATGGGCCGTTGAGAACCATGAACAACATCAGGAACAAGAGGAGTA
TGATGAGGATGAAGATGGATACGAGGAAGAAGATGAAGTGCATGAGGAGATGCATTTAGA
GGGGAAAGAGTCCCCTGATATGGACAACTTTGTTCTGTGCTTCAATGAAGGCGTTGAAGT
TGGAATGCCAAATGATGAATATGATAGAACTTCAAGGAATGAAGAAAGCACATTTGTTGT
ACCTCAGGTTTCCTCTGGCACTGTTGAAGAGCATGGGTCCTCTGATGGAATTCATACTGG
TGAAAAAAACCCTTCATCATATGGATGATTCCTCTCAACTGGGTGTAGGTAGTTCTTCCA
GAGTGTTCCTGGAAACTGAGAAGGCAATGCAGAATTTAATTATTCAGCCAAATAATGTCC
CTCATAAGACAGCTGGTCCTGAACGCGTGGATTTTGTGGATGCTTCTAGTTCTGGGTCAT
CTTCCCAGCATCATGTTGCTTCTTCCATTAGTCTTACCCCTCAACCGCTATCTAGTCAGA
CTGTCATGTCTACAGTATCTGCAATTCAAAATCAGACAGAGGGACCTTTCAAGCTTCAAT
TTGGGCTGTTTTCAGGTCCATCTCTGATACCATCTCCAGTCCCAGCAATACAAATTGGTT
CTATACAGATGCCTCTTCCTCTGCACCCTCAGGTTGGCCCTTCTCTTGCTCACATGCACC
CGTCACAGCCTCCTCTCTTCCAGTTTGGACAGCTAAGGTATACATCTCCTATATCCCAGG
GTGTACTGCCTTTGGCTCCTCAATCAATGTCTTTTATTCAGCCCAATATTCCTTCTGGTT
TTTCTGTAAATCAGAACCCAGGAGGTCATCAGCCTATTCATTCTGGTCAAGGTAATACTC
AAACTAGGAAAAATGATGTTATCTCACTTCCGACTGATAATCGTCAGGGCCTTGCTTCAA
GGCACTTGGATCCATCTCAAGGGAATGTATCTGAAGGGGTAAATCATAAGGCAGCAGATA
AAAATGCAGAAACCTCTGTTATGGGGCAGCAGGGAGCAGCAAAATCCTATATTGGTGACA
GCAGTTCTAGGTCTGGGTCACTTTTCCAAGGGGAAGATCAGGGACACGGTAATTTGGTTG
GGAAAAACTTCAGTGCTTTTTCTGGTAACAGGGAATCTGAAAATCAGTCTCAAATTGGAG
CGTCATCAGCTCAGTCAATTGTCGGAGGAAGAAATATAAGTGGGCTGAAGGCTCATGGCC
TGGTATCTGGTGGTGGCAGAGGAAAAAAATATGTCTTTACAGTTAAAAATCCTGGCTCCA
GATCATTTCCCGATTCTGAGCCGACTCATGTAGAGTCTAGTGGATATCCTAGGAGACCTC
GACGTAATATGCAGCGTACTGAGTTTCGGGTTCGAGCAAGTGCTGACAAAAGGCAGTCTA
CTGGTTCAGTTTCATCCGACCATGTTGGACATGAAGTCAAATACACTCCTGTAAGGGGTT
TGGGACCTTCTGTGAGAAGTGGGCCTAGAAAGGTTGTCATGTCAAATAAACATTTCAGAC
AAATTTCAGTGTCAGAAGGCATGATCCCTGGTTCAAGTAGTTCACAAGAAATAGAGTGTG
GAAGCAGGACTGAAAAGGGTGCGGCAAAAGATGCCTTGGCAAAGAGCCATAATTTCCCAC
AATCTGGAGAGGGAAACCTTAAAAGACATATTCATTCTGAAGAAGATGTTTATGCTCCTC
TGCAAAGTGGAGTTGTTCGGGTTTTTGAGCAACCTGGCATAGAGGCTCCTAGTGATGAAG
ACGATTTCATTGAAGTGAGATCAAAGAGGCAAATGTTGAATGATCGACGCGAACAGAGAG
AAAAAGAAATCAAGGCAAAATCTCGGGCGACAAAGGTTGTAGTGCCACGGAAACCACGTT
CAACTCTGAAAGGTACCACTATCGCTGCCAACTTGGGTAAGAATTCTACAGTGGCAAATG
GAGAAGCAGGAAACAGCATTCGCTCAGATTTTGTTGCTACAGAGGGACATGGACTGGCAA
ATACCGAAGTATCAGCTGGATTTAACACCACTGGCACTCAACCACTGGCTCCAATTGGTA
CTCCAGCTGTGAAAAGTGATGGTCAGGCTGATATCAGATCCCAAACTACGAGGTCCCTCC
ACGCAAGCTCCCTTCCTGTAGTATCAGGTGGTGCAAAGAACCTTGGACGAGGCATGATTC
TTGACAACAAGAATAAGGTACCAGATAATGTTCGGTCACCTTTGGGCTCATGGGGTAATT
CACAGTCTAACCAACAGGTTATGTCCTTGACACAGACCCAACTTGATGATGCTATGAAGC
CTGGGCACTTTGACTCTCGTGCTGCTGTTGAATCTCTCACTACCTCAGTTTCCAGCATGT
CGTCTTCGTCCATCTTGGCAAAGGATAAATCGTTTTCTTCTGCTGCAAATCCAATCAACT
CCCTGCTTGCTGGCGAGAAAATTCAATTTGGCGCGGTCACATCTCCAACTATTCTACCAT
CTAGCAGCCGTGCTGTTCCACATGGAATTGGCCCACCAGGACCATCTCGCTCTGAGATTC
AACTCTCCAAAAATCTTTCTGCAGCCGAGAATGATTGTAATCTTCTCTTTGAGAAAGAAA
AACACCCTACTGAGTCTTGTGGTCAGTTGGAAGACTCTGAAGCAGAAGCTGAAGCAGCTG
CTTCAGCTGTTGCTGTTGCAGCTATCAGTAGTGACGCAATTGTTGGGAATTTGGGTTCTT
GCTCTGTCTCTGGTGCAGATACAAAGAGTTTTGTTGGTGCTGGTATTGATGGCATAACTG
CAGGTGGAGCTACTGACCAGCAATCAGCCAGTCAATCAAGGGCCACACAGTCTCTCAGTG
TTTCCCTTCCCGCAGATCTATCTGTTGACACGGCTCCAAATTCCTTACAGCCACCCTTAC
CAAGTCATAATAATTTCCTTATAACCAATTATGTTGTGGCCCCCCGTCCCAATGGTGTTG
AAGGTGCTGTTGTTGATGGGATATCAGCAGGTGGATCTGGTGATCAGCAATTAGCCAGTC
AATCAAGGGCTGAAGAGTCCCTCAGTGTTTCCCTTCCAGCGGATCTGTCTGTAGAGACCC
CACCAATTTCACTATGGCCACCTGTACCGAGTCCTCAGAATCCTTCCACCCAAATGCTTC
CACACTTTCCTGGTGGCCCACCTTCCCATTTTCCCTTTTATGAGATTAATCCCTTGATGG
GGGCTCCTGTTTTTGCTTATGGACCTCCTGATGAATCTGCATCAGCAAACCAATCACAAT
CCCAAAAGAACAATGCGCCTCCTTCAGCTCCGCTTGGGACCTGGCAGCAATGCCATTCTG
GGGTAGATTCATTCTATGGTCCTCCTGCAGGTTTTACTGGTCCTTTTATCAGTCCTGCTG
GAGGCATACCAGGTGTTCAAGGGCCACCCCACATGGTTGTTTATAACCACTTCGCACCTG
TTGGACAATTTGGGCAAGTTGGCTTGAGTTTCATGGGTACTACCTATATCCCATCAGGAA
AGCAGCCTGATTGGAAGCACAACCCTGTATCTTCAGCCATGGGTGTGAGTGAAGTGGAGA
TGAACAACATGAATATGGTTTCTACACAGCGTAATCCTACTAACATGTCTGCTCCGGTCC
AGCATTTGGCACCTGGATCACCACTACTTCCTATGCCATCACCTATGGCCTTGTTTGATG
TTTCTCCTTTCCAGTCATCTGCGGACATGTCAGTTCAGGCTCGTTGGCCACATGTTCCTG
CTGCACCTCCTCAGTCTGTTCCTCTGTTGATGCCATTGCAGCAACACGGTGATGGTATGC
ACCCTTCAAAATTTAGCCATGGCCATGGTCCTGTTGACCAATCATTAACTGGGAACAGGT
TCCCCGAGTCTCGAGCTTCAGCACCTTTGGATAATAGCCGGAATTTTCCTGTGGCGACAG
ATGCTACTGTTGCCCGATTTCCAGATGAACTGGGGTTAGTAGGCCCTTCCAGCTCTGGCA
GCACTGGGGCTTCAACACAGAGTGTTGGCACTAAGAGCTCAGCAATAAGCACCAGTGGGG
ATGGTAACAAGACACAGGTTGATCCGAATCTCAGTAGTAGCAGTGTTGGTGGACATAACA
ACGCAAGTTCCAATGTCAAGTCTCAGCCTTCTCAGCACATGAATCAGCAGTATGGCCATT
CCTCGTATTATCAGAGAGGTGGATCTCAGAAAAATAGTTCAGGGGGTGAGTGGTCCCACC
GAAGAATGGGATTCCATGGAAGGAATCAATCTATGGGTGCGGAAAAGAGCTTGCCATCCA
AGATGAAGCAAGTATATGTGGCTAAACAGACCCCAAGTGGTAATTCAACGGCATCATGAG
GACGAGCTGCTCGGCTTTAATTTCATCTGCAAAGCAGTCGGGTTGCAGCACATTTGTTCA
GGAATAAAGAAGTTTTGGTTGCTTTTTGCAGCATCTGTTGCATCAGTAGGTGCGTGTCTA
GTATTGAGATTAAGATTTTGTTCAGATATATCTATAGATGTTAGCTATGCTAGGTTTTCC
CAGTGAAGGTTTTTGCATAAATGGAAATGGGATATAGCAAAAGGGAAGGGGGCATGGATA
GTGGTTACTAGTATTTATTTCAGTTGCGGTCCATTGGGTTCCTGTTTGAATTGAACTGAA
CTCTTTGTTGGCTGCAAACTGAGTTGGGGTTTGATGTACTAGAATGTTGTATTCCAATTT
TAGTAATATATGGACCTCGATGCTTCTTC
>Isoform0000008
GGGAAATCCAACCTCCTCTTCTCTCTCATCACACTGAGACTGAGAGAGAGACCCAAACCC
TCCAAAACCCTAGAAATCTGGAACCGCCATTGGAGCTCCACAAAGCTCCACCTTCACCGC
GAAGCAACGCAACCGGGGTCAGCTCTCTACGCCTCTCCTCACCGTCCTTATCCGTAACCT
CCCACACCTTAACCGCTCGGCTAGGGTTTTCTAGTGTCGATTTAGTTTCTGGTTCCCGAT
ATGTGGAACAACGGCCAGATTGTGCCGCCTGGCACCGGTGGCTCGTCGATTCCGCCACCG
CCTGCTGCTCAACCCTCTTATACGGTGCTGCCGCCTCCGGCAGATGCCGAGGCCGTGCTC
GAAGAGAAGGCTCGTAAATGGCAGCAGCTCAATTCCAAGCGCTACAGCGACAAGCGCAAG
TTTGGCTTCGTTGAGACGCAGAAGGAGGACATGCCTCCGGAGCATGTCAGGAAGATTATT
AGAGACCATGGGGACATGTCCTCGAAGAAATTCCGTCATGATAAACGTGTGTATCTAGGA
GCACTTAAATTTGTTCCGCACGCAGTTTACAAGCTTCTCGAGAATATGCCAATGCCCTGG
GAGCAGGTCCGTGATGTGAAGGTTCTGTACCATATTACTGGGGCAATTACATTTGTGAAT
GAGATACCTTGGGTTGTTGAACCTATATATTTGGCTCAGTGGGGTTCCATGTGGATTATG
ATGAGAAGGGAGAAGAGGGATCGTCGACATTTTAAAAGAATGCGGTTTCCACCTTTTGAT
GATGAGGAACCTCCATTAGATTATGCTGATAATCTGTTAGATGTTGATCCTCTAGAGCCA
ATTCAACTGGAGTTGGATGAAGAAGAAGATTCTGCTGTTTATACTTGGTTTTATGACCAT
AAACCTCTAGTCAAGACAAAACTCATTAATGGTCCAAGTTATCGGAAATGGCATCTGTCA
CTTCCCATTATGGCAACTCTCCACCGGCTTGCAGGACAGCTGCTTTCTGATTTGATTGAC
CGCAATTATTTCTACTTGTTTGACATGGAGTCATTCTTTACAGCAAAAGCACTGAATATG
TGCATTCCAGGTGGGCCTAAGTTTGAACCGCTGTATCGGGATATGGAGAAAGGGGATGAG
GACTGGAATGAGTTTAATGACATTAACAAGCTGATTATTCGGTCACCTCTCAGAACAGAG
TACAGAATTGCATTCCCTCATCTCTACAATAATAGACCTAGGAAGGTAAAGCTCTGCGTG
TATCACACACCCATGGTAATGTACATAAAAACTGAAGATCCTGATCTACCTGCATTCTAT
TATGATCCCTTGATACACCCAATCCCCAGCACAAACAAGGAGCGACGTGAAAAGAAAGTT
GATGAGGATGATGACACTTTCATATTGCCAGAAGGAGTAGAGCCATTTCTGAGTGATACT
CAGCTCTATACTGACACAACAGCAGCTGGAGTTTCCCTCTTGTTTGCACCACGCCCCTTT
AACATGAGATCTGGCCGGACTCGCCGTGCAGAAGATATACCCCTTGTGTCAGAGTGGTAT
AAAGAGCATTGTCCTCCTTCCTATCCAGTTAAGGTTCGGGTCAGCTATCAGAAGTTGTTA
AAATGTTTTGTGTTGAACGAGTTGCATCATAGGCCACCCAAGGCTCAAAAGAAGAAGCAC
TTGTTTCGATCACTCCAAGCTACTAAGTTCTTCCAAACTACCGAACTTGATTGGGCTGAA
GCGGGTCTTCAAGTCTGCAAGCAGGGTTATAACATGCTAAATCTCCTAATCCATAGAAAA
AATTTGAATTACCTCCATCTTGATTACAATTTCAACCTGAAGCCTGTGAAAACCTTGACA
ACCAAAGAGCGTAAGAAGTCCCGTTTTGGAAATGCTTTTCATCTTTGCCGTGAGATCTTG
CGGTTGACAAAGCTGGTAGTTGATGCCAACATTCAGTTCCGTTTGGGTAATGTTGATGCC
TTTCAGTTGGCTGATGGCCTGCAGTACACTTTCTCTCATGTTGGTCAGTTGACTGGTATG
TATCGTTACAAATACAGGTTGATGCGTCAGATTAGAATGTGCAAAGATTTGAAGCACTTG
ATTTACTACCGCTTCAACACGGGGCCAGTTGGGAAAGGACCTGGATGTGGATTCTGGGCA
CCAATGTGGAGGGTCTGGTTGTTCTTCCTTCGTGGCATAGTTCCTCTTTTGGAAAGGTGG
TTGGGAAATTTACTTGCTCGGCAATTTGAAGGGCGCCATTCAAAAGGAGTGGCAAAGACT
GTAACTAAGCAGCGTGTGGAGAGCCATTTTGACTTGGAGCTTCGAGCTGCTGTCATGCAT
GATGTTCTTGATGCGATGCCTGAGGGAATCAAGCAAAATAAGGCCAGAACTATATTGCAA
CATCTCAGTGAGGCATGGCGTTGCTGGAAAGCAAATATTCCTTGGAAGGTACCTGGTTTG
CCAGTTCCCATTGAGAATATGATTCTTCGCTACGTCAAGTCAAAGGCAGACTGGTGGACA
AATGTGGCTCATTACAATCGTGAACGTATAAGAAGAGGTGCTACTGTAGATAAGACCGTT
TGTCGAAAGAATCTCGGAAGATTAACTCGCCTATGGCTGAAGGCTGAGCAGGAACGTCAA
CACAACTATTTGAAAGATGGTCCATATGTTACCCCAGAGGAGGCAGTTGCAATATACACG
ACAACTGTGCATTGGTTGGAGTCAAGAAAGTTCAGCCCCATCCCATTTCCACCTTTGTCG
TACAAGCATGATACCAAGCTACTTATCCTTGCTCTGGAGAGGTTGAAGGAATCATATAGT
GTTGCTGTGAGATTGAATCAGCTTCAAAGAGAAGAGCTTGGTCTTATTGAACAAGCGTAT
GATAACCCGCATGAGGCATTGTCTCGAATTAAGCGTCACTTACTCACTCAGCGTGCCTTC
AAAGAAGTTGGCATAGAGTTCATGGATTTGTACAGCTATCTCATTCCAGTTTATGAGATT
GAACCTCTTGAGAAGATTACAGATGCGTATCTTGATCAATATCTGTGGTATGAGGGTGAC
AAACGTCATCTCTTCCCGAACTGGATCAAGCCTGCAGATTCGGAGCCGCCTCCTCTCTTG
GTTTATAAATGGTGTCAGGGAATAAACAATTTACAGAGCATATGGGACACTGGTGACGGG
CAGTGTGTTGTCATGCTTCAGACCAAGTTTGAGAAGTTCTTTGATAAGATTGACTTGACG
ATGCTAAATAGGCTTCTACGTCTAGTCCTTGATCATAATATCGCTGATTATGTCACCGCG
AAGAACAATGTGGTATTGTCCTACAAGGATATGAGTCATACAAATTCTTATGGTCTTATT
CGCGGTCTTCAGTTTGCTTCCTTCGTTGTACAATATTACGGGCTTGTGCTGGATCTGTTG
CTTCTTGGATTGACTCGAGCCAGTGAGATTGCTGGTCCACCCCAGATGCCGAATGAGTTC
ATCACTTATTGGGACACAAAGGTGGAGACCCGACATCCTATCAGGCTGTACTCTCGGTAC
ATAGACAAGGTGCACATCTTGTTTCGCTTCACTCATGATGAAGCCCGGGATCTAATCCAG
CGATATCTCACTGAACATCCAGATCCTAATAATGAGAATATGGTGGGATATAATAACAAG
AAGTGCTGGCCAAGAGATGCTAGAATGAGGCTCATGAAGCATGATGTCAATCTTGGGAGA
AGTGTTTTCTGGGATATGAAGAACCGTCTTCCTCGAAGCATCACAACTTTAGAGTGGGAG
AACAGCTTTGTTTCTGTTTACAGCAAGGATAATCCAAATTTGCTCTTCAGCATGTGTGGA
TTTGAGGTTCGCATACTTCCCAAGATAAGAATGAGCCAAGAGGCATTCAGCAACACAAGA
GATGGAGTCTGGAATTTGCAGAATGAACAGACAAAGGAAAGGACTGCAGTTGCTTTCTTA
CGGGTTGATGATGAACACATGAAGATATTTGAGAATCGTGTGAGGCAGATCCTTATGTCG
TCAGGGTCTACCACATTTACAAAAATTGTCAACAAATGGAATACTGCTCTGATTGGTCTT
ATGACTTACTTCCGTGAAGCGACTGTACATACACAAGAGCTGTTAGATTTACTAGTCAAG
TGCGAGAACAAAATTCAGACCCGTATTAAGATTGGATTGAATTCCAAGATGCCTAGTAGG
TTTCCACCTGTCATATTTTACACACCAAAAGAAATTGGAGGACTTGGTATGTTATCCATG
GGTCACATATTGATTCCCCAAAGTGATCTCAGATACAGTCAGCAGACTGATGTTGGTGTG
ACACACTTTAGGAGTGGTATGAGTCATGAAGAGGACCAGCTGATTCCAAATCTGTACCGC
TACATACAACCTTGGGAGAGTGAATTCATTGATTCCCAGCGTGTTTGGGCAGAATATGCA
CTTAAAAGGCAGGAGGCTCAAGCACAAAATAGGCGTCTGACCCTTGAAGATTTGGAAGAT
TCGTGGGATAGGGGAATTCCTCGCATAAATACTTTGTTCCAGAAGGACCGGCACACACTA
GCATATGACAAAGGGTGGAGGGTTCGTACTGATTTTAAGCAGTACCAGGTCTTGAAACAG
AATCCTTTTTGGTGGACTCACCAAAGGCATGACGGGAAGCTTTGGAACTTGAATAACTAC
AGAACTGATGTTATTCAAGCTCTTGGAGGTGTAGAGGGAATCTTGGAACACACCTTATTT
AAAGGAACATACTTCCCTACCTGGGAGGGTCTCTTCTGGGAAAAAGCATCTGGTTTCGAG
GAATCGATGAAGTACAAGAAGCTGACCAATGCACAGAGATCTGGGCTCAACCAAATTCCC
AATCGTAGGTTCACACTTTGGTGGTCGCCAACCATTAATCGGGCTAATGTATATGTCGGT
TTCCAAGTGCAGTTGGATCTTACTGGGATCTTTATGCATGGAAAAATCCCAACCTTGAAG
ATATCCTTGATTCAAATATTCCGTGCACATTTGTGGCAAAAGATCCATGAAAGTGTTGTC
ATGGATCTCTGTCAGGTTTTGGATCAGGAGTTAGATGCTTTGGAAATTGAGACTGTGCAG
AAGGAAACAATTCATCCCAGGAAGAGTTACAAAATGAACAGTTCTTGTGCTGACATTCTT
CTCTTTGCCGCCCATAGATGGCCAATGTCAAAACCTAGTCTTGTGGCGGAGCCAAAGGAT
GTCTTTGATCAGAAAGCAAGCAACAAGTACTGGATAGATGTACAACTACGATGGGGAGAT
TATGATTCCCACGATATTGAACGTTACACCCGAGCCAAGTTTATGGATTATACAACAGAC
AACATGTCTATCTATCCCTCCCCCACAGGGGTGATGATTGGTCTTGATCTGGCGTATAAT
TTACATTCTGCTTTTGGTAATTGGTTTCCTGGGTCCAAACCCCTGCTTCAGCAGGCAATG
AACAAAATAATGAAGTCAAATCCAGCTCTGTATGTCTTGCGGGAGAGGATACGGAAAGGA
TTGCAGCTTTACTCTTCGGAACCTACAGAACCTTACTTATCATCCCAGAACTATGGGGAG
ATTTTCAGCAATCAAATTATTTGGTTTGTTGATGATACTAATGTGTATCGTGTTACCATC
CACAAGACATTTGAAGGAAATCTGACTACAAAACCAATTAACGGTGCAATTTTCATATTC
AATCCAAGGACTGGGCAGCTGTTCCTGAAGGTCATCCACACAAGTGTGTGGGCAGGACAG
AAGCGTCTTGGTCAGTTGGCCAAGTGGAAAACTGCAGAAGAAGTTGCTGCACTTGTGCGC
TCTTTACCAGTAGAAGAGCAGCCAAAACAAATTATTGTGACTCGAAAGGGAATGCTTGAT
CCACTGGAGGTCCACTTGTTGGATTTCCCGAACATTGTCATAAAAGGAAGTGAGCTGCAG
CTTCCTTTCCAGGCTTGTCTCAAGATTGAGAAATTTGGTGATCTGATATTGAAGGCTACT
GAGCCACAGATGGTTCTTTTCAACATTTATGATGATTGGTTGAAGAGTATATCATCATAT
ACTGCATTCTCTCGGCTGATTTTGATTCTTCGTGCACTTCATGTAAACAATGAGAAGGCA
AAGATGTTACTGAAACCTGACACAACAGTCATTACTGAGCCACACCACATCTGGCCTTCT
CTCTCCGATGATCAATGGATGAAGGTTGAGGTTGCTCTAAGGGATCTGATTCTCTCGGAC
TATGCAAAAAAGAATAACGTGAACACATCGGCTCTGACACAGTCTGAGATTCGTGATATC
ATTCTTGGAGCTGAGATTACTCCTCCTTCACAACAAAGGCAACAAATTGCAGAGATTGAA
AAGCAGCATAAAGAAGCAAGTCAGCTGACAGCAGTTACTACTAGGACTACGAATGTGCAT
GGTGATGAGCTCATTGTCACCACTACTAGTCCTTATGAGCAAGCTGCATTTGGGTCCAAG
ACTGACTGGCGTGTGAGAGCAATATCGGCTACCAATCTCTACCTTCGTGTCAACCATATA
TATGTGAATTCAGAAGATGTGAAGGAAACGGGTTACACTTATATCATGCCGAAGAACATA
TTGAAGAAGTTCATATGCGTTGCGGATCTGAGAACACAAATTGCTGGCTACTTGTATGGT
GTAAGCCCACCTGACAACCCTCAGGTCAAGGAAATTCGCTGCATTGCCATGCCACCGCAG
TGGGGAACCCACCAGCAAGTCAATCTTCCAACAGCTCTTCCCGAGCATGATTTTCTCAAT
GATCTGGAACCTTTGGGATGGATGCACACACAACCAAACGAACTTCCTCAGCTTTCTCCT
CAGGATTTAACCTCTCATGCTAAGATCTTGGAGAACACCAAGCAATGGGATGGGGAAAAG
TGCATCGTCTTAACTTGCAGTTTCACTCCTGGTTCCTGCTCGTTAACTGCATACAAACTC
ACTCCATCTGGTTATGAGTGGGGACGGGTCAACAAAGACACAGGAAGCAATCCACACGGT
TACCTCCCAACTCATTACGAGAAGGTCCAAATGCTTCTCAGTGACAGGTTCCTTGGTTTC
TATATGATTCCTGATAATGGTCCATGGAACTACAACTTCATGGGTGTGAAGCATACTCAA
GGCATGAAGTACGGGGTCAAGCTTGGGACACCAAGGGAGTACTATCATGAGGACCACCGG
CCGACCCATTACCTTGAGTTTAGCAACATGGAGGAGGGTGACACAGTGGTGGGAGATCGT
GACGATACCTTCACATAAGTAGTCTTTGTTAACTGGAGTAGTGTAGCCTACCCGTTTGTA
ATGCTTGTGCATGTTTTTGGTGAAGGCCTGTAAATATTTGATACAGAGAGGCAGTTTACA
AGTTTTTGATATGTTAAAACAGATAGGAATTGCTGAGTTATCAACGGTAAACAATATATG
CTAAGCATTCCTTT
>Isoform0000009
GGGGAAAACAAACAAAAAAAAAGAGCCAAAGTTTCATCACACACTCTTTCCTCTTCGTCT
TCGTCACTCCCTATTTTGATTCCGCCGGAACCCTAATTCGATCTGCCGGAAACTCCACCA
CTCCGATGAGCGTAAGATTGGGGAGAAGCTGAGGGCCGGATTTCGTCACCGGATGGAGGG
AGGGATTTACCCATGGATTATGATGACAGTGATTTTCAAAGCCAGAATCTCCATTTAGCT
GGTGAAGGGAGCACCGATTGTCCTCCAGTTTTACAGCCATATGGTCTTCCCAAGTTTGAT
TTTGATGAGGGGCATTTGAGGTTTGATAGTTTGGTTGAAACTGAGGTTTTTCTTGGCATT
GAGAGTAGTGAAGCTAACAACTGGATTGAGGATTTCTCTCGTGGGAGTAGTGGGATAGAG
TTTAGTCCAAGTGCGGTAGAATCGTGCTCTATATCAAGGCGAAACAATGTTTGGTCTGAG
GCCACGTCCTCAGAATCTGTTGAAATGCTATTAAAATCTGTTGGGCAGGAAGAAATAATT
CCCGCTCAGACTATCTTTGAGGAATCAGATGCGTGCAAGGAAGTGGGCTGCATAAAGCAA
ATGGAGCCGAATTTGAAGAATGATGATAACATTCTCACTGAAATAGGGGATGTTAGAGAT
CTAGAACATTCTACTTCACTGCCAGATGAGATTGCCGGAAACCTTTCTGGCGTACAGGAT
GTTGGAGATCAGCCTCGACTTGAGGATGCTTCACAAACTCGGGAAGTTGAATTACCGGTT
GATGGGAATTCAATTGTTTTGGATCCAAATTCTATCGGTGATCAGGACAGGCTGCCTGTA
ACTAAAGGGTGTCTGTCTGATGAGAAAGGAAATGATGTGAATAATATGGAAATTGATAAT
TTGTTTGATTATCCTCCAGATAATAAAATGCATGAAGATTCATCTGCTTCAGAGATGCAA
GTTGATATTGTGATGACTTCTGTGCAAAGTTTTGTGACAAGTAGTGATGATTTAAATAAT
CAAGATGCTCCACATCATATAATGGATATTAGTGAAGAGAATCCAAGCGGTCATGTGGCA
AGCATAGATATTCAAGGTAGTAATGATTTGGACAAACCTCATTGTCCAGCATCAGAGGTG
GACTGTGTAAAGGAAGAAATTGCAAATGAAGATACTGTTACTGATGTGCAGGAAGCAGCT
AATGTTTTGATGCAAGGGGATTTTATTCTACCTACAATGGGTGGATGCAGTGATAGTGAA
TATCCTGGAGTTCTTACTGAGACCAATAAATGTGAAGATATGGTAGTGTTTAAGGACACT
GATGTTGATCGTGATCAATCTACAATGACCAACACAAATGAGCTTAGGAACAACCTTGGC
GAAGTTTCTTCGAGTCCTGATCATATCCTGAAAGGAGAATCTGACTTACAGACAGTGGAC
AGATGCACTGACAGGGAACACCCTGGAGTTCTTGATGAGACCAAGAAATGTGAAAATGTT
ATCTCTATTAAAGATACAGATACTGATAGAGTTTCATCGAATTTGAACCAAAATGACAGT
GGTTATGGCTCTGAGCTTCAGAACAGCAATGCTGGAGTTTTGTCTGGTTTAGATCCTAGC
CTGAAAGGGGATTCTAGCTTGCATACAGTGGATGTATGCAGTGACAAGGAATCCCCTGAA
GTTCCTGCTGATACCGACAATAGTGAACATGTGGTCCCGTTGAAAGATACAGATATTGGT
GGTGATCAATCTAAATTTCATGCACATAGGTTATCTCCAATGGCCTACGGGAGTGACACA
GGGCATGCAGTTGAACTTGGCAACAGCATTTCTTCCTGTGTAAGCCCTATATTGACAGCG
GATAATGACTTACATACAGTGGACACAAGCAGTCACAGGAAATGCTCTGATGCTCCTGCC
GAGACCACTAAATCTGAAGACATGGTGTTGTCAAAAGGCACAGATACTGCCGGTGAACAT
TCTAACATGAGCCCACATGTTTTATCACCTGTAGCCTACGAAAGTGATACTGTGTGTCCA
GATGAGGTCGGGAACAGCAATTCTGAAATTCCTTCCAGTCTAGACCCTAGTTTGAAGGTG
GATTCTGGAAAGAATAGCGAGGAGGATGGAATGAAAAGTGGTGGCCAGTCCCTTGATAGT
GAGAGTTTGGTCAGAAAGTCTGAGGCTTCTATGACAGTCATTGAGGAAACTGATGTTTTT
AAAGGAAAAAGTGATGAGATTCGGGAAGTTTATTCTTCAGCTGAAATGCCTAGTGAACTG
CATGTGACTGGAGCTTCTAAAAGTCCTTGTGATGCTGTTGGAGTTTCTGCTGAGGAATTA
AATGTATCGTCTTATAATCTGGGAGAGAATACAGAAAGGTGTTCTGATAATGAAGTTTAC
AAAGAAGGCATATCTGGAAAATGTGACCTGGACCTCTCTTCCATTGAAAAGGATACTTCA
AAATCACTCATTGAATCTAATATTATGGATTTGGAGCTTGTCGGATCTGTTGGTAAGGGA
GATGGGTTGTCAAGGATTCTTGAAGATTCTGCAGAGAAAGATGTGATTCCAACACAAAAT
CATGATGTTGATGGCAGTGCATCAGTGGCTGATGTTCCCCTTGAAAGTTGTGATTTGGCT
TCCTGTGGCACAGTGGCTTCTGAGAATGTTGCAACCACACATATTCATAATGTATTATTA
GTGGATCCTGCAGCACCTTCTCCTGCTATGGGATCACACTCGGACAATAAAGAAGAAACT
GCAATTGAAATATCCAAAGATGTAAGTTTGTCATGTATTATGTCATCACCTATGGTAGAA
TCTGGCCGAGGCCCTGCTTGTGAAGCTGAAAAAGGTGCTTCCTGTGATTCTGCTGGGCAA
CTATTATGCAAGACGCTTGATCAGTCTCTGCCAACTTCAATTGGTTGCTATACTGAAAGC
CAAATTGAACCTGGAGCAGCAGTTGCGAACGAGATTAGTAAGAGAAGCACAACGGATGTG
GAACTAAAACGAGGTGATGATTCTGCAACTCATGATGGAGCAACAACAGAAAACAAATTT
ACCACAGAAGACAAGTCTGAAAAGTCATCAGAAAATGTTAAAGGTGATGCTTTTGGAAAT
TTCGAAGGTCCAATGCTTTCTGTTTGTTTGCCTGAATCTTGTTCCAAGTCTGCTGATCCC
AGCCAGCCTGGTTGTGGTTCTCCCAAAGCTCTTAGAACAACTGCGATTCCTGTGACTAAA
CATGGGATAGGCAATCTCAAGGAGTCAACAAATCAGAATGCCGCAAACACTGACGTAGTT
GGGGATAGCAGCAAACGTTCTTCTAATTCCTCAAATCCAACTGGAAATGATGTCTCCAAA
GTTCAGAGATATGGCACCTCAGATGTCACTTCCCTTGCAGATTTTCCTATAGGGTTTGCT
GCCAACAGCCCGCAGCCCTTGCCTGCTACTTCAGCTCCCAAAATTGTAGAGGGGTCTCAA
ACAAATTATGGCTCAGGCCAGATAGATGCAAAGATGTCACAAGTAATTTCTGTTGGAGGT
GATGGAGAGATTGCAAGTGGTGGTTCTAAAGGTACCACAGAACGGAAAAGAAGGCGATCG
TCCACTAAGGGAGCAGGCCAAGAGAGTGCTAAGAAGGGAACTGCGAAAGCAACAACTCCT
ACAAGACAAGTAGAAAGGGGAGACATATCTAGCAGTGTGTCCCTTGGGAAATCTGGAATT
TTCCAGTTTGCACAGCCAAATGAGATACAGTACTATGGGCTTGTGGATAGTAGCTCAAAA
ACTTATTCCATTCTTACTAGTTCAACATCTAGTCTGCCAGATCTGAATTCTTCTGCTCCA
GCATCTCTAGTATTTCAACAGCCTTTCACGGATCTGCAGCAAGTGCAATTACGTGCTCAG
ATATTTGTTTATGGAGCTTTGATTCAAGGAACAGCACCTGAAGAAGGTTATATGGTGTCA
GCATATGGAGGACCTGATGGTGGAAGGAGTATCTGGGAGAATGCGTGGCGCATGTGTGTA
GAGAGGCTGCACAGTCAAAAATCCACTCCTATTAATCCGGAAACCCCTTTGCAGTCATCC
TCCGACCTGAGATTTACTGGTGGTAGGGTTCCTGATCAAGCTGTTAAACAAAGCGCATTC
CAGGGTAAAGTTATCTCCTCGCCTGCTGGTCAAGCCAGCACCAAGGGTATTCCACCTCCT
GTGAGTCCCATGATACCAATTTCATCACCACTTTGGAGTATTCCTACCCCTGGTTGTGAG
GCGCCTCAATATGGTGTGCTGCCAAGAGGTTCGCTAATGGAGTACCAGCAGGTCCATACT
CCACTGCTTCCTTTCCAAACATCACCCATAAGGAACATTGTTGGACAAAGTTCTTCGTGG
ATGTCTCAGTCCTCGTTTCGGGGTCCCTGGGTTGCTTCCCCACAGACATCTGCAGCTGAA
ACCAATATTCGTTTCTCAGCATTTCCTAGTACAGAGTCGGTTCTGCTGACTCCTGTTAAA
GAAACAACTTCCTCACAAGTATCCAGCATAAAGCATGCCTCCTCAATTGTTACTGGTCAA
ACTGGGGGTATAACCAGTGTTTTTGCAGGGGTTTCTCCACTACTTGACCCAAAGAAGGTA
GGAGTAGCATCCCCTGGCGAGCCATCCTCTCAACCGAAGTCTAGAAAAAGAAAAAAGGTG
TCAGATTCTAAGGAACTTGGTCAGATTAGTTTGCAGCCTCAATCTCAACCTGAGTCAGCT
TTAGCTCTTGCTGTTACTAGTAGTGTACCTACATCTGTTGCAGTCACCACCCCAAGTACC
TATGTGTCTAACGCCATGCCAGAAAACTTGGCTATGTCAGTATCCTCTGATCACCTCAAG
AAAGCAGATCTTGGTTTGGAGCCGAGGGCAATTTTATCAAAAGATACTCTTAGTAAAGCT
AAGGAGGCTAGGGAACAAGCAGAGGAAGCTTCTGCTCATGCTGCTGTAGCTGTTGGTCAG
AGTCGGGAAATATGGAGTCAGTTGGACAAGCAGAAACATTCCAGATTGACATCAGATGCT
GAAGCCAAATTAGCTTCTGCCGCTGTTGCTGTAGCTGCCGCCGCCGCTGTTGCAAAAGCT
GCAGCTGCAGCTGCCAACGTTGCAGCAAATGCTGCAATGCAAGCAGTACTGATGGCTGAG
GAAGCCTATGGGAATCAAAGCGAAAGTTTGATGGATTTGAGTACTGATGCAATGAATTCA
TTGGGATTGGCTGCTGCAGGAACAGTTTTTAGGGCTGAGGATGGAACAAACAGTTCAAGT
TCAATCCTTAGTGCTGCCAGGGAGGCTGCTAGAAGGAGGGTTGAAGCTGCATCTTCAGCC
TCAATGCGAGCTGAAAATATTGTTGCCATAGTAAAAGCTGCTGAGCTAGCAGCAGAAGCA
GTATCCCATGCTGGAACAGTTGTTGCCATGGGTGATCCTTTGCCATTGAGCGAGTTAGCA
AAAGCTGGTCCTGAGGGTTATTGGAAAGCACCCTTAATATCGTCAGAGTTGGTTAAGAAA
TCAAATGATGGAATGAGAGAACAATTGAATTTTTCCACTCCTGGATCAGAAGATTCAGAT
AAGGAGGAAACACAGATGTCTGTAGCTAAGAAATCACCTATAGTCAGTGAAAGGGTTACT
GAGATTACAAAGTCTGCTTTGCCCACTGCTGGGAAAGATAGCATTGTGGAGGGTTCTCAA
GTAGAGGTTTTCAAAGAAGGGGGTGGATTTGCAGTGGGCTGGTTCACAGCTACTGTACTG
AGTTTACAAGATGGCAAAGCTTGTGTATGTTACACTGAGCTTCAGTCAGATGAAGGCTCA
GGAAAACTACAGGAATGGGTGGCACTTGACAGCGAAGAAGATAAACCACCCAAAATACGT
GTTGCTCGCCTTCTTACCCCCTCCCTTGAAGGGACAAGAAAAAGGCGGAGGGAAGCAATG
GCAGATTATGCTTGGTCTGTTGGAGACAAGGTTGATGCGTGGATACAAAACAGCTGGTGG
GAAGGAGTTGTGATGGAAAAAAACAAGAAAGACGAGACAATACTAAAAGTGCACTTTCCA
GCTCAAGGGGAAACGTCACATGTTAAAGCTTGGCATCTTCGGCCTTCTCTGATTTGGAAG
GATGGGAAATGGGTTGAATGGTCCAGTCTGCAGAACGACGGCTCATCCATGGAGGATGGT
TTGCCACTGGAGAAGCGAATCAAATTGGGCAGTCCTGCAGTGGAAGGAAAAGGGAAGGAG
AAGACCTTAAAAGGCAATGGTCTTGATTCAGGAAAACCTGAAGAGCCAAGGTTGCTGAAT
TTGTCTGCAAATGAAAAGGTATTTAATATAGGCAAGAATACCAGGACCAAAAATAAGCTT
GATGGAGTCCGAACAAATCGGACAGGGTTGCAGAAGGAAGGATCGGTAAAATTTGGTATT
CCGAAGCCCAAAAGAAAGTTTATGGAAGTTAGCAAGCATTATGTGATGAATCAGACTAAT
AAGGTTAATGAGTCCAATGATTCAGTGAAATTTGCGAAATATTTGATGCCACAAACATCA
GGTTTCCGTGCATTGAAAAATACCTCTAAGTTTGATTCAAAGAACAAAGAGGGGGCTGAT
AACAAGCTAAGGGGTTTTAGATCTGAAAAGCAGCGATATATATCGGATAAAACAGTTCCT
CCGAAGGACAACTTGTCAACGGATTTAGTTTCTGCTGCTGATGGCTCTAGTAAGTTGGAC
CATACAAGAAAGATCAAGGACTCTGTAAGACAAGCAGAGGGTTTATCCGGAAACCGCAAC
ATATTTGAGACAGGATCAAGTTATAGCTCAGATGGAAGAGCACAGGGAGCATCCATGTTT
TCTTCACGAACACCCTTGTCAGATTTTCCTTCATCCAAGAAGGTAGCCACTACAAGTGCT
AAATCTGAACGAGGAAATAAAGGAAATTTTGCACCAGTTGTTGGGAAGTTGGGTAAAATT
GAGGAGAACAAAGGTATGAGTAGTAATCCTGTAAAGTCAACTTCTGAAGTTGTCGAGCCC
CGTAGATCAAATCGCCGAATTCAGCCAACATCAAGACTATTAGAAGGACTGCAAAGTTCA
TTGAGCATCTCAAAGATTCCTTCCGTGTCACATGACAAGGGTCCAAGAAGTCAGAATAGA
AATGCTTCTAGAGGTGGTAACCATGATTGAGAAGAGCTCTTTGAATGTCGGTTTTTGATG
GCAAGGGAAACATACCCAGCATATTGTGCATATTGATCATAGAGAAGCGTAGGATGGAAA
CTCTTGCTTCCTTGGTTTGAAGGTCGGTAAAGAAGTAGTCGAGAGTAGATGTTCATAATG
ATTTTAGCCTTTGTTTCACAGTTAATGGTCTTCTTAGGTGGTCTGCCCCTGATAGGTTGT
ATATGGAAATTGTCCATGTAATTTGGCCTGTTGTAATGCAAGGAAGATTTTCAGATGATC
ATTAAATTATTAATCAGCAACTTGATGGGAATCATTTGCTTTTTTATTTT
>Isoform0000011
GGGTTCAGCTCCTCCTCCATGCCCACCTCCAAACCCTAGTAATCAGTTCCCAAAATGACC
CATTTCCCCTGAATTCACTGCCATTCTAGCCAATTGAGGCCACTGGGTGCCCAGCTCATT
AGCAAAGTTGGAGTCTTTCCACTGAATAAGGAAGTTGGGGGGAAATGCATGTGTTATCTA
AGTGAGGAGAGAAGGAAGCCATGGAAGGAGACGAGCGTCACGTGCTGCTCGCATGTTTGA
TTTCAGGAACCCTTTTCTCCGTTCTGGGTTCTGCTTCCTTTTCTATACTCTGGCTTGTCA
ATTGGAGGCCCTGGAGGATCTACAGTTGGATATTCGCCAGGAAATGGCCAGATATCTTAC
ATGGTCCCCAGCTGGATATAGTATGTGGTTTTCTCTCGCTCTCGGCATGGATTCTTGTCA
TTTCTCCAGTTCTTGTACTAATCATTTGGGGAAGCTGGCTAGTTTTAATATTGGATCGAC
ATATAATTGGTCTGGCTGTAATTATGGCTGGTACTGCTCTTCTACTGGCTTTCTATTCAA
TCATGCTCTGGTGGCGAACACAATGGCAGAGCTCAAGGGCTGTTGCTATTCTTCTTCTTC
TTGCCGTTGCTCTTCTCTGTGCCTATGAACTATGTGCTGTATATGTTACAGCTGGTTCAA
AAGCATCTCAGCGGTATTCTCCTTCCGGTTTCTTTTTTGGTGTATCAGCAATTGCCTTGG
CAATCAACATGCTCTTTATCTGTAGAATGGTGTTCAATGGAAATGGCTTAGATGTAGATG
AGTATGTGAGGAAGGCATACAAATTTGCTTATTCTGATTGTATAGAAGTGGGTCCTGTGG
CTTGTTTACCAGAACCACCAGATCCAAATGAGTTATATCCTCGACAATCTAGCAGGGCTT
CACATCTTGGGCTTCTTTACCTTGGCTCACTTGTAGTTCTTCTTGTGTACTCAATCCTGT
ATGGTCTTACTGCAAAGGACTCACGTTGGCTTGGAGCCATTACATCAGCTGCTGTGATAA
TTCTTGATTGGAACATGGGAGCGTGTTTATATGGGTTTGAACTCCTTAACAGTCGTGTTG
CAGCGTTATTTGTTGCTGGAACATCTCGAATATTTCTCATTTGCTTCGGCGTTCACTACT
GGTACTTGGGGCACTGCATTAGTTATGCAGTTGTAGCATCTGTTTTATTAGGTGCTTCTG
TTTCTCGTCATTTATCTGTAACAAACCCATTGGCTGCAAGGAGAGATGCCTTACAGAGTA
CTGTGATACGACTGAGAGAGGGTTTCCGCAAAAAAGAACATAACAGTTCATCAAGCTCGT
CTGAAGGTTGTGGCTCAAGCATGAAACGTAGTGGTAGTGTTGAAGCAGGTTGCCTCGGTA
ATGTTGTTGAAGCAAGTAACAGGAGCACAACACAGAGCACAGTTGATGCTAATAACTGGA
GTAATGTTCTATTACGAACTGCGAGTTCTCATGAGGGGATTAATAGTGATAAAAGCATAG
ATAGTGGGAGGCCAAGTATAGCATTGTGTAGCAGCTCCTGTCGTTCAGTAATCCAAGAGC
CGGAAGTGGGAACGTCCTTTACTGACAAAAATTGCGATCAAAGTAGCACCTTGGTGGTTT
GTTCTAGCAGTGGTCTTGAAAGCCAAGGCTGTGAATCCAGTGCATCAAATTCTGCAAATC
AACAAACTTTGGATTTGAATTTAGCTTTTGCTTTGCAAGAAAGGTTGAATGACCCCAGGA
TAACATCTATGCTAAAGAAGAGGGGAAGACAAGGTGACCTTGAACTAGTTAATCTTTTGC
AGGATAAAGGATTGGATCCTAACTTTGCTATGATGTTGAAGGAGAAGAGCTTGGATCCAA
CCATTCTGGCATTACTTCAAAGAAGCAGTTTGGATGCTGATAGAGATCATCGTGACAATA
CAGATATCACCATAGCTGACTCAAATAGTGTGGATAATGGTTTACCCAATCAAATATCTT
TATCAGAAGAACTGAGGCTTCATGGGCTTGAAAAATGGCTCCAATTATCTAGGCTTGTTT
TGCACCATGTAGTAGGTACTCCAGAGAGAGCATGGGTTCTCTTTAGTTTTGTTTTCATCC
TTGAAACAATTGCTGTGGCAATTGTCCGTCCAAAGATAATCAAAATAATAAATGCGACCC
ATCAACAGTTTGAATTTGGGTTTGCGGTGCTGCTGTTATCTCCTGTCGTCTGTTCAATCA
TGGCTTTTCTTCGATCGCTTCAAGCAGAGGAAATGGTCATGACCTCTAAGCCGCGCAAGT
ATGGTTTTGTTGCTTGGCTGCTGAGCACCTGTGTTGGATTATTGCTTTCCTTCTTGAGCA
AATCATCAGTTCTTCTGGGACTGTCATTGACTGTTCCCGTCATGGTGGCATGCCTTTCTG
TTGCCATTCCAACATGGAACCGTAATGGCTACCAATTTTGGGTTCCTCAATTACATTGTG
CAGGTTCTGCAGGGAACCAACAAATTCGGGGAACAAAAGAGGGTGTTATTCTTGTCTTCT
GCACAACATTATTTGCTGGATCTGTACTAGCTCTTGGCACAATAGTGTCTGCAAAGCCCT
TGGATGACTTGGGATACAAAGGATGGACGGGTGAACAGAAAAGCTTTACATCTCCTTATG
CATCATCTGTGTACATTGGCTGGGCTATGGCTTCTGCGATTGCTTTAGTGGTTACTGGTG
TACTGCCGATTGTTTCATGGTTTGCATCCTACCGGTTCTCCCATTTTTCTGCTGTGTGTG
TCGGGATATTTACGGCTGTCCTTGTGTCATTTTGCGGTGCATCTTACATCGAGGTTGTGA
AATCTAGAGATGACCAAGTTCCTACAAAGGGTGACTTCCTTGCTGCTTTACTTCCTTTAA
TTTGCATTCCAGCATTTCTGTCTCTGTGCTCTGGGCTGTATAAATGGAAGGATGATAATT
GGAAGCTTTCTCGGGGTGTGTATATCTTTGTAACCATAGGTCTTCTTCTTCTGCTCGGAG
CAATATCAGCTGTTATAGTCGTAGTTACACCATGGACGATTGGGGTATCATTTCTTTTAG
TTCTACTCATGATTGTACTGGCTATTGGTGCTATACATCATTGGGCCTCAAACAACTTTT
ATTTGACAAGGACCCAGACATTCTTTGTTTGTTTCCTCGCTTTTCTTTTGGCACTGGCTG
CACTTCTTGTTGGATGGTTTGAAGATAAACCATTTGTCGGTGCTTCTGTTGGCTACTTTT
TGTTTTTGTTTCTTCTTGCCGGGAGAGCATTGACTGTTCTTCTTTCACCTCCTATTGTTG
TTTATTCTCCAAGAGTTCTCCCTGTTTATGTTTATGATGCTCATGCAGATTGTGCAAAGA
ATGTCAGTGCTGCATTTCTTGTGCTTTATGGGATTGCATTGGCAACTGAGGGCTGGGGTG
TTGTTGCGAGTTTGAAAATTTATCCACCATTTGCTGGTGCCGCTGTATCAGCAATTACTC
TTGTTGTATCCTTTGGGTTTGCTTTCTCTCGTCCCTGCTTGACCCTCAAGATGATGGAAG
ATGCCGTACACTTTCTTAGTAAAGAAACCGTTGTTCAAGCGATTGCTAGATCTGCCACCA
AGACCAGAAATGCTTTATCTGGAACTTATTCGGCTCCACAGAGGTCTGCCAGTTCAGCTG
CTCTTTTAGTTGGAGATCCCACGATAATGCGTGATAGGGCAGGAAATTTTGTGCTTCCCA
GAGCAGATGTCATGAAATTGAGAGATCGCTTAAGAAATGAGGAGCTAGTTGCAGGATCAT
TTTTCGGAAGAATGAGATATGGAAGGACATTCCGCCATGAGCCACCTAGTAGTATCGATC
ACAGAAGAGAGATGTGTGCTCATGCACGAATATTGGCTTTGGAAGAGGCGATTGATACTG
AATGGGTATATATGTGGGATAAATTTGGTGGTTATCTGCTTCTTTTGCTTGGTTTGACTG
CTAAGGCAGAGCGAGTACAGGATGAGGTACGCTTGAGACTCTTTCTTGATAGCATAGGAT
TTGCAGACTTAAGTGCCAAGAAAATAAAAAAGTGGATGCCAGAGGACCGTAGGCAGTTTG
AGATTATTCAGGAGAGTTACCTAAGAGAAAAGGAGATGGAAGAGGAACTCTTGATGCAAA
GACGTGAAGAGGAGGGGAAAGGCAAAGAGAGAAGAAAGGCTCTCTTGGAGAAGGAAGAAC
GCAAATGGAAGGAGATAGAAGCGTCTTTAATTTCTTCTATTCCTAATGCTGGCAGCAGGG
AAGCTGCAGCTGTGGCAGCTGCAGTGCGTGCAGTAGGGGGTGATTCAGTTCTTGATGATT
CTTTTGCTAGAGAGAGAGTTTCAAGCATTGCGCGTCGGATACGCACAGCTCAGCTAACTC
GGCGAGCACTTCAGACTGGAATTTCGGGTGCTGTATGCGTTCTAGACGATGAACCGACAA
CAAGTGGCAGGCACTGTGGCCAGATTGAATCCAGTGTCTGTCAAAGTCAGAAGATCAGCT
TTTCCATTGCAGTGATGATTCAACCCGTGTCTGGGCCTGTTTGCCTATTAGGCACTGAGT
TTCAAAAGAAAGTTTGCTGGGAAATATTGGTTGCCGGTTCCGAGCAAGGAATTGAAGCTG
GACAAGTTGGGCTTAGATTGATCACTAAAGGCGACAGACAAACTACTGTTGCAAAGGAAT
GGAGTATTGGTGCAACTAGTATTGCAGATGGAAGGTGGCATTTGGTAACAATGACAATTG
ATGCTGATTTAGGTGAGGCCACTTGCTATCTCGATGGTGGTTTTGATGGCTACCAGACCG
GTTTACCATTGCATGTGGGCAATACTATTTGGGAGCTAGGAACCGAAGTTTGGGTAGGTG
TTAGACCGCCTACAGATATGGATGCATTTGGGAGGTCAGATAGTGAAGGGGCTGAGTCTA
AGATGCATATTATGGATGTGTTTTTATGGGGAAGGTGCTTAACGGAGGATGACATTGCTG
CTCTCCATGCAGCTGTTGGGTCAGCTGACACTAGTATGATAGATTTTCCTGAAGATGCTT
GGCAGTGGGCAGATTCACCTTCTAGAGTTGATGAATGGGATAGTGATCATGCCGAAGTAG
AACTATATGATAGGGATGAAGTTGATTCGGATGGGCAATATTCAAGTGGGAGGAAAAGAA
GGTCAGAACGTGATGGAGTTCTGGTTGATATGGATTCTTTTGCCAGGAGATTTAGGAAAC
CTAGGATGGAAACACAAGAAGAAATAAATCAACGTATGCTTTCTGTTGAATTGGCTGTCA
AAGAAGCTCTCTGTGCAAGAGGAGAAACAAATTTTACTGATCAGGAGTTTCCTCCAAATG
ATCAATCATTATTTGTAGATTCAGAAAATCCCCCCTCAAAGTTGCAGGTCGTTTCAGAAT
GGATGAGGCCTGCTGATATTGTAAAAGAGAGCAGGCTTGGTGCTCGGCCCTGCTTATTTT
CTGGCACTGTGAATCCTTCTGATGTTTGTCAGGGTCGACTGGGTGATTGTTGGTTTTTGA
GTGCTGTTGCTGTTCTGACGGAAGTTTCTCGAATATCGGAAGTTATTATTACTCCAGAAT
ATAACGAGGAAGGAATCTACACTGTCCGCTTCTGTATTCAGGGTGAGTGGGTTCCTGTTG
TTGTTGATGATTGGATTCCATGCGAATCACCAGGTAAACCAGCATTTGCTACTAGCAGAA
AAGGTAACGAGTTGTGGGTCTCTTTACTGGAGAAGGCATATGCCAAATTGCATGGCTCCT
ATGAAGCTTTAGAAGGTGGACTTGTCCAAGATGCTCTTGTAGACCTCACTGGAGGTGCGG
GGGAAGAGATTGACATGAGGAGTGCTCAGGCCCAAATTGATCTTGCGAGTGGTCGATTAT
GGTCTCAGTTGTTGCGCTTCAAACAAGAGGGATTTCTTCTGGGTGCTGGAAGTCCATCTG
GTTCAGATGTACATATTTCCTCCAGTGGCATTGTCCAAGGTCATGCTTACTCATTATTGC
AGGTGAGAGAGGTGGATGGTCACAAGCTTATTCAGATTCGGAATCCATGGGCCAATGAAG
TCGAGTGGAATGGCCCTTGGTCTGACTCATCGCCTGAATGGACTGATAGGATGAAGCACA
AGCTGAAGCATATTCCACAGTCAAAAGATGGCATATTCTGGATGTCCTGGCAAGACTTCC
AAATTCATTTTCGATCAATATATGTTTGCCGTATCTATCCCCCAGAGATGCGCTACTCTG
TTCACGGCCAATGGCGAAGTTATAGTGCTGGTGGTTGCCAAGACTACGAGACATGGCATC
AAAATCCACAATTCCGATTGCGGGCCACAGGGCCAGATGCCTCATTTCCAATTCATGTAT
TCATTACATTGACACAGGGTGTGAGCTTCTCAAGAACAGTTGCTGGTTTCAGAAACTATC
AATCCAGCCATGATTCAATGATGTTCTATATTGGGATGAGGATACTCAAAACCCGAGGCC
GCCGAGCTGCTTACAATATATACCTACATGAATCAGTTGGTGGGACAGATTATGTTAATT
CACGAGAAATATCGTGTGAAATGGTTTTGGATCCAGATCCAAAAGGTTACACAATAGTCC
CAACAACTATACACCCTGGCGAAGAAGCTCCATTTGTTCTTTCAGTTTTTACAAAAGCAT
CAATAACCTTGGAAGCCTTGCACTGATGGCTCTTCAGTTATATACTTCTCCTTTGTTCTG
AGAGCGCATATGCAGGGATTTGAATGCTTGGGCTGGATGTGGACTATGTTTCCCTGCTGG
CAGGTTATGGGCCACAAATCAGAAATGATGACAAGGCCAGACATACACTATGTAAGCGAG
TATCTCACGACTTCAAATGCAAAGATGGGCCAGGTAACAGGTGATACCCTACGGCAGAAC
TCAGCTGTGAGCTCAGTCCCATCCAAGTGTCAAGAGTTCTCAGTGAGAAGAATCAGTAAG
ATTGAATGCGATGATGTGATGTGAACTGGTGCTTGTGAAACTAAAAACTAAAGGCTCCCT
TGACTTGGCCGCCAAGTATATCTATCCTTCACTTCTGCAGTATCAACCAGGGAAGAGGGC
TTTCTGTGGGTTTTGTAAGTTTATGTATGTGTACATACAAGTAACTGTTTTGTAGGGATG
GATATAGGATAGAGTTGATCTTGTATATGAGGGGGAAATAGGAGGAAAGGAATAGGAATG
TTTAGTTCAAGGGAAATATAAGTTAGCAAATTTAGCTAGAATCCTGTGTTGTTCAAGCCG
ATGCAGTTTTGAATTTGAGGGTGTCATATTAGAGCCATTAATTGTACAAATATTTGACAT
TTTCAATGCAAGCTGTATTGTTTCATAC
>Isoform0000013
GGGGACATCAAAACCAGAGCCCCCCTTCACCATCATCTGAAGTTCTGAACCACCAGTCCA
CCCTGAATTGCTGATCATCTGTAATTGGGCAAATAGTAACTATATCTGTCCCTATAGGAT
TGCTTTTAGCCTTTGATTGTGTGATTGTTTACGCCGGCTGGAGAGTTACTTGGACAGTTG
GAGAGATGGTACTCAACGGCAAACCCCGCGCAGCTGCGCCGTTGGGCTTTTATTTCTTTT
GCAATCATAAATCTGTTAACTTTCTAGGGCCATATTTTCACAATTTCGGGCCCATCCAAA
CGGGTATGACCTTTTGCAATCACACGGGCTTGATTATTTACCGGGCCCATCAAAATTCCG
GGTCGAAAAGTTTTGATTATTTATTTTTTGAAAGGATGAGATTTTTTTTTTAACTGTCCT
CGTAACTTTTTCTTGTTCAAATTATGGTGGCAAAGTGTGCAAACAGTCTGATCGAGCTAC
GTCGAGAAGCTCTCCCCAAGAGTTGTTTTTCACAAACTAATGTTTGAATTCTGGTCCAAT
TTGCACAAACTAATGTTTGAATTCTGTTCTAATTGGACCAGTCCCAGCTCACATTCATCG
AACTTACCCATTGGATCAAACTTCATGAGTTGATCTCACTAGTATTTGAGCTACATTTAA
GAAATGGGTCTTAAAGATATATTCGAAACTAGTTAAAAATAAATATTTCATTACACCACA
TTATTTTTTTTAAAAATTTTATTAAAATCCTTTAACTTGTCCCATTTTTACTTATGATCT
CACTTAAGCTACCTCAGGCTGCTAAGTTACATACCGCAAATCATCTTTCATCGTCGTATT
TTATTATAATATCTGTCATGAATTAATATTTTTCACAAGAACAATAACTAAAGAAATACA
TAATGAAACCACATTAAACAGTGCAGTGGATGCATTGAGTTTCACCACTAGAACTTAATG
ATATAGAAACCCCAAGTCATTGTTTCGAATGTTGGTGTGCCTAATGTAATTGCTAAATTA
TAAATGTGGCCATATAAGAGGCTACAATGCCCTATTGGAGGTCTCCCAGCAGATTAGTCT
TTAGGCCTAAGAAACCTTTGAGATACCGTGAACGATTCGAAACGAGGGAATTTAATAATT
TTTATTTTTGTTTTATTTTTCGTATGGCGATGTAACCGTACATGTCGCTCTCTCTGCATT
GGAAATGGACCGATCTGTTTCCAAAAAATCCATTTTATAAAAAAATAAAATGCACGGCCA
AAACAGAACACGCAAAAAGTAACGGAAAATATGGACCGTTGTTGGGAAAGGTTCCCGGGT
AAAGTCGGCAAACAAATCACTTTCTAACAGGTAGCGCTCCCGCCTCAAATCAATGACAAA
TCAAATCCGGATCCACCCGACCCGGTTCGTTCTCCACCGTCCACTCCCCTCTTCTCCACC
CTCTAGACCTTTCGCGCTCTCAAATCTCAATCTCTGATTCGCTATCTCCTCCTCTTTGTC
CCCATTCTCTCTCCTCCTTCATTTCAAAACCCCCTAAAATTCTCAAACCCCATGATCGCC
ACCGATGAGCCTCCTCACAAAAATGCCCACCCAAACTAACCACCACCGCCTCCTCTCCCC
TAGTTTCCCGCCTTCCCCCCACGCTTTTCAGATCCGCGAGTTCCGCGTCTTCCGGCTCCG
CCGTCTCAAGCACACCACCACCACAAAAACCTCACTCTCCGTTGCCAGCTCGGAAACCCT
AGCTCCTTCCACGACTTGGTTTCGCACCTCCCCTCCCCCATTTCGGTTCCATTCCTCGCT
CCGGCCGTCGGCCTCGTCTCCGGCGCCGCGCTTTTCCTCTCGAATTTCTCGAATTCTTCT
TCGGCTGAACAAATCGTGATCGGGGAGTGGCTGCTATTGACGAGTCCGACGCCGTTTAAC
CGGTCCGTGCTGGTGCGGTGTCCGTCGATTTCGTTAGGGCTGCTGGATGAGGTGGACAAG
ACGCTGGTGAAGGAAGGCGGCGAGTTCATGAGGGTGAATTCCGGTAGGATTTTCTCCAGT
AGTGAGAGTGAGAGTGGTGTTGCGGATAAATTGGAGTATCAGAGACTGTGTGTGAGAACG
GAAGACGGCGGAGTGGTGGCGTTGGATTGGCCGGCGAGTTTGGACCTCGAAGAGGAGCAG
GGATTGGACACCACCTTGATTCTGGTGCCTGGCACCGCCCAGGGTAGCATGGATCCAAAC
GTCAGGTCGTTTGTGTGTGATGCTCTCGGCTGGGGATGTTTTCCGATCGTCATCAACCCT
AGGGGCTGTGCTGGTTCGCCTCTCACCACGCCACGGTTATTTTCTGCTGCTGATAGCGAT
GATGTCTCCACTGCTGTGCTGTTCATCAATAAGGCGAGGTCCGGGACCACTTTGGTGGGT
GTTGGCTGGGGTTACGGCGCAAACATGTTGACAAAGTACCTGGCTGAAATCGGGGAGAGC
TCACCGCTTACAGCCGTGACCTGCATAGACAATCCTTTTGATTTGGTGGAGGCCACCAAG
TCGTCTCCTAATCAAATGGCCAGGGATCAGCAGCTCACTGATGGACTGATTGATATTCTG
AGGTCGAACAAGGAACTGTTTCAAGGAAAAGCAAAAGGTTTTGACGTGGCGCAAGCTCTT
TCGGCAAAATCTGTTCTTGAATTTGAGAAAGCAATCTCCATGGTATCTCATGGTTTTGAT
GCCATTGAAGATTTTTATTCAAAAGCAAGTACAAGAAGTGTGGTTGGGAACGTAAAGATT
CCCGTTTTATTTATACAGAAAGACGATGAGTTGGCAACACCATACTCAATTCCACGCAGT
TTAATAGCTGAAAATCCATTTACAAGCCTACTCTTGTGCTCCTGCTTACCTTGTCGTTCT
ATTGATGGTTGTAGATCTGTTCTATCTTGGTGCCAGCACCTAACTATTGAGTGGCTCACA
GCAGTGGAGCTTGGCCTTTTGAAGGGTCGTCATCCTCTTCTTAAAGATGTGGACATACCT
CTCGAGCCTTCAAGAGAATTAGCTCATGAAGGGCGTGACACTGCTGCTAGTTTCTGGTTA
AAATCCAAAAATGATTCTTCAAATGGATATACCATGAGCCAGCCAGGTTCTTTAAATGGA
TGTACGGAAAATACTACGAAAAAGATGTTTGGAGAAAGTGATACTGCTGCTAGCTTCTGG
TTAGCATCTAAAAAGGATTCATATAGAAAGTCAGAGGCTGAACATACAGTGCAGGGTGTG
GAAAATGGTGCACTGAATCAGACTCACTCTGATGATCCAGAGTTGGTCAATGAGGAGGAA
GTTGGTCCTGCAGATGGTGAAAGAGGTCAAGTGTTACAGACAGCACAAGTTGTTATGAAC
ATGCTTGATGTTACCATGCCGAATGTTCTGACTGAAGAAAAGAAGAAAAAGGTCTTAGCA
GCAGTGGATAAAGGAGACACACTAATGCAAGCTTTGCAAGATGCAGTGCCGGAAGATGTT
CGTGGGAAGCTAACAGATGCTGTATCTGGCGTTTTACATGCTCAAGGCCCAAACCTAAAA
TTTGATCAGCTTCTGGGTGTAGCTCGAATCCCCGATATATCATCAGGTTTAAAGTCAGAA
TTCCAAGACGAGGGAATTTCAAGTTCAGAAGGTGCACATGAAGACCATCATTCATCTGAT
CTGTTGAAAAAGTCTGATGATTTGTTGGATAGTTCTGTCGACAGTCAACCAGCTGCGAAT
AAGCCTCCTGGGGAACTAGAATCAGAGTCTCTTCCCACGGAGCAATCACCGAAAATTTCA
ACTGATCAATCATTGAGCACTGATGGAAGTGATATTTCTGCTTCTGTCATTAAGGATACT
ACTGAATCAGGAAGTTCTGACGCTGAACATCTTAACAATAGTGAGAAGGGATCAGAGCAG
ACAAAGTCTAACAACTCCACTGGAATTGCTGGTTCTGCTGAGGGAGCAATTGTTGAGGAC
GAGAGACACCAAGATGGTAGAGCAACTCAATTAGACACAAAAGATGAGGAAGGTAATGAT
AATCAGAAGAAGGATAACAAGAATACCCAGCCTGTAATAGATCAAAATATGTCTAGTACA
TCTGATTCTAATGCCCCGGCACCTAATGCCCCGGCACCTAATGCTCCGGCACCAAATGTC
CCAGCACCTAATGTCCCTGCACCTAGTGCCCCTGCATTTAGTGTTTCGGAGGCATTTGAT
GCCTTAACAGGGATGGATGATTCCACTCAAATGGCAGTTAACAATGTTTTTGGGGTTTTA
GAAAATATGATAACTCAATTGGAGGAGAGTTCTGAACATGAAAATGAAGAGAAGAAAAGT
GATTCTGCACCTGTAAAGGACCAGCTTAGTGGTAAAAATGGTCAAGAAGATTCAGAAGCC
AGTAAGTTAGACCAGAGTGTACATACTGATGGATTAAGTGATGTTTCTGTATCTGATGGC
CATGTGAATACTATTGACCAGCAGCCTGATGCATCAAATGTCTTGGAAGAGAAGCATACT
CAAAGCCCTGTATCAGTTGATGGAAATAATAGTATTAGCAGTTCACAGGGAAGTGACAGA
GTTAACCACGTAGGTGAGGATAAAGTAGAAACAAGGGATCAGTTGGTTGGTATCAATCGT
GTAAACAACATACCACCTTGCTTAACTTCAATACCACCTTGCATAACTTCGATCTCTAGT
GGGGTGCATAATTATCTTCTTTCAAAGGTGCGTGCCCAATCACTAGATTTAGATTCAACC
GCTCCACTATTGCTGGACTATTTTCCAGAAGAAGGTACTTGGAAACTCTTGGAACAACCT
GGACCTGCTGGAAGTTCTGTTGGAGATGCAGCTGCTCAGAAGGTTGAGGCACATAAAGCT
GTTGTTGATGAAGTAATTGAGCCATCTTATGTAATATTAGATACAGAAAAGCATCAGGAG
CCAATAAAAGAATATGAAGCAGTGGATAATGCGGAGGAGAGGGTTGAAATTGGTGAAGAT
GAAAGAGAGGACTTAGGGGAGTTTGTGAGAAATATTATATTGGATAGTTTGACGGTCGAA
GTTGGTCGCAGACAAAGTGCTGATGACATACAAAAAATGGAACCCTATCTTACCAAAGAT
TTGGAACAAGTGGCTACTGCTGTATCGCTTTCTGTTGGACATGCCTATGATCCACGCTTG
GAAGTTGAATACCATAGTATTGGCTCAGAAAAAGTCGGTACCCTTCATGGAGAGCATGTT
ATCAAGGCCATATCATCTGCTGTTCAAGAGACTAGCTTCTTGAGAAGAGTAGTGCCAGTT
GGTGTTATAGTAGGCTCAAGTTTAGCTGCACTCAGAAAATATTTCATTGTTGCCACGGTG
CGTGATAGTGGTCAAATAGAACCTCCAATGTTTAATCGAGCCAAAGTCTCTGGAGAAAAT
GTGGCTAAAGTTAGAGGCACAGCGATTAGCCACATGCCTGATGAAAAATCTGATCATAAT
ACAAGGTTGGACGATTTGGTTGATAGGAAAGAGGAAAACTCAGAGTTGAAGAGTTTAAAC
AACAGTGTTATGGTTGGTGCTGTTACAGCTGCCATTGGGGCGTCTGCTTTATTGGCAGAG
CACCAGGATTCAATCACAAGTAATGAAACTTCTGAGAGTTCATTGGAGTCCATCAAGATG
AACGGTAATGGTCAGATGGAGCCTGACAATCACGAAGAGTCATCTGACAAACACCAAAGT
AACATTGTCACAAGCCTTGCTGAAAAAGCTATGTCAGTTGCTGCCCCTGTCGTACCCAAG
AGACACGATGGTGGACTGGATCAAGAAAGATTGCTCACGATGCTGGTTGATATGGGACAA
AGGGGTGGCATGTTGAGGCTAGTTGGCAAACTTGCTTTGCTCTGGGGTGGTATGCGTGGT
GCAATGAGTTTGACTGACAAGTTAATCCAATTTCTTCATCTATCTGAACGTCCCTTGATC
CAGAGGATTTTGGGGTTTGCTGGTATGACGCTTGTTTTATGGTCACCAGTAGTTGTTCCA
CTACTTCCAACATTTATGCAAAGCTGGACAACTAAAACCCCCTCCAGAATTGCTGATCTT
GCATGCATTGTTGGCCTCTATGCTGCATTTATGATACTTGTTACATTATGGGGAAAAAGA
ATACGTGGATATGAAGATCCACTTGCGGAATATGGCCTTGATTTGATGTCATTGCCAAAG
TTGTTCGATTTTTTCAAGGGGTTGATCGGTGGAGTGATGCTTGTTTTGTCAATACAATCT
GCAAATACATTACTTGGCTGTGTGAATATCTCTTGGCCTTCTACTCCATCTTCTTTGGAC
GCCATGAAATTGCTCTCAGTGTATGGACATGTACTTACGCTGATTGGTCAAAGTATTATG
ACAGCAACAGGTGTTGCTATTGTGGAAGAATTGTTCTTCAGGTCTTGGCTGCCCCAAGAA
ATTGCTGCAGATCTTGGATATCATCGATCTTTAATTTTATCAGGACTTGTATTCGCTTTG
TGCCAAAGGTCTCTATGGGCAATACCAGGACTGTGGCTGCTTTCTGTGAGTTTAGCAGGT
GCTCGGCAAAGAAACCAAGGCAGCCTTGCTATTCCAATTGGGTTGCGGGCAGGAATAATT
GGTTCAAGTTTCATCTTACAGAAGGGTGGTCTTCTAACCTACCGGGCTGAATCTCCCCTT
TGGATTATTGGCACACACCAATTCCAGCCATTTAGTGGGCTAACTGGTTTTGCATTCGCT
TTATTGTTGGCAATAATTCTATACCCGGCAGTGCCTCTGCCTACAAAGACATTGGAAAGT
ACAACTGAGGAATAAACATACTAGAGACTGGTGAATATGCTATTGACAATGCCGACGCAT
TTTGAAGGGTGCAACATCAGCGACAGTCTCATTGTTGACTTGTTGCTTACTCATTTGGCT
GGTTTTAAGTGTTCCAACCCCGGAACCAGGAACAACCTCGGGTTATGGGGAAACAAGTAT
GAAATTTTGCACGAAAGGCCGGATTCAGAGGTGAAAAGGGAATTGAAAGACGGAAGCGCT
TCATTGTAGCTTTTGATCTCCCTTTCAGGGTCACTAAGGCTGAGTATATACATACAATCT
CAAAGGTAGTAGGCAAATTCTGTGACTAGAAAATGAGCTCTGTCTTCCATCTTGATGCCC
CTATGATCATCTCAAGTGCTCTTGACTTCGACTGATTTTGCTTCTTCCTGTCACCATACG
TGTATATAGAAGGAACTGCATAGTGTAGGTGTCGGTTTTACTGTAAATCTGTAATAACAA
AGTCCATAAGCCAGAAGTCGAGGACGAGTATTCTTGTTGAGAGTGTCCATTGTATGAATC
AAAGTAAATCAACTACAGATCAAATTTCAGGTAAGATGGCCTTGGTGTAACTGAGAGGCA
TTAATGCAACTTCAGTATATAGTTGGAAAGTG
>Isoform0000015
GGATCAAAAAAAATTGATTTTTTTTTTGGCGGATCGTGGGGGAAAAAAAAAATTAAACCC
AGAAGAGAGAGTGAGCTCTGGAGTCGCCGATTCTCCGTCAACTTCGGTTCTCTCTCTAAT
TCACTCTCGGATCCGAATCGGGTCGGCTTGGTGTAGCCCCCACCCGGCGAAAGTCACGCG
CTTTTTATTGGTGCCGGGGGGTTTTTGAATCTGAGGGCCCAGTTAGGGTTTTAATTTCTT
GGAGGGATTTGAGTTTTCTTGGGGTTTGAGCCTTTATTTTTTTGGTTTTGGGTTGTTGGG
AGTTTTGGATTTTGGGGAATTTGGGGGTGGATTTGTTTGGGGGTTATGCAATCCGGTGGC
GGAGGTGGGCCCGGACGGACGGGAAGGGCTACGTCGACGTCGTCGGCTGCGTCGCCGTCG
TCGTCATCTTCGGCGGTGTCGACGCCGCACTTGGGGTTTGATTCGGTGCAGCAGCATCAG
CATCAGCAACAGCAGCAGCAGCAGCAGCAAAGACAGCAATTGCAACAGCAATTCTTAAGA
AAGCCTGAAGGGAATGAAGCTCTTCTAGCATATCAAGCTGCTGCTTTTCAAGGAGCTATG
GGTGGGAACAATTTTGTTTCAGCTCCTGGATCTTCTCAAATGCCTCAACAACCTAGGAAG
TTCATGGATATGGCTCAACAGCATGGCTCACAGGAGGGCCAGAATAGGAGTCAAGGTGTT
GACCAGCAAGTGCTAAATCCAGTCCATCAAGCTTATCTTCAGTATGCTTTTCAGGCTGCG
CAGCAGAAGTCTGGTTTGGCAATGCAGTCACAGCAGCAAAATAAAATGGGGATGTTGGGG
CCTCCATCTGGAAAGGATCAAGACATGCGGTCAGGAAATTTGAAGATGCAGGAATTCAAT
TCTGTGCAGGCAGCTAACCAGGCACAAGCATCATCTTCAAAAAACTTGTCATCAAAGAAC
TCATTGGAGCATTTTTCTCATGGAGAAAAGCAGATGGACCAAGAACAGCCACCAGCTTCG
GACCAAAGGACTGAATCTAAGCCTTCAGCCCAGCCAGCAACCGGAGGGCAATTCATGCCT
GGAAATCTCATGAGGCCAATGATGGCTCCACAGCAAAGCATGCAAAACATGCAAAACAAC
CAGATGGCTTTGGCTGCTCAGTTGCAAGCAATTGCACTTGAGCACAATATTGATCTTTCA
CAACCCAACGTGATGGCACAGCTAATTCCAATTGTGCAGTCTAGGATGGCTGCTCAACAA
AAGGCAAATGAGAGCAACATGGGTGCACAATCATCTTCTGCTCCAGTATCAAAGCAGCAG
GTTACTTCTCCTCAAGTTGCAAATGAAAGTTCTCCTCGTGCTAATTCATCGAGTGATGTA
TCTGGGCAGTCAGGATCTGCAAAAGCAAGGCAGCCAGTTTCATCCAGCCCTTTTGGCTCA
GGTTCAAATAGTGCGATGTTTAATAATAATAACAACATCCCTATGCAGCAGTTTTCTGTT
CATGGCAGAGAAAACCAGATGCCTCCTAGGCAGTCTGTTCCTTTTGGAAATGGAATGGCT
CCTACCCATCCCACACACCCATCTACAAACACAAGCCAAGGTCCCGATCAATCTGTGCAA
GTAAAAACTGTACCTAACAATCCAGAATCATCACAGATGCAATACCCCAGGCAGTTGAAT
CGTTCTTCTCCACAAGCTGTGGTTCCTAATGATGGGGGTTCGGGCAGTGCTCAGTCACAA
GGTGGACCAGCTCCTCAGGTGCCACAACAACGCCCTGGATTCACCAAACAGCAGCTGCAT
GTTCTCAAAGCACAAATACTAGCATTTAGGCGAATCAAGAAAGGTGAAGGTACACTCCCT
CAAGAACTTCTTCGGGCTATCGCTCCTCCACCTCTAGAGCAACAGCTACAGCAACAAAGT
CTTCCTGGAGGAAGTATTCAGGAGAAATCTTCTGGGAAAATTGTAGAAGAACATGCTGTG
GAGTCCCATGAAAAGGATTCACATTCACAGGCTGTTGCATCAGTGAATGGACAGAACATT
TCAAAGGAGGAAGCTCCTACAGGAGATGAGAAAGCAAGTGTATCAACAGTTCATGTGCAT
GGAATGCCTGCTGTGGTGAAGGAACCTACTCCTGTTGTGTCTTTGGTAAAAGAACAACAT
TCTACTGTAGCTTCAGTTAAGTCGGATCATGAAGTTGAACGAAGTAGTCAAAAAGATTCT
GTCAAAAGTGACTTTTCTGTAGATAGGGGAAAGTCTATTGCACCACAAGTTGCTGTATCT
GATGCCATACAACTTAAAAAGCCTGCACAAGCAACGTCCGCACCCCAGCCAAAAGATGCG
GGTTCTGTCAGAAAGTATCATGGACCGCTTTTTGATTTCCCCTTTTTCACTAGGAAACAT
GACTCCTTTGGTTCAGCAATGATGGTAAACAACAACAGCAACAACAGTAATAATAATAAT
CTAACATTGGCATATGATGTCAAAGACCTTCTTTTTGAGGAAGGTGCAGAAGTCCTTAAC
AAGAAGCGGACAGAAAATATAAAGAAGATTGGTGGTCTATTAGCGGTAAACTTGGAGAGG
AAAAGGATTAGGCCAGATCTCGTCTTGCGGTTGCAAATTGAAGAAAAAAAACTCCGTCTT
GTGGATTTTCAGGCACGCTTAAGAGATGAAATTGATCAACAACAGCAAGAGATAATGGCA
ATGCCTGACAGGCCTTACCGGAAGTTTGTTCGTCTTTGTGAGCGGCAGCGTATGGAGCTA
GCTAGGCAAGTGCAGGCCTCTCAGAAAGCTATGAGAGAGAAGCAACTTAAATCTATTTTT
CAGTGGCGTAAGAGGCTTCTTGAAGCTCACTGGTCCATTCGTGATGCACGAACTGCACGC
AACAGGGGAGTTGCCAAATATCATGAGAAAATGTTGAGGGAGTTTTCAAAATTAAAGGAT
GATGATAGAAGCAGAAGAATGGAAGCATTGAAGAATAATGATGTTGAAAGGTACAGGGAA
ATGTTGCTGGAACAGCAGACTAGTATTACAGGGGATGCAGCTGAGAGATATGCTGTTCTT
TCATCATTCCTTAGTCAGACAGAGGAATATCTCCATAAGCTTGGGAGTAAAATAACAGCT
GCTAAGAATCAGCAGGAAGTGGAAGAGGCAGCAAATGCTGCTGCAGCTGCTGCACGTTTG
CAGGGTCTGTCTGAGGAAGAAGTTAGGGTGGCAGCTGCTTGTGCTGGAGAGGAAGTATTG
ATTAGAAATCGGTTTATAGAAATGAATGCACCTAGAGATAGTTCATCTGTGAACAAGTAT
TATAGTCTTGCACATGCTGTGAATGAAAGAGTCATAAGACAACCATCAATGTTACGGACT
GGAATCTTAAGAGACTATCAACTCGTTGGGCTCCAGTGGATGCTTTCTCTGTATAACAAC
AAATTAAATGGAATATTGGCAGATGAAATGGGTCTTGGGAAAACTGTACAGGTAATGGCA
TTGATTGCATATTTGATGGAGTTCAAAGGGAATTATGGACCACATCTCATAATTGTTCCA
AACGCTGTTTTGGTAAATTGGAAGAGTGAGTTGCATACTTGGCTTCCCTCTGTCTCCTGT
ATTTATTATGTTGGGAGCAAGGATCAACGATCAAAATTGTTTTCTCAAGAGGTTTGCGCC
TTGAAGTTTAATGTCCTTGTGACAACTTATGAGTTCATCATGTATGATCGCTCCAAACTA
TCAAAAATTGATTGGAAATATATAATAATTGATGAAGCACAAAGGATGAAAGACAGGGAA
TCGGTTCTAGCACGTGATCTTGATAGGTATCGTTGCCAACGGCGCTTGCTTTTGACTGGA
ACACCATTGCAGAATGATTTGAAGGAACTCTGGTCACTTTTAAATCTGCTTCTTCCAGAA
GTATTTGATAATCGCAAAGCATTTCATGACTGGTTTTCTAAACCGTTTCAAAGGGAGGCT
CCTACACCAGACGCAGAGGATGATTGGCTTGAGACTGAAAAAAAGGTCATCATTATTCAT
CGACTCCATCAAATATTAGAGCCATTTATGCTTAGGCGGCGTGTTGAAGATGTTGAAGGC
GCACTTCCACCTAAGATCTCCATAGTTTTAAGGTGTAGAATGTCAGCCATTCAAAGTGCT
GTATATGATTGGATAAAATCAACAGGCACCATTCGAGTTGATCCTGAAGACGAAAAGCTA
AGGGTCCAAAAGAATCCACTTTATCAGCCCAAGGTGTATAAGACCTTAAATAATAGGTGT
ATGGAGCTTCGGAAAACTTGCAATCATCCTCTGCTTAATTACCCGTACTTCAATGATTTT
TCGAAGGATTTTCTCATAAGATCATGTGGGAAATTGTGGATCCTGGATAGGATCCTAATT
AAACTTCAGAGAACAGGGCATCGAGTACTTCTTTTCAGTACCATGACAAAACTCCTTGAT
ATATTGGAGGAGTACTTGCAGTGGAGGCGACTTGTATACAGAAGAATTGATGGAACAACT
AGTTTAGAAGATCGTGAGTCAGCTATAGTGGATTTTAACAGCCCTGGTTCGGACTGCTTC
ATCTTCTTGCTTAGTATTCGTGCAGCTGGTCGGGGTCTTAATCTCCAGTCTGCAGATACA
GTTGTCATATATGATCCTGATCCAAACCCTAAAAATGAAGAACAGGCAGTTGCTAGAGCC
CATCGTATTGGACAGAAGAGAGAAGTAAAAGTCATTTATATGGAAGCAGTTGTTGACAAA
ATCCCTAGCCATCAGAAAGAGGATGAACTAAGAACTGGAGGCACTGTTGATTCAGAGGAT
GACCTTGCTGGTAAGGATCGATATATGGGATCAATTGAGAGCCTCATAAGAAATAATATT
CAACAATACAAGATAGACATGGCTGATGAGGTTATCAATGCTGGGCGTTTTGACCAGAGA
ACTACTCATGAAGAGCGACGGATGACTCTGGAAACTTTACTGCATGACGACGAGAGGTAT
CAAGAAACTCTCCATGATGTTCCGTCATTGCAGGAGGTAAATCGCATGATTGCAAGAAGT
GAAGAAGAAGTTGAATTGTTTGATCAAATGGACGAAGAATATGACTGGATTGAGGAGATG
ACGAGGTATGATCAGGTTCCAAAATGGCTTCGTACTAGTACAAGAGAAGTAAATACTGTG
ATTGCTAGTTTATCGAAACGACCATCTAAGAACACTTTGTTGGGTGGAAATATTGGTGTG
GAGTCGAGTGAAGTGGGATCTGAAACTGAAAGAAAGAGGGGCCGTCCCAAGAAAAAGCGT
CTCAGCTATAAGGAAGTAGATGAGGAAACTGGAGAATACTCGGAAGCAAGTTCTGATGAG
CGAAATGGATATCCTATGCATGAAGAGGAAGGAGAAGTAGGAGAATTAGAGGATGATGAA
TATAGTGGTGCTGTTGAGGCAACTCCAGTTGAAGATAAGGAACAAGTGGAAGAAGATGGT
CCTGAATGTGATGGTGGGTATGATTATCCGCCGGCTTCAGAAAGAGTTGGAAATGATCTC
ATAGTCGAAGAAGCTGGTTCCTCAGGTTCGTCGTCAGACAGTCGGAGATTGATGCAGCCA
GTTTCTCCTGTTTCCTCTCAGAAGTTCGGTTCCCTGTCTGCCTTAGATGGTAGGTCAGGA
TCTATTTCAAAGAGGCTGCCTGATGAAGTAGAGGAAGGGGAAATTGTTGTATCTGGAGAT
TCTCACATGGACCACCAACATTCTGGAAGTTGCAATCATGACCGTGAAGAAGGTGAAGAT
GAACAGGTTTTGCAACCCAAGATCAAGAGGAAGCGTAGTCTTAGGGTTCGCCCCCGTCAT
ACCATAGAAAGACCCGAAGAGAAGTCTGGTAGTGAGACACAATCTGTCCAACGTGGAGAT
TCATCTTTGTTACCTTTCCAAGTGGACCATAAATCTCAACCACATACAAGGGCTGATCCT
GAAATGAAAACATATGGGGAATCCAGTGCTTTGAAGCATGACCAAAGTGATTCATCCTCA
AAACGGCGAAATTTGCCCACAAGGAGAGCTGCTAGTGCATCAAAATTGCACCCTTCAGCC
AAATCTGGCAGATTGAATAACATGTCTGATCCTGCAGATGCTGATCACTACAGAGAAAAT
TGGGAAGGGAAAGTTGCGAATACAAGTGGGACTTCAGGTTATGTTACGAAAATGCCGGAC
ATCATACAGAGAAGGTGCAAGAATGTAATTAGCAAGCTCCAGAGGAGAATAGATAAGGAA
GGTCCTCAAATAGTACCTTTACTCACAGATTTGTGGAAGCGGATCGAAAATTCTGGGTAC
ACAAGTGGATTGGCAAATAACATCATTGATTTACGAAAAATTGATCAGCGCATAGAGCGG
TTAGAATATAGTGGAGTGATGGAGCTTGTTTTTGATGTCCAGTCTATGTTGAAAAGTTCA
ATGCAATATTATGGGTTCTCACATGAGGTACGAACTGAAGCCAGGAAAGTCCATGATCTT
TTCTTTGATATCTTGAAAATTGCCTTTGCTGACACCGACTTTCGAGAAGCCAGAAGTGCT
CTTTCTTTTAGTAGCCCGGTTGTGGCCACCAATGCTCTATCCCCAAGACCAGGTGTTGGA
CAAACCAAAAGACACAAATTGATAAATGAGGTGGAACCTGACACCAGCCCTCAACAGAAG
CTACAACGGGGACCTATTATCGGTAGTGAAGAAACAAGGGTAAGAAGCCATATGCCTCAG
AAGGAATCAAGACTTGGAAGTGGAAGTGGTAGTAGTCGGGAGCACTATCAGCCAGATGAT
TCTCCATTGCTTGCTCATCCAGGAGATCTGGTTATTTGCAAGAAGAAGAGAAAAGACAGG
GAAAAGACGGGGGTAAAAACTAGGAACGGACCAGCTGGCCCTGTTTCGCCCCCTAGCATG
GGTCGCGGTATTAGAAGTCCCGGGCCAAATTCAGTCTCAAGGGAGACGAGATCAACCCAA
CAGGCATCGCATTCACAAGGGTGGGCCAACCAGCCTGCTCAGCCTGCAAACAGGGGTGCA
GGATCAGTTGGCTGGGCAAATCCGGTAAAGAGGTTAAGGACGGACTCTGGAAAGAGAAGG
CCAAGTCATTTATGATTTTATGTGTTTGGGAGAAGTTGTCACTTCTCTTTTTATTTCTGT
TCATAGTTTTAGTGGCATAAGTGCAATTAGCCATACTGTTCATACAGTGTAGGCCTCAGG
TCTTGCCCTCTATACAATAGAGGAGACCTTTGTATAGTATAAATTCGCTTCATACCAGTG
TTGTAGATATTGGTGTTCTATTGCTATTCATTCTCTTTCATGATTGCTGGTT
>Isoform0000017
GGCGCCTCCGGCAGATGCCGAGGCCGTGCTCGAGGAGAAGGCTCGTAAATGGCAGCAGCT
CAATTCCAAGCGCTACAGCGACAAGCGCAAGTTTGGCTTCGTTGAGACGCAGAAGGAGGA
CATGCCTCCGGAGCATGTCAGGAAGATTATTAGAGACCATGGGGACATGTCCTCGAAGAA
ATTCCGTCATGATAAACGTGTGTATCTAGGAGCACTTAAATTTGTTCCACACGCAGTTTA
CAAGCTTCTCGAGAATATGCCAATGCCCTGGGAGCAGGTCCGTGATGTGAAGGTTCTGTA
CCATATTACTGGGGCAATTACATTTGTGAATGAGATACCTTGGGTTGTTGAACCTATATA
TTTGGCTCAGTGGGGTTCCATGTGGATTATGATGAGAAGGGAGAAGAGGGATCGTCGACA
TTTTAAAAGAATGCGGTTTCCACCTTTTGATGATGAGGAACCTCCATTAGACTATGCTGA
TAATCTGTTAGATGTTGATCCTCTAGAGCCAATTCAACTGGAGTTGGATGAAGAAGAAGA
TTCTGCTGTTTATACTTGGTTTTATGACCATAAACCTCTAGTCAAGACAAAACTCATTAA
TGGTCCAAGTTATCGGAAATGGCATCTGTCGCTTCCCATTATGGCAACTCTCCACCGGCT
TGCAGGACAGCTGCTTTCTGATTTGATTGACCGCAATTATTTCTACTTGTTTGACATGGA
GTCATTCTTTACAGCAAAAGCACTGAATATGTGCATTCCAGGTGGGCCTAAGTTTGAACC
GCTGTATCGGGATATGGAGAAAGGGGATGAGGACTGGAATGAGTTTAATGACATTAACAA
GCTGATTATTCGGTCACCTCTCAGAACAGAGTACAGAATTGCATTCCCTCATCTCTACAA
CAATAGACCTAGGAAGGTAAAGCTCTGCGTGTATCACACACCCATGGTAATGTACATAAA
AACTGAAGATCCTGATCTACCTGCATTCTATTATGATCCCTTGATACACCCAATCCCCAG
CACAAACAAGGAGCGACGTGAAAAGAAAGTTGATGAGGATGATGACACTTTCATATTGCC
AGAAGGAGTAGAGCCATTTCTGAGTGATACTCAGCTCTATACTGACACAACAGCAGCTGG
AGTTTCCCTCTTGTTTGCACCACGCCCCTTTAACATGAGATCTGGCCGGACTCGCCGTGC
AGAAGACATACCCCTTGTGTCAGAGTGGTATAAAGAGCATTGTCCTCCTTCCTATCCAGT
TAAAGTTCGGGTCAGCTATCAGAAGTTGTTAAAATGTTTTGTGTTGAACGAGTTGCATCA
TAGGCCACCCAAGGCTCAGAAGAAGAAGCACTTGTTTCGATCACTCCAAGCTACTAAGTT
CTTCCAAACTACAGAACTTGATTGGGCTGAAGCGGGTCTTCAAGTCTGCAAGCAGGGTTA
TAACATGCTAAATCTCCTGATCCATAGAAAAAATTTGAATTACCTCCATCTTGATTACAA
TTTCAACCTTAAGCCTGTGAAAACCTTGACAACCAAAGAGCGTAAGAAGTCCCGTTTTGG
AAATGCTTTTCATCTTTGCCGTGAGATCTTGCGGTTGACAAAGCTGGTAGTTGATGCCAA
CATTCAGTTCCGTTTGGGTAATGTTGATGCCTTTCAGTTGGCTGATGGCCTGCAGTACAC
TTTCTCTCATGTTGGTCAGTTGACTGGTATGTATCGTTACAAATACAGGTTGATGCGTCA
GATTAGAATGTGCAAAGATTTGAAGCACTTGATTTACTACCTCTTCAACACGGGGCCAGT
TGGGAAAGGACCTGGATGTGGATTCTGGGCGCCAATGTGGAGGGTCTGGTTGTTCTTCCT
TCGTGGCATAGTTCCTCTTTTGGAAAGGTGGTTGGGAAATTTACTTGCTCGGCAATTTGA
AGGGCGCCATTCAAAAGGAGTGGCAAAGACTGTAACTAAGCAGCGTGTGGAGAGCCATTT
TGACTTGGAGCTTCGAGCTGCTGTCATGCATGATGTTCTTGATGCGATGCCTGAGGGAAT
CAAGCAAAATAAGGCCAGAACTATATTGCAACATCTCAGTGAGGCATGGCGTTGCTGGAA
AGCAAATATTCCTTGGAAGGTACCTGGTTTGCCAGTTCCCATTGAGAATATGATTCTTCG
CTACGTCAAGTCAAAGGCAGACTGGTGGACAAATGTGGCTCATTACAATCGTGAACGTAT
AAGAAGAGGTGCAACTGTAGATAAGACCGTTTGTCGAAAGAATCTCGGAAGATTAACTCG
CCTATGGCTGAAGGCTGAGCAGGAACGTCAACACAATTATTTGAAAGATGGTCCATATGT
TACCCCAGAGGAGGCAGTTGCAATATACACGACAACTGTGCATTGGTTGGAGTCAAGAAA
GTTCAGCCCCATCCCATTTCCACCTTTGTCGTACAAGCATGATACCAAGCTACTTATCCT
TGCTCTGGAGAGGTTGAAGGAATCATATAGTGTTGCTGTGAGATTGAATCAGCTTCAAAG
AGAAGAGCTTGGTCTTATTGAACAAGCCTATGATAACCCACATGAGGCATTGTCTCGAAT
TAAGCGTCACTTACTCACTCAGCGTGCCTTCAAAGAAGTTGGCATAGAGTTCATGGATTT
GTACAGCTATCTCATTCCAGTTTATGAAATTGAACCTCTTGAGAAGATTACAGATGCGTA
TCTTGATCAATATCTGTGGTATGAGGGTGACAAACGTCATCTCTTCCCGAACTGGATCAA
GCCTGCAGATTCGGAGCCGCCTCCTCTTTTGGTTTATAAATGGTGTCAGGGAATAAACAA
TTTACAGAGCATATGGGACACTGGTGAGGGGCAGTGTGTTGTCATGCTTCAGACCAAGTT
TGAGAAGTTCTTTGATAAGATTGACTTGACGATGCTAAATAGGCTTCTACGTCTAGTCCT
TGATCATAATATCGCTGATTATGTCACCGCGAAGAACAATGTGGTATTGTCCTACAAGGA
TATGAGTCATACAAATTCTTATGGTCTTATTCGCGGTCTTCAGTTTGCTTCCTTCGTTGT
ACAATATTACGGGCTTGTGCTGGATCTGTTGCTTCTTGGATTGACTCGAGCCAGCGAGAT
TGCTGGTCCACCCCAGATGCCGAATGAGTTCATCACTTATTGGGACACAAAGGTGGAGAC
CCGACATCCTATCAGGCTGTACTCTCGGTACATAGACAAGGTGCACATCTTGTTTCGCTT
CACTCATGATGAAGCCCGGGATCTAATCCAGCGATATCTCACTGAACATCCAGATCCTAA
TAATGAGAATATGGTGGGATATAATAACAAGAAGTGCTGGCCAAGAGATGCTAGAATGAG
GCTCATGAAGCATGATGTCAATCTTGGGAGAAGTGTTTTCTGGGATATGAAGAACCGTCT
TCCTCGAAGCATCACAACTTTAGAGTGGGAGAACAGCTTTGTTTCTGTTTACAGCAAGGA
TAATCCAAATTTGCTCTTCAGCATGTGTGGATTTGAGGTTCGCATACTTCCCAAGATAAG
AATGAGCCAAGAGGCATTCAGCAACACAAGAGATGGAGTCTGGAATTTGCAGAATGAACA
GACAAAGGAAAGGACTGCAGTTGCTTTCTTACGGGTTGATGATGAACACATGAAGATTTT
TGAGAATCGTGTGAGGCAGATCCTTATGTCGTCAGGGTCTACCACATTTACAAAAATTGT
CAACAAATGGAATACTGCTCTGATTGGTCTTATGACTTACTTCCGTGAAGCGACTGTACA
TACACAAGAGCTGTTAGATTTACTAGTCAAGTGCGAGAACAAAATTCAGACCCGTATTAA
GATTGGATTGAATTCCAAGATGCCTAGTAGGTTTCCACCTGTCATATTTTACACACCAAA
AGAAATTGGGGGACTTGGTATGTTATCCATGGGTCACATATTGATTCCCCAAAGTGATCT
CAGATACAGTCAGCAGACTGATGTTGGTGTGACACACTTTAGGAGTGGTATGAGTCATGA
AGAGGACCAGCTGATTCCAAATCTGTACCGCTACATACAACCTTGGGAGAGTGAATTCAT
TGATTCCCAGCGTGTTTGGGCAGAATATGCACTTAAAAGGCAGGAGGCTCAAGCACAAAA
TAGGCGTCTGACCCTTGAAGATTTGGAAGATTCGTGGGATAGGGGAATTCCTCGCATAAA
TACTTTGTTCCAGAAGGACCGGCACACACTAGCATATGACAAAGGGTGGAGGGTTCGTAC
TGATTTTAAGCAGTACCAGGTCTTGAAACAGAATCCTTTTTGGTGGACTCACCAAAGACA
TGACGGAAAGCTTTGGAACTTGAATAACTACAGAACTGATGTTATTCAAGCTCTTGGAGG
TGTAGAGGGAATCTTGGAACACACCTTATTTAAAGGAACATACTTCCCTACCTGGGAGGG
TCTCTTCTGGGAAAAAGCATCTGGTTTCGAGGAATCGATGAAGTACAAGAAGCTGACCAA
TGCACAGAGATCTGGGCTAAACCAAATTCCCAATCGTAGGTTCACGCTTTGGTGGTCACC
AACCATCAATCGGGCTAATGTATATGTCGGTTTCCAAGTGCAGTTGGATCTTACTGGGAT
CTTTATGCATGGAAAAATCCCAACCTTGAAGATATCCTTGATTCAAATATTCCGTGCACA
TTTGTGGCAGAAGATCCATGAAAGTGTTGTCATGGATCTCTGTCAGGTTTTGGATCAGGA
GTTAGATGCTTTGGAAATTGAGACTGTGCAGAAGGAAACAATTCATCCCAGGAAGAGTTA
CAAAATGAACAGTTCTTGTGCTGACATTCTTCTCTTTGCCGCCCATAGATGGCCAATGTC
AAAACCTAGTCTTGTGGCGGAGCCAAAGGATGTCTTTGATCAGAAAGCAAGCAACAAGTA
CTGGATAGATGTACAACTCCGATGGGGAGATTATGATTCCCACGATATTGAACGTTACAC
CCGAGCCAAGTTTATGGATTATACAACAGACAACATGTCTATCTATCCCTCCCCCACAGG
GGTGATGATTGGTCTTGATCTGGCGTATAATTTACATTCTGCTTTTGGTAATTGGTTTCC
TGGGTCCAAACCCCTGCTTCAGCAGGCAATGAACAAAATAATGAAGTCAAATCCAGCTCT
GTATGTCTTGCGGGAGAGGATACGGAAAGGATTGCAGCTTTACTCTTCGGAACCTACAGA
ACCTTACTTATCATCCCAGAATTATGGGGAGATTTTCAGCAATCAAATTATTTGGTTTGT
TGATGATACTAATGTGTATCGTGTTACCATCCACAAGACATTTGAAGGAAATCTGACTAC
AAAACCAATTAATGGTGCAATTTTCATATTCAATCCAAGGACTGGGCAGCTGTTCCTGAA
GGTCATCCACACAAGTGTGTGGGCAGGACAGAAGCGTCTTGGTCAGTTGGCCAAGTGGAA
AACTGCAGAAGAAGTTGCTGCACTTGTGCGTTCTTTACCAGTAGAAGAGCAGCCAAAACA
AATTATTGTGACTCGAAAGGGAATGCTTGATCCACTGGAGGTCCACTTATTGGATTTCCC
GAACATTGTCATAAAAGGAAGTGAGCTGCAGCTTCCTTTCCAGGCTTGTCTCAAGATTGA
GAAATTTGGTGATCTGATATTGAAGGCTACTGAGCCACAGATGGTTCTTTTCAACATTTA
TGATGATTGGTTGAAGAGTATATCATCATATACTGCATTCTCTCGGCTGATTTTGATTCT
TCGTGCACTTCATGTAAACAATGAGAAGGCAAAGATGTTACTGAAACCTGACACAACAGT
CATTACTGAGCCACACCACATCTGGCCTTCTCTCTCCGATGATCAATGGATGAAGGTTGA
GGTTGCTCTAAGGGATCTGATTCTCTCGGACTATGCAAAAAAGAATAACGTGAACACATC
GGCTCTGACACAGTCTGAGATTCGTGATATCATTCTTGGAGCTGAGATTACTCCTCCTTC
ACAACAAAGGCAACAAATTGCAGAGATTGAAAAGCAGCATAAAGAAGCAAGTCAGCTGAC
AGCAGTTACTACTAGGACTACGAATGTGCATGGTGATGAGCTCATTGTCACCACTACTAG
TCCTTATGAGCAAGCTGCATTTGGGTCCAAGACTGACTGGCGTGTGAGAGCAATATCGGC
TACCAATCTCTACCTTCGTGTCAATCATATATATGTGAATTCAGAAGATGTAAAGGAAAC
GGGTTACACTTATATCATGCCGAAGAACATATTGAAGAAGTTCATATGCGTTGCGGATCT
GAGGACACAAATTGCTGGCTACTTGTATGGTGTAAGCCCACCTGACAACCCTCAGGTCAA
GGAAATTCGCTGCATTGCCATGCCACCGCAGTGGGGAACCCACCAGCAAGTCAATCTTCC
AACAGCTCTTCCCGAGCATGATTTTCTCAATGATCTGGAACCTTTGGGATGGATGCACAC
ACAACCAAACGAACTTCCTCAGCTTTCTCCTCAGGATCTAACCTCTCATGCTAAGATATT
GGAGAACACCAAGCAATGGGATGGGGAAAAGTGCATCATCTTAACTTGCAGTTTCACTCC
TGGTTCCTGCTCGTTAACTGCATACAAACTCACTCCATCTGGTTATGAGTGGGGACGGGT
CAACAAAGACACAGGAAGCAATCCACACGGTTACCTCCCAACTCATTATGAGAAGGTCCA
AATGCTTCTCAGTGACAGGTTCCTTGGTTTCTATATGGTTCCTGATAATGGTCCATGGAA
CTACAACTTCATGGGTGTGAAGCATACTCAAGGCATGAAGTACGGGGTCAAGCTTGGGAC
ACCAAGGGAGTACTATCATGAGGACCACCGGCCGACTCATTACCTTGAGTTTAGCAACAT
GGAGGAGGGTGACACAGTGGTGGGAGATCGTGACGATACCTTCACATAAGTAGTCTTTGT
TAACTGGAGTAGTGTAGCCTACCCGTTTGTAATGCTTGTGCATGTTTTTGGTGAAGGCCT
GTAAATATTTGATACAGATAGGCAGTTTACAAGTTTTTGATATGTTAAAACAGATAGGAA
TTGCTGAGGGTATCAACGGTAACAATATATGCTAAGCATTCTTTTAATATGGATCAATTG
TTATATTCTTGATTAGGTTGCTCTTTTCAAGTGATC
>Isoform0000019
GGGGAAGTTCTGAACCACCAGTCCACCCTGAATTGCTGATCATCTGTAATTGGGCGACTA
GTAACTACTATATCTGTCCCTATAGGATGGCTTTTAGCCTTTGATTGTGTGATTGTGTAC
GCCGGTTGGAGAGTTACTTGGACAGTTGGAGAGATGGTACTCAACGGCAAATCCCGCGCA
GCTGCGCCGTTGGACTTTTATTTCTTTTGCTATCATAAGTCTGTTAACTTTCCAGGCCCA
TATTTTCACCACCCACAATTTCGGGCCCATCCAAACGGGTATGACCTTTTGCAAACACAC
GGGCTTGATTATTTGATTATTTCTTTTTCGAACGGATGAGATTTTTTTAACTGTCCTCGT
AACTTTTTCTTGTTCAAATTAAGGTGGTAAAGTGTGCAAACACTCTGATCGAGCTACGTC
GAGAAGCTCTCTTCAAGAGTTGTTTTTCACAAACTAATGTTTGAATTCTGTTCTAATTGG
ACCAGTTCCAGCTCATATTCCTCGAACTTACTCTTTGGATCAAACTTCATGAGTTGATCT
CACAAGTATTTGAGCTACATTTCTTAAATGGGTCTTAAGATATATTTGAAACTAGATAAA
AATTAATATTTCATTGTTATATTTCATTACACCACATTAATTTAATTCAATTTTATTAAA
ATCCTTTAACTGGTCCCATTTTTACTTACGATCTCAATTAAGCTAACTCAGGCTGCTAAG
TTACATACCACAAATTATTTTTCATCGTTGTATTTTAACATAACATATGTCGCGAATTAA
TATTTTCACAAGAACATTAACAAAAAAGATACATAATGAAACAACGGTAAGTGGTGTAGT
GGATGCATTATATCTCACCACGAGAACTTAATAATATGGAAACCCCAAATCATGACTTTA
AATGTTGGTGTTGTCTAATATAATTGCTAAACTATAAACGTGACATAAGGAGGGGCTGCA
ATACCCTGTTTACTGACGGGGATTAGTTTTCAGACTAAGAATCCTTTGAGATACAAGAGG
GAATTTAATAATCTTTATTTTTATTTTATTTTTCTTATGGCGGTGTAACCGTACGTGTCG
CTCTCTCAGCATTGAAAATGGATCGATCTGTCTCCAAAAAATCTATATTATAAAAACATA
AAATGCACGGCCAAAAAAGAACGGAAAATATGGACCGTTGATGGGGAAACGTTCCCGGGT
AAAGTCGGTAAACAAATCACCTTTTAACAGGTAGCGCTCCCGCCTCAAATCAATGACAAA
TCAAATCCGGATCCACCCGACCCGCTTCGTTCTCCACCGTCCACTCCCCTCTTCTCCACC
CTCTAGACCTTTCGCGCTCTCTCTCAAATCTCAATCTCCGATTCGCTATCTCCTCCTCTT
TGCCCCATTCTCTCTCCTCCTTCATTTCAAAACCCCCTAAAATTCTCAAACCCCATGATC
GCCACCGATGAGCCTCCTCACAAAAATGCCCACCCAAACTAACCACCACCGCCTCCTCTC
CCCTAGTTTCCCGCCTTCCCCCCACGCTTTTCAGATCCGCGAGTTCCGCGTCTTCCGGCG
CCGCCGTCTCAAGCACCACCACCACCACAAAAACCTCACTCTCCGTTGCCAGCTCGGAAA
CCCTAGCTCCTTCCACGACTTCGTTTCGCACCTCCCCTCCCCCAATTCGGTCCCATTCCT
CGCTCCGGCCGTCGGCCTCGTCTCCGGCGCCGCGCTTTTCCTCTCGAATTTCTCGATTTC
TTCTTCGGCTGAACAAATCGTGATCGGGGAGTGGCTGCTATTGACGAGGCCGACGCCGTT
TAACCGGTCCGTGCTGGTGCGGTGTCCGTCGATTTCGTTAGGGCTGCTGGATGAGGTGGA
CGAGACGCTGGTGAAGGAAGGCGGCGAGTTCATGAGGGTGAATTCCGGTAGGATTTTCTC
CAGTAGTGAGAGTGAGAGTGGTGTTGCGGATAAATTGGAGTATCAGAGACTGTGTGTGAG
AACGGAAGACGGCGGAGTGGTGGCGTTGGATTGGCCGGCGAGTTTGGACCTTGAAGAGGA
GCAGGGATTGGACACCACCTTGATTCTGGTACCTGGCACCGCCCAGGGTAGCATGGATCC
AAACGTCAGGTCGTTTGTGTGTGATGCTCTTGGCCGGGGCTGTTTTCCGATCGTCATCAA
CCCCAGGGGCTGTGCTGGTTCGCCTCTCACCATGCCACGCTGCTGATAGCGATGATGTCT
CCGCTGCTGTGCAGTTCATCAATAAGGCGAGGTCCGGGACCACTTTGGTGGGTGTTGGCT
GGGGTTACGGCGCAAACATGTTGACAAAGTACCTGGCTGAAATCGGGGAGAGCTCACCGC
TTACAGCCGCGACCTGCATAGACAATCCTTTTGATTTGGTGGAGGCCACTAAGTCGTCTC
CTAATCAAATGGCCAGGGATCAGCAGCTCACTGATGGACTGATTGATATTCTGAGGTCGA
ACAAGGAACTGTTTCAAGGAAAAGCAAAAGGTTTTGACGTGGGGCAAGCTCTTTCGGCAA
AATCTGTTCTTGAATTTGAAAAAGCAATCTCCATGGTATCTCATGGTTTTGATGCCATCG
AAGATTTTTATTCAAAAGCAAGTACAAGAGGTGTGGTTGGGAACGTGAAGATTCCCGTTT
TATTTATACAGAATGATGATGAGTTGGCAACACCATACTCAATTCCACGCAGTTTAATAG
CAGAAAATCCATTTACAAGCCTACTCTTGTGCTCCTGCTTACCTTCTCGTGCTATTGATG
GTTGTAGATCTGTTCTATCTTGGTGCCAGCACCTTACCATTGAGTGGCTCACAGCAGCGG
AGCTTGGACTTTTGAAGGGTCGTCACCCTCTTCTTAAAGATGTGGACATACCTTTCGAGC
CTTCAAGAGAATTAGCTCATGAAGGGCGTGACACTGCTGCTAGTTTCTGGTTAAAATCGA
AAAATGATTCTTCAGATGGGTATACCATGAGCCAGTCAGGTTCATTAAATGGATATACGA
CAAATACTACGAAAAAGATGTTTGGAGAAAGCGATACTGCTTCTAGCTTCTGGTTAGCAT
CTAAAAAGGATTCATACAGAAAGTCAGAGGCTGAACATACAGAGTTGCAGGGTGTGGAAA
ATGGTGCACTGAATCAGACTCACTCTGATGATCCAGAGTTGGTCAATGAGGAGGAAGTTG
GTCCTGCAGATGGTGAAAGAGGTCAAGTGTTACAGACAGCACAAGTTGTTATGAACATGC
TTGATGTTACCATGCCGAATGTTCTAACTGAAGAAAAGAAGAAAAAGGTCTTAGCAGCAG
TGGATAAAGGAGACACACTAATGCAAGCTTTGCAAGATGCAGTGCCGGAAGATGTTCGGG
GGAAGCTAACAGATGCTGTATCTGGCGTTTTACATGCTCAAGGCCCAAACCTAAAATTTG
ATCAGCTCCTGGGTGTAGCTCGAATCCCAGATATATCATCAAGTTTAAAGTCAAAATTCC
AAGACGAGGGAATTTCAAGTTCAGAAGGTGCACATGAAGACCATCATTCATCTGATCTGT
TGAAAAAGTCTGATGATTTGTTGGATAGTTCTGTTGACAGTCAACCAGCTGCGAATAAGC
CTCCTGGGGAACTAGAATCAGAGTCTCTTCCCATGGAGCAATCACCCAGAATTTCAACTG
ATCAATCATTGAGCGCTGATGGAAGTGATATTTCTGCTTCTGTCGTTAAGGATACTACTG
AATCAGGAAGTTCTGACGCTGAACATCTTAACAATAGTGAGAAGGGATCAGAGCAGACAA
AGTCTAACAACTCCACTGGAATTGCTGGTTCTGCTGAGGGAGCAATTGTCGAGGACGAGA
GACACCAAGATGGTAGAGCAACTCAATTAGACACAAAAATGAGGAAGGTAATGATAATCA
AAAGAAGGATAACAAGAATACCCAACCTGTAATAGATCAAAATATGTCTAGTACATCTGA
TTCTAATGCCCCGGCACCAAATGCCCCGGCACCTAATGTCCCTGCACCTAGTTCCCCTGC
ATTTAGTGTTTCGGAGGCATTTGATGCCTTAACAGGGATGGATGATTCCACTCAAATGGC
AGTTAACAATGTTTTTGGGGTTTTAGAAAATATGATAACTCAATTGGAGGAGAGTTCTGA
ACATGAAAATGAAGAGAAGAAAAGTGATTCTGCACCTGTAAAGGACCAGCTTAGTGGTAA
AAATGGTCAAGAAGATTCAGAAGCCAGTAAGTTAGACCAGAGTGTACATACTGATGGATT
AAGTGATGTTTCTGTATCTGATGGCCATGTGAATACTATTGACCAGCAGCCTGATGCATC
AAATGTCTTGGAAGAGAAACATACTCAAAGCCCTGTATCAGTTGATGGAAATAATAGTAT
TAGCAGTTCACAGGGATGTGACAGAGTTAACCATGGAGGTGAGGATAAAGTAGAAACAAG
GGATCAGTTGGTTGGTATCAATCGTGTAAACAACATACCACCTTGCTTAACTTCAATACC
ACCTTGCATAACTTCGATCTCTAGTGGGGTGCATAATTATCTTCTTTCAAAGGTGCGTGC
CCAATCACTAGATTTAGATTCAACTGCTGCACTATTGCTGGACTATTTTCCAGAAGAAGG
TACGTGGAAACTCTTAGAACAACCTGGACCTGCTGGAAGTTCTGTTGGAGATGCAGCTGC
TCAGAAGGTTGAGGCACATAAACCTGTTGATGATGAAGTAATTGAGCCATCTTATGTAAT
ATTAGATACAGAAAAGCATCAGGAGCCAATAAAAGAATATGAAGCAGTGGATAATGCGGA
GGAGAGGGTTGAAATTGGTGATGATGAAAGAGAGGACTTCAGGGAGTTCGTGAGAAATAT
TATATTGGATAGTTTGACGGTCGAAGTTGGTCGCAGACAAAGCGCTGATGACATACAAAA
AATGGAACCCTATCTTTCCAAAGATTTGGAACAAGTGGCTACTGCTGTATCGCTTTCTGT
TGGACATGCCTATGATCCACACTTGGAAGTTGAATACCATAGTATTGGCTCAGAAAAAGT
CGGTACCCTTCATGGAGAGCATGTTATCAAGGCCATATCATCTGCTGTGCAAGAGACTAG
CTTCTTGAGAAGAGTAGTGCCAGTTGGTGTTATAGTAGGCTCAAGCTTAGCTGCACTCAG
AAAATATTTCATTGTTGCCACGGTGCATGATAGTGGTCAAATAGAACCTCCAATGTTTAG
TCGAGCCAAAGTCTCTGGAGAAAATGTGGCTAAGGTTAGAGGCACAGCGATTAGCTTCAT
GCCTGATGACAAATTTGATCATAATACAAGGTTGGACGATTTGGTTGATAGGAAAGAGGA
AAACACGGAGTTGAAGAGTTTAAACAACAGTGTTATGGTTGGTGCCGTTACAGCTGCCAT
TGGGGCGTCTGCTTTATTGGCAGAGCACCAGGCTTCAATCACAAGTAATGAAACTTCTGA
GAGTTCATTGGAGTCCATCAAGATGAACGGTAATGGTCAGATGGAGCCTGACAATCACAA
AGAGTCATCTGACAAACACCAAAGTAACATTGTCACAAGCCTTGCTGAAAAAGCCATGTC
AGTTGCTGCCCCTGTCGTACCCAAGAGACAAGATGGTGGACTGGATCAAGAAAGATTGCT
CACGATGTTGGTTGATATGGGACAAAGGGGTGGCATGTTGAGGCTAGTTGGCAAACTTGC
TTTGCTCTGGGGTGGTATGCGTGGTGCAATGAGTTTGACTGACAAGTTAATCCAATTTCT
TCATCTATCTGAACGTCCCTTGATCCAGAGGATTTTGGGGTTTGCTGGTATGACACTTGT
TTTATGGTCACCAGTAGTTGTTCCACTACTTCCAACATTTATGCAAAGCTGGACAACTAA
AACCCCCTCCAGAATTGCTGATTTTTCATGCATTGTTGGCCTCTATGCTGCATTTATGAT
ACTTGTTACATTATGGGGAAAAAGAATACGTGGATATGAAGATCCACTTGCGGAATATGG
CCTTGATTTGATGTCATTGCCAAAGTTGTTCGATTTTTTTCAAGGGGTTGATTGGTGGAG
TGGTGCTTGTTTTGTCAATACAATCTGCAAATACATTACTTGGCTGTGTGAATATCTCTT
GGCCTTCTACTCCATCTTCTTTGGACGCCATGAAATTGCTCAGGGTGTATGGACATGTAC
TTACGCTGATTGTTCAAAGTATTATGACAGCAACAGGTGTTGCTATTGTGGAAGAATTGT
TCTTCAGGTCTTGGCTTCCCCAAGAAATTGCTGCAGATCTTGGATATCATTGATCTATAA
TTTTATCAGGACTTGTATTCGCTTTGTGCCAAAGGTCTCTATGGGCAATACCAGGACTGT
GGCTGCTTTCTGTGAGTTTAGCAGGTGCTCGGAAAAGAAACCAAGGCAGCCTTGCCATTC
CAATTGGGTTGCGGGCAGGAATAATTGGTTCAAGTTTCATCTTACAGAAGGGTGGTTTTC
TAACCTACCGGGCTGAATCTCCCCTCTGGATTATTGGCACACACCAATTCCAGCCATTTA
GTGGGCTCACTGGTTTTGCATTCGCTTTATTGTTGGCAATAATTCTATACCTGACAGTGC
CTCTGCCTAGAAAGACATTGGAAAGTACAACTGAGGAATATACATACTAGAGACTGGTGA
ACATGCCCACGCATTTTGAATGGTGCAGCATCAGCGACAGCCTCATTGTTGACTTGTTGC
TTACTCATTTGGCTGGTTTAGGTGTTCCAACCCCGGAACCAGGAACAGCCTCGGGTTATG
GGAAACAAGTACGAAATTTTGCACGAAAGGCCGGATTCAGAGGTGAAAAGGAAATTGAAA
GATGGAAGTGCTTCATTGTAGCTTTTGATCTCCCAATCAGGGTCACAAAGGCCGAGTATA
TACATACAATCTCAAAGGTGGTAGGCAAATTCTGTGACTAGAAAATGAGCTCTGTCTTCC
ATCTTGATGCCCCTATGATCATCTCAAGTGCTCTTGACTTCGACTGATTTTGCTTCTTCC
TGTCACTATACGTGTATATAGAAGGAACTGCGTAGTGTAGGTGTCGGTTTTACTGTAAAT
CTGTAATAACAAAGTCCATAAGCCAGAAGTCGAGGACGAGTATTCTTGTTGAGTGTCCAT
TGTATGTATCAAAGTAAATCAACTACAGATCAAATTTCAGGG
>Isoform0000023
GGGAATTCATCTTGGCTCGAACGAACTGTCTTCCTCCGTTACTAGCTTTACGTAATACCA
AATGCTTCAGATCAAATCCCAACCTCCTCCTCCTACTTGACCTCTTTGCAATCTTCTTCT
TCAGTCCTTTGATCACTCTAATGGCGAAGAAGAACAACCTCAAGGACAACCTCCTCCCGC
TCTCTCAGTTCGGCGTCTTGGTCGCGCAATTGGAGTCCATAGTCGCCTCCGCCTCCCAGA
AGCCACCGGAGCCTCTCCTCTGCTTCGATCTCCTCTCCGATCTCATCTCCGCCATCTCCG
AAGAGCCCAAGGAGTCGATTTTGTTGTGGCAGAGGAAATGCGAGGACGCGCTTTATTCGC
TGCTGGTTCTCGGAGCTCGGCGGCCGGTGCGGCATTTGGCTTCAGTGGCAATGGCGAGGG
TTATATCCAAGGGAGATAGCATTTCGATATACTCCAGAGCCAGCAGTCTGCAAGGGTTTC
TCTCTGATGGGAAGAAGTCCGACCCGCAGAAAGTAGCTGGGGCTGCTCAATGCTTAGGAG
AATTATACCGGTATTTTGGTAGGCGAATCACTTCGGGTTTACGTGAAACGACTATGATTG
CCACAAAGCTCTTCAAGTTTAATGAGGAATTTGTGAGACAAGAGGCTCTGCATATGCTTC
AAAATGCTTTGGAAGGGTCTGGTGGTAGTGCTGCTGCTTCAGCATATACCGAGGCATTTC
GTCTCATCATGCGGTTTGCTGTTGGTGATAAATCATTTCTTGTCAGAATCGCTGCTGCAA
GATGTTTGAAGGCATTTGCTATTATTGGAGGACCGGGTTTAGGGGTGGGAGAACTTGACA
ATTCAGCTTCCTTCTGTGTCAAGGCCCTTGAGGATCCTGTTTCATCTGTCCGTGATGCAT
TTGCTGAAGCATTGGGTTCACTGCTTGCTCTTGGAATGAATCCTGATGCACAGGTTCAAC
CAAGAGGGAAGGGACCTTTTCCTCCAGCAAAGAAACTAGAAGGTGGTTTGCAAAGGCATT
TAGCGTTGCCTTTCACAAAAGCAAGTGGTGCTCGGTCAAAGGATGTGCAAGTTGGCATAA
CATTGTCTTGGGTGTTCTTCTTACAGGCAATTCGTTTGAAGTACTTGCATCCAGACAGTG
AGCTTCAAAACTATGTAATTCAGGTTATGGACATGCTTCGTGCCGATACTTCTGTTGATG
CGTACACTCTGGCTTGTGTTCTCTACATCCTTCGTGTTGGTGTTACGGATCAGATGACAG
AGCCTACTCAGAGGAGTTTTTTGGTTTTCCTTGGACAGCAGCTTATGTCTCCTGATGCCA
GTCCTTCCATGATAATTTCTGGTCTACGTACGGTCTCATATACCCTAAAAACTCTGGGAG
AGGTTCCAGTTGAGTTCAAGGAAGTACTTGACAACACCGTTGTTGCAGCAGTATCTCATT
CTTCTCAACTTGTACGAATTGAGGCTGCTTTGACATTGCGTGCACTGGCTGAGGTTGATC
CCACCTGTGTCGGTGGTTTAATTTCATATGGGGTGACCATGTTGAATGCTTTGAGAGAAA
ATATAGCATTTGAAAAGGGAAGCACTTTGCAATTAGACCTCGATTCTTTGCATGGGCAAG
CTACTGTATTAGCAACTCTGGTGTCCATCTCCCCAAAGTTACCTCTTGGTTATCCCGCTA
GGTTGCCCAAATCAATTCTTGAAGTTTCAAAGAAAATGCTGGCTGAATCTAGTCGGAATC
CTTTGGCTGCTACAATTGAAAAAGAAGCTGGGTGGTTACTTTTGTCATCTCTATTAGCAT
CTATGCCGAAGGAGGAGCTTGAAGACCAGGTTTTTGATATTCTTTCCTTGTGGGTGTCCC
TTTTTACTGGAAATCCACAAAATGAAACCAACCAAACTGGGGATTTGATATCTAGGATTC
GTATGTGGTCTGCTGCCATTGATGCACTTACATCATTTTTAAGATGCTTTCTTTCCCATG
ATGCTAAGAATAATCGGATTTTGCTTCAACCTGTGCTTGTATACCTAAGTAGGGCTTTAT
CCTATATTTCACTGATAGCAGCCAAGGAACTGCCAAACGTGAAGCCTGCTCTGAATATAT
TTATCATTCGGACACTAATAGCTTATCAGTCTCTACCTGATCCAATGGCATATAAGAATG
AACACCCCCAGATTATTCTAATTTGTACAAGTCCATTCAGAGAGGCTTTTGGATGTGAAG
AAAGTTCATGCTTGAGGTTTCTGTTAGACAAGAGAGATGCGTGGTTAGGTCCCTGGATTC
CTGGAAGGGATTGGTTTGAAGATGAACTTCGTGCTTTTCAAGGTGGAAAAGACGGACTTA
TGCCCTGTGTCTGGGAGAACGAAGTTTCTAGCTTTCCTCAGCCGGAACCAGTAAACAAGA
CATTGGTGAACCAGATGCTCCTCTGCTTTGGAGTCATGTTTGCGTCTCAGGATAGTGGTG
GGATGCTGTCACTTCTTGGAATGATTGAGCAATCTTTGAAAGCTGGAAGAAAGCAACCAT
GGCATGCAGCTAGTATAACCAATATATGTGTGGGGTTACTTTCAGGATTCAAGGCTTTGC
TTTCCTTGCGTTCCCAGCCATTAGCACTTGATATACTAAATTCAGCACAGGCTATATTTC
AGAGTATTCTAGCAGAGGGTGACATCTGTCCATCACAACGTAGGGCTGCATCAGAATGTT
TAGGCCTTTTAGCTCGTCTTGGAAATGATATCTTTACAGCAAGAATGACTAGATCACTGC
TTAGTGACCTAACTGGAGCTACAGATTCAAACTATGCAGGATCTATTGCTTTTGCTCTGG
GCTGCATTCATTGCAGTGCAGGAGGCATGGCACTGTCAACATTAGTGCCTTCAACTGTGA
GCTCAATATCTTTGCTTGCTAAAAGTTCAATAGCTGGTTTACAGATCTGGTCTTTACACG
GACTCCTGTTAACTATAGAAGCTGCTGGCTTGTCCTATGTATCTCAAGTTCAGGCAACAC
TTGGCCTTGCTTTGGACATTCTTTTGTCTGAAGAGAACGGTTGGGTTGTACTCCAGCAAG
GAGTTGGCCGTCTTATAAATGCTATTGTAGCTGTTCTTGGTCCTGAACTTTCCCCTGGAA
GTATTTTCTTTTCACGTTGCAAGTCAGTTGTTTCAGAGATAAGCTCTGGCCAAGAAACAG
CAACAATGCTTGAGAGTGTTCGCTTTACTCAACAACTTGTACTATTTGCACCACAAGCTG
TGTCTGTGCACACCCATGTCCAAACTCTTCTTCCTACTTTGTCCTCAAGACAGCCAGTTT
TGAGGCATCTTGCTGTTTCCACTCTCCGGCATCTTATTGAGAAAGATCCAGTATCTGTTG
TTGACGAGCAAATAGAAGATAAACTCTTTCAAATGCTTGATGAAGAAACTGATTCCGAGA
TTGGTGATCTGGTGCGGACCACAATTATGCGATTGCTATATGCATCAAGCCCTTCACGTC
CATCTCATTGGATGTCAATATGTCGTAGTGTGGTTCTTGCCACATCAATGAGGAGAAATG
CGGATGCTGTTAACGGTTTAGAAAATGATGCCGCGGGTACAGAGGGTGAACCAAGTTTAA
ATTCTGGAGAAGATGATGATAACATGGTTTCTGGCTCTAAAGGCACACCCCAGTTTATTC
CCAGCAGGGACAAACACCTCAGATATCGGACAAGAGTTTTTGCTGCTGAGTGTTTGAGTT
ACCTACCTGGAGCTGTTGGAAAGAATCCAGCTCATTTTGATCTCGGTTTGGCTAGGGACC
AATCCACTAATGGACTGGCCTCTGGTGAATGGCTTGTCCTCCATATCCAAGAACTTATAG
CACTTGCTTATCAGATAAGCACGATCCAGTTTGAAAACCTGCAGCCAATTGGTGTATTAC
TTCTGAGTACAATTATAGACAAGTTTGAGAGGACTCCTGACCCAGAGCTTCCAGGGCACC
TCCTGCTGGAACAGTATCAGGCGCAACTAGTGTCTGCTGTCCGCACTGCCTTAGACTCAT
CCTCTGGTCCTATTCTTTTGGAAGCAGGCTTCCAGTTGGCTACAAAGATATTCACAAGTG
GAATAATTGAGGGTCATCAGATTGCTGTTAAGCGCATATATTCTTTGATTTCACGACCAT
TGAATGACTTCAAGGACCTTTATTATCCTTCATTTGCAGAATGGGTCTCGTGCAAGATTA
AGATAAGACTACTCGCTGCCCATGCCTCTCTTAAATGTCACACATATGCATTCTTGAGGA
GACACCAAACTGGGGTTCCAGATGAATATTTAGCACTGTTACCATTATTTTCAAAGAGTT
CAGACATACTTGGGAAGTACTGGATTAGAGTTTTGAAGGACTACAGCTATATTTGCTTGT
GCGTGCATCTTAAGGCCAAGTGGAATCCTTTTCTTGATGGAATTCAATCACCTCTGGTAT
CCTCAAAGTTGCAGCAGTGCTTGGAAGAATCCTGGCCAGTAATAATGCAGGCAATTGCAT
TGGATGCAGTTCCTGTGAATTTTGAAGAGAACGAATATTCAAAACCCCCTAATGAAACCA
CATCAAAAAATTGCTTATTGTCTGGACATAGTATGGTTCAACTGGAATCTGAAGACTATC
AGTTTCTCTGGGGATTCGCTTTGCTTGTTTTATTTCAGGGGCAAAATTCAACCCCCAGTG
GAATGAAAAATCCAGTTTCTTTTGTGAAAGCTTATAACGGGGGAGATCCATCCAGTGAAG
AATTGTCTTCCTCTGGATTTAAGTTATATGAAATTGTATTGCCGGTCTTCCAGTTTCTGT
CCACCAAAAGGTTTGCCAATGCAGGATATCTCACTATGGACATATGCAGTGAATTGCTTC
AGGTTTTCTCTTATTCTATGTGCATGGACAATTCATGGGATACTCTTTCGGTGTCTGTTC
TATCACAGATTGTGCAGAATTGCCCTGAAACATTTTACGAATCGGAAAAGTTTGCTTATC
TGGCAATGGAACTCTGCTTGACTTACCTCTACAAAGTGTTTCAAAGTGCCGAGGCGATAT
CTGTGGATAAATCCTGGGAGGATTTGATATCCTCAATACTTGTCACCGCAAAAACCCTTG
TGAACTGTTATCAACCAAAGAAACAACTGGTATCTGCGGCATTGGCGTTTCTTTTAATTG
GTTACAAGGGAATCAGAGAAGTCTCTACTGGCTTTTGCTTCTCCAAACTTGATGAATATT
TCAAGTGCACGAGTCTCTTATTGAAAAGATATATTGATGATATTTGCAGTGTTGGTGATG
ATGGTATTCTTCAGACGAGAAAAATATTGGGAACTTGTCTGAATGTGATCACTAATTTGA
CCGTGGACTGCATCAAGTGTATTCAGATGCTGGAAAATAAGAGATCTGATTTGCATACAT
TGCTGCAAACAAAGCTTGCCTTCTCTCTTGAACAAACTATATCATTTGCCAAGCTGGCTT
ATCAGATAGATTATCTTGGAGATAATACAGATCGTGATTCAATCTATTATGGTATGTTTA
AATATTGCACCAGATGTGTCCAAACTGTACTCACCGATTCAAGTTTACAGGTTCAAGAAA
TTGGGTTGCTAGTACTAAGAAACTTGATTCAGAAAGGCACAAATGTGGAGGATGACACTT
TCTTAATGCTTTTTGTTGGGGAACTTGCTAGTGATTTTTTCCTGATAATGCAGAATATGT
TAAAGAAACCTGTAACCGAAAAAGCTGCATCTGTTGCTGGTGAATGTTTAGGACTTTTGG
TGCTTCTGCAAACATCATCAAAATCTAGCGAATGTCAGAGAGGTTTTATGAATTTGCTCC
TGGAAGCTGTTCTCATGGTTTTCAAGGCTTCAGAAGAAGGTTTTTCTCAGGAAGTCAATA
AACTAAGGAGCACTGCTGTGAGACTTGTTTCTCATCTTGCTCAAGTTCCTTCCTCAGCAG
TTCACTTCAAGGACGTGTTGCTGTCTATGCCTCCGACTCACCGACAGCAATTTCAGGGGT
TTATTCGTGCTTCTGTGACTCAAGAGCATAATGCAACACAGATGAAGCCCACAACTCCAT
TTTTGGAGATAAAATTACCGGTGCCAGCAATGGTAAGTAAAGAGATGCGGCCTCCAGCAC
CAGCCACTACATCACATTCTCCTGTCTCTGATCATCAAAGAGATGAAGAGGAGAAAGAGG
ATGAAGATGAAGATGAAGATGATTGGGATGCTTTTCAGTCTTTTCCTGCCACTACAAGCG
CAGCTGAAAATGACTCAAGAGTAGACAGTGCCTTGGAAACACCCGACCCGGTTGAGAACT
CGTCTATTTCGGAAGTGAATACAGAGAGTGATCAATTTCATGGAGATTCTGTTTCCCGAC
CTCTCAACAACGTAGAGGCGACTAGCAAGGCAGATCATCAAGAGGCTGGCAAAGCTGAGG
TGATATCTGAATCCCCCGATGATCTGACATCCTCACAGGGTAATATACTAGGTCACAATG
TTGAGACAGAAGAACCCCATGATTTCCAATCTGTTAGTGGTGTTATCGAGGTATGTGATG
ATTGGAAGGAAAGAGACGATAAAATGTCGGGACCTGAAGAGGGAAAGGGAGCAGGGTTGA
ACCAAGACACTGAACATAGAACATCTGAACTGCATTCTATTGAAGATGCTCAAGGATTGG
CCGGATTGAATTCTACACACCATGAGCAGGGAAAGGAGAACACTGATAATAGACCAGTGC
AATCATCATCAGATCGTGTAAAGCATGAGGAAGTAAAGGGAGCAGGGTCGAACCAAGTTA
CAGAACACAGACCGTCTGAACATCATCCTGTCGAAGAAGATGCTCAAGGATTGGCCGGAT
TGAATTCAGCACAACATGAGCAGGTAAAGGAGAGCCCTGAAAATAGACCAGTGCAATCAT
CATCAGATCCTGTACTTGACGAGGAAGTAAAGGATAAAAGAGAAGATAAAGAAGAGCCGG
CAAGTGAAGAGTCTAAGCTCCAACAACACGAAGAGAGCAGCAAAGTTCAAGATTTAGTAA
AAAACAAAGATGATGCTGAGAAATCTGAATGATAATACTTGTAAAATTGTACAATCACAG
CTTTTGTTGCCACTCCATACACAAAAATAACTTAATTGTCATGTGTAATGTATTTATCAC
ATTTTTTTTCC
>Isoform0000046
GGAGAAGGGAGAAGAGGGATCGTCGACATTTTAAAAGAATGCGGTTTCCACCTTTTGATG
ATGAGGAACCTCCATTAGACTATGCTGATAATCTGTTAGATGTTGATCCTCTAGAGCCAA
TTCAACTGGAGTTGGATGAAGAAGAAGATTCTGCTGTTTATACTTGGTTTTATGACCATA
AACCTCTAGTCAAGACAAAACTCATTAATGGTCCAAGTTATCGGAAATGGCATCTGTCGC
TTCCCATTATGGCAACTCTCCACCGGCTTGCAGGACAGCTGCTTTCTGATTTGATTGACC
GCAATTATTTCTACTTGTTTGACATGGAGTCATTCTTTACAGCAAAAGCACTGAATATGT
GCATTCCAGGTGGGCCTAAGTTTGAACCGCTGTATCGGGATATGGAGAAAGGGGATGAGG
ACTGGAATGAATTTAATGACATTAACAAGCTGATTATTCGGTCACCTCTCAGAACAGAGT
ACAGAATTGCATTCCCTCATCTCTACAACAATAGACCTAGGAAGGTAAAGCTCTGCGTGT
ATCACACACCCATGGTAATGTACATAAAAACTGAAGATCCTGATCTACCTGCATTCTATT
ATGATCCCTTGATACACCCAATCCCCAGCACAAACAAGGAGCGACGTGAAAAGAAAGTTG
ATGAGGATGATGACACTTTCATATTGCCAGAAGGAGTAGAGCCATTTCTGAGTGATACTC
AGCTCTATACTGACACAACAGCAGCTGGAGTTTCCCTCTTGTTTGCACCACGCCCCTTTA
ACATGAGATCTGGCCGGACTCGCCGTGCAGAAGACATACCCCTTGTGTCAGAGTGGTATA
AAGAGCATTGTCCTCCTTCCTATCCAGTTAAAGTTCGGGTCAGCTATCAGAAGTTGTTAA
AATGTTTTGTGTTGAACGAGTTGCATCATAGGCCACCCAAGGCTCAGAAGAAGAAGCACT
TGTTTCGATCACTCCAAGCTACTAAGTTCTTCCAAACTACAGAACTTGATTGGGCTGAAG
CGGGTCTTCAAGTCTGCAAGCAGGGTTATAACATGCTAAATCTCCTGATCCATAGAAAAA
ATTTGAATTACCTCCATCTTGATTACAATTTCAACCTTAAGCCTGTGAAAACCTTGACAA
CCAAAGAGCGTAAGAAGTCCCGTTTTGGAAATGCTTTTCATCTTTGCCGTGAGATCTTGC
GGTTGACAAAGCTGGTAGTTGATGCCAACATTCAGTTCCGTTTGGGTAATGTTGATGCCT
TTCAGTTGGCTGATGGCCTGCAGTACACTTTCTCTCATGTTGGTCAGTTGACTGGTATGT
ATCGTTACAAATACAGGTTGATGCGTCAGATTAGAATGTGCAAAGATTTGAAGCACTTGA
TTTACTACCGCTTCAACACGGGGCCAGTTGGGAAAGGACCTGGATGTGGATTCTGGGCGC
CAATGTGGAGGGTCTGGTTGTTCTTCCTTCGTGGCATAGTTCCTCTTTTGGAAAGGTGGT
TGGGAAATTTACTTGCTCGGCAATTTGAAGGGCGCCATTCAAAAGGAGTGGCAAAGACTG
TAACTAAGCAGCGTGTGGAGAGCCATTTTGACTTGGAGCTTCGAGCTGCTGTCATGCATG
ATGTTCTTGATGCGATGCCTGAGGGAATCAAGCAAAATAAGGCTAGAACTATATTGCAAC
ATCTCAGTGAGGCATGGCGTTGCTGGAAAGCAAATATTCCTTGGAAGGTACCTGGTTTGC
CAGTTCCCATTGAGAATATGATTCTTCGCTACGTCAAGTCAAAGGCAGACTGGTGGACAA
ATGTGGCTCATTACAATCGTGAACGTATAAGAAGAGGTGCAACTGTAGATAAGACCGTTT
GTCGAAAGAATCTCGGAAGATTAACTCGCCTATGGCTGAAGGCTGAGCAGGAACGTCAAC
ACAACTATTTGAAAGATGGTCCATATGTTACCCCAGAGGAGGCAGTTGCAATATACACGA
CAACTGTGCATTGGTTGGAGTCAAGAAAGTTCAGCCCCATCCCATTTCCACCTTTGTCGT
ACAAGCATGATACCAAGCTACTTATCCTTGCTCTGGAGAGGTTGAAGGAATCATATAGTG
TTGCTGTGAGATTGAATCAGCTTCAAAGAGAAGAGCTTGGTCTTATTGAACAAGCCTATG
ATAACCCACATGAGGCATTGTCTCGAATTAAGCGTCACTTACTCACTCAGCGTGCCTTCA
AAGAAGTTGGCATAGAGTTCATGGATTTGTACAGCTATCTCATTCCAGTTTATGAAATTG
AACCTCTTGAGAAGATTACAGATGCGTATCTTGATCAATATCTGTGGTATGAGGGTGACA
AACGTCATCTCTTCCCGAACTGGATCAAGCCTGCAGATTCGGAGCCGCCTCCTCTTTTGG
TTTATAAATGGTGTCAGGGAATAAACAATTTACAGAGCATATGGGACACTGGTGAGGGGC
AGTGTGTTGTCATGCTTCAGACCAAGTTTGAGAAGTTCTTTGATAAGATTGACTTGACGA
TGCTAAATAGGCTTCTACGTCTAGTCCTTGATCATAATATCGCTGATTATGTCACCGCGA
AGAACAATGTGGTATTGTCCTACAAGGATATGAGTCATACAAATTCTTATGGTCTTATTC
GCGGTCTTCAGTTTGCTTCCTTTGTTGTACAATATTACGGGCTTGTGCTGGATCTGTTGC
TTCTTGGATTGACTCGAGCCAGTGAGATTGCTGGTCCACCCCAGATGCCGAATGAGTTCA
TCACTTATTGGGACACAAAGGTGGAGACCCGACATCCTATCAGGCTGTACTCTCGGTACA
TAGACAAGGTGCACATCTTGTTTCGCTTCACTCATGATGAAGCCCGGGATCTAATCCAGC
GATATCTCACTGAACATCCAGATCCTAATAATGAGAATATGGTGGGATATAATAACAAGA
AGTGCTGGCCAAGAGATGCTAGAATGAGGCTCATGAAGCATGATGTCAATCTTGGGAGAA
GTGTTTTCTGGGATATGAAGAACCGTCTTCCTCGAAGCATCACAACTTTAGAGTGGGAGA
ACAGCTTTGTTTCTGTTTACAGCAAGGATAATCCAAATTTGCTCTTCAGCATGTGTGGAT
TTGAGGTTCGCATACTTCCCAAGATAAGAATGAGCCAAGAGGCATTCAGCAACACAAGAG
ATGGAGTCTGGAATTTGCAGAATGAACAGACAAAGGAAAGGACTGCAGTTGCTTTCTTAC
GGGTTGATGATGAACACATGAAGATTTTTGAGAATCGTGTGAGGCAGATCCTTATGTCGT
CAGGGTCTACCACATTTACAAAAATTGTCAACAAATGGAATACTGCTCTGATTGGTCTTA
TGACTTACTTCCGTGAAGCGACTGTACATACACAAGAGCTGTTAGATTTACTAGTCAAGT
GCGAGAACAAAATTCAGACCCGTATTAAGATTGGATTGAATTCCAAGATGCCTAGTAGGT
TTCCACCTGTCATATTTTACACACCAAAAGAAATTGGGGGACTTGGTATGTTATCCATGG
GTCACATATTGATTCCCCAAAGTGATCTCAGATACAGTCAGCAGACTGATGTTGGTGTGA
CACACTTTAGGAGTGGTATGAGTCATGAAGAGGACCAGCTGATTCCAAATCTGTACCGCT
ACATACAACCTTGGGAGAGTGAATTCATTGATTCCCAGCGTGTTTGGGCAGAATATGCAC
TTAAAAGGCAGGAGGCTCAAGCACAAAATAGGCGTCTGACCCTTGAAGATTTGGAAGATT
CGTGGGATAGGGGAATTCCTCGCATAAATACTTTGTTCCAGAAGGACCGGCACACACTAG
CATATGACAAAGGATGGAGGGTTCGTACTGATTTTAAGCAGTACCAGGTCTTGAAACAGA
ATCCTTTTTGGTGGACTCACCAAAGGCATGACGGAAAGCTTTGGAACTTGAATAACTACA
GAACTGATGTTATTCAAGCTCTTGGAGGTGTAGAGGGAATCTTGGAACACACCTTATTTA
AAGGAACATACTTCCCTACCTGGGAGGGTCTCTTCTGGGAAAAAGCATCTGGTTTCGAGG
AATCGATGAAGTACAAGAAGCTGACCAATGCACAGAGATCTGGGCTAAACCAAATTCCCA
ATCGTAGGTTCACGCTTTGGTGGTCGCCAACCATCAATCGGGCTAATGTATATGTCGGTT
TCCAAGTGCAGTTGGATCTTACTGGGATCTTTATGCATGGAAAAATCCCAACCTTGAAGA
TATCCTTGATTCAAATATTCCGTGCACATTTGTGGCAGAAGATCCATGAAAGTGTTGTCA
TGGATCTCTGTCAGGTTTTGGATCAGGAGTTAGATGCTTTGGAAATTGAGACTGTGCAGA
AGGAAACAATTCATCCCAGGAAGAGTTACAAAATGAACAGTTCTTGTGCTGACATTCTTC
TCTTTGCCGCCCATAGATGGCCAATGTCAAAACCTAGTCTTGTGGCGGAGCCAAAGGATG
TCTTTGATCAGAAAGCAAGCAACAAGTACTGGATAGATGTACAACTCCGATGGGGAGATT
ATGATTCCCACGATATTGAACGTTACACCCGAGCCAAGTTTATGGATTATACAACAGACA
ACATGTCTATCTATCCCTCCCCCACAGGGGTGATGATTGGTCTTGATCTGGCGTATAATT
TACATTCTGCTTTTGGTAATTGGTTTCCCGGGTCCAAACCCCTGCTTCAGCAGGCAATGA
ACAAAATAATGAAGTCAAATCCAGCTCTGTATGTCTTGCGGGAGAGGATACGGAAAGGAT
TGCAGCTTTACTCTTCGGAACCTACAGAACCTTACTTATCATCCCAGAATTATGGGGAGA
TTTTCAGCAATCAAATTATTTGGTTTGTTGATGATACTAATGTGTATCGTGTTACCATCC
ACAAGACATTTGAAGGAAATCTGACTACAAAACCAATTAACGGTGCAATTTTCATATTCA
ATCCAAGGACTGGGCAGCTGTTCCTGAAGGTCATCCACACAAGTGTGTGGGCAGGACAGA
AGCGTCTTGGTCAGTTGGCCAAGTGGAAAACTGCAGAAGAAGTTGCTGCACTTGTGCGTT
CTTTACCAGTAGAAGAGCAGCCAAAACAAATTATTGTGACTCGAAAGGGAATGCTTGATC
CACTGGAGGTCCACTTATTGGATTTCCCAAACATTGTCATAAAAGGAAGTGAGCTGCAGC
TTCCTTTCCAGGCTTGTCTCAAGATTGAGAAATTTGGTGATCTGATATTGAAGGCTACTG
AGCCACAGATGGTTCTTTTCAACATTTATGATGATTGGTTGAAGAGTATATCATCATATA
CTGCATTCTCTCGGCTGATTTTGATTCTTCGTGCACTTCATGTAAACAATGAGAAGGCAA
AGATGTTACTGAAACCTGACACAACAGTCATTACTGAGCCACACCACATCTGGCCTTCTC
TCTCCGATGATCAATGGATGAAGGTTGAGGTTGCTCTAAGGGATCTGATTCTCTCGGACT
ATGCAAAAAAGAATAACGTGAACACATCGGCTCTGACACAGTCTGAGATTCGTGATATCA
TTCTTGGAGCTGAGATTACTCCTCCTTCACAACAAAGGCAACAAATTGCAGAGATTGAAA
AGCAGCATAAAGAAGCAAGTCAGCTGACAGCAGTTACTACTAGGACTACGAATGTGCATG
GTGATGAGCTCATTGTCACCACTACTAGTCCTTATGAGCAAGCTGCATTTGGGTCCAAGA
CTGACTGGCGTGTGAGAGCAATATCGGCTACCAATCTCTACCTTCGTGTCAATCATATAT
ATGTGAATTCAGAAGATGTAAAGGAAACGGGTTACACTTATATCATGCCGAAGAACATAT
TGAAGAAGTTCATATGCGTTGCGGATCTGAGGACACAAATTGCTGGCTACTTGTATGGTG
TAAGCCCACCTGACAACCCTCAGGTCAAGGAAATTCGCTGCATTGCCATGCCACCGCAGT
GGGGAACCCACCAGCAAGTCAATCTTCCAACAGCTCTTCCCGAGCATGATTTTCTCAATG
ATCTGGAACCTTTGGGATGGATGCACACACAACCAAACGAACTTCCTCAGCTTTCTCCTC
AGGATCTAACCTCTCATGCTAAGATATTGGAGAACACCAAGCAATGGGATGGGGAAAAGT
GCATCATCTTAACTTGCAGTTTCACTCCTGGTTCCTGCTCGTTAACTGCATACAAACTCA
CTCCATCTGGTTATGAGTGGGGACGGGTCAACAAAGACACAGGAAGCAATCCACACGGTT
ACCTCCCAACTCATTACGAGAAGGTCCAAATGCTTCTCAGTGACAGGTTCCTTGGTTTCT
ATATGGTTCCTGATAATGGTCCATGGAACTACAACTTCATGGGTGTGAAGCATACTCAAG
GCATGAAGTACGGGGTCAAGCTTGGGACACCAAGGGAGTACTATCATGAGGACCACCGGC
CGACCCATTACCTTGAGTTTAGCAACATGGAGGAGAGTGACACAGTGGTGGGAGATCGTG
ACGATACCTTCACATAAGTAGTCTTTGTTAACTGGAGTAGTGTAGCCTACCCGTTTGTAA
TGCTTGTGCATGTTTTTGGTGAAGGCCTGTAAATATTTGATACAGATAGGCAGTTTACAA
GTTTTTGATATGTTAAAACAGATAGGAATTGCTGAGGGTATCAACGGTAACAATATATGC
TAAGCATTCCTTTAATATGGATCAATTGTTATATTCTTGATTAGGTTGCTCCTTTCAAGT
GATCATACAAAAGGTAGAAAGTTCTGCTGTGCTTTTGTCCC
>Isoform0000058
GGGAAACGCAGAAACACACGACACCAAAAAACCAAAAACAAAAACAACAGTCTTCTCTCC
GGCGACCGACTCGTCGTCATATTCCTCCCTCTCTCTCTCCTCTTTCCTCTAATCATACCG
AAACTCCACAACCAAATTCTCCATACACACCCAGAAAGAGGTTGGGGCCAAAACGCAGCG
TTTCGCAAACCCTAAATTTGGAATTCCGAGGCGGCAGCCATGTGGAACATCGCGAAGTCT
GCGGAGGCGATGTTCTCGCGGTGGGCCGTCAAGAGAGTCTGCAAGTTCGTGTTGAAGAAG
AAGCTCGGCCAGTTCATTCTCGGCGACATCGATGTCGACCAGCTCGACGTCCAGTTCGCC
GACGGCACCATTCAGCTCAGCGACCTCGCTCTCAATGTTGATTTTCTTAACCAGAAGATT
GGCGCGGCAGCATCGATGATGATAAAAGAAGGATCTATTGGTTCGCTATTAGTTAGGATG
CCGTGGAAGGGGAACGGTTGTGAGGTTGAAGTAAATGAGCTCGAGCTTGTGCTAGCTCCC
TGTACGGAGAAGAATTCTCCAGCTACAGCTGGAAGTGGTAACCAGAACCAAGATAGTAGT
AACACCGGGAAGTTTGATGCTGATATGATGGACAGTGCCACGAAATCAACCAGGGATGTG
CATGAAGGTGTTAAAACCATTGCAAAGATGGTAAAGTGGTTGCTTGCCAGCTTCCACGTA
AGGATAAAAAAGTTAATTGTTGCCTTTGATCCTTGTTTAGAGAAGGACGGGAAGACATCC
GAGTCTCTTTCAACCTTGGTTCTTCGCATTTCTGAAGCAGAATGCGGAACAGGTGTTTCT
GAAGATGCTAACCAGAATGCTGATGCAAGAACTGAGAACTTTCTGGGAAATAGTCAACTA
ACTACCTTTGTCAAGTTTCAGGGAGCAGTACTTGAACTGCTTCAAATCGATGATGTTGAT
AATCAAAAATTTAATCCATCTATGACAGAGAGAACATTTGGTGAATTTATTTCAGGGGGC
CGTCCTCCAGGTGTTACCACTCCAATAATAACTGGGAAAAGAGGCAGATTTTCAGGGAAC
TTAAAATTAAGTATTCCTTGGAAGAATGGATCTTTAGACATAGGGAAAGTGGATGCAGAT
GCTTATATTGAACCTGTAGAATTAAGATTTCAACCGAGCACCATCAAATGGCTTTTACTT
GCTTGGGAAGTATGTAAAAGTATGGAGAGGGATCAGAGCAATTATGTGCCAACTGATTCT
ATTTTCCTTGATACAGCATCTCACTTTGGTTCAGCAATATCTGCTTATTCTGCAACAGAT
AAAGTGACGCCAGTTTGTGGTAGTTTGCCCACCGAATCTGCTTCTTTGACACTTCAAGAA
TCAGTTGCTGAGGGTCTGCTACCTGGATCACGTGTTATATCAGATTGGGTACCATATTAT
ATCAATAAAAACAGAAGCAATGGTACGGAAGAACTTGATTTTGGGGCAAGTGTGGACCAG
TTTTTTGAATGCTTTGATGGAATGAGAAGTTCCCAGTCAGCATTAGGAAGTAGTGGGATG
TGGAATTGGACATGTTCTGTTGTCAGTGCTATCACAGCTGTATCTAGCCTTGCTTCTGGA
TCTTTGAATGTTGCCCCTGAACAGCAGCCAGTTGAAACCAATCTTAAAGCAACTTTAGCT
GGGATTTCTGTTGTATTTCCGTTCCAAGATGAAAATCAGAATGATTTTTGTGATACAAAG
GGCAATTTAGGTTCTAGCTCAGATGTTCTATACCTGTCTATGGAATCCCAAGATATCCTT
CTTGTTATGCAGGTGTCATCTAGGCATATGAGGTTTGAAGGAATAATGGACCATATTGAG
GTTGCCAATTACTCAAGTCACAAAGACAGTAACAAGGTTAAAAGCCAAACTTCTTCAATT
CAACATCTTCAAGCTGATGTTCTAAGGGTTCTTCCTTTGCATGCCTTATCTTCTTATTCG
GCTGAATCCAATGGTTTAGCTGCTGAAGGTTTTTCATTTCAATATAGGGATGATTTAGTC
AGAACTACATTGCTTAGAACTTCAGGTGTCACTTCTTGTCAATGTACAGTGAGTTCTATT
TCATCTGATGGGAGTTCAACTGGGCCAACATCATTTTCACTGAAACTGCCACACTTTGTT
TTCTGGGTGGACTTCTCTTTATTAAATATCCTATTAGAACAGTTGAAGGAAATTGGAAAG
ACTGTTGAAGTGAATAGCCAGACTGACTTTTCTTCGGAGGCTTATAATAAGAACCGCGGA
TCACCTCATAGGGATCTTAGAAGAGCTTCTAGTTGTGTTACAACTTTGTCTTCAACAGAT
AGTGTACGAGGTGATATATTTATCCCAAATGCACGGGTAATTATCTGTTTACGTTCCGAT
GCTGGTGAAAGTACTAGAAGCTTCTCTTCCTGGGATCAATTTATTGCTCTCGAATTTACT
TCACCTTCGACTTGTGATAAATGCACAATTCAAGACCATGGTCCTACCTTGGATGCAACT
TCAGAGAAAAGGTATTCTTCAACAGTCACACGTTCTTTACAGTTGAATGTTGGTGATCTT
GATGTTTTCCTGGTCAGTCCTCTAAGTAAAGACGATGCAGAAATCAGATCTGGCAAGATG
CAGAGGCTGAAACTTATGGCACAAAAAGTAATCTCTGTCACCAACAGAAAAGGCACTCTT
TCTGTCATTCGTATGCTTTGGCAAGAGGGTTATGTGACTGGTCCTTGGATAGCAAAGAAA
GCCAAGTGCCTTGCTACTTTGGAGGAATCAAGGAGCATTTCTAAATTTGTGGGAAAAGAT
CATGAGTTTGCTTCTGTATCTACCGTGAAAGATCTTAAGGATTTAAGCTCCCAGACACGA
CAAGAGATTATTTTGAGCTCTGCATTTTTCCTAAATGTTCGTCTACCTACTGTCACAATA
AAGTTTGACAGTTCCCAATATAAAGAGTTGTGTCATCTTCTGGATCAAGTGATGAATGAC
ATATCTAATGGGGATCTCGATTCTGTCAATGATAAAGAAGAATCTTCCATGCCTCAGACA
TCTGTTCTTGTGGACTGTGATTCTGTTGAAATATTGATTAGCTTGGATGTAAAGGAGACT
GTCCAAGGCTCAATGCAGAGTGAACTTCCTGGGTCATGGAATCGTCTAAGACTGAAAGTT
CAGAAGCTTGAAATGCTATCTGTTTCGAGTATTGGAGGTATTCCAGGCGCCACTTTTTTC
TGGCTGGCACATGGTGAAGGAAAGTTATGGGGTTCTATCACTAGTATTCCTGATCAGGAA
TTTCTTCTGATCACATGTAGCAACTCGACAATGAAACGTGGGGATGGAGGAGGTTCAAAT
GCATTATCATCAAGATTTGCTGGTTCTGATATTGTACATTTGTGGGATCCCACAGGTTTT
CATGGCTCTACATCTATAACTGTCAGATGTGCCACAATTGTTGCTGTTGGGGGTCGCTTG
GATTGGCCGGATGCACTATGCTCGTTTTTCATTATTCCTGCTGAAATTGAACAAGCAGAG
GAGAAGTGTAATCAAAAGGACGAAGCACCTCGTGGATCTTCTTTTGTGCTTAACTTGGTT
GATATTGGATTAAGCTATGAACCCTACCAAAAGAATACGGTGGTCAGGAGTGAAGACTCA
GAGTCCTGTTATTCGTCTTTCCAAGGGACATGTGAAGAATATGTTTCTTGTCTTTTGGCT
GCATCTTCCTTGAATCTTTCAACTTCAACCATTGAAGGTTCCACAGAATTGAATTATAAA
ATTAGAGTGCAAGATCTTGGCCTTCTTCTTCGTGCAATGTCAAAGCCTGAGGGTATTGTT
GGTGCTTACAGTGCACAACATCTTCATAAGATTGGGTATGTTAAAGTTGCAAGGGAGGCA
CTCATTGAAGCAAATTTGAGAACTAATTGTAGAAATGGTCTTCTCTGGGAGGTAGAATGT
TCAAAGTCTCACATTTTTGTGGAAACATGCCATGACACAATGTCTAGTCTGATTCGCGTG
GCTGCTCAAATCCAACAGCTATTTGCTCCTGACATGGAGGAATCGATTGCGCATTTGCAG
ACGAGATGGAATAAATTTCAGCAGGAACAAGAGATGAGAGGTTTGGCTGATGAAATCAGG
ATATTTGATAGTGAGTCTCCAACTGCTCAATTGCACACGTCTGATTTAGTTACAGAGGGA
GAGCCTAAGGTTGTTGGGTTGATGGATGAGATATCCGAAGATGCATTTCGAGATAACAAT
CACACCTACCAATACGATTCCTCTGAGTCACAAATTGGTTTATCATCTGATGAGGAGCTT
GGAGAGGCTTGTTACTCTCGTATTGGAACTCCTGATGTTTTCTTGCCTGGTCAATTTTAT
GATGGATCAGTGCCTTCAGTTGAATCAGAAAGTAGTCAAACATCATTCCTACAAGGTGGT
AATGTTTTGGAATTAATTGAAGGGTATTGCTTATCTGAGCTACGACCTCTCTCGGAATTG
TCTGTTGGCAGACGATCATCTCAGGAGATTATCACCAAGTCCAAGCATACCAGATTTGGA
GATAGGTCAAAAGAAAATCATGGATGGTATGGCACATCCATAAATATTTTGGAAAATCAT
ATTCCAGAAACGAGTAGTAGTAAGAAACATTTTGTCGAAGACAAGCTTCCTTCTACTGGC
AGTACAAATTGCATTGATCTAGGGAAAGTCATTGGACGTGTACTTCTTAAGAACATTGAT
GTTAGATGGAGAATGCTTGCTGGCTCTGACTGGCATGATTCTAGAGCAACTGGGCAGCGG
TCAGGGGATATTAGTGGAAGGGATGCTACTGTATGCCTAGAGTTCTCACTATCTGGGATG
GAATTTCAATATGATGTTTACCCAGTTGGTGAAATATGTGTCTCCAAGCTCTCTCTTTCG
GTTCAAGACTTTTATCTATATGATAAGAGCAAAGATGCTCCTTGGAAACTGGTGCTAGGA
TATTACCATTCAAAGGATCGTCCTCGGAAATCATCTTCAAAAGGATTCAAGCTGGACTTA
GAAGTGGTCAGACCAGATCCTCTGACACCTCTGGAAGAGTATAGGTTGCGAGTTGCATTC
CTTCCCATGTTACTGCATCTTCACCAGTGCCAGCTTGATTTTCTCATTGGCTTCTTTGGG
GCAAAGAGCTCTTCAGTTGATCAGTCTTCTGGTTGTTATCTAGATTCAGATGGTTCAAAA
GTGTTGCCAACAAAGAGTAATAATCTTGCAGAACATGCCATTGCAGAGGAGGCATTTCTT
CCTTACTTTCAGAAGTTCGATATATGGCCTATCCTTGTTAGGGTGGACTACAGTCCCAGT
CGTGTTGATCTGGCAGCATTAAGAGGCGGGAAGTACGTAGAACTTGTAAATCTTGTCCCA
TGGAAGGGGGTAGAGCTGCAACTTAAACATGTTCATGCTGTTGGCATTTATGGCTGGGGC
AGTGTATGTGAAACAATTATTGGGGAGTGGTTAGAAGACATCTCTCAAAATCAGATTCAT
AAAATATTGCGAGGTCTTCCTACCATTCGGTCATTGGTCGCTGTTGGTTCGGGTGCAGCG
AAGCTGGTTTCTTTGCCAGTTGAGCACTATAGGAAGGACAAGAGGGTACTGAAGGGAATG
CAAAGAGGTACAATTGCATTTCTTAGAAGTATTTCTCTTGAAGCTGTTGGTCTTGGAGTA
CATTTAGCAGCTGGGGCTCATGATATTTTGCTCCAAGCTGAATGTTTGCTAACAAGCGTT
CCTCCTTCTGTACCTTGGTCCGCACCACATAAAGTGAAATCCAGTGCTAGATCCAATCAA
CCTAAAGATGCCCAACAAGGAATTCATCAGGCATATGAAAGTCTCAGTGATGGTTTGGGG
AAATCTGCTTCTGCCTTGGTTCGGACGCCCCTGAAGAAATACCAACGTGGAGCTGGTGCT
GGATCAGCTCTGGCATCTGCTGTTCGGGCAGTCCCTGCAGCTGCTATAGCTCCAGCTTCT
GCTTGTGCAAGTGCTGTACATTGTGCTCTTCTTGGCTTCAGAAATAGCCTTGATCCTGAG
CGTAAGAAAGAGTCCATGGAGAAATATCTAGGTCCCCCTCAGCCGTGGGAACAAAACTGA
TGGTTTATTAAATGGTGACTAAACTTTTGAGCTACTGCTCCCCTGGGGTATAGAGTGGGA
TCACTAATGATCTGTCCATCTCTGTACGAAGACCTATCCATCTTGCGAGTTGAACTTGCT
GGTATGTGGTATCTTGCGAGTTGAACTTGCTGGTATATGAGATCAAGCAACGGTGAATGA
TTGGTTCAAGGTGTACAGTTACGATAAGAAGATACCCATTGTGTGAATCAAACTTGGTGG
GATACGGACTCAAACAAAAGCTGTACAGGTACTGGAACGATTGCTTCAAGGTGTACAGTT
AGTGGAACTATCAGATTCGTTCCATTGCAACAGGATTGTAGGTAGTGTACAGAGGCCTTT
ACTATAGTGACAGTCCTTGTAGGTATGAGTTTTTGTTTCGAGTGAATTGTAGATATTTGA
TTGAGTGGCATAGTTAGTTAGATTCCCATTGTTATTCTTTCGAAGTGGTAAATATTCATT
CAAAAATTATTTATCCCTGAGCTGTGCTGGTAGTTGACTACG
>Isoform0000061
GGAACCAAACGGCGTAGCTGGTCCAAACCCAAATAGCCGTAAACCGGTTTAACCGGTTCA
GGACCCGTACGTAAGTTACAGTGCTGCTTCGTCTCTGAAAAGTCTCAGAACGCTTCAATT
TGGCGCCGTAAAGCAAAACCCTAAACCGGAACCAGAAGACGGAAAGCAAACTCCGCCGGC
CGAAAAACTCCACAATGTTGGTTCAGCTTCCGCGATTGACAAGCTCTCTGAGGGAGCCCT
TCGACATCGACCAGGCCTATCTGCAGCGCAAGCTCATCCTTCAAAACCAGACCAAGCCTC
GCCAATCATCGAGCTCAGTTGATGAGTCGGAGCTTGCGCGAAAGATAGTTCATAGATGGG
AGGAAGCTTCGTATGAGCTGCGGCAAGCTTACAAACAGTTTATTGGAGCTGTGGTGGAGC
TGATAGATGGAGAAGTTCAATCCGAAGAGTTTCGTGAGGTGGCATTCGCCGTTTACCTGC
TTTTTGGCAGGCCAGAGGAGGACGGCAGTGTTGAAACTAATTTTTCCAGAAAAAAGCAGG
AAGTGCAAATGCTTTTGGGTCACACAGTCTCAGATGCCAACATGCGGAAAGTTGCATCTC
TAGCTCAGGAACTTTCTGGGATGCAGTCTAGTGATCATGGGATTACACTTGTTTCAGAAA
CGCCCGTGAATGGAACTCATGACAATGCAGAATTTGGTGCCGACCTGGTTTTTCATCCAC
CAGCTCGGTTTTTTGTAGATGTTTCTTTGGATGATGGGGAGTCATTTTGTGAGGAAACAG
CTGACCCTCCTCTTACTATGAAGGATCATATGGTGACAGTGGCTTGATCGGTCTTCATTC
TGCTACTGATGGGCATGGCATCAATCTGAGTTGGCTACAAGATGCATGTGATCAGATAAC
AAAAAGTTCTACACAGCTTTCTCGAGATGAACTGGCGATGACCATATGTCGGGTGCTTGA
TTCTGACAAAGCTGGTGACGAGATAGCAGGTGACTTGTTGGATCTTGTGGGGGATAGTGC
GTTTGAAACCGTTCAAGACCTCATATCACATCGAAAGGAACTTGTTGATGCGATCCATCA
TGGGTTACTAGTAATGAAATCTGACAAGTCTTCTTTGACCTCACAACCTCGCATGCCTAG
TTATGGCACACAGGTTACTGTTCAAACAGAATCTGAACGGCAGATTGATAAGCTTCGGCG
CAAAGAGGAAAAGCGAAATAGACGAGGAACAGAATATAGCACTGATAATGATCTGGCTGG
TGTTAATTTTTCTTCTCTACTACAAGCAAGTGAAAGAAAAAATCTTTTTGATGATCTATC
GGGGCTCGGTGAAGGACTAGCTGTTAATGCTCTTCCTCAAGGAACTCAGAGGAAGCACCA
TAAGGGGTATGAGGAGGTCCTTAATCCCTCCAACACCAGGAGCACAAATGAAACCTGGAG
AAAAGCTGATTGATATAGCGAGTTAGATGACTTTGCTCAAGCTGCTTTTCGTGGATACAA
ATCTTTGAACCGCATTCAGAGCCGCATATATCATACTGTTTACTATACAAATGAGAATAT
ACTAGTTTGTGCTCCAACAGGAGCTGGCAAGACAAACATAGCCATGATTTCCATTCTACA
CGAGATTGGACAGCATTTCAAAGATGGTTTCTTGCACAAAGATGAGTTTAAGATAGTTTA
TGTTGCACCTATGAAGGCGTTAGCAGCAGAAGTCACATCAACTTTTAGCCATCGATTATC
TCCATTGAATATGACTGTGAGAGAACTTACTGGAGATATGCAACTCTCTAAGAATGAACT
TGAAGAAACTCAGATGATAGTTACAACACCTGAGAAATGGGACGTAATTACTCGCAAGAG
CAGTGACATGTCACTTTCAATGCTGGTGAAGCTCCTAATAATTGATGAAGTTCATCTATT
GAATGATGATAGAGGCCCTGTTATTGAGGCACTAGTTGCTCGTACTTTACGCCAGGTGGA
GTCTTCACAGTCAATGATACGCATTGTTGGACTTTCTGCCACTCTACCCAACTATTTGGA
GGTTGCACAGTTTCTGAGAGTGAATCCAGAGGCAGGACTCTTCTACTTTGATTCTAGCTA
CCGTCCAGTGCCCCTTGCACAGCAGTACGTTGGCATTACTGAGACAAACTATCTAGCCAA
ACTTGAATTGTTGAATGAGATATGCTACAAGAAGGTTGTTGAGTCACTAAGGCAAGGTCA
TCAGGCAATGGTGTTTGTCCATTCTCGAAAGGACACAGCAAAAACAGCTCAGAAGCTGGT
TGAACTTGCTCGTAAATTTGAAGGACTGGAGCTCTTTAAGAATGATCAGCACCCAGAGTT
TTCATTGCTCCAGAGGGAAGTTGTCAAATCCAGAAACAAAGATCTTGTTGAACTTTTTGA
ATTCGGACTTGGGATTCATTAATGCTGGGATGTTACGTTCTGATAGAGGTCTGACTGAGC
GCCTTTTCTCTAAGGGACTATTGAAGGTACTTGTTTGTACAGCAACTTTGGCATGGGGAG
TAAATCTACCAGCTCACACTGTGGTGATAAAGGGGACCCAATTATATGATCCAAAGGCTG
GTGGGTGGCGAGACCTTGGAATGCTTGATGTTATGCAGATATTTGGACGGGCTGGGAGAC
CACAATTCGATAAAAGCGGTGAAGGCATTATAATCACGTCTCATGACAAACTGGCCTACT
ATCTGCGGTTACTGACGAGTCAACTTCCTATTGAAAGTCAGTTCATTAGTTCCTTGAAGG
ACAATTTAAATGCAGAGGTGGCACTTGGTACTGTCACCAATGTCAAGGAAGCTTGTGCGT
GGCTTGGATATACATATCTTTTTATAAGAATGAGGCTTAACCCTTTGGCGTATGGTATTG
CGTGGGAGGAGGTAATGGCAGATCCTTCCTTGAGCTTAAAGCAGAGATCACTTGTAGCAG
ATGCTGCGCGGGACCTTGACAAAGCAAAAATGATGCGATTTGATGAGAAAAGCGGAAATT
TTTATTGTACAGAGCTTGGTCGCATAGCAAGCCACTTTTATATTCAATATTCTAGTGTTG
AAACCTACAATGAAATGTTGAAGCGTCACATGAATGAGACTGAGGTAATTGACATGGTAG
CCCACTCCTCAGAATTTGAAAATATTGTTGTTCGAGAAGAGGAACAAAATGAGCTTGAGA
TGTTGGTGCGGAAATTGTGTCCACTAGAAGTTAAGGGTGGTCCTTCAAATAAACATGGAA
AGATTTCCATTCTCATTCAGGTGTACATATCTAGAGGCTCAATTGATACCTTTTCTTTGG
TTTCTGATGCTCAATATATAAGTGCAAGCTTGGCACGTATTATGCGGGCCTTATTTGAGA
TTTGTTTGCGAAAAGGCTGGAGTGAGATGACATTGTTCATGTTGGAATATTGCAAAGCGG
TGGACCGCCAAGTTTGGCCCCATCAACATCCTTTCAGACAATTTGATAGGGTTATTTCAC
CACAAATAATCCGAAATCTTGAGAACGAGGGGCTGATCTTGATCGCCTATATGACATGGA
GGAAAAAGAGATTGGAAAACTGGTCAATTATGGGCCTGGAGGAAGGTTGGTTAAGCAACA
TTTGGGATACTTTCCATGGATCCAGTTAGCTGCAACTGTAAGTCCAATTACCAGAACTGT
TTTAAAGTTGGACTTGCTTATTACACCAGACTTCATATGGATAGATCGATTTCACAGCAC
TGCCCAGCGTTGGTGGATTCTAGTTGAGGATTCTGAGAATGATCATATCTACCACTCAGA
GCTGTTCACTCTGACAAAGCGGATGGCTAAGGGGGAACCTCAGAAGCTTTCGTTCACTGT
ACCAATATTTGAGCCACATCCGCCACAGTATTATATTCATGCTGTTTCTGATTCTTGGTT
GCAAGCAGACGCATTCTACACCATTTCTTTCCATAATTTAGCACTCCCAGAGGCCCATAC
TTCACATACAGAACTGCTAGATTTGAAGCCTCTCCCTGTGACATCTCTTGGAAACAGTAC
TTATGAAGCATTGTACAAATTCTCACATTTTAATCCGATACAAACACAGACTTTCCATGT
GCTGTATCACACAGACAATAATGTATTACTGGGAGCTCCAACTGGAAGTGGAAAAACTAT
TTCTGCCGAGCTTGCTATGCTTCGTCTCTTCAACACCCAGCCTGATATGAAGGTCATTTA
CATAGCACCCTTGAAGGCTATTGTTCGAGAAAGAATGAATGATTGGAGGAAGCGCCTTGT
CTCTCAGCTTGGGAAGAAAATGGTTGAAATGACAGGAGATTATACTCCAGATTTGATGGC
CATCTTGTCAGCAGATATCATAATATCAACTCCTGAGAAATGGGACGGTATCAGTCGTAA
TTGGCATAGCCGAACCTATGTTAAAAAGGTTGGGCTTATGATTTTGGATGAGATTCACTT
GTTGGGAGCTGACCGTGGGCCTATCCTCGAGGTTATTGTGTCAAGGATGCGATACATATC
CTCACAGACAGAGCGTGAAGTACGGTTTGTAGGGCTTTCTACGGCTCTGGCAAATGCAGG
AGATTTGGCTGATTGGTTGGGTGTCGGAGAAACTGGACTCTTCAATTTTAAACCAAGTGT
GAGACCTGTACCCCTTGAAGTTCATATCCAGGGATATCCAGGAAAGTTCTATTGTCCAAG
GATGAATAGCATGAACAAACCATCATATGCTGCTATATGCACCCATTCACCAACAAAACC
GGTTCTAATTTTTGTTTCATCACGTCGCCAGACAAGACTTACTGCGTTGGACCTCATTCA
GTATGCAGCTTCGGATGAACATCCAAGGCAGTTTCTTAGTATACCAGAAGAAGAGCTCCA
GATGGTTCTTTATCAGGTTGCTGATAGTAACCTGAGGCACACCTTGCAATTTGGCATTGG
ATTACACCATGCTGGTCTGAATGACAAAGATAGATCCCTGGTTGAGGAGCTTTTTGCAAA
CAACAAGATTCAGGTATTGGTTTGTACTAGCACATTGGCATGGGGTGTAAACCTTCCAGC
GCATCTGGTTATTATAAAGGGAACAGAATTTTATGATGGGAAAACAAAGAGATATGTTGA
CTTCCCAATCACAGATATCTTGCAAATGATGGGTCGAGCAGGTCGCCCACAATTTGATCA
ACACGGGAAAGCTGTCATTCTTGTTCATGAACCCAAAAAGAGCTTCTATAAAAAGTTTTT
ATATGAACCATTTCCGGTCGAGAGTAGTCTGAGGGAACAGCTGCATAATCACATCAATGC
AGAGATAGTTTCTGGCACAATTTGCCATAAAGAGGATGCATTGCATTATCTGACATGGAC
ATATTTATTCCGCAGACTGATGTTTAATCCCGCTTACTATGGCTTGGAAAATACTGACGC
CAAAGTTCTAAGTTCTTATTTGTCTAGCTTAGTGCAGAACACATTGGAGGATCTAGAAGA
CAGTGGATGCATCAAGATGAGTGAGGACAGTGTGGAGCCAATGATGCTGGGTTCGATAGC
ATCCCAGTATTATCTTAGCTACTTGACTGTATCAATGTTTGGTTCAAACATTGGCTCAGA
TACCTCGCTTGAAGCAAGAAACGGTATTCCTTGCATATCCTATCTGCTGCTTCTGAATAT
GATGAACTTCCTGTTCGCCATAACGAGGAAAATTACAATGCGGCGCTGTCAGAGAGTTCG
ATATAAAGTGGATAAGGATCGACTAGATGATCCACATGTCAAAGCAAATCTGCTGTTTCA
GGCACATTTCTCTCAGTTAGAATTACCAATTAGTGACTATGTCACAGACTTGAAGTCAGT
TTTGGATCAAAGTATACGGATTATCCAGGCTATGATAGATATATGTGCCAACAGTGGTTG
GCTTTCAAGTTCAGTTACATGCATGCATCTTTTGCAGATGATCATGCAGGGCTTATGGTT
TGATGAGGATTCTTCTTTATGGATGTTGCCCTGCATGAATGCTGAACTTGCTGACTCACT
CTGCAAACGAGGAATATTCCGTGTACAGCAGCTATTGGAACTTCCCAAGGCAACTTTGCA
GAACATGATTGGAAACTTCCCTGCTTCAAAATTCTTTCAGGATCTGCAGCTGTTTCCACG
AATCGAAGTAAAGTTGAAAATTTTACGGAAAGAGGGTGGAGAATCTTGCTCTTTAAACAT
CAGATTGGTGAAGACCAATTTCAGAAAACATAAATCAAGAGCATTTACTCCACGCTTCCC
TAAGGTGAAAAATGAAGCATGGTGGTTGGTACTTGGGAACACCTCAACGCTGGAACTATA
TGCTCTGAAGAGAGTATCTTTCTCTGATCACTTGGTTACTAACATGGAGTTACCATCAGA
TTCAACCACTCTCCAGGGGATGAAACTGATGGTAGTATCAGATTCTTATCTGGGGTTCGA
ACAAGAGCATTCAATATCAGAACTTTAAGGATATCAGCAACCAGAGTAGATAGCCATATT
TGCTTTGCTGACCATTGCACCCCAGTCAGCAAGTTTGTACAGCATAAGCGTTTTGATATT
AGAGTATATTTGATGTTCCTCTGAGTTTAGAATATAAAATAACTCATCTATGAGTTACTA
TGACCCTCCAACAT
>Isoform0000103
GGGTCTCTCTTTTCTCTCTCTGCTATCTGAGCTCAAAAGCCAACCCCATTTCTCTCTCTC
TTTCTCTCTCTCTCTACCCTCTCTCCGATTCGAACCCCCACCGCTTCGGTCGGCGCCGGA
CTCAGAAGATCAGCTCCGAGCTTCATTCCCGACGGCGCAGCGTCACTGTTAAGTTATTTG
AACTGAGGACATGGCAGTTGGAGTAACTCTAAAATATATTGGAATAAGGTAGTTTTTTTT
TCTAAAAAGAATTTTAGCTGCTGCAATTTTGTGGCCGGATTATCTATGCCTGGAAACGAA
GTTGGAGACAGGGTCCACAATTTCTTTGGCCAAGAGAACTTGTCACAGGGTCAGCGTCAT
CCGCAGGCCACTGACGGGAACTGGCCTGGTCTAAGTAACAATTTGTGGGTCGGAAACCAG
CTACAAGTTGGGTCTCCTGTTAATGCAAGTTTGAAGAGTTACAATATACAACCACAACCA
GATTCTGAGAGAGGACATGGGAGTCCGTCTTTGCATGTGCCTCATAGTTTGAATTTTATG
CAATCAAATCTGAGACCGGAGTTTGGCAGAGTTCAGTCTCAAAGTCAACAGCCAACTGCA
AATGGCTATATGCATGGGCATCAGATGTTCCAGACAAGGCAGAATGAAGCTAACTTTTTG
GGAGCGGATACAGAGTCTGATAAACAAATTCTAACATCTAGAGGATTGTCTACACCTGAA
TCACGAGGAAGTGGTCCTGAACATGCTAAAAAGAATTCGGCGAGATTGGAAACTTCAGAA
TCTCCAGTTGGTTTTGATTTTTTTGGTGGTCAACAGCAAATGAGTGGTCAGCATCTAAGT
ATGATGCAGTCTTTGCCAAGGCAGCAGCAACCACATATTAGTGACATGCAGCTACAAAGA
CAGGCATATGTTCACACAAATTCAAGAATTTCAAAGGCAGCAACAACTTCAGCAACAACA
GCAGGCTTTTGCAAATCAAGCTTCTTCAATTGCAAAACAGGCTGCTGGTAATCACTCACC
AGCCCTGATGAATGGTGTCACAATCAACGAGGCATCTAACAATCAATGGCCACCTACTGC
TGTGGCAGGTAACACCAACTGGCTGCAGCGTGGTGCATCACCTGTTATGCAGGGGGGATC
TAGTGGACATGTATTGTCCCATGAACAAGCTCAGGCATTGCGCTTGATGGGCTTTGTCCC
TCAACAGGCTGATCAATCTCTATATGGTGTTCCCATTTCTAGCTCAAGTGGAACACCAGG
TTCATATCCTCATTTTCAAATGGATAAACCGGCAATGCAGCAGATTTCGGTCAGTCGTAA
TTTATCTCCAGGTAATCAGTACGCTGCATTTTCGGGTCCGGTCAGCATGCTAGGTGGATC
TCTGCCTTCTAGACAGGATTATCAAGGGAAAAATACCGTTGGGCCTACAGCTGCTCAAAG
TATGAACATGCATCAGCTAAATTCCTTACAAAGAAATGAACCCATGGAGGAATTCCAAGG
GAGGCAAGAGCTAGTTGGATTGTCAGAACCATCACCGGAGAAAGCTGTCAGGCAGGTTGC
ACCCTCACAGGGTGTGGCTACCCTAGATCCAACTGAAGAAAAGATTTTGTTTGGTTCAGA
TGATAATCTTTGGGATGCTTTTGGTAGGAGCGCCAATGTGGGAATGGGAGGTTCTAGTAT
GCTGGATGGTGCAGACATTTTTGGTGGACTTTCTTCTGTACAAAGTGGAACTTGGAGTGC
TCTTATGCAGTCTGCTGTTGCAGAAACTTCTAGCGTTGATGGAGGTCTACAGGAAGAGTG
GTGTGGCCCTAGTTTCCGAAATCCAGAACCTCCAGTTGGGACTCAGCAGCCCTCAATTGT
TGGTGATACTAACAAACAACAATCTGGTTGGGCTGGTAACAACTTGCATTCATCCTCTGA
CTTGAATTCTAGACCCTCCCCTCACTTTGCTGATGCCAATAGGCCCAGTACCAGTGGTAG
TTTCTCTAGTATTCAGGGATTCCAGCAATCAGGACCTAAAACTTTGCATGAAAGAGGAGA
TGTTTTTCAGACTGATTCTTCTCACAGGTTTATTTCACAGAGTCCTGAACAAGCAAGTAA
ATGGTTGGACCACAACTCTCTACCGCAGCCACCCACAGACGGCAGTCATAACAACTATGG
AACTATTAGTCGTTCGTCAGGTAGAGAAATAAATGCAAATAGCATTTCAGGTTCTTGGAA
CCGTCAAGAAAGAAGTTCTTCACATAATAATGATAACCAGCCAAAGAATATGTCAAATGG
TTGGAATTTTACTGAATCTGTGTCAACAGATGGGGGTAATAATCTGAAAAATCATGGGAA
TCAGATCTTATCACGATCTGCTGAACATGGAGATCTTAAGAGAGGCATGCATGAGGAAAT
GAGCCGTGCTGCTGGTATGTGGAAGACTGATTCTGCTCCACACTCAAATGTTGAAGTGGT
GCATCCAAAATATGGAAGCCCGCAAATCAATAGAGAGGGTTCAAGTATAAACAGTGCTGC
TAAATCAAACTCCAGCACTGGAAGAGCTTACCAAGAAAGTCAGCAACATGTTGCAAACCG
TCACGATTTCTGGACACCTATTGATTCTTCAGTGAACACTAAAGGAGGAGAGGCTCTGGG
AAAAAACCAGCATCATCTGGACAAGAACCACCTGATTTTGGAGTCATCCGGGAACAATTC
CTTGGACAAAGGGGTAGTGGAAATGCATGATATGGAGAACAATAATACAAAAGAGAATCC
TAGTGAAACATTTTACCCTAATGCATATCACCATACTTCCATTGGGGGCATGAAGGAAAG
TGCTGTCTCAGATGCTGGTGATTCGGATACTTTTCCTGGAAGCAAACAACACTCATCGGG
CAATGCTGGTCGCAAGCCTTCTGGGAACTCGCAAGTTTCAGTATCATCCGATGGGGGATG
TTGGTGTTAAAGTGGAACCTTCTTCTGGAAGAAAACACGTGACACATTCACAGGCTATGT
CCCAGCAGGTCTCTCGAGGATTCAAAAGTCATAACCAAGGGAGTTTTGGGCAGTCAAAAT
TTATGGGTCATACTGATAGAAGTTCTATGGATAATGAAAAGGTTTTGGATGAGCCACCTT
CAAAAAGCATGCCTCCAGGTTCTGCCCCAAGTACGTCTACTCCATTTGACAGATCTTCTG
GTAATAATGACAATACCCCAAACAAGGCTGCACCATTATCAAGTCAACATATGCTTGAGC
TTCTTCACAAGGTGGACCATCCAAGGGAGCATGGTAATGCTACTCACTTCAGCCCTTCTG
ATCACAATACGTCATCTGAGATGCCTGAAGTGGAAACTTCTGATGGATCTGTAGGTCACA
TTCAGAGAAATCAATCAGCTGTCTCTCAAGGTTACGGTTTACAGTTGGCTCCTCCATCTC
AACGGATTCCACTTGCAGACCATTCCATGTCTTCTCAGAGTTCCTCACAAGCAGTTCTGG
GTTCAGGTGGTATCCATTCTGATATGGGAGAAAAAGGGCATACATGGTTGGCCTCAACAG
CATCTGTTCAGTCCTTGCCATCCTCTCATGAAGCATCCCAAGGGGAATTAAGAAATAGTC
TCTCTGGTAGCTCAGGACAAACAGGAAATAAGGCCCTGGGCCCCCAATACCATAGGCAGG
GAGGTTTTTCTGCATCTTCCGAATATGGTTTTCCTCATTCTAGAAGTCAGCTTGAAAATC
AGCACATGACTGCTGCTAGTGGCCATGTAACGGCAAGCCAGTCCGTTAATATACCTTTTG
ATAGGCTTGCATTTCGTCCACGACAGTTTGGTGAATCTTTTGAGAGAGCTTCAAACTAGT
CAATCTCCTCCGACATCAGTGCAAGATAAAACTGAAAGTGCTTCACAGGATAACCTTACT
TCTGCGGAGGCATCACATCTGAATATTGCTGACCAGTCCCATTCAAGAGTTGCCGCCCCA
AAAGTCCCAGAATCAGATACCGAGCCTGCTGGTACATCCGCCCGTCAAGGTGCTGTTTCT
AAAGTGTTAAAGAATGTGTGGACCAGCGTTCCATTTCAGCAACCCCTAGTAAGTGCTGAA
CCTTCCAAGGCTCAACCTCAGTTATTTAAATCCCAATCCCAGCTTCAAACAAATAATCAT
TTGGTAACAACTTTCCATGGTTCACCAAAGCTCAATGAGCAAGATACCCGGGAAAGAGGG
AATGGTTCCTCTGCATTTGGTGTATATAGTTCAAACTTGCAAAGCTCTGGTCCGAAAGAG
CAGCCATCCAAACACACACGGGCGACAAGTTTCACTTGAGAACATTCAGACTGCCCAAAA
GACCAATGTTTCACAGGGAAAAGAATCCACTGCAAATAATTTATTTGAGGCATCTGCTTC
AAACTCTGCCGCTACCCAGAGAGATATTGAAGCTTTTGGCCGTTCTTTAAGGCCAAATAA
CAGTTCCCATCAAAGTTATTCCTTGCTGAACCAAGCACAGGCTATGAAAAGTACGGAGAT
TGATGGAAGTGATCATGGTGTGGAGAGATTGAGAGGTCCAGATTCTGGTGTGGAGACTCA
GCAGGTGAGTCCCCAGGGAGGGCAACATTTATCTTATAATAATACTTTGATCAGAGATTC
ATCAGCTGATCATACCACAGTTCCTTCCGGAGATTCAAAAATGCTAAGCTTTGCATCCAA
ACTCGGGGATTCTCGACTTTCAAATGCATCTAGTCAGGATATGTTCGCATTAAGTCGGAA
GAATTTTCAGAATTCCTCCAATGGTAGTAATGCATCTTCTCTTAGAGGTGAACAGTCTCA
AGTCAGTCCGCAGATGGCGCCGTCCTGGTTTGACCAGTATGGAACCTTTAAAAATGGGAA
AATTTTACCGATGCATGATACACTTAGAGCCACTATGAAGTCTATGGAGCAACCTTTCAT
TGCTGGAAAACCGGTTGATCTACATGCTCGTGAACAGATGGAGAAACCCATTGCTACTTC
CAATGCTAGTACTATCCCACAGAGTTCAGCTCTGAAACCTATTTCGAGTGAGCAATTAAC
ATCCCCGCATTTACTGCGTCCTGATGCAACTGATGAAAGTTTAACTATTGAGAGACCAAA
GAAGCGTAAAAGTGCTACATCTGAACTTTCATCATGGCATGGAGAGCTGAGCAAGGTTTC
CCGAAGGCTTCTAAACATGAGAGCGGCAGATGCAGAGTGGGCTCGAGCAACGAACCGACT
GACTGAGAAGGTGGAAGATGAAAGTGAAATGATTGAAGATGGACCACCAATGTTTAGGTC
CAAAAAGAGGCTTATCTTGACGACACAGCTTGTGCAACAATTGCTGCGGCCTCCTCCTTC
AGCAGTTCTCTCAGCAGATGCAAGCACTTCCTTTGAGAGTGTAACGTATTTTGCTTCTAG
ACTATCACTAGGTGATGCCTGCAGTGCAATCTCATGCTCTAGAAAGGATATTCCAACCCC
ATCACCTCCTGACCTTGCAAACCATTTGCCTGAGAAGCTTAAAACACCTGAGAGAGTTCA
TCTGTACTTCCCAAAAGTTGTGGAAAACTTCGTTGACAAGGCAAGGAAGCTGGAAAATGA
TCTGTTGAGACTGGACAAGAGAACCTCTATCTTAGACTTGAGAGTAGAAAGCCAGGATCT
GGAGAAGTTTTCTGTCATCAATCGGTTTGCTAAGTTCCATGGGCGGGCACAAGGTGATGG
GGCTGAGGCCTCCTCATCATCCGATGCTCCTGCAAATGCTCAAAGAACCTGCCCCCAGAA
ATATGTTACAGCACTTCCAGTGCCTAGAAATCTGCCAGACAGGGTACAATGTCTTTCACT
TTGATCATTAATTGATTATTTTTCCCTCTCGGCCAATTGTCTCTTCAACCCTCTTGAATC
TCTGGTACACCTTTCAACTCATTTAATGGGGCATGCTTCACAACAGCAATTACACAAGTG
GGGATGTAGGAGGAGAATGAATTCTAGAATGTCCCCTTTAAGTAATGGAGACTTCTAGTT
CTTTGCAGTTTAGACCACTGATGTCCTTTTTGAGAAATATAAGATGGTCTCTGTATACTA
TGAAAGTTTAGAAAGTAACAGCTATGCCCCATCAATTTTTTTTTGGCTCAAGGGGAAGGA
TAGAACCGCAGACTGGTTACTCCAAATTGTACACTTCTATAATTCAAGTAATCATGTGTG
TTCATAATCCTAAGCATGGGAATTCAT
>Isoform0000107
GGGACCCGCGGCGCACTTTATACACTCATCCTCCTCAATTTCCACTTCCCGACGCTAACG
TGCGCACCTCCTCACTCTTTCCGGCAAATCCACCGCCGCCGCCGCCGCCGCACCGGAGCT
TTTCAGCTCGCACGCACGCACGCACAGATTGTCTCGATTAAGCTAGAGGCACGCCAGGGT
TTACGAATTTACGGAGAAATCGAGAAAGGATTTGTGTTGTTGTGATTGTGATTATCTGTG
ATTCCATGGGGCTCGGATTTTGGATATTGTAGGTTAAATTTAAACATGTGCTTTAATTTT
CTGAGAATAGAGAAATGGAAGGTGATGCTTGGCTTTTGTGATTCGGGGACTGAAGCTGGC
CTAGGGTTCAGGGAGGGTGTGTTGTCTTGAAATTTTGGGGTTTGAGGAGATGGAAGGAGA
CGAGAAGAGGTTGGGGGCTAAGAAGAGATCGAAGTTGATGGAGGTTAATCACAATTCGGA
TGGTGATGATGAGCCGATTGGGTCGCTGCTGAAGAAGAGGCAGCGGAACCCTAAGAAGGT
TAAGCCGGGGTTGGAGGGTGAGAGGGGGAAGAAGGTGGAGGCTGGGGAGGAGGATTTGGG
GGGATTGGATGATACCTTGGCGAGTTTCAGGAAGAAGCTCAAGGGTCCTAAGAAGGATTC
TGGGGCGAGGGGAAGGAGTTCTAGTTTGGATGTTGTGCAGTCTTCAGATCAGGATGGGGG
TTCGGATGTCAAATCAGTGTCGAGAAGCGCAGAGAAAGGTCTGGTTATGGGTGATGATAA
TGGATGTGATGTGATTAGGGATGTAGAGGCGGAAAACAAGCTTAAAGGAAAAGGGAAAAG
ACCCAAGGTTTCAGATAACCAGCACTTGCAGAAAACACAAACTGTTGAGAACAGAATGAG
GCACTGCTCTGTGACAAACTCAAGCACTCTAACAAGTTGGGAACAGAAGGGGGAAATGCC
TGGGGTTGGTAACAGCGACTCCAAAGGGGGCTTTGATGATGCTTTGTCCATTCAGTCTGC
AGATGTTCTAGCTAGGTGCACATCAGGTGCAGACTGTGAAATATCTTCTTCAGCTGGAAA
ACAAATTCTGATGTGTCATTACAATGATGATTTGCTGAACAAATCTAACTCTTCCCCGAA
TGCACTCAAGAGAGAAGAAACTCCTCGTGATTGTGGAACTGCTTACACTGAGGGGCACAA
TCTTGATTCCAGTCCTTTGCATGAAGAGAATGTGATAATAGCTGATTGTCAGAGATCCTC
AATCCAGTTCAGTCATCAAGTGAAAGCCTTGCAAACCGCCTCCATTCAGAAGGGGAGCTA
TTGTGAAGACTTGTCTTCTGATGAAGCATCAAAAGAGAGGATTATTCCAAAACATGATTA
TATTACTGGCAATGAAGAGGTTGATGGTGCTTCTCCTCCTTTATATGCGACCCTAGATGT
GAATGAGAGTTTCCCAGAAGACTCAGTATCTCAACCTGATATTGAAAACAAAGACAGCAA
GCTATCAGCCATCCTGCGCGCCCCACGGAATATTAGGAAACGCAGGCATGGAGACATGGC
TTATGAGGGGGATGTTGATTGGGAGATTTCAACAAATGATCAAGGATTTGATAGTGACAA
TTCAATTAGAGCAAGAGTGAAACTTGATTCCTCTTCAAGTATTGGCACAGAAGCTGAAAG
TGGTGGTGCTGCAGCAGTGTCTGCTGGTCTTAAAGCTCACGCAGTGGGTCCTGTTGAGAA
GATTAAATTCAAGGAGATCTTGAAGCGCAGAGGTGGCCTTCAGGATTACTTGGAATGCAG
GAATCAGATCTTAGCTATGTGGAGCAAAGATGTTAGTCGAATTTTGCCTCTCACCGACTG
TGGGGTAGCAGAGTCTGCTTGTGTGGATGAACCGGGCCGTGCCTCCCTAATCAGGGATAT
TTATGCTTTTCTAGATCTCAGTGGTTATATAAATGTTGGTATTGCTGCCGAGAAGGATAA
AGCAGAACCTGGTTCTAAGCATGACTATAAAATTCTCAGAGAAAAACCTTTTGAGGAAAT
TTCTGGGGTTTCAGTTGCTGACTCAGAGGATGGAGTTTCCTTTATCATTGGCCAGGTTAA
GAATTCAAAAGCTTCCACTGATGCTAAGAATGGAATTACATTTAATTGTGAAAACTTGAC
TGAGGGAGCCACAAAAGATAATGGGCATGTTGGAGCAGTGGCTTTGGAATTACTTGATGC
GAAAAATCCTGCAGAATGCCAAACTGATTACCTGGAAAACTGTAGTGCTGATGTGAGGTT
CCAAAGTCGATTGGACAATATGGATGTTTCGAGTAGTGATCCATCTGGTGAGACATTGGA
TGGTGGAGTCGTTCCGGTTGTAACTCCAGAGATAAAGCATGAATCACAGAGTATTCAGTC
AACACCATATGATCATCTACCGAGTCATAACACCCTGCAATATGGTCCAGAAGTCAGAAA
GGAAATCATTGTCATAGGTGCTGGTCCTGCTGGCTTAACTGCTGCACGGCACTTAAAGCG
TCAGGGGTTTTCAGTAAATGTACTTGAAGCTAGGAGTCGAATAGGAGGTCGTGTTTTTAC
AGACCGGTCATCTCTATCAGTGGCGGTGGATCTTGGTGCTAGCATTATTACTGGTGTTGA
GGCTGATTGGGCAACTGAAAGAAGACCCGATCCCTCCTCATTGGTTTGTGCTCAGTTGGG
CCTCGAGTTGACTGTATTAAACAGTGATTGCCCTCTTTATGATATTGAAACAGGTCAAAA
AGTTCCTGCAGAGCTGGATGAAGCATTGGAAGCAGAGTTTAACAGCCTTCTTGATGATAT
GGTATTGCTTGTAGCACAGAAGGGAGAACGTGCAGCAAGAATGTCTCTTGAGGAAGGTTT
TGAATATGCCCTTAAGGGGCGTCGTATGGCACAGTCTGGGAGTGCTAAAGAAAAAGAATT
GCATGGTTCAAGGGATGATGGCAGAACAAATATTGATGGTAGAGTTGCTGATAAAAGTTG
TTCTAAGCAAGAGCTATTGAGTCCTCTTGAGAGGAGGGTTATGGATTGGCATTTTGCTAA
TTTGGAGTATGGTTGTGCTGCTCCGCTTAAGGAGGTGTCTCTCCCCCATTGGAACCAAGA
TGATGTTTATGGTGGCTTTGGGGGAGCTCACTGTATGATTAAAGGGGGTTATAGCACTGT
TGTTGAGTCTCTTGGAGAAGGATTGCGCATTCACTTGGATCATGTAGTCACTGATATTTC
ATATGGCGCTGAGGATGATGAATTGAATAAAAACCAGCGTAACAAAGTCAAAGTCTCCAC
ATCAAACGGGAGTATCTTTTGTGGAGATGCAGTCTTGGTTACAGTGCCTCTTGGGTGCCT
AAAAGCAGAAACCATAAAGTTTTCCCCACCATTGCCCCAGTGGAAACATTCTTCTATAAC
GCGGCTTGGATTTGGCGTTCTTAATAAAGTAGTTTTGGAATTTCCAGATGTCTTTTGGGA
TGACTCTGTGGACTACTTTGGAGCAACTGCTGAAGAAACAGACCTGAGGGGTCAGTGCTT
TATGTTCTGGAATATCAAGAAAACTGTTGGGGCTCCTGTTCTTATTGCTTTAGTGGTTGG
TAAGGCAGCTATAGAAGGCCAAAATATGAGTTCTTCTGATCATGTTAACCATGCATTGGT
GGCTCTACGTAAATTGTTTGGAGAGGCATCAGTACCTGATCCAGTTGCATCAGTTGTGAC
AGATTGGGGCAGGGATCCTTTCAGCTATGGTGCGTACTCATATGTTGCTGTTGGAGCTTC
CGGAAAAGACTATGACATACTAGGGAGACCTGTTAATAACTGCCTATTCTTCGCTGGTGA
AGCTACCTGCAAGGAGCATCCCGACACTGTTGGTGGTGCAATGATGAGTGGTCTTCGAGA
GGCAGTACGTATAATTGACATACTGACAACGGGTCATGATTACACAGCAGAAGCAGAAGC
AATGGAGTCCATACAGAGTGAGTCTGCCTCTGAGAAGGATGAAGTTTGGGACATAACAAG
GAGACTTGATGCGGTTGAACTTTCCAGTGTCCTTTACAAGAACAGGGAAGCCCTACTTCA
GGACTTGTTCTTTAATGCAAAAACTACTAAAGGAAGGTTGCATCTGGCCAAAGAGTTGTT
GACTCTTCCTGCTGAAACGTTGAAGTCCTTTGCTGGCACCAAAGAGGGGCTAACCACGCT
TAACTCATGGATACTGGATTCAATGGGGAAAGCAGGGACTCAACTCCTGCGGCATTGTGT
TCGTCTGCTTGTTCTTGTGTCAACAGACCTACTGGCGGTGCGCTTGTCTGGCATTGGGAA
AACCGTAAGAGAGAAAGTTTGTGTACACACTAGCCGTGATATACGTGCCATTGCAAGTCA
GCTAGTTAGCGTGTGGCTTGAAGTCTTCCGCAGAGAAAAAGCTTCTAATGGAGGACTGAA
ATTGTCAAGGCAAGCCAGTGGTGTAGATTCATTGAAGAGAAAGACAGTCAGAGACTCATC
TTCTGGAAAGCCACCACTACACTTGTATCATGGTGCTTTTGAGCACAAAGGAAGTTTACA
GGATTCTGCATCCACCGGAAGCCAATTGCCTTCGAATTCAAATGTGAAGAAAATGAATGG
CAAAACCATAAGACTTGAAACAGCAAATTCTTCAAGATTTGGAGGTTCAACAGGCAGATC
ACATGATGATGAATTCACTATGACTGAAGAAGAAAGAGCTGCCATTGCTGCTGCTGAAGC
AGCTCGCGCAGCAGCACTTGCAGCCGCAAAGGCATATGCATCTTCAGAAGCCAAGAGCAG
TTCATTGCTTCAGCTTCCTAAGATTCTGTCGTTTCATAAATTTGCTCGACGGGAGCAGTA
CGCTCAAATGGATGAGTATGATTTTAGGAGAAAGTGGTCTGGTGGTGTTCTGGGCAGAGA
AGATTGCATATCAGAAATAGACTCAAGGAACTGCAAAGTAAGGAACTGGTCTGTTGATTT
CTCCGCTGCTTGTGTCAATCTTGACAGTTCAAGAAGGTCAGTTGATAACCTATCAGAGCG
GAGCCATCCCAACGAAATCACTAGTCAGTTGAATTTCCGTGAGCACTCAGGAGAGAGTGC
TGCTGTTGACAGTAGTATCTATACAAAAGCATGGGTTGATACTTCTGGTAGTGTTGGGGT
AAAGGACTATCATGCCATTGAGATGTGGCAATCTCAAGCAGCGGCGGCTGACCCTGTTTT
CTACCATCCTGATCCGTATGTAAAGGATGAGGAAGATTCAAATACAACTTCTAAAGGACT
AAGTTGGAAGCATGACGGACTAGTAAATGAGAGCTCTGTTTCGCAAGTTACTGTAAACAA
GGGGTCTTCAAAAAATCATCGTCAAGGAGCAGACCAAATTAAGCACGCAGTTGTTGATTA
TGTGGCATCATTGCTTATGCCCCTCTATAAAGCTAAAAAGATTGATAGAGAGGGATACAA
GTCAATCATGAAGAAAAGTGCTACCAAGGTTATGGAGCAAGCCACTGATTCAGAGAAAGC
AATGGCTGTGTCCGAGTTTCTTGATTTCAAGCGCAGGAACAAGATTCGTGCCTTTGTGGA
TAAATTGATCGAGAAGCACATGGCAGTGAAGCCTGGTGTGAAATCTTGATACTGGGTCAC
TGATCTGTGTCTTCGATGCACTACCGGCACTGTGCAGAAGTTCGCAATTTTGTTCGGGGA
TGAATTCACAGCTTTAGCTGGCAGTGTGGGGCTACAGATATATCATACTAGATTCTTGGT
TAAACTGCCAACAAGCTCTGTATGACTGTGGAGGCTGTGGAACAAAGGGCATGGTTTGCT
GCCGTCGGTTGATTCATATTTGGTGGGCATCTTGAACTGCAATTAGAACTGGTTGAGTAA
GCGCCAGTAATGAGCATTTCCAGATGCAAGCGGGAGTAAGCGCAAAACAAGTTGCTTTCT
CATTTCAATAGGGTATGGGGATGATATGAAATTGGCCCAGTCATCCATCATGGATGTACT
GGTGAAAATTTAAGACGTCAGACCCTAATTTTTATTCAGGGATCCTCAGGGAGGAGAAAC
TAATAATCGTCGACTTTTTTGATGGTCTTCAATGTGTACAGATTAGGATTGTGTTGGTGA
CTAGTAACAAGAAGAATACAGAACAGTTTTCCATGGCC
>Isoform0000114
GGGAGACTGATAGAGAGCACAAAAAGAAGACAGAGAAGTTGGAAAGAGAGAGAGAGAAAA
AGGCAAGACGGGGCTAGAAGGAAGAGCACAGATAGATAGATAGATAGAGAGTGAGAGGTG
AAGAAGATAAGCGAAAGCTAAGATCTTTTTATCTGTGAGAAATCATTTCTGGCGTTTGGG
GCTCCTAGGATGCGAATTCGGTGGCTTTGACTAAATTCTCTCCGGCGAGGCGTTCATCTT
TTCTGGTGATGAGAGATGGGATTAGCTTTATAGGTGTGTAGCTTAGATAGATTTAGAGTA
AAAGATGGATAGGAATAGAGATGCGAGGAGAGGAAGTATGGCGGCCACGAATGGCTTGTC
AAGAAGAAGACACAGAAATCACAGCCTCAGAGACTCTCCAGAGGACGATGGTCTGGTGGA
GTTACAGGAGACCTCGAGGCTGAGAGATCGAGGGAGCGGGAAGAAAGATCGAGATCGAGA
CCGGGACCGAGACAGGGACAGGGACCGGGATCGAGACCGGGATCGGATGAACCGGAACAA
GAGGAGAAGAGCTGAGAGATTGATGCACGGGAGCAATAGAGAAGACGGCGGTGACGATAG
TTCGGATGAGAGTGTGAACGACGAGGACGAAGATGAATACGACGATGGTGGAGGCGGCGG
CGGCTCTATTCTTATGCTTCCGCCAAATCCGCCAACGGCGTCGCTTTCTTCGTCGTCTTC
GTTGTTGAATCACCGGAAGAGCTTCCCTCTGGTTAATAATAAGCATTTCAGACCGCTGCC
GGCGTTGAAGGTCACCGATGAAATGATTGGAGTTTCCGTTCCCAGAAAAGCACGGTCAGC
CTCTACGAAGAGGTCTCATGAATGGCCTTCCAGTTGTGGAGTTGTCGGAGACCAATTTCA
CCGGCAAACTTCTACGTCTCCGGTCCGGCCAACCACATCATCGATGGCTGCGCCATCCCC
AGCTCCGACCTCGCCCTCTTCTTCTCACGCTTCGGTTAGGAAGAAGCCTAGACCCAATGG
CCCAAAATTGAAGCCGCCGAAGATGGCGACGACGACCACCAAGACATCGCCGTCTGCTCA
AGACGAGATAGAGATTGAGATCGCTGAGGTGTTGTATGGGATGATGAGGCAACCGCAGGG
TCCAACGAAGCAAGAAATTACAGTCACCGATTCAAGTAAGTTCGAATCAAGAGAAATCAA
CAAGTCCACCAGTGATGCGAAATCAAGAGTTTCGTCGCCGATCTCAAACTCGCCGTGTGC
TCCTCCTCACTCGACATCTGCTTTTCCGCAAAATTCTAGCTCCTCTGCCACTTCCATGTC
CGCCACTGCGCCCAAGAGGAAAAAACCGCGAGCCCCTGCAAAGTATGATGAACACCCATC
GATTTTCCCACTACAAAACAGTGCCATTTTGACTACAACCAAGGTTGCCACAGATCAATC
CATGAAGATTGAAGCTTCCTCCCCAAATTTGGAGAAAAAATCAGGATCTGGCACAGAAAA
TGGTGGGTTTTCGTACAACTTGTCCCGTTCTCACTCCATTCCGGTACCAGAGTCCCAGCC
TGAGTCGATTAAGGAGTCAATGATGAAGCCGGAGAGCAAGCCTACCGCAGATTCAAAGCC
GGGAAATGACGAATCTCAGAGTCAAATTCTCAAACAAAGGAAAGAGGAAGCGCAATCGCC
CAAGAAGGAATCCCCAGTGTTCAGATTAGATGATAATCGAGGGGATATGACAGCGACCAA
TAAAGCAAATTCAACCGTCTCTGAGATTGAGAACCACCGGGAAGAGAAGTTCCAGATAGA
TCTGATGGCTCCTCCTCCTTCAAGATCTTCTCCAGAAAGAGATGGCGAGGTTGATTTTGT
GTCTGTAGATCCCAAACCTACGGTCATGGTTGCAGAAACGGAATTAAAGTCCTTGACCAG
AGAAGATGACAACAAAGCTTTGAAATTTGGGAAGGAAGAGCCTGCAAATTTGGAAGCTGA
GAAGTCTAAGAAAGCAGCTTCAGCAGCAGTAGTGGAAGAAGCTGAGTTTAAGAAGCCTGT
GGTGGGTGGTAAGGAAAGGAATATTGATCTCCAGCTTGATTTGGAGAAGACTGATAGAGA
TAGTGGCAATGCTGGTTTTAGTGGAAACAAGCTACCTCAGCATGCTGCTAAGCAGCAACA
GAGCACTGAGAAAGCTGCTGTGCAACCGAGCTCTGTACCTTTGCCAATGTCTATGCCTGC
TGGCTGGCCAGGGGGGCTTTCTCCAATGGGATACATGGCACCTTTACAAGGAGTTGTATC
CATGGATGGGAGTACCGTTCCTCCAGCTGCTATGCAACCACCGCAAGTGCTTTTCAACCA
ACCTCGTCAAAAGAGGTGTGCAACCCATTGCTACATTGCAAGGAATATATACTATCACCA
GCAAATGTCGAAGATGAATCCTTTTTGGCCAGTAGCAGCTGGTTCAGGATCTATGTATGG
GATGAAGCACAATCCAAGTGTAATTCCCCCAGAATTTCATGGGAGTATTCCCGGTAGAGG
TGCAAATTCTGCACCTGACAAAGGGCAGGGGGTTGCTATGTTTCCTGCACAATCTGGGAA
GGAAAAAACTTCACCAGCAGCCAATCTTATGGATGCACAGAGAAAGCAAATAGTAATCCA
GCAAGCTCTACCTCCAGGCGCACCTAGTAATATCTTGCATGGTCCTGCTTTCATTTTCCC
TTTGAGCCAGCAACAGGCAGCAGCAGCTGCTTCTGTTAGACCCGGTTCTGTAAAGTCTCC
GAATACTGGTAGTGCAGCGTTGCCAAGTTCAGTGAACTCTACATCAATGACTGCTGCAGC
AACTCCTGCTGTAGCTCCTGCGATGAGCTTCAATTATCCAGGAAATGAACCTCAGTATCT
GGCAATTTTGCAGAACAATGCATATCCGTTCTCAATGCCAGCACATGTTGGTGCACCATC
AGCTTATAGAGGACCCCATGCTCAGACACTTCCATACTTTAGTGGGTCTTTCTATTCTTC
CCAAATGCTGCATCCTTCTCAGCTTCAGCAGCAGCAGCAACCACCCTCTCAATCACAGCA
AAGTCAACAAGGTCATCAAAACCCTAGTATTTCCAGTGGTTCTTCATCATCTCAGAAGCA
CTTGCAAAGCCAGCAGCAGAGGCCACCTTCCAGTGGTGTGAATGGTGTCAATAGTGGCTT
GCAAGGCTTTCCTGCCTCAAAAAACCTGTCTTCACAGACACTACAGCTGCAGCAGCAGCA
ACAGCAGCAGCATCAGCGGCAACATCAACAAAACCCACAAGCCCCTCACCAAGCTCGCCA
ACTTGAACACGAGATAGGTGGTGAAGATAGCCCATCAACTGCTGATAGTCGAATCTCTTG
CACGAACATGAGTATATATGCGCAGAATTTTGCAATGCCAATGCCTCCACCAAGCTTCGC
TTTAATGACACCTCCAATGGGTAATGCCAGTGGAGTAACTGCTGCCAGTGGCAATGAAAA
GAAGCAGCAGCAAGGCTCGAAGGCTGGGGTTGAAGGATCTCAACCTTATGCCATGTCGTT
TGCTTTAAATGGTGCTAACCCTGCTACTGGCCTTGACATGGCTTCCCTAGTACATAGTCA
AGCAATTCTCCAGAGCCTTCCAGAGGTTACTAGGCAAGGCTATCAACAGATTATGGCTGC
TGCTGTGCAAGCACAAGCAGCTCAACATAAGAAGAATTATCGGCACCCTGAAGAAGGGAA
AAGTGGAGGAGGTGATTCCTCTTCCTCTAATGTGGAGGAGGAAAGAAAGGCCATGACAGG
GAAAGCTTCGACTGTTGGTCACTCCATTGCTTTCTCCACTGATGGTTCCACCAATACGAT
ACCGGGAAACAATGTCCTTGATAGCTCTGCTGCACGAAGTCTTAACCTCAGTTCTGCTCC
TGGCAGGGCATCCAGTTCTGTTATGCCTGCCTCTGTTAGTGCTGTACATGATCCCACACC
TCAGCAGCAATTTCAGCAGCAAATGCGGAATCACCAGCAACAGCAGATGCAGCAGCAACA
ACACCAGATGCAGCAGCAACAACATCAGATGCAGCAGCAGCAGCATCATATGCTTCAGCT
TCAGAAGCAACAGCTACAGCAGAATGCAGTTCGAAGCAAGACACCAGCAACAAGCAATGG
CAGCGTTTACTCTGATCATCTTCCTTCAACCTCTTCTATGGCTGCAAAGTTTCCTAATGC
ACTTTCTTCATTCCCCCATAACCTTGTCCAAACTACCACCAGTTCATCTCAATCTCCTCA
GTGGAAGAATTCTTCCAGGACAGCTACTTCCCAGGTTCCTACATCATCACTTGCCTCATC
AACCTCATCATCCCTTAAAAATCATCCTCAGAAGCAGGCACGTACACAGCAAAGCCACAC
TCAGATTTCCTTTGCAGCCAACCCAAAGTCTTCCACCCAAAATCAGGGGCTACAACCAAA
TAGTAACCAGTCCCCGTCTCCTCCGATAATGGTTGGTTCACCCACAACTACAATTTCATC
AATGTCGAAGAGTGCTGGTGGAAGCCCAAGAACAAATACTTCAAATTCCGCTGGTAATAA
AGCCGGGCTAGCTTCTTCACTGTCATCTCAGCAGGTGAAGAACTCACCATCAGTTCCCAG
TCAGAAGTCATCTCCAGTGGGTGGGAGGAATGTTCCTACGAGCCTAGGGAATACCCATAT
TACCTCTTCAAGCACAGGGACAAAATCACAATTGACACAACAGCAACAACAGCAGCAACA
TCAGCATCAGCAGCATCAGCATCAGCAGCAGCAACATCTGCATCAACTGCAACAGCAACA
GCAACAGCAACAGCAACAGCAACAGCAACAGCAACAGCAACAGCAGCAGGTGTCTAAGCA
ATCAATTCAGCAAGCACAGTTGTACTTTTCTAATGCCTACATGCAAAACCAGCAAGCTTC
GCATTCTAATAGCACAGGCGGCACCGCATCCCCCTCAAGTGGGTATCATGTTCCAACAAG
ACGGCGTGGTGATGTGCAGCAGCAGTCACAACATTCACAGGGGTCATCAGGGACATCCTC
GAGTGGGATGTTGTCACTCTGCCCTCCTGTTACACTTGCTAATAATACTGGCACCACTGA
TCCTGCAAAGGCAGTGGCTGCTGCTGCTAACAACATGAAAGGTGGTGGTTTATCTTCACA
GACGCTTATCCATCATGCCCAGTTTGCTGCTGCACAATCCTCTGGGCCACATCAGCTTGT
ACCAACAGGCTTCCCTTATGTTCATGCTGTTCCCACAGTGGTACAGATGAAACCTGCCGA
ACAGAAGAAGCAACCAGCAGGTGAGTAGATGGATGCTTTTGGTGTTACTTGGCTATCCCC
ATTTTTTGTGACCATGAAGAGCTGGAAAAGAGATAGGAACTTGTGCTGCTGGGGTTTCTG
AACTTTTGAAGGGAAGGGCTCATTCCTGCCCAAGCATTTTCAAATTTTTATGCTCTACGG
GGAGCCTGAGAAGGAAGGAAATGATTGAGGGTGTAATCATGTGAAAAAGCACACCAGGGG
GAGACTAGGTGGAATTAGACCCACAGTTTTGGAATGAAGTTTACCAAGTGGAATCATGTG
AAAAAGCACACCAGGGGGAGGCTAGGTGGAATTAGACCCACAGTTTTGGAATGAAGTTTA
AAAAGTGGGGAAAATTGTCCTTGATCTGTATTCATCCATTGTACACTTCATGTTTATAAT
CTGACAGGGTTGATGGGGAAGTCTAATTAAATTTTATTGGTTTGATGAGGATAGGTCGGG
GGCAGTGTAGAAATGAAATTGCTTCTTTTTCTGGGAAAAGAGAGGCTAGAATGCCAAAGA
ATGAGCAGTAAGAGCAAGACCTGCCTTTCATTTTGGGGTTGTAATGGAGGATTTCTTTTT
CGGTTTCTTCTTTGGAGGTCCAAATTGCCAGAAAGAGCAGTAAAATAGTTTCTTATTGAC
ATATATATGCAGGGGTAAGAAGAGGGTGTATGCATAACATATAATGGTAGACCCTCTTGC
AATTTTTTGATCTAAATTGTGTCATTGCCTACTGGCTCTAGTTTCATTGCCTTGGTTTGT
TGTAATGTGAACTGTGAAATTCCTGATATGAGAAATGAGCAGGGAAGTAAGAACTGGAAT
TTGATGG
>Isoform0000116
GGGACGGGGGTTTTACCCGCAACCTTTCTTCCTCTTCTTCTTCTCTTCCTCTTCTTCTTC
CCCTAAAACCGCAAAACCTCAATCGCATTTTCCCGCCTTTTCCCTTCTCTCTCTCCTAAG
GTTTCGCACCGGCGCCGGTTCCAGAAAGGAATTCGAATCCACGGCAATGACGCCGAAGCA
GCTCCTCTCGGTAATCGAATCGGCTCTACTCGGCCCGCTGCCGCCAAGTCCATCGCAGAG
AGTGGAGCTCATGCACGCCATTCGAAGCTCTCTCCCGTCGCTCCACTCACTCCTCTCATA
TCCGCCTCCGAAACTGTCGGACCGAGCTCAAGTTCAGTCCAAAGAAGTTAGGCTTCCCAA
TGCGCCGCCGATTTTGCTTGATGACCAGGACGTCCAGATTGCTTTGAAGTTAAGTGATGA
CCTCCATCTCAATGAGATTGATTGTGTACGTTTGATTGTCTCTGCAAATCAAGAGTGGGG
CTTAATGGGAAGAGAGCCACTAGAAATTTTGCGCCTTGCAACAGGGCTCTGGTACACTGA
GAGAAGAGATCTATTAACAGCTCTCTATACACTTTTAAGGGCTGTTGTGCTTGATCAAGG
ACTTGAAGCTGACGTTGTATATGACATTCAAAAGTATTTGGAAAATCTTATCAAGAATGG
GCTTCGACAGAGGTTGATCTCTCTTATAAAGGAACTTAATCGAGAAGAACCAGCTGGCCT
TGGTGGGCCTCATTCTGAACGTTATGTTCTCGACTCTAGAGGTGCTCTTGTTGTAAGACA
AGCTGTTGTTTCCCGGGAAAGGCTCATACTTGGACATTGCCTCGTTCTTTCTATTCTGGT
TGTGCGGACAAGTCCAAAGGATGTAAAGGACATGTTCCTCATTTATAAAGATAGTACTTC
TGAGCTTAGTGGTGATAGTGACACAATAAAACGCCAGATTACATTCAGTCTTCTTTTTTC
TCTCGTGATTGCTTTTGTATCAGACGCTCTGAGTGCAGCACCTGATAAACCATCTGTCCT
GTCCCAGGATGCCTCTTTCAGACATGAATTTCATGAAATTGTAATGGCAGCCGGAAATGA
TCCAACTGTTGAGGGCTTTGTTGGTACCATAAGGCTTGCTTGGGCTGTACACTTGATGTT
AATACAAGATGCTCTTACCGGAAGGGATGCTATTTCAAGTGCTTCCTCAAGTGATTTGGG
TTATCTACAGTCGTGCTTGGAAGTGGTTTTTTCAAAGAACGTTTTCCAGTTTATATTAGA
TGAAATTCTTAAAAGTGCAGCATATGAGAATGATGATGAGGATATAAGCTATATGTACAA
CGCCTACCTTCACAAGTTGATCACCTGCTTCTTATCTCATCCAATTGCTAGAGACAAGGT
CAAAGAATCGAAGGAGAGGGCTATGAGCGTGCTTAGTCCATATCGCCTGGTTGGATCACA
TGATTTTTCGCATGATAGTAACCAAACTTCACAATCCTCTGAAAGTGGTCCTCTGCCATT
TGTCTCTCTTTTGGAGTTTGTGAGTGGAATTTATCAGAAGGAACCAGAGTTGTTATCTGG
CAATGATGTCTTGTGGACATTTGTGAACTTTGCTGGAGAGGACCACACAAATTTTCAAAC
CCTCGTGGCTTTCTTGAATATGCTGAGTACCTTGGCTTCTAGTCAAGAAGGTTCTGCAAA
GGTTTTTGAGTTACTTCAGGGCAAAGTGTTTCGTTCTGTTGGGTGGAGCACTTTGTTTGA
TAGCTTATCAATTTATGATGAGAAGTTTAAACAGTCCCTTCAAACTGCTGGTGCCATGCT
ACCAGAACTCCCAGAGGGTGATGCAAAAGCACTTGTCTCTTATTTGAAAGTCCTTCAAAA
GGTTGTGGAAAATGGAAATCCCCTTGAACGAAATAATTGGTTTCCTGATATTGAGCCTTT
ATTTAAGCTTCTTGGTTATGAGAATGTCCCTCCTTATCTAAAGGGTGCCTTGCGTAATGC
AATAACAACTTTTGTATATGTGTCTCCTGTCCTAAAAGATACAGTCTGGAGTTATCTTGA
GCAGTATGATCTCCCTGTGGTTGTTGGATCTCATGTTGGGAAGAGTGCACAGCCCATGGC
TGCACAGGTATATGACATGCAATTTGAGCTCAATGAAATAGAAGCAAGGAGAGAGCAATA
CCCTTCAACAATATCCTTCCTTAACCTGTTAAATGCTCTTATATCTGAAGAAAGAGACTT
GAGTGATAGAGGGCGCAGATTCATTGGAATTTTCAGGTTCATTTATGATCATGTTTTTAG
GCCATTCCCTCAAAGAGCCTACTCCGATCCATGTGAGAAATGGGAATTGGTAGTTGCATG
TCTTCAGCACTTTCATATGATGTTGAGTCGGTATGACATCAGTGAAGAGGATATTGATGG
TGTCATTGACCAATCTCAGCTTTCAACAGTAACACAATCTTCACTCCAGATGCAGCTACC
CATTCTAGAATTGCTAAAAGACTTCATGAGTGGAAAATCTGTTTTCCGGAACATCATGGG
TATCCTTTTGCCTGGTGTCAATACCATCATAACTGAACGGGCAAATCAAGTGTACGGGAA
ACTCTTAGAGAAGGCTGTGCAACTGTCACTGGAGATAATAATCCTTGTCTTGGAGAAGGA
TTTGTTTCTTTCTGATTTCTGGCGTCCTCTTTACCAGCCTCTGGATGTTATACTCTCTCA
AGATCATAATCAAATTGTAGCTTTATTGGAATATGTCAGATATGATTTTCGACCACAGAT
TCAGCAATGTTCTGTCAAAATCATGAGTACATTAAGTTCTCGAATGGTTGGGCTGGTACA
ATTACTGCTAAAGTCAAATGCTGCAAGCTATTTGATTGAGGATTATGCAGCCTGCCTAGA
ATTACGATCAGAGCATTCTCAGGTCATAGAGAACACTAGTGATGATCCAGGTGTACTGAT
ATTGCAGCTTCTAATTGACAATATCAGTCGGCCAGCCCCCAATATCACCCATTTGCTACT
CAAATTTGATCTTGACAGTCCTATTGAGCATTCTGTACTACAACCAAAATTTCATTACAG
TTGCTTGAAGGTTATCCTTGAGATCTTGGAGAAGCTTTCAAAGCCTGATGTGAATATGCT
GCTTCACGAATTTGGTTTTCAGCTCCTTTATAAATTGTGCGTGGATCCACTAACATGTGA
TCCTACAATGGATCTGTTGAGTAGTAAGAAGTATCAATTTTTTGTAAAGCACCTAGATAC
GATTGGGGTTGCCCCACTTCCTAAAAGGAAGAACAACCAGGCCCTACGCGTCAGTTCCCT
TCATCAGAGAGCTTGGCTGTTGAAATTATTAGCAATCGAACTTCATGTTGGTGATGTCAA
TAAATCCACTCACCTAGAAACATCTCGCAGCATCCTTGCACATCTTTTTGGGCAAGAAAC
TTTCGAAAATGGATTTGATCACCCCATTTCTCATTTGTCTTCTCCTCAAGATAGTGTTGA
GCATGCTGGAGCCCAAACTGTTGGGAAGAGTAAGGTGTTGGAGTTGCTTGAAGTGGTTCA
GTTTAGATCCCCGGATACAAACACGAAGCTTTCTGAGATTGTTTCCAATACGAAATATGA
TTTGTTGGCAGAGGATGTAGTTGGTAATCCTACAACTTCTGGAAAGAGTGGTGTCCATTA
CTATTCAGAGCGTGGTGATCGATTAATAGACCTTGCCTCATTCCGTGATAAACTTTGGCA
GAAATTCAATGCTGTTTATCCCCACTTGAGTAACATTGGCAGTGAAGCAGAGCTGTACGA
TGCAAAAGAAACAATACAACAGTTGTTGAGATGGGGATGGAAGAACAATAAGAATGTTGA
GGAGCAAGCTGCTCAACTTCATATGTTAACTGCCTGGTCGCAACTTGTTGAGATCTCTGC
TTCCCGAAGAATATCATCACTTGGACATCAATCTGAACTTTTGTATCAGATTCTTGTAGC
TGCTCTGACTGCTTCTGCTTCTCCAGACTGTTCATTGAAAATGGCATTTTTGTTGTGCCA
GGTTGCACTGACATGCATGGCAAAGTTACAAGATGAAAGATTTTTATTTCCTGGTGGCTT
TAGTTCTGATAATCAAGCATGTCTTGATATTATCATGGCAAAACAATTACCAAATGCGGC
TTGTAATTCAATCCTGTTTAGGCTCATATCGGCAATTCTTAGACACGAATCATCAGAAGC
TTTAAGGAGACGGCAATATGCACTGCTCCTTAGCTATTTTCAGTATTGTCAACATATGCT
TGATCCAGATATCCCATCAATAGTTCTGCAATTTTTGTTGCTTGATGAGCAAGAGGGTGA
AGATCTGGATCTCCAGAAGATCAATCAACAACAAACCGAACTTGCTCGTGCAAATTTCTC
TATTTTAAGAAAAGAAGCTCAATCTATTTTGGATTTGGTAATAAAAGATGCTACTCATGG
AAGTGAACTTGGGAAAACGATTTCGCTTTATGTTTTGGATGCAATGATCTGTGTAGATCA
TGATAGATTTTTCCTGGGACAACTTCAAAGCAGGGGTTTCCTAAGATCTTGTCTTACAAA
CATCAACAGCTTATCTTATCAGAATGGTGTGCATTCTCGAGACTCAATGCAGCGAGCTCA
AACTCTGGAGGCTGAGCTTGCTTTACTTTTGAGAATAAGCCACAATTATGGGAAATCTGG
AGCTCAGGTTATCTTCTCAATGGGGGCTTTGGAGCATATTGCTTCATGCAAGGCAGTCAA
CTTCTTCGGAAGTTTGCGATGGGTTGATACTAGGAATCAAAGAGATGTTTCTGTGGATAT
CAACAAGCAAAGGATGATCGTAACCCCTATTCTGAGATTGGTGTTTTCTCTGTTGTCTCT
AGTTGATACATCTGAATTTTATGAGGTGAAGAATAAAGTTGTTCGGGAAGTCATAGATTT
TGTCAAGGGACATAGATCACTTTTTGATCATGTTCTTCGGGAAGATGTCTCCCAAGCTGA
TGAGTTGGTGATGGAGCAGATAAACCTTGTTGTTGGTATACTGAGCAAGGTTTGGCCTTA
TGAAGAGAGTGACGAATCTGGCTTTGTTCAAGGGATTTTTTGTTTGATGCATGCTCTTTT
CTCTCGTGACTGTGAGACTCTGAGTTCTGCTCAATCAGTTCGATCTGTTGAGAATCGCAG
GAAGACAGAGCTTAACTCATTTCGGATATGCTTCAGCCTCAGTTCATATCTATATTTTCT
TGTCTCAAAGAAGTCCTTTAGACTGCAGGTCTCAGACATGCCTCCTGACTACAATGCTGC
CGTTTCCTTGCAACAGCCGACATTGAGTTTGCTCGGATCTTTTCTCACTTCTTTAACAAA
TGCTCTTGAAAGAGCTGCTGAGGAAAAATCGTTACTTCTTAATAGGATTCGAGACATAAA
TGAAGTATCAAGACAGGAGGTGGATGAAATTATCAATATGTATGCTCGGCAAGTATATGT
TTCATCATCTGACAATATACAGAAAAGGAGGTATATTGCGATGGTGGAAATGTGCCACGT
TGTCGGGAATAGAGATCAGTTAATAACTATATTACTTCCACTAGTGGAACATGTGCTGAA
TGTCTTCCTAAGCCATTTTCAGGACAGCTCTTTGGCATCTGATCCTCCTCGCTCTTTCAA
GACAATTACATATGGTGCCACCTCCGGCCCAGCACAAGACATATCGTTGTTGTGCGGAAA
TCTTATTTCGACTTTAGAAAGACTCGAGTTACTTAGTGAGGACAAAATAGGCCACAATCT
TAAATTTTTTAGAAGATTAGTGACTTCTCTCAAGGAAATGACGATCCAGAAGTTGTCCTC
CTGAGTAATCTTGGCATATGTATTAGGTTACTCGATCCAAAATCACATTAATGTACTGTA
ATATCATTATAGTTGTATGTATATGAAGATTCTGCAAAGGTATGGTGATTTTGTGCGTTG
TGTAGGAGCCACTTACCTCGGCTTTAGCAAGTGTAGGCGGTGTTGGAGCTCGGGAGTAAT
GCGGCATTGTAATTTTGTGCCCATCAGTTCAAATCCCAATTTGGGATTAGTTGGATTTAC
TGCACATGTTAGTTGGATCATCAATGCATACGAATTAATCGTCAGCCATAGTGATAGTCT
GATAGATTAATTAAAGCCTCAG
>Isoform0000129
GGGAGACTGATAGAGAGCACAAAAAGAAGACAGAGAAGTTGGAAAGAGAGAGAGAGAGAA
AAAGGCAAGACGGGGCTAGAAGGAAGAGCACAGATAGATAGATAGAGAGTGAGAGGTGAA
GAAGATAAGCGAAAGCTAACATCTTTTTATCTGTGAGAGATCATTTCTGGCGTTTGGGGC
TGCTAGGATGCGAATCCCGGTGGCTTTGACTAAATTCTCTCCGGCGAGGCGTTCATCTTT
TCTGGTGATGAGAGATGGGATTAGCTTTATAGGTGTGTAGCTTAGATAGATTTAGAGTAG
AAGATGGATAGGAATAGAGATGCGAGGAGAGGAAGTATGGCGGCCACGAATGGCTTGTCA
AGAAGAAGACACAGAAATCACAGCCTCAGAGACTCTCCAGAGGACGATGGTCTGGTGGAG
TTACAGGAGACCTCGAGGCTGAGAGATAGAGGGAGCGGGAAGAAAGATCGAGATCGGGAT
CGAGACCGGGACCGAGACAGGGACAGGGACCGGGATCGAGACCGGGATCGAGACCGGGAT
CGGATGAACCGGAACAAGAGGAGAAGAGCTGAGAGATTGATGCACGGGAGCAATAGAGAA
GACGGCGGTGACGATAGTTCGGATGAGAGTGTGAACGACGAGGACGAAGATGAATACGAC
GATGGTGGAGGCGGCGGCGGCGGCTCTATTCGCATGCTTCCGCCAAATCCGCCAACGGCG
TCGCTTTCTTCGTCGTCTTCGTTGTTGAATCACCGGAAGAGCTTCCCTCTGGTTAATAAT
AAGCATTTCAGACCGCTGCCGGCGTTGAAGGTCACCGATGAAATGATTGGAGTTTCCGTT
CCCAGAAAAGCACGGTCAGCCTCTACGAAGAGGTCTCATGAATGGCCTTCCAGTTGTGGA
GTTGTCGGAGACCAATTTCACCGGCAAACTTCTACGTCTCCGGTCCGGCCAACCACATCA
TCGATGGCTGCGCCATCCCCAGCTCCGACCTCGCCCTCTTCTTCTCACGCTTCGGTTAGG
AAGAAGCCTAGACCCAATGGCCCAAAATTGAAGCCGCCGAAGATGGCGACGACGACCACC
AAGACATCGCCGTCTGCTCAAGACGAGATAGAGATTGAGATCGCTGAGGTGTTGTATGGG
ATGATGAGGCAACCGCAGGGTCCAACGAAGCAAGAAATTACAGTCACCGATTCAAGTAAG
TTCGAATCAAGAGAAATCAACAAGTCCACCAGTGATGCGAAATCAAGAGTTTCGTCGCCG
ATCTCAAACTCGCCGTGTGCTCCTCACTCGACATCTGCTTTTCCGCAAAATTCTAGCTCC
TCTGCCACTTCCATGTCCGCCACTGCGCCCAAGAGGAAAAAACCGCGAGCCCCTGCAAAG
TATGATGAACACCCATCGATTTTCCCACTACAAAACAGTGCCATTTTGACTACAACCAAG
GTTGCCACAGATCAATCCATGAAGATTGAAGCTTCCTCCCCAAATTTGGAGAAAAAATCA
GGATCTGGCACAGAAAATGGTGGGTTTTCGTACAACTTGTCCCGTTCTCACTCCATTCCG
GTACCAGAGTCCCAGCCTGAGTCGATTAAGGAGTCAATGATGAAGCCGGAGAGCAAGGCT
ACCGCAGATTCAAAGCCGGGAAATGACGAATCTCAGAGTCAAATTCTCAAACAAAGGAAA
GAGGAAGCGCAATCGCCCAAGAAGGAATCCCCAGTGTTCAGATTAGATGATAATCGAGGG
GATATGACAGCGACCAATAAAGCAAATTCAACCGTCTCTGAGATTGAGAACCACCGGGAA
GAGAAGTTCCAGATAGATCTGATGGCTCCTCCTCCTTCAAGATCTTCTCCAGAAAGAGAT
GGCGAGGTTGATTTTGTGTCTGTAGATCCCAAACCTACGGTCATGGTTGCAGAAACGGAA
TTAAAGTCCTTGACCAGAGAAGATGACAACAAAGCTTTGAAATTTGGGAAGGAAGAGCCT
GCAAATTTGGAAGCTGAGAAGTCTAAGAAAGCAGCTTCAGCAGCAGTAGTGGAAGAAGCT
GAGTTTAAGAAGCCTGTTGTGGGTGGTAAGGAAAGGAATATTGATCTCCAGCTTGATTTG
GAGAAGACTGATAGAGATAGTGGCAATGCTGGTTTTAGTGGAAACAAGCTACCTCAGCAT
GCTGCTAAGCAGCAACAGAGCACTGAGAAAGCTGCTGTGCAACCGAGCTCTGTACCTTTG
CCAATGTCTATGCCTGCTGGCTGGCCAGGGGGGCTTTCTCCAATGGGATACATGGCACCT
TTACAAGGAGTTGTATCCATGGATGGGAGTACCGTTCCTCCAGCTGCTATGCAACCACCG
CAAGTGCTTTTCAACCAACCTCGTCAAAAGAGGTGTGCAACCCATTGCTACATTGCAAGG
AATATATACTATCACCAGCAAATGTCGAAGATGAATCCTTTTTGGCCAGTAGCAGCTGGT
TCAGGATCTATGTATGGGATGAAGCACAATCCAAGTGTAATTCCCCCAGAATTTCATGGG
AGTATTCCCGGTAGAGGTGCAAATTCTGCACCTGACAAAGGGCAGGGGGTTACTATGTTT
CCTGCACAACCTGGGAAGGAAAAAACTTCACCAGCAGCCAATCTTATGGATGCACAGAGA
AAGCAAATAGTAATCCAGCAAGCTCTACCTCCAGGCGCACCTAGTAATATCTTGCATGGT
CCTGCTTTCATTTTCCCTTTGAACCAGCAACAGGCAGCAGCAGCTGCTTCTGTTAGACCC
GGTTCTGTAAAGTCTCCGAATACTGGTAGTGCAGCGTTGCCAAGTTCAGTGAACTCTACA
TCAATGACTGCTGCAGCAACTCCTGCTGTAGCTCCTGCGATGAGCTTCAATTATCCAGGA
AATGAACCTCAGTATCTGGCAATTTTGCAGAACAATGCATATCCGTTCTCAATGCCAGCA
CATGTTGGTGCACCATCAGCTTATAGAGGACCCCATGCTCAGACACTACCATACTTTAGT
GGGTCTTTCTATTCTTCCCAAATGCTGCATCCTTCTCAGCTTCAGCAGCAGCAGCAACCA
CCCTCTCAATCACAGCAAAGTCAACAAGGTCATCAAAACCCTAGTATTTCCAGTGGTTCT
TCATCATCTCAGAAGCACTTGCAAAGCCAGCAGCAGAGGCCACCTTCCAGTGGTGTGAAT
GGTGTCAATAGTGGCTTGCAAGGCTTTCCTGCCTCAAAAAACCTGTCTTCACAGACACTA
CAGCTGCAGCAGCAGCAACAGCAGCAGCATCAGCGGCAACATCAACAAAACCCACATGCC
CCTCACCAAGCTCGCCAACTTGAACACGAGATAGGTGGTGAAGATAGCCCATCAACTGCT
GATAGTCGAATCTCTTGCACGAACATGAGTATATATGCGCAGAATTTTGCAATGCCAATG
CCTCCACCAAGCTTCGCTTTAATGACACCTCCAATGGGTAATGCCAGTGGAGTAACTGCT
GCCAGTGGCAATGAAAAGAAGCAGCAGCAAGGCTCGAAGGCTGGGGTTGAAGGATCTCAA
CCTTATGCCATGTCGTTTGCTTTAAATGGTGCTAACCCTGCTACTGGCCTTGACATGGCT
TCCCTAGTACATAGTCAAGCAATTCTCCAGAGCCTTCCAGAGGTTACTAGGCAAGGTTAT
CAACAGATTATGGCTGCTGCTGTGCAAGCACAAGCAGCTCAACATAAGAAGAATTATCGG
CACCCTGAAGAAGGGAAAAGTGGAGGAGGTGATTCCTCTAATGTGGAGGAGGAAAGAAAG
GCCATGACAGGGAAAGCTTCGACTGTTGGTCACTCCATTGCTTTCTCCACTGATGGTTCC
ACCAATACGATACCGGGAAACAATGTCCTTGATAGCTCTGCTGCACGAAGTCTTAACCTC
AGTTCTGCTCCTGGCAGGGCATCCAGTTCTGTTATGCCTGCCTCTGTTAGTGCTGTACAT
GATCCCACACCTCAGCAGCAATTTCAGCAGCAAATGCGGAATCACCAGCAACAGCAGATG
CAGCAGCAACAACATCAGATGCAGCAGCAGCAGCAACAACATCAGATGCAGCAGCAGCAG
CATCATATGCTTCAGCTTCAGAAGCAACAGCTACAGCAGAATGCAGTTCGAAGCAAGACA
CCAGCAACAAGCAATGGCAGCGTTTACTCTGATCATCTTCCTTCAACCTCTTCTATGGCT
GCAAAGTTTCCTAATGCACTTTCTTCATTCCCCCATAACCTTGTCCAAACTACCACCAGT
TCATCTCAATCTCCTCAGTGGAAGAATTCTTCCAGGACAGCTACTTCCCAGGTTCCTACA
TCATCACTTGCCTCATCAACCTCATCATCCCTTAAAAATCATCCTCAGAAGCAGGCACGT
ACACAGCAAAGCCACACTCAGATTTCCTTTGCAGCCAACCCAAAGTCTTCCACCCAAAAT
CAGGGGCTACAACCAAATAGTAACCAGTCCCCGTCTCCTCCGATAATGGTTGGTTCACCC
ACAACTACAATTTCATCAATGTCGAAGAGTGCTGGTGGAAGCCCAAGAACAAATACTTCA
AATTCCGCTGGTAATAAAGCCGGGCTAGCTTCTTCACTGTCATCTCAGCAGGTGAAGAAC
TCACCATCAGTTCCCAGTCAGAAGTCATCTCCAGTGGGTGGGAGGAATGTTCCTACGAGC
CTAGGGAATACCCATATTACCTCTTCAAGCACAGGGACAAAATCACAATTGACACAACAG
CAACAACAGCAGCAACAACATCTGCATCAACAGCAACAGCAACAGCAACAGCAGCAGGTG
TCTAAGCAATCAATTCAGCAAGCACAGTTGTACTTTTCTAATGCCTACATGCAAAACCAG
CAAGCTTCGCATTCTAATAGCACAGGCGGCACCGCATCCCCCTCAAGTGGGTATCATGTT
CCAACAAGACGGCGTGGTGATGTGCAGCAGCAGTCACAACATTCACAGGGGTCATCAGGG
ACATCCTCGAGTGGGATGTTGTCACTCTGCCCTCCTGTTACACTTGCTAATAATACTGGC
ACCACTGATCCTGCAAAGGCAGTGGCTGCTGCTGCTAACAACATGAAAGGTGGTGGTTTA
TCTTCACAGACGCTTATCCATCATGCCCAGTTTGCTGCTGCACAATCCTCTGGGCCACAT
CAGCTTGTACCAACAGGCTTCCCTTATGTTCATGCTGTTCCCACAGTGGTACAGATGAAA
CCTGCCGAACAGAAGAAGCAACCAGCAGGTGAGTAGATGGATGCTTTTGGTGTTACTTGG
CTATCCCCATTTTTTGTGACCATGAAGAGCTGGAAAAGAGATAGGAACTTGTGCTGCTAG
GGTTTCTGAACTTTTGAAGGGAAGGGCTCATTCCTGCCCAAGCATTTTCAAATTTTTATG
CTCTACGGGGAGCCTGAGAAGGAAGGAAATGATTGAGGGTGTAATCATGTGAAAAAGCAC
ACCAGGGGGAGGCTAGGTGGAATTAGACCCACAGTTTTGGAATGAAGTTTACCAAGTGGA
ATCATGTGAAGAAGCACACCAGGGGGAGGCTAGGTGGAATTAGACCCACAGTTTTGGAAT
GAAGTTTAAAAAGTGGGGAAAATTGTCCTTGATCTGTATTCATCCATTGTACACTTCATG
TTTATAATCTGACAGGGTTGATGGGGAAGTCTAATTAAATTTGATTGGTTTGATGAGGAT
AGGTCGGGGGCAGTGTAGAAATGAAATTGCTTCTTTTTCTGGGAAAAGAGAGGCTAGAAT
GCCAAAGAATGAGCAGTAAGAGCAAGACCTGCCTTTCCTTTTGGGGTTGTAATGGAGGAT
TTCTTTTTCGGTTTCTTCTTTGGAGGTCCAAATTGCCAGAAAGAGCAGTAAAATAGTTTC
TTATTGACATACATATGCAGGGGTAAGAAGAGGGTGTATGCATAACATATAATGGTAGAC
CCTCTTGCAATTTTTTGATCTAAATTGTGTCATTGCCTACTGGCTCTAGTTTCATTGCCT
TGGTTTGTTGTAATGTGAACTCTGAAATTCCTGATATGAGAAATGAGCAGGGAAGAAAGA
ACTGGAATTTGATG
>Isoform0000131
GGGTACAATCAGATTCGTTCTGTTTTCTTTCCCCTTTCTCTTTGCCCTTTTCTTCAGTCC
TCCGCCTTCTTCGCCTTCTCTCTCTCTCTATGAAATCAAAAACCCAGAGCACCGATATCG
GAGACTGATTCAACTCGCCGTCAACTCGCCCCGCTAGGGCTTCGCATTCACTCCTCGTTT
CTCCAATCCGAAAATGGCTCGAGTTGAGGAGCGATGGGAGCGCTTAGTCCGCGCAGTGTT
AAGGAGGGAAAGGATGGGGCCTGATTTGTATGGGAGGCATGGTACTGGCATAGCCGGAAA
CGTTCCGTCATCACTTGCGAATAATAGGGATATTGATGAGATTCTCAGAGCTGCAGATGA
AATTCAAGATGAAGATCCCAATATCTCTAGAATCTTATGTGAGCATGGTTATTCGCTGGC
CCAAAATCTTGACCCCAATAGTGAAGGAAGGGGAGTATTACAGTTCAAGACTGGATTGAT
GTCTGTCATTAAGCAAAAGCTTGCAAAGAGGGATGGGGCAACCATAGATAGAAGCCAGGA
CATTGTTCGCTTACAAGAGTTCTATAAACTGTATAGACAGAAGAATAATGTTGAACAATT
GCGTGAGGAAGAAACAAAGTTGAGGGAGTCTCGTGTTTTCAGTGGAAACCTGGGCGAACT
AGAAAGGAAAACAGTGAAGAGGAAAAGAGTATTCGCGACTCTGAGAGTTTTGGGCACAGT
TTTGGCGCAGCTGACAGAGGACATTCCGGAAGAGCTCAAGCGGGTGATAGAGTTAGATGC
CGCAATGACCGAAGACCTAATTGCGTACAATATTATTCCACTGGATGCTCCTAGCATTAC
TAATGTTATCATGTCCTTGGCTGAGGTTCAAGCAGCAGTTTCTGGGTTAAAGTACTTCAG
GGGACTACCAAAGTTACCAACAGATTTTCCAATTCCTGCTACACGAGAGCCCGACATGCT
TGATTTCCTGCATTATGTATTCGGATTTCAGAAAGACAATGTTTCCAACCAGCGTGAGCA
TATTGTTCACCTCCTTGCAAATGAGCAATCACGGCTTCGTATTCCTGATGAAACTGAACC
TATATTGGATGAGGCTGCGGTGCAAAATGTATTTTTAAAGTCCCTGGACAACTATATTAA
GTGGTGTAGCTACTTGTGCATCCAGCCAGTTTGGAGCAATTTGGAGTCAGTTAGCAAGGA
GAAAAAGCTGCTGTTTGCTTCCATGTATTGTTTGATCTGGGGTGAAGCAGCCAATGTTAG
ATTTCTTCCAGAATGCTTGTGCTACATATTTCATCATATGGCAAGGGAAATGGATGAAAT
TCTGAGGCAGCAGATTGCGCAGCCAGCCAACAGTTGTAATTCTGAAAATGGAGTTTCTTT
CCTTGATCAAGTTATATATCCTCTGTTCGAGATCGTGTCAGCGGAAGCTGGAAACAATGA
AAATGGACGAGCACCACATTCTGCTTGGCGCAATTATGATGATTTCAATGAGTACTTCTG
GTCACTCAGTTGTTTTGATCTCAGTTGGCCCTGGCGCAAAGGTTCATCATTTTTTCAAAA
GCCAACGCCAAGGTCAAAGAACATTCTTAAATCAGGCAGAAGTCAACATCGAGGAAAAAC
TTCATTTGTTGAGCACAGGACATTTCTCCATCTGTATCATAGTTTCCACCGTCTGTGGAT
ATTCCTTGTGATGATGTTTCAGGGACTTGCGATAATTGCATTCAATAACCAAAGGTTTGA
TGCAAAATGTATTAGAGAAATTCTCAGTCTTGGTCCCACATTCGTCGGAATGAAATTTCT
CGAGAGTGTTCTTGATGTTGCTATGATGTATGGCGCCTATTCTACGTCACGGAGCCTAGC
AGTGTCTCGAATTTTTCTCCGATTTATTTGGTTTGGCGCTGCATCAGTGGTCATATCTAT
TCTTTACGTGAAAGCACTCCAGGAAGAGAGTAAACAAAATGGAAATCCTGTCATGTACAG
ATTGTATCTTATGATTGTAGGCATATATGCTGGTATCCAGTTCTTCATTAGCTTTTTCAT
GCGCATACCAGCCTGCCACAGTCTGACTAATCAATGCGATCGCTGGTCTCTGATTCGCTT
TGTCAAGTGGATGCGCCAGGAACGGTACTATGTTGGACGGGGCATGTTTGAGAGGACTAC
TGATTTCATCAAGTACATGTTTTTCTGGCTTGTGATTTTGAGTGGAAAGTTTGCATTTGC
TTACTTCCTGCAGATAAAGCCGTTGGTGGAACCAACCACGATTATAGTGAACACAAATGC
GATAACATATACTTGGCATGATTTGGTTTCTGGGAACAACTATAATGCCCTGACAGTTGC
TGCTTTATGGGCTCCCGTGGTAGTTATTTATCTTCTAGATCTTCATGTATTTTACACCCT
TGTATCTGCTGTGTGGGGATTCTTGCTTGGTGCCAGAGATCGTCTTGGAGAGATTAGGTC
ACTGGAAGCACTTCATAAACTTTTTGAGCAGTTTCCTGGTGCTTTTATGGATACTCTTCA
TATCCGCCTGCCTAACAGGGCTTACCATCAGTCATCAAGCGAGGATATTGAGAAGAACAA
GGTTGATGCTAGTCGATTTTCTCCCTTTTGGAATGAAATCATAAATAATCTAAGGGAAGA
AGATTATATCACTGACCTAGAAATGGAGCTGCTTGTAATGCCTAAAAACTCTGGAAATCT
TCCCTTAGTTCAGTGGCCCCTTTTCCTTCTTGCTAGCAAGATATTTATCGCCAAAGATAT
TGCTCTCGAAAGTCGGGATTCACAAGATGAGCTTTGGGAAAGAATTTGTAGAGATGACTA
CATGAAGTATGCTGTACAGGATTGCTTCTATTCCATTAAGCTTATCCTAAGTGAAATATT
GGAGGGTGAAGGAAAGATGTGGGTTGAAAGGTTATATGAGGATATTCGAGGAAGCATAGT
GAAGAAGAATATTCAAGCTGACTTTCAACTGAACAAGCTGCCACTTGTGATATCAAGAGT
TACTGCATTAATGGGCATTCTGAAAAAAGGGGAATCATCTGAACTGGTGAATGGTGCTGT
TAAGGCTGTTCAAGACCTTTATGACATTGTGCGCTATGATGTCCTTTCTATTAACCTGAG
GGAACACTATGAGACATGGAATTTGTTATCAAAAGCAAGGACGGAAGGTCGGCTGTTTGC
AAAGTTGAAGTGGCCCAAGGATCCATCGTTGATAGCACAAGTCAAAAGAGTGTATTCATT
GTTGACAATTCAAGATTCTGCTGCCAATGTCCCCCGAAATTTGGAGGCCAGACGTAGGCT
GCAGTTCTTCACAAATTCTCTTTTCATGGAGATGCCCGAAGCAAGGCCAGTCCGTGAAAT
GTTATCCTTCAGTGTTTTTACTCCATATTATGCTGAGACTGTGCTCTATAGTATTGCTGA
ACTCCAGAAGAAAAATGAAGATGGGATATCAGTATTGTTTTACCTTCAAAAGATTTACCC
AGATGAGTGGAGAAGCTTTCTTTCACGAATTGGCCGTGACGAAAATGCGAATGACTCAGA
ACTTTTTGATAATCCCTCTGATATTCTTGAGCTTCGGTTTTGGGCGTCTTACCGAGGCCA
AACTTTGGCCAGAACTGTTCGTGGGATGATGTATTATAGGAAGGCTCTTATGCTTCAGAC
CTATTTGGAAAGATTGAATTCTGGAGTATCAGATGTGGAGGCTGCAATTTCTAGTAGTGA
CGCTGCTGAAACTCGAGCATTTGAGTTATCTCCTGAAGCACGAGCTCAGGCAGACCTGAA
GTTTACATATGTAGTTACTTGTCAAATATATGGAAAACAGAAAGAAGGGCAAAAACCTGA
GGCAGCTGATATAGCACTGCTTATGCAAAGAAATGAGGCTCTTCGAGTTGCTTTTATCGA
TGAGGTTGAGACTTTGAAAGATGATGGTAAAGTGAACAGAGAGTACTATTCAAAACTTGT
AAAGGCGGATATCAATGGCAAGGACAAGGAAATCTACTCTATAAAGCTGCCTGGAAATCC
AAAAATAGGGGAAGGGAAACCGGAGAACCAGAATCATGCAATTGTGTTTACTCGTGGAAA
TGCTATTCAAACAATTGACATGAATCAGGATAATTATTTTGAGGAAGCTTTGAAAATGAG
AAATTTACTTGAAGAATTCCACCGTGATCATGGTATACGTCGTCCTACAATTCTTGGTGT
CAGGGAACATGTCTTTACGGGAAGTGTTTCTTCTCTTGCGTCATTCATGTGCAACCAGGA
AACAAGCTTTGTAACTCTAGCTCAGCGGGTTCTTGCAAATCCTTTGAAGGTCCGCATGCA
TTATGGTCATCCTGATGTGTTTGATAGAGTTTTCCACATAACTCGTGGTGGCATTAGCAA
GGCTTCTCGTGTGATTAACATCAGTGAAGATATTTTTGCAGGCTTCAACTCAACTTTACG
CCAAGGAAATGTGACTCATCATGAGTATATTCAGGTTGGCAAAGGGCGGGACGTTGGGCT
AAACCAAATTGCAGTATTTGAGGGGAAAGTTTCTGGTGGTAATGGTGAACAGGTTCTAAG
TCGTGATGTATACAGGCTTGGCCAGCAGTTTGATTTCTTCCGCATGCTGTCATTTTACTT
TACTACTGTTGGCTACTACTTCTGTACCCTGTTAACAGTGCTGATGGTTTACGTTTTTCT
CTATGGGAAGACATATTTGGCATTATCTGGGGTTGGTGAATCCTTGCAAAATGTGGCTAC
TGTAACCAAGAATACCGCACTGACTGCTGCTCTGAATACACAATTTCTCCTTCAAATTGG
TATATTTACGGCAGTCCCAATGATCTTAGGCTTCATCTTGGAACAGGGATTCCTGCGGGC
CATAGTGACTTTCCTCACAATGCAATTTCAACTTTGTTCTGTCTTCTTCACATTCTCCTT
GGGAACCAAAACACATTATTTCGGCCGGACAATTCTTCATGGTGGTGCAAAGTATCGAGC
GACAGGCAGGGGTTTTGTAGTCCGGCATGTTAAGTTTACAGAGAATTACAGGCTTTACTC
CCGGAGTCATTTTATCAAAGGGTTGGAAGTAGTTCTTTTGTTGGTAGTGTACGTTGCTTA
CGGATATGATGATGGTGGTGCTCTATCATACATTCTTCTTACAATGACGAGTTGGTTTAT
GGCTCTTTCTTGGCTTTTTGCTCCCTATTTGTTCAACCCATCTGGGTTTGAGTGGCAAAA
GGTAGTGGAGGATTTCCGAGATTGGACGAATTGGCTTCTTTATAGAGGTGGAATTGGAGT
TAAGGGTGAAGAAAGCTGGGAAGCTTGGTGGGAGGAAGAACTGTCGCATATTAGAACCTT
CAGTGGAAGGATTGCAGAGACAATTTTGAGCCTAAGATTCTTTATCTTCCAGTATGGAAT
TATCTACCGGCTAGATGTGAAGGGATCTGATACATCACTAACGGTGTATGGCCTTTCATG
GATTGTATTTGCGGTGCTTATAATTCTTTTCAAGGTATTCACCTTCAGCCAGAAAATATC
TGTCAACTTCCAGCTACTGTTGCGCTTCATTCAAGGTGTCTCCTTCATGTTGGCACTGGC
CGGTTTAGCAGTTGCAATCAAATTTACAGATCTGACCATCGCAGACGTTTTTGCTTCCAT
TTTAGCGTTTGTACCCACTGGGTGGGGAATCCTTTCGATTTGCATAGCTTGGAAACCCTT
GATGAAGAAACTGGGCTTGTGGAAATCCATCCGTTCCATTGCCCTTCTTTATGATGCTGG
GATGGGTATGGTTATATTCATTCCCATTGCATTGTCATCTTGGTTCCCATTTGTATCAAC
GTTTCAAACTCGGCTCATGTTCAACCAAGCTTTCAGTCGAGGGTTGGAAATCTCTGTACT
ACTCGCTGGAAACAATCCCAACTCTGGACTATAGTGCCTCGGTGTAGTTGTGTAGTTTAG
GCTAGTGTGTAATTTGATTTTTTATTTATTTTTAATCTGATTTACTGACTGATGATGTAG
TTGTGATTTTGATCCCTGAGAGACTGAAACATTGTAAATAGTCATGTATATCATCAATTA
TTTTTGAC
>Isoform0000134
GGGACAAGACGAAGAAGCAGTGGAGATGACCAACAAGCTCACACAGCCGGAACCCCAACT
CGCCATGGAGCTCGACCTCGACTCCTTCCTCACCTCCCACCTCTCCTCCGATTCCGACTC
CGACGCCGACCTCGTCTCCGTCCCTCGCCGCACGATCGACGAAATCCTCAACGACACCGA
TTCCTCCACGTCACCCTCCCCCTCCTCCTCCCCGCGCAGCAGCTCCGCCTTATCTCAGTT
TCTCACCTCCGATCCCAAACCGCCCCAAAGCGACGCCGTTTCCGTCGCCGCGGCGCGGTC
GAGTCAGTTGGAGGAGAAGTCGGTCCGGCCGGGTTTGAATTTGTATAGTCGAGCTAGGTC
CGGTGACTTCCCGGACGATCAGGTCGGGAGAGTTTCGCGGCCGTCGCCGTGGCTGTTGGG
AGGTGTGAGGACGAATGCGAAGCCCGGGGCGGCGCTCGCGGCGGCTGCGGCGGCTTCTAG
GTCGATGCCGACGCCGCACGCCGCGGCGATCAAGTCGAGGAGGAGCGCCGGGAGCGGGAG
CTTCCAGAAGGCTGTGGAGGCTGTGGTGGCTGCGGAATTGGGTGTGAGATCGGAGGATAG
TAATGCGATTGGTTCCGAAACGACGGCGATGAGTTCAAATGGAGTAGAGGAGGCTTTTGG
TGGCGAATTGGGGAGGAAAGATGAGGTTTTGGAGAGGGAGAGTGTGGTGGATGATGTTAG
TGCTGGCAATGCTGATGCAGAAGAGGTCAGTAGTGTTAGTGTTGATGAGAATTCGACGAA
TTTTGATGGAAATGATGGTAAAGGTAACGAAATTGATGAGAATGCTGAGGTTGCGGTGGA
ATCTAATCCGGAATTGGATGAGAACAGTCCTTCTCCGGGACGTAGTAATGTTGAGGATGA
GCCTACTGGTGAGGATCAGCAGCATGTTGTTGGTAATGATGATAATGATGAGGTTGGTGA
TAATGCTGATGGTATTAAAGATGGTGACGATCATTTTGATGACGAGGATGGTGCATTGGG
AACTTCAATCACTCAGCTTGTGGAGGAGAGAATGGAGCAATTGGAGAGCAGGAGGGTTAG
TAAAAAAGCGGAAAAGAAATCGAGAAAGCCGCTTGAAATTGCTGAAGAGCTGGAGAAGAA
ACAAGCTTCAACTGCTTTGCATTGGGAAGAGGGTGCTGCTGCTCAACCCATGAGGCTTGA
GGGTGTTAGGAGAGGGTCCACCACATTGGGATACTTTGATGTTGATGCTAAAAACACCAT
TACTCGGACCCTTTCTGCTCCGGCTTTGAGGCGTGATCATGGTTCGCCGCAAGTACTGGG
AGTTCACAGTAATTACATTGCAATAGGAATGTCGAGAGGGGTTGTCCTTGTTTCCCTCAG
TAAATACTCTCCTCATAATGCTGACAACATGGATGCAAAGCTGCTATTTCTTGGATTGCA
AGGAGAGCGGTCTTATGCTGCGGTAACTTCTATATCCTTCAATCAGCAAGGGGATCTACT
CTTAGCTGGATACGCTGATGGTCACATTACAGTTTGGGATGTTCAGAGGGCATCCGCTGC
CAAAGTAATTACAGGAGAACATACAGCTCCAGTTGTACATACTTTTTTCTTGGGGCATGA
TTCTCAGGTCACACGTAATTTTAAGGCAGTTACTGGTGATAGTAAGGGTCTGGTACTGTT
ACATTCCTTCTCTGTGGTGCCCCTGCTTAATAGATTCTCGATCAAAACACAGTGCCTTCT
AGATGGACAAAAAACAGGCACGACGCTGTCAGCTTCACCACTCATCATTGATGAATTATG
CGGAGGCTCTTCACTATCCTCTCAGGGAAATGCGATGGGTTCAGGCAGCAGTATTGGTGG
TATGATGGGTGGTGTGGTTGGTGCGGATGCAGGATGGAAACTCTTCAATGAAGGATCCTC
TTTGGTTGAAGAAGGTGTGGTCGTATTTGTCACCTATCAAAATGCTCTGGTGGTAAGACT
AACTCCCAGTTTGCATGTCTATGCACAACTTTCTAAACCAGAAGGAGTTCGTGAGGGTTC
CATGCCCTGTACTGCTTGGAAATGTACAACTCAATTGCTTAATTCACCTACTAATAGTGA
GAATGTGCCTGCTGAAGCAGTTGAGAGAGTTTCATTACTTGCAATTGCTTGGGATCGGAA
AGTTCAAGTAGCAAAGTTGGTCAAAACAGAGCTGAAAGTATATGGTAAATGGTCTCTTGA
AAGTTCAGCCATAGGAGTGGCTTGGTTGGATGATCAGATGCTGGTGGTTCTCACGGTGAC
TGGACAACTTTGTTTGTTTGCAAAGGATGGAACTGTAATTCACCAAACAAGTTTTTCTCT
AGATGGTTTTGGTGGGGATGATCTCATTTCGTATCATACTCACTTCGTCAATGTATTTGG
AAACCCTGAAAAAGCTTATAACAATTGCATAGCTGTAAGAGGAGCTTCTGTATATGTACT
TGGACCTACTCATCTTATTGTTTCCCGGCTTCTCCCATGGAAGGAACGGATTCAGGTTTT
ACGAAGAGCTGGTGACTGGATGGGTTCTTTGAACATGGCAATGACAATTTATGATGGCCA
AGCTCATGGTGTCGTTGACCTTCCTAGGACTCTGGATGCTGTGCAGGAGGCCATAATGCC
TTACTTGGTTGAATTGCTTTTGTCATATGTAGAGGAAGTTTTTTCTTATATATCAGTAGC
ATTCTGCAACCAAATTGGAAAAATGGATCAGGTTGATGACTTGAACAGACAAAGTAGTTC
TGTGCACACCGAAATAAAAGAGCAATACACCCGTGTTGGTGGGGTTGCAGTTGAATTCTG
TGTCCATATCAAGAGGACTGACATACTCTTTGATGAAATCTTCTTGAAATTTGTAGCTGT
TCAACAGAGAGACACATTTTTGGAATTATTGGAGCCTTATATATTGAAAGACATGCTTGG
TTCTCTTCCGCCTGAGATTATGCAAGCTCTGGTGGAACATTACAGCCGCAAAGGGTGGTT
ACAGCGTGTTGAACAATGTGTCCTTCACATGGATATTTCTTCATTGGATTTCAATCAGGT
TGTTAGGTTATGCCGGGAACATGGGTTATATAGTGCCCTGGTGTATCTTTTCAACAAAGG
ATTGAATGATTTCAGGTCACCATTAGAGGAGCTGTTGGTTGTCTTGCGAAATAGTCAAAA
AGAAGGTGCTATGGCCCTTGGATACAGGATGCTAGTTTATTTGAAGTACTGCTTCTCTGG
CCTGGCTTTCCCACCAGGACAAGGAAAAATTCCTCCTTTTCGCTTGCCATCTCTCAGAAC
AGAACTTTTGCACTTTTTATTGGAGGGCTCTGATGCCCCTAATTCAAGAGCACTCTCAAG
CGAATTCCCTGGAGGAGAACATCTCAACCTTTATTATCTCTTGGAGCTAGATACTGAAGC
CACTTTAGATGTTCTGAGATGTGCTTTCTCAAAAGATGAAATCTCCAAACCCAACTTCTC
TTCTCAAAATTCAGCTGATGCAGATACAGAGCTTCAGTATGGGAATAACTCAATGGCTCA
AAGTCAGGATTCATTAGTCCAGAATACAATTGATACTCTTATTCACATTATTAGTAAGGA
CATTCCCCAGAAGGATGGATCTGCTAGCAGTTTTGACCCCGGATCAGTTGTAGCATGGCC
TTCAAAGAAAGATATTGATCATCTGTTCGAGTTTATTGCATTTTATGTTGCATGTGGAAA
AGCTAATGTCTCGAAGGCTGTACTGTCTCAGATTTTGGAGTATTTGACATTAGAGAATAA
CTTCCCATCATCCGTTTCTGGAGATAGCATGATTTCAAAAAGAAGAGAGAAGCAGGTTCT
TGGCCTTCTTGAGGTAGTGCCAGAGACTGATTGGGATTCATCTTCTGTGTTACAGCTATG
TGAGAAAGCACAGTTTTACCAGGTATGTGGCCTAATTCATACCAGCAGACATCAACATCT
TGCTGCTCTGGATTGCTATATGAAAGATGCAGCCGAACCGATTCATGCCTTTGCCTTTAT
CAACAAAATATTGTTGTGGTTGACAGATAAGGAACGTGCTGCTTTTCGATCAGCAGTTAT
TTCTCGAATTCCAGAGTTATTTGACTTAAACAGAGAGGGTGCATTCTTCTTGGTTATGGA
TCATTTTACCAGTGAAGAAGGTTCTCATATACTATCTAAACTTCGCTCCCATCCTAGAAG
CCTTTTCCTTTACTTAAAAACAGTGATTGAGGTTCATTTATCTGGCACTCTGGACTTTTC
AAGTTTAAGAAATAATAATCTCATGGGAGTGAAGGAACAAACAAAAGCAGTTGAGGCTTT
CTTGGAAAGGATATCTAATTTCCCACAGCTTTTGCGTGATAGTCCTATTAATGTGACTGA
TGATATGATTGAGCTTTATCTGGAGCTGTTATGTCAGTTTGAACGCAAATCAGTTCTCAA
ATTTCTAGAGACTTTTGATAGCTATCGTGTGGAGCACTGTTTACGCCTCTGCCAGAAATA
TGCAATAGTAGATGCCTCATCGTTCTTGTTGGAAAGGGTTGGTGATGTTGGGAGTGCACT
TTTACTTACACTATCCACCCTCAATGAAAAATTCTTGAAACTTGAAACTGCTGTTGGAAG
TCTAGCATCAAGTGGGGCTTCACGTGGTTCTGCTAGTACAGGGTACTTGAACAAAGCTTT
AAAACTACAGGAGGTGAATGACATTGATAGTATATTGCATGCCTGTATTGGATTGTGCCA
ACGGAACACCCATCGTTTGAATCCTGATGAATCAGAGGCACTTTGGTTTAGATTGCTTGA
CTCGTTTTGTGAGCCTTTAATGGATTCGTTTAGTGCTGGTACAGTCTCTAAAGGACAAGA
TCTTAATAGAATGGTAACCAATTCATTGGATTCACAAGAGGATGATTTGAATTTCATAAT
CAAGTGGAGAATCCCAAAGCCCCATAAAGGTGCTGATGTCTTAAGAAAATTGTTTTCTCG
GTTCATCAAGGAGATTGTTGAGGGCATGATAGGATATGTTCGCCTTCCAACTATCATGTC
AAAGCTCCTTTCTGACAATGGTAGCCAGGAATTCGGTGATTTTAAATTCACAATATTGGG
GATGCTGAGTACGTATGGCTTTGAGAGAAGAATTCTGGATACTGCCAAGTCCCTGATAGA
AGATGATACATTCTATACTATGAGCATCCTTAAGAAAGGAGCTTCACATGGGTATGCCCC
CCGCAACCAAAATGTTGCATATGCGATTGCCTTCTTGACAAGAACTCTTCCAGTTACATT
CGCATTTTTACTTGTGGTCATGCAACACATCTTAAATGCGAAGTTTCAGAGAATGAAACA
CCAAGTCGTAGCTCGTCCTCTGGATGCCCTGTTTGTATGCCCAAGAAGAAATCTCAGAGG
GCTAAAAACAAATCAGCTCTTGCAGAGGAGAGTTTAGTGAAGGAATTTTCATCAAGAACC
AAAAATACTCATGGAACAACAGTTCACCTACATGAAAGCAATGCATCTGAGAATAGCTAT
GGGATTCAGCAAATTTCACGATTTGAGATGTTGACCAATTTGCAGAAACATAGTGGATTA
GTCGAGATTGAAAACATGCCTCAATTGAAGCTTGCCCCACCAGCTGTGTACCATGAAAAG
GTTAAGCACGGACCTGTTCTGTCACCAGGAGAGAGCAGTAATGATCTTGCGAGAACAGGG
AAACAAAGTAAAATCAAGCAACTCAGGGAGGTAAAAGTAAAAGGATCGTCTCTTCGGTTT
CCTTTGAAAACAAATTTATTTGGCAATGGCAAGGACAAGATCAGCAGGCGATGACACTAT
TGCCTTCTACAAGTAACAAGCAACAACACTGGGAGTTGGATTCTGCCGAGGCTGTATCTA
TTAGGCACTATTTCCCTCCATATCCTGTAATTCTTTTTAATCCTTGTGTTTCTATTTAGA
TCTGTTGTAATTAATTTGTATAGTACCACAAATTTTGTAAATGATTTATAGAAGGGCATC
TGCCATTTTGTAGCATAAGTAAAATATATTCCTCCCAGTTTCTAGCGACTTTATCTGG
>Isoform0000136
GGGATTCTTTCTTCTTTTTACCGAAGCCAGCAAATTCAAAAACCCAAAACAGAGAGAGAC
CCGAGAGCCCCAGCCCGAAATCTCAAGCTCGATTTCTCCAAACCCTAATTCAATGCTCAG
CTGAACCAATTCCGAATCTCAGGGATTGAATCGAATCCCATACCCCTCAAATTGGGAATT
TCCTCAAATCAAACAATGGGGTCAGAGCTAGGGCAACAGACGGTGGATTTCACGACGGTG
GTGAACCGCGCCGCGGAGGAGTCGTTCCTCTCGTTAAAGGAGCTCATGGAGAAATCGAAG
GCGGAGGCGCCGGAGCTCTCCGATACGGACAAGAAAATAGGGCTGCTTAAGTACTTGGTC
AAGACCCAGCAGCGCATGCTCCGCCTCAATGTTCTCGCCAAGTGGTGCCAACAGGTTCCA
TTGATACAATATTGTCAGCAACTTGCTTCTACTTTGTCGAGTCATGATACATGTTTTACT
CAAGCAGCAGATTCATTGTTTTTCATGCATGAAGGACTACAACAAGCTTGTGCTCCTGTT
TATGATGTTCCATCTGCAGTGGAAATCCTCCTATCAGGATCATATCAGCGGTTACCAAAA
TGTATAGAAGATGTGGGTGTTCAGAGTTCACTAAGTGAGGATGAGCAGAAGCCGGCTTTG
AAAAAGCTGGACATGCTTGTGCGGAGACAATTACTAGAAGTGTCGATCCCAAAAGAAATT
ACTGAGGTAAAGGTCTCTGATGGTACAGCACTGCTTCGTGTTAATGGGGAATTCAAGGTT
TTAATTACTCTTGGCTACCGAGGGCACCTATCAATGTGGAGGATACTGCACTTGGACCTG
CTTGTTGGTGAGAGAAGTGGACTTATAAAGCTAGAAGTACCTCAGCGGTATATTCTTGGG
GATGATTTAGAGCGCAGAATGGCTGCTGCAGAAAATCCTTTCAAGACATTATACTCTGTT
CTACATGAAATGTGTGTTAAACTTGTTATAGACACTGTCTTAAGGCAAGTACAGGCTCTT
CGCCAGGGAAGATGGAAAGATGCAATCCGATTTGAGGTCCTATCTGATGGGAGCACCAGT
CATGCAGGGACTTCTAGCTCTGCACAATTAAATCAAGATGGAGAAACTGAAACATCTGGT
TTACGAACTCCAGGGTTAAAAATTGTATACTGGTTAGATTTGGATAAAAACAGTGGTACT
TCTGATTCATCGTTATGTCCATCTATAAAAATTGATCCAGGACCAGATCTACTGATAAAA
TGTGTTCATAGCACATTTGTAATAGATCCATTAACTGGAAAGGAGGCAGAATTCTCTCTT
GACCAAAGTTGTATTGATGTTGAGAAATTGCTTCTAAGAGCGATATGCTGTAATAGATAT
ACTCGTCTTCTTGAAATTCAGAAAGAGCTGGTGAAAAACGTTCAAATCCATCGAGGTTCA
GGGGACGTTGCTTTTCAGTCCCGTGTGGAAGAAGCAGACAATGACCATGAAACGAAAGAT
TTTAAGTCAGATGTCAGGGAATTTGAAGGGCACGAAGTATTACGTGTGCATGCCTATGGC
TCATCATTTTTTACTCTGGGAATAAATATAAGGAATGGCCGCTTTCGTCTTCAATCCTCC
CGGAATATCCTTGCTTCTTCGGCATCCTTGTCGGAATGCGAAGATGCTTTAAATCAGGGA
ACTATGACTGCAGCCGAAGTTTTCATTAGCTTGAGAAGCAAAAGCGTTTTGCACCTATTT
GCATCTATTGGAAGGTTTTTAGGCCTTGAGGTATATGAAAAGGGTTTACCTGCGGTTACA
TTAGCAAAGAATGTTTCGGATGGCTCAAATGTGTTGTTAATGGGATTTCCGGATTGTGGG
AGCTCTTATTTTTTGCTGATGCAGCTTGATAAGGATTTCAAACCCCTTTTCAAATTGCTT
GAGACTGGAAAAGCTGAATCTCTTAATGACCAAAATCATGTGATACGGATCAAGAAAATT
GATGTTAACCAGATGCAGATGCATGAAGATGATATGAATTTAAGCTTGCTTGACTGGGGA
AAATTACAATCCATATTGCCTAGTGCTGGTAGATCTAATCTGTCATCCGAAAATGGTCTT
CTTATGGATATCAGCCCCGAGGGTTCTATGCCAATTGCAGGGTGTCCACCATCAAGTTTT
TCTTCTGTGGTTGATGAAGTGTTTGAACTGGAAAAAGGGTTATCTGCACCTTCCTTCTCT
CTTCAAAATGGCTCTTCATCATTCAATGCATCTTCTTCTCATTTTGGCTCTGCTCCAATG
AATCTTCATTCCATGAAAGCTGGAAGTCCTGCTTCCAAATGGGAGGGAGGTATGCAGATG
GCGCAGCCAAACAGTGCTGCGAATGTTTCTGGTATGGCAACACATTACAATGGATCCTTT
TATCCATCAAATAACATGAAGGGCTCCATACAGTCCACTTCTCTCAGTTCTCTGGCTGCT
GCCCCTGTAAGGAGTGTCTCTGTCAAGAAAATATCTGTTTCAAAGTCTGATCAGGATTTG
GCTTCGCTTAGGTCTCCCCAGTTAGTAGAGTATGGTTCTACTTCAATGGATGAAGATCAC
CTGAGATTTATGAGTGATACTTCAAAAGGTGCAACATATGGATTTAGATCTTCTCGCGTA
TTATCTCTACCTGGTCCCAGTGGCCCTGGAATATCTGGGCCAGGCATGAGACCTAATGGA
GCTAATCTACCTACGGGGCCTCTAACTGGAACTATCAGAGTTGCTGGATCAAACTCATGT
GTAACGACTCCTGCATCCCGTGCACCAGATTCTGGAGTGTGCGATGGCCCTAATCATGAT
GATTCAGATCATGATAGAAAACTTCGAAAGCGTACGCTTTCAGAAATGTTGAATCTGATC
CCATCACTGCAAGGTGTGGAAGCCAATTCAGGATCTGGTAAAAGGAGGAAAGTTTCTGAA
GTCGATCAGGCTCAGCACTCTACATCACTGGTGTTAATGTCAACGGATATGACTTTGAAA
ACTGGGCTATACAGTTATGGGGATCTTATATCTGAAGCTAATAAGGGATATGCACCTTCT
AGCATTTATGTTTCAGCTCTTCTTCATGTGGTCAGGCACTGTTCACTTGGTATTAAGCAT
GCCAGACTAACTAGCCAGATGGGGGCTCTGGACATCCCTTATGTTGAGGAAGTGGGGTTA
AGAAGTACATCTTCGAACATATGGTTCCGACTTCCATTTGCCAGAGGTGATTCTTGGCAA
CACCTGTGCTTGCGACTTGGCAGAGCTGGAAGCATATACTGGGATGTGAAAATAAATGAC
CAGCATTTCCGGGATTTATGGGAGCTTCAGAAAGGAAGCAATAATACACCTTGGGGTTCT
GGTGTTCGTATTGCCAATACGTCGGACATCGACTCTCATATTCGTTACGATCCAGAAGGT
GTTGTTCTCAGTTATCAGTCTGTAGAGGCTGATAGTATAAAGAAGTTAGTGGCAGATATC
CAAAGGCTCTCTAATGCAAGAATGTTTTCCCTGGGGATGCGGAAACTGCTTGGAGTAAGA
GCAGATGAGAAACCAGAAGAAAGTGTAAACTCTGATTCTAAAGCACCAGGAGGCAAAGGT
TCTTTTGAGGGAGCTGATAGATTATCTGAACATATGAGAAGGGCATTTAGAATTGAGGAA
GTAGGACTCATGAGTTTGTGGTTCAGTTTTGGATCTGGTGTCCTGGCTCGCTTTGTTGTT
GAGTGGGAATCAGGTAAAGAGGGTTGTACTATGCATGTATCTCCCGACCAAATTTGGCCT
CATACCAAGTTTCTAGAAGATTTCATAAACGGAGCTGAAGTTGCATCACTGTTGGACTGC
ATTCGCCTCACTGCGGGTCCCTTGCATGCTCTTGCAGCTGCAACTCGACCTGCGCGAGCC
GGTCCTATTCAAGGGGTTAGTGGGATGACAATTCTCTCTTCCGTCCCAAAACAGGCCGGT
TACATACCCCAGGGCCTTATGCAAAACAGTTCAACCACAAATGTTGGTCAGTTTCCTATC
GCTGTTGGGAACCCAGTTTCATCTGCTGCTAATGGTGCTCTTGCAAATCACGTCCTCCAT
GGGGCTGCAATGTTAGGTGCAGCTGCAGCTGCAGCTGCTGGCCGAGGTGGACCTGGCATT
GTACCTAGCTCACTATTGCCCATTGATGTTTCAGTTGTGCTACGTGGTCCTTACTGGATA
AGGATTATCTATCGGAAGCACTTTGCAGTTGACATGCGGTGTTTTGCAGGAGATCAGGTC
TGGTTACAACCAGCAACACCACCCAAGGGGGGGCCTTCAGTTGGAGGTTCATTGCCTTGC
CCACAGTTTCGGCCATTTATCATGGAGCATGTGGCCCAAGAACTGAATGGTTTAGATACT
AATTTCAATGGTGGTCAGCAGACAGGATTGGCAAATTTAAACAATCAAAACCCCAGTTCA
GGTCTCCAGCTGTCTGCTGTCAATGGAAATAGGGTTAATGTCCCTAGTTCTGCTGCATTG
TCTAGGACAGGCAACCAAGTAGCTGCTGCATTAAACCGTGCTGGAAATGCTTCTCCAGTA
TCCTCTAATTTGGCTGTTGTGAGCTCAGGGATGCTTTTACGTAGATCACCAGGTGCAGGT
GTCCCTGCTCATGTGAGAGGAGAACTGAATACAGCCATTATTGGTCTTGGAGATGATGGG
GGGTATGGAGGTGGTTGGGTCCCCCTTGTTGCTCTTAAAAAGGTGCTAAGAGGTATTCTT
AAGTACCTTGGAGTGCTGTGGCTATTTGCCCAGCTGCCTGATCTTTTGAAAGAGATTCTA
GGGTCCATTTTGAAGGACAACGAAGGTGCTCTTTTAAATTTGGACCAGGAGCAGCCTGCT
TTGCGATTCTTTGTTGGAGGCTATGTTTTTGCTGTAAGTGTTCATAGAGTTCAACTTCTT
CTTCAAGTCCTGAGTGTGAAAAGATTCCATCATCAGCAGCAGCAACAGCAGCAAAATCCA
ATCACTGCTCAAGAGGAATTGACTTCAACTGAAATAGGAGAAATTTGTGACTACTTTAGT
CGACGTGTTGCGTCAGAGCCTTATGATGCTTCTCGTGTTGCATCATTCATCACTCTTTTG
ACCCTACCCATATCAGTTCTAAGAGAATTCTTGAAGCTAATAGCATGGAAGAAAGGACAA
GCCCAGCAAGTACAGGGTGCTGATTTAGCTGCTGCTCAGAAACCGCGTATTGAGTTATGT
CTTGAATATCATGTTGGATCGAATATAGATGAAAAGCCGGATAATTCTTTTGTTGCCAAA
AGTAATATCCATTATGATCGGCCTCACAACTGGGTTGATTTTGCACTGACTCTTGTTCTG
GATTCTGCTCACATACCCCACATAAATGCCGCAGGCGGTGCAGCATGGCTGCCTTACTGT
GTATCAGTGAAGTTGAGGTATTCATTTGGTGAAAATCCTAATGTGTCCTTTCTTGGCATG
GAAGGAAGCCATGGAGGTCGAGCTTGCTGGTTGCGCATTGATGACTGGGAGAAATGTAAA
CAAAAGGTTGCTCGTACTGTGGAGGGTTGTGCAGGAGGAGACAATAGTCTAGGAAGGTTG
AGACTTGTTGCTGACTATGTGCAGAGAACGCTACATATGTGGCTTCAAGGTTTGAGGGAT
GGCAGTGGGGTTAGTGCAACCTCTGGGGGCACGTGACTGGTTGGTTTGCTGAAGAATTAA
TCATGGCTTTTGAATAGATTTTTTTGGTTCTCTTAGATTGTTGAAGGTGAAACTTGTAGT
GATAGTGGCTGTAGGCATATAATGCAGAATGCTTTAGTGGTGCTTGGAGACTTTACTGGG
ATATGGCGGTCATGTAGAATGATGCAGTTTCAGAGTTAGCGGGGACATTATGGTGTGATG
GACCTTCGACTTTTGTTAGCGGATCGGGATATTCCGAAACATGGGTTGTACAATATTTTG
GATCTTTTCCGATAATTAGGTACGTTGGAGTAGATTTTTCTTTGTTGTAAATACACTTGA
AATTTTTGAGTTGATGTTGTAGGTCAGTTGTTAATGGATACCCTACAAACTGTAG
>Isoform0000148
GGAGAACACTTTAGGGTTCAAAACACTCCGTTAATCCACTCCAAAAAAAAGAGCGGGAGA
CACCGGAGACACACACTCTCTTACTTCACTGACCTCCCCATTTCTCTCTAACCCAAACCC
TAAATGTCCTCCACCGCCGTCCGCCACCTCACCGTCCTCGGCGAGTTCAAGCCCTTCGGC
CTAATCGCCGAAGCTCTCGACGGCAAGCCCGCCGATGACGTCCCGGACAAGTACGACTAC
TTCCTCTTCGACCCCGACACCGTCCGAGATCGCGACGAGACCGACGACCATGACGTCCTC
AGCTCCGCCTTCAGCGACCGCTGCGATCACGAGCTCTTCATTCGCGGCAATCGGATAATA
TGGTCAACAGGTCCACGAGTCTGCAAGAGGTTCACCTTGCCTTCTCCAGTCATCAAGGCT
TGCTGGTGTCGTCTGGGAGATATGACCAAAGCTAGTCTCTGTGTATTGCAAACGGCTTGT
TTAACAATCTGCAACACCTCGGGGGAAGTAGTATCAATACCTGTGTCGGAAGCTATTACA
TCGATATGGCCTCTACCGTTTGGTTTACTACTCCAGCAAGCAGCTCAACCGAGTTCAACT
ACATATGTTCCTTCGTTGTCTTCAAGTCCTTTGTTCGGTGAAAGTCCTTCTATGTCTTCT
GTAAGACGAGGAGTGTTACATAATAGAAAAGAAGCTGGAGTTAGTCCGCAGCATAATTTC
AGTTTTGCGAGTGGAATTGACCATGCGGTGAAGGAAGAAACAAGTTCAATGTCATCGCAT
CTGATTCTGCAAGATCCATTGGAAGAACTGCAATTGGCTTATATTGAAGAAAGAGGAAAG
TTGAACATAATGAAGGAATTTGACGAGAATACTATCTGGACGAGTGATCGGGTTCCCCTT
ATGGCATCATATAATACAGGAAAGATGCAACACTCTGTGTGGGTTGCGGAAACCAACAAT
CTTAACCTTGACCTGGCAAGTGCTAACTTAGTAGATGCAGTTCCTAATGGTATTATAGCA
AAACACTGCTCGTTTCGTAGAATATGGCAAGGGAAGGGTGCAAAGACAGCAGCTAGCAAG
GTTTTCCTCGCTACTGATGACGATGCAGCTCCTATCATTTGTTTCCTTCACCAAGAACAA
AAAAAGTTGCTGTCTGTAAGGCTTCAAAGTGTTGAAATAAATAATGAGCTTCTCTTTGAC
ATAAAACCTGACATGAGCTGGAGTATACCTGCAGTAGCAGCCGTACCTGTAATTGTTACA
CGCCCTAGAGCAACAGTAGGACTGCTGCCATATTCGGACATGCTCATTTTGGCACCTGAA
AATGCTATTCTTCTCTATTCAGGGAAGCAATGCCTGTGTAGGTATATGTTGCCTTCTTCT
TTGAGTAAAGACCGGTTTTCACATAGTATGGAGTTTCCAGAAACATCTGTTTCCCAGGGT
CTGAAGATTGTGGGATTGACTGACGCTGTTGAGGGGCGTATCAATGTTACAGTGAATAAT
GGGCAGATATATCGGTGTGTATTACGAAGAAGCCCTACATCTTCTCTGGCAAATGACTGC
ATCACAGCTATGGCTGAGGGACTCAGTTCCAGCTTCTACAGCCATTTTCTTAGTCTTCTA
TGGAAAGATGGTGACTCTGCTTATTTATCAGAGGCTGATTCTAGTGTTCATTCAGAATGG
GATTCTTTTCGCAGCATTATCATGGAAATGTGTCAATCAACTGCCACTTCTAAAATGGTC
TCAAACCCAGTACCTCAGTCATCGTGGGAGTTTCTTATTAGCAGTAAATTTCACGATAAT
TTTTGCAAAAATAACTTCATTGCCCAAAATTCTTCTGTAATGTCATTGGATGTACGAAGA
CTGGACGCCTCTCGGTTAAGTACAAATAGTAACCAAAGGATAGAGAAGACCTTTCACTCT
GAGCTCTTGATGGAGAGTTTACATTGTTTGCATGCAGTTTATGAAAGCCTGAAACTGAAT
AATCTTCGCAAACGGGACTTGGAGCTCCTGGGATCTCTGTTATGCTATATTGCTAAGTTT
CTGGGTGAGGAAGGCTATGTTGACCATTACATTCGTGACTTTCCTGGCCTTTCCAGAAGT
GTTGGGATATGTGAAATATCATTTTCAAAGAAATCACCTCCAAGTTTATTCAGATGGCTT
GAAAACTGTTTGCTATATGGACACGATTCAGCTAATACCAATGATCTTCCACCTTTGATT
TGTGAAGAGGGAAAGTCTGTTGTGAACTGGGCTCGGAAGATAGCATTATTCTATAGTTTG
TTAACCGGTGCCAAACAAATAGGGAAGAAACTCTCTTCTGGTATTTACTGTAATATTGCC
ACAGGTTCATACTGCACAAATGAGGAACTCACAGTTCTAGCAATGGTTGGGGAAAAATTT
GGACTGCAACAGCTTGACTCACTGCCTTCTGGCATGTCTCTTCCTTTGAGACACGCATTG
GCTAAGTGCCGGGAATCTCCTCCTACTGGTTGGCCTGCAGCTGCGTATGTTCTTCTTGGC
CGTGAAGATTTGGCTTTGTCATGTCTGGCACAAACATGCAATTCCAAAGATCTTGAAACC
GAAACTAATGTGAATTTCATCTCTATGTCTGCACCTTACATGCTACATCTGCACCCAGTG
ACAATTCCTTCTGCAGTTTCTGATACAAATGGATTGGACAATACTAAGTTTGAGGACACA
GATTCGATTGATGGGTCTACAACCGATGGTATGGAGCATATCTTCAACTCAAGCACACAG
TTGCGGTATGGTCGTGATTTGCGACTGAATGAGGTTAGACGGCTCCTTTGCTCCGCAAGA
CCTGTGGCAATTCAAACATCTGTTAATCCTAGCGCCTCTGATCAGGACCTCCAACAGGCC
CAGCTATGGCACCTTGCACAAAGGACTACTGCCCTTCCTCTTGGCCGTGGAGCATTCACC
CTTGCAACCATATACACACTTCTGACAGAGGCCTTTGTAGTCCCGAAGATTGTATTAGCA
GGTCGATTGCCAGCACAACAAAATGCCACTGTTAATCTGGACCCAAATGTGAGGAATGTA
GAAGAAATTAAAACTTGGCCTGAATTCCACAATGCTGTTGCTGCTGGACTCAGGCTGGCT
CCTCTTCAGGGAAAGATGTCAAAGACGTGGATCAAATATAATAAACCAGAGGAGCCAAAT
GCTATTCATGCTGGACTTCTCTTTGCTCTAGGATTACATGGTTACCTACGTGTTTTGAAT
ATTACTGATATATTTCAGTATTTTCGACAGGAACATGACATCACAAGTCTAGGACTAATG
CTTGGCCTGGCAGCTACCTATAGAGGAACTATGCAACCAGAAATATCTAAGTGTCTTTTT
GTTCATATTCCTGCTCGGTATCCATCTTCATTTCCAGAATTGGAGTTACCGACGCTTCTG
CAGTCAGCAGCTCTAATGTCAGTCGGGCTTCTTTACGAAGGATCAGCACACGCACAAACA
ATGCAGATTCTCTTGGGGGAAATAGGACGTAGAACTGCAGGTGATAATGTACTAGAAAGG
GAAGGTTATGCTGTTTCTGCAGGATTTTCCCTGGGTCTTCTTGCATTGGGTCGGGGAGAA
GATGCTCTTGGTTTCATGGAGACTTTGGTTGACAAATTGTTCCATTATATTGGTGGAAAA
GAAGGTCGTAATCAGGATAGATCCATTTCATCAACACTATCAGTAGATGACAATCGTGCT
GCTGCGCAGATGATGGAAGGGACTGCGGTGAATGTTGATGTCACTGCACCTGGAGCAACG
ATTGCTCTTGCTTTGATGTTTTTAAGGACTGAATCTCAGGCAATTGTGTCTAAGCTCTCA
ATTCCTCGTACACAATTTGAGCTCCAATATGTGAGGCCTGATTTCATCATGCTTCGTGTG
ATTGCTCGAAATTTGATAATGTGGAGCAGGATTCATCCTTCCCAAGATTGGGTACAGTCT
CAGATTCCGGATATTATCAAAAATGGTGTCAAATTCCTTGGGGATGATACTAATGATATT
GATGAAATGGATGCTGAATCATTTGTTCAGGCATATGTCAATATTGTGGCTGGAGCCTGC
ATTTCTCTTGGGTTGAGATTCGCTGGTACAAAGGATGGACACGCACAGGAGTTACTTTAC
AACTATGCTGTTTACTTTTTAAACGAGATCAAGCCTGTTTCTGCTACAAGTGGAAACTTG
CCGAAGGGATTGTCTCGCTATGTGGATAGGGGGACTCTGGAAATATGCTTGCATCTCATT
GTTCTTTCCTTGTGTGTGGTTATGGCTGGTTCTGGGCATCTACAAACGTTTAAGCTATTG
AGGTTTCTCCGCAGCAGAAATTCTGCTGATGGGCAAGTTAACTATGGTGTTCAGATGGCT
GTAAGCCTAGCAATCGGTTTCTTGTTCCTTGGTGGAGGAATGCAGACATTTTCAACAAGC
AACAGTTCAGTTGCCGCTTTGCTAATCACTCTCTATCCACGCTTGCCAACTGGACCAAAT
GATAATAGATGCCACTTCCAGGCATTTCGACATTTTTACGTACTTGCAACAGAAGCTCGC
TGGATCCAGACTGTTGACGTTGACACTGGTTTACCAGTGTATGCCCCGCTTGAAGTTACT
GTTAGGGAAACCGAGCACTATGCAGAAACAAGTTTTTGTGAGGTTACACCGTGCCTTCTG
CCAGAACGTGCCATTTTGAAGACGCTACGTATTTGTGGTCCTCGGTATTGGCCTCAAGTC
ATAGATCTTGTCCCTGAAGATAAACCTTGGTGGACATCTGGGGACAAGAGTAGCCCATTT
AATTCTGGTGTTTTGTATATCAAGAGAAAGGTTGGAGCTTGTTCTTATATTGATGATCCA
GTAGGGTGTCAGTCATTGCTGTCACGTGCAATGCATAAGGTGTTTGGTTTGACAACTTTA
AAAGGGCCTAGCCCATCCTCCAGTGGCCAAAATGGACCTGGTTCAGTTACAGTTGATCAG
TTGGTTGGTACTTTCTCCTCCGATCCTAGCTTAATTGCATTTGCACAACTCTGCTGTGAC
CCTTCCTGGAAGAGCAGATCCGACATTGACTTCCAGGAATTTTGCTTGCAAGTGTTATTT
GAGTGTGTGAGCAAGGACAGGCCTGCTCTTTTACAGGTCTACTTGTCACTATACACGACA
ATGGGGTCAATGGCAGGTCAAGTAACTAGTGATACTGTTGTTTTATGCGACTCCTTGTCC
GTCTCCAATCTTAAGCTTGCACTAGCGTACAATGAGGCTTTGTTGAGTGGAAGATTGACC
TCTTCGAGAGGTGGCATTGTTCAATCCAACTTTATAGCATGTCTTCGGAAGCAAGTGGAA
GCACTGCTGGATTGTTCTCAGGACTTGAAGGATGATTTCTGTAATTATATGTATTCAGGG
AAGTGGCCAAATGTGGAAGAATCCCAGGGAAATAAACGTTCAATACTTCTTTCTTGGTAC
CTTCAGTGGTTTTGTGTACCATCACCATCTGCAGTTAAGACAGCTGTGGACAAAGTCATG
CCCAAGCTCAAGTCATCCTCATCTTTGGTCCCTTTTCTGCGGTTATTATTTCCAAAAGCT
CATGTCAATGCTATTACTGAGATAGATAAGCTCTTTTCATCCACTGACGGTAGATAAGGC
TCTATGCTGGAGATTTGATGCAGAGATTTCATGTCCAGATTCCAGGTAGGATCTGTTCTA
TTCTGTTAGTATAACCAATGTAACATGTATTGTTCAAGTTATATATATATGCAAGATGAC
AACTAAAATAGGAACCTTATTATCTTGGTAGTCATCGGCCGTGTCTTTAGAAGTCCGATG
AAGTTTTGCAAGATAGAATAGGTATTTAGAAACAAGTACTATAACTCAAATACTTAGCAG
TATGACAGCTTTGTAGTCAGTTGCCATAGCTATTAAACTGTTTTCGAATTGGTTCAACTA
ATGGTTAACCTTGGTTATTACCATAAAAATATTTGGAGAAATATTTCTACA
>Isoform0000151
GGGCCCAAACCCATTTCTCTCTCTCTCTCTCTCGTTCACCGTTGGGTCTTTGCGTTACCA
AATCTCTCCCTCATCGCGACTTACCCGCCCCAAATCTCTCGATTCCCAATCCCTTCTCCC
TCTTCTTCTTCCTCTCCTCTCGATCCCAAATCCCCCAAATCTCTCTCTTGTTTTTTGATT
CTCTCTCTCTGCCAGCTCAGCCCTAGAAAATGGTTTCGCATTTGGGGGTGTTGTAATCGG
AGATCTCTGTGGAGTGTTATTGATCTAGGGTTTCCTAATTCCGCCGAATCTAGGGTTAGA
GAGTTTTGATGCGGTGAAGTTTCGAAGCCCCAGCAGCCGGGATTGATGTTTCGTCTCAGC
CACGATTCCGGGATCGATTGTGATGGAGGGCTATTGTTATGCATGGGTCTCCAGCTGAGC
AGTCGATACGGCGTCGTTTTCGGCACATGTGGCCTGTCCCTCATCCCAACGCCACGACTG
TAGCTTCCGACCCCTCTGCACATCCTGATTTCTTCAACAAAGATGGACGCAAAATTCGTG
TCGGAGATTGTGCACTTTTCAAGCCTCCTCAGGATTCCCCACCTTTTATTGGAATAATTC
GCTGGCTAAAATTAGACAAGGGAGACAGTTTGAGTTTAGGGGTTAATTGGCTTTATCGAC
CTGCTGATGTGAAGCTTCTTAAAGGGGTCTCGCCGGAAGCTGCCCCGAACGAGGTTTTCT
ACTCCTTTCACAAGGATGAGATACCTGCTGCATCGCTACTGCATCCGTGTAAAGTTGCAT
TCCTTCGTAAAGGTGTTGAACTTCCTACAGGGATATCCTCATTTGTGTGCAGAAGAGTGT
TTGATACTGAGAACAAGTGTTTATGGTGGTTAACTGACAAAGATTACATTAATGAACGAC
AGGAAGAAGTAGATCATCTTTTAGACAAGACAAAACTAGAAATGCATGGGGCAGTGCAGT
CGGGAGGTCGATCTCCGAAGCCCTTGAATGGTCCGTCATCAACACCACAGTTCAAATCTG
GTTCAGATAGTTTGCAGAATAGTGCATCCCCTTTTTCTTCTCAGGGTAAGGGAAAAAAGA
GGGAACGAGGTGATCAGAGCTCTGATCCTGTAAAACGTGAGCGTTTAGTTAAGACAGAGG
ATGGGGAGTCTGGCCAGGCCAGACCGGAAAGTGTATTGAAGTCCGAGCTTTCCAAAATAA
CAGACAAAGGAGGACTAGTAGACTTGGAGGCGGTCGAGAAGTTTGTTCACCTTATGCAAC
CTGACAGTGCCGACAAGAAAATAGATATGGCTGGCCAAACATTGCTTGTTGATGTGATAG
CAGTTACTGACAGGTTCGATTGCCTTGGGCGATTTGTACAGCTAAGGGGTTTGGCTGTAT
TGGATGAATGGCTTCAAGAGGTTCACAAGGGAAAAATTGGTGATGGTTGTAGCCCTAAAG
AAAGTGATAAATCTGTTGAAGAATTTCTCTTTGCATTACTTCGTGCACTGGATAAGCTGC
CTGTGAATCTCCATGCTCTACAAACTTGTAATGTTGGCAAGTCTGTGAATAATTTACGTA
CCCACAAAAACTCTGAAATTCAGAAGAAAGCTAGGACTTTGGTTGACACATGGAAGAAGC
GTGTAGAAGCTGAGATGAAATTGAATGAATCAAAGTCTGGATCAAGCCGTGGTGGTGTCT
CCTGGCCTTCAAAGCCTGCACCTTCAGAAGTTTCTCAGGTTGGGAGCAGAAAAACTGGAA
GTACGTCTGAGGTTGGCTCAAAGAGCTCCAGTGTTCAACCTTCGGTGTCCAAATCTCCTC
AAGTTAAAGTTGGCTCTTCTGAAATGGTTTCAAAGTCATCTACATCTCCTGGGTCAACAA
AAGGGCAGCCAGTGTCCTCTGGTAATGTCTCTAAGGATCAAAATTTTAGAATGTTAGTTG
GTGCTGGAAACTCCGACCTTCCATTGACGCCAATCAAGGAGGAAAGGAGCAGCAGTTCTA
GCCAGTCCCAAAACAACAGCCAATCAAGTGATCATGCAAAGACTGTGGGTTCCCTATATA
AGGAAGATGCAAGAAGCTCAAGTGCTGGTTCAGTGAATGCAAATAAGCTTTCTAGCAGCT
CTTCTCGACATCGAAAATCAAGCAATGGTCTTCATGGGTCTTCTGTCCCAGGGGTGCATA
AGGAAACAGGATCTGGAAAAGTCGGTACCCCAAGTAGAAATTTGACTTCTGAGAAGACAT
CAACTGCCGGAGTATCTTATGAGAAAGTTCATGAAGTTCCTATTGTTGACCAGGCAAGCA
GCAGACTAATTGTCAGATTGCCGAACACTGGCCGTAGTCCAGCTAGAGGTGCTTCAGGTG
GTTCTTTTGAAGACCCTGTTACAGCTGGCAGAGCTTCTCCGTCTGCAGAAAAGCATGGCA
ACCAGGACAAAAGAGCTAAGGGTAGAAGCGATGCTTTGCTGGGAAATAGTACTTCCGATA
TGAACTCACCTGTATGTCACAGCAAGGACGGATTTTGTGGTCCTGAAGAAAATAATGTGC
CACCTATCTCCAGTGAACAAAATAGGGCCGGTGAAGATGCTGAAAAACCAGTGGAGGCAT
CAAAAGCTACTGGTCCTGGATCAAAAGTTATTTCAAGGACGGGAAAGTCATATGAAGCAT
CTTTAAGCTCAATGAATGCTTTGATTGAAAGCTGTGTTAAGTTTTCTGAAGGTGGTGATA
CTGCTTCGCCTGGAGATGATGTTGGGATGAATTTACTAGCTAGTGTGGCAGCTGGAGAGT
TGTCCAAATCTGAAAATGTGTCACCATCATGTTCTCCCCAAAGGAATTCTCCTGTGCCTG
ATGGATCATTCTCAGAAAAAGATGCCAAGTTGAAACAAAAGGGTGAAGTATCTGAAACCC
AACGTCAACCTATTGGCAGGGCTAATAGCAGTTCTACTGCAGAGATGGGAAACACTGATG
ACTCATTGCGGGGTAAGAGTGAATCAAGAGATTCTGTTATCCATCTGCCAGCTAATGTTT
CTGGAGACACCAATTGCAGTTCAACTGGCAAATTCGACTGTAGTGCAAACTTGAAATGTT
CTTCCAATATGCAACAAGATGTAGATAGACTATCCTTGGCGATTGACAGGAAGCCTGTCG
AGGATGCTTCTGGATCAGAGCTACCTACATGTGCTAGAAAAGAGGGTCCTGTGAGGGCTG
AAGGGTGTAATCAGTCTCATGAGCAAGGAAAATTAGGGGCTCAGAATGCTAAAGGATGCA
GTACTTATGAGTCTAAATCAAAAGTGTCTTCTACTTTGAATGACGAGGACAAGACTCAAC
ATAAAGCAGATGAAAGAACTGTGGGGAGCAGTACGCCTCTTGTGTCTGAAGCAGCTTCTG
GGAGTGAAAAAGTTAATGAAACATCAACCTGCTCGTCCACTGAAATGGCTGATGCCAACT
CAGTTACAGTTAAGGATTCAAGTATTGCCCTACTGGTAGAGCAGGGAATTCACTCAGAGT
CCAAGGAGGGAAAGAGTGAGGATGCTGTTCCTTGTTCTGGTTCTGGAAATACTTTGCAGT
TGCAGTTGAAGGGTGAAAATACAGACGAAGATAAGGCCGTGGGTCAGTCTGAGCAGACTG
TGAAAGATGAAAGGGCTGAGAGTGTGGAAAGAAAAGACGCTTTGGAACACAGCAGTGAAT
TTTCTCAGGAGACTAAGGAAAAAAAGGAGACTTCTGGTCACTGTTCTGGTATACCAGTTT
CCCATGCTCAGTCACCTTTATTACCAGTGCAAGAAAATCACAATCCTGGCTGCAAGTTGG
AAGCTATTGAATCAGGGGAGAAAGAGGAGCGTCAAATTTCAAGTGTGAATGCTTCAGGGT
CAGATACTGCTGTAAGCTGGACTTTGATTTGAATGAAGGTTTCCCTGTTGATGATGGTAT
TCAACAAGAGTTTGTTAAGGCAGGAGATCCTGGAACTCCATCTTCTGTTCATGTTCCTTG
CCCTTTACCCTTCCAAATGTCTTCCATGTCGGGGAGTTTTCCTGCATCAATCACTGTGGT
TGCACCTGCCAAAGGTTCATTTGTCCCTCCTGAAAACCCAATGCGAAGTAAGGGTGAACT
TGGATGGAAAGGATCTACAGCTAGGAGTGCATTCCGACCTGCTGAGCCCCGAAAAAATTT
GGAAGCACCGATCAGTACAAGTGATCTGCCTGTAGTTGACACTGCATCTAGCAAACAAGG
CCGCCCGCCATTGGACTTTGATCTCAATGTGCCTGATCAGAGAGTTTATGAAGATGTCGT
TTCCCAAAACCCTGCACATGTCATGGATCACAAGTCTGGGTCTCGTGATCGTGGTACTGG
AGGGCTTGATCTCGATTTGAATAGAGTTGATGAGAGTCCTGATATTGTATCGCATCCTGT
AATGAACAGTTGTAGGTTAGAGATACCTGCGCCAAGTAGGTCATCATTATCTGGTGGTCT
ATCTAATGGTGGGATTAACGACTCTAGAGACTTTGATTTGAACAATGGCCCTGGCCTCGA
TGAAGTTGGGACTGAAGCTACCCCGTTTACCCAGCATTTAAAAAGCAGTATGCCACTGCG
AACACCAGTTTCTGGGATAAGAATGAATAGCCCTGACTTTGGGAACTTTTCAGCATGGTT
CGCTCCTGGAAACTCATATCCTGCCATCACACTCCCATCCATTTTTCCAGGCAGAGGTGA
GCAGAGTTATGGTGCTGCTGCTGGGTCACAGAGAGTCTTGTGTCCTCCCACTGGTAACTC
CTCATTTGGTCCTGAAATCTTCCGGGGGCCTGTACTGTCGTCCTCAACTGCAGTGCCATT
TCCACCTGCTTCTACATTTCCGTATCCAGGATTTCCTTTCGAAACCAATTTCCCTCTGTC
ATCGAGCTCCTTTTCAGGTTGTTCACCTGCATATGTGGATTCATCCTCTGGTGGGACACT
CTGCTTCCCCACCATGCCTTCACAGCTCATGGGACCTGGAGGTGTGGTCTCATCACCTTA
CCCACGTCCCTATATGATGAACCTTGCTGGCAGTAGCAGTAATGCTGGCCTTGATGGTAG
GAAATGGGGTAGTCAGGGCCTTGACCTTAATTCTGGGCCTGGAGGTGTGGAAGCAGAACG
GAGAGATGAGAGGTTGCCATCAGGGTTGAGGCAGCTTGCTGTTCCGAGTTCACAAGCCCT
TGTAGAGGAACAGTTGAAGTTATATCAGGTGGGAGGGGTATTGAAGCGAAAGGAGCCTGA
TAGTGGATTGGATGCTGTCGATCGCATGAGCTACAAGCAACCTTGGCAGTAGAATAGAAT
CATGGTACGGTGCAGAAACCTGTAACGGCCTGCTATTCAGGGTGTTGCAGTGAAACAGCA
GATATGGAGCTCAAGAGGCAAATGCCAAAAGGGCAGGAACAGGTGTTCATTGTGCGCCAC
TCCAACTATGGAAAACCCTGCTGCCCCAGAGACGATTTATTTAAATGGATCTGTTCTGAT
GGCCTCTGAAGACAAGTTTTTCTATGTAGATATCTAACTCATGAAAAGCATCTTTGATGT
TGCTGCCTACGCTGAGTCATGGTTGCTCAGTGTTCGGACTTGTGCCCACTCAGGTACACA
CTGCAACCCCAGTCCTCACTGAATCCTCTTTATAGGGGAGATTAGGTTGTATGAACCCCA
GGCCAAGGTCGGCTTGTATTCTCTGTCATTATTTTTTCACCCCAGTTGTTACATATATAG
TTGTTACTTAGTCAGGACTGCAGAATTTTGTTATCTTATAACATTCTGGTTATTGAAATT
TGCACAGGCTGTCAGCTTATTGTTTTTCCTTTGTATTATAAGTTATAACCAGAGTCGAGA
CCTTTTTTTCCAACATAGAGAATGTTGGACAGACTTCACTTTTGGTGCATTTGATTCATT
TGTAAAATGAAATGGCTTCTAATGTGATCATGAAATTTC
>Isoform0000160
GGGGTTCTGTTTATCTGAATTATTTTCTCCTTGGTTGGGTTTTGGTTTCCAGAAGAATCG
AAACAAGAGTCACGCACGGAAAGCTAAAATCTTCTTCTTCACAACCCAACCGAACAATCA
GCCATGGCCGTTTCAGATGAGGAGGAGGAACGATACGAGGAGGAAGAGGAAGAGGAGGAG
GAAGAGGAGGCCGGTAGGGGTGGCCGACTTCTCGGATTCATGTTCGGCAATGTCAATGAC
TCCGGTGATCTTGATGTCGATTATCTCGATGAGGATGCAAAGGAGCATCTTTCTGCCCTT
GCAGACAAGCTCGGTCCTTCTTTAACAGATATAGATTTGTCAGTAAAATCACAGGGAATA
TCAACTGATGCTGTTGAACAAGATTATGATGAGAAGGCTGAAAATGCAGTTAATTATTTT
GATATTGATGAAGATTTTGAGGGACCAGAAACTCAAGCTGTTACTGAGGAGGACCATCTC
TTGCCCAAAAAGGAATATCTTTCAGCAGAAGTTTCATGGGCTAAATTACGAGAAGCAGGA
GATGAGGTGGAGGAAAATTATGATGAGGAAAGTGAACGGGAAGACGAACATGAGGTGGTT
GAAAATGATGATGTTCAGTCTATCTCTGTGTCCGGTGATGAGGGTATGTATATTGCAGCG
GATTGTAAAGGACAGACACCTGAAGAAAATTGTTGTGAAATTGGCTCGTTAGATTCTGAA
AATTTGGTTGATCATGCTGAAGAGCTTCAGGAAATTCTTTCAGACAAAAGTTCCACACCA
CTGCCGGTTCTATGCATAGAAGATGGATTGGTGATCTTACGGTTCTCAGAAATCTTTGGC
ATTCATGTACCCTTGAAGAAGGCTGAAAAAAGAGACCATAGGTACTCTGTTGCTAAAGAT
AGGTACAAATCAATGAATATATCTGATATTGTTGAAGACGATGAAGAGGCATTTCTAAAA
GGAACTGGTGACGGAGTTCCATCTTTAAAACATGCAATCTCAGAATCCAATAATGATGAC
TTTGACAGTGCAAAATTTGACTTTGTTAAAGAGAAAGCCCCTGTGGATTTGCGGGATGGG
CCAAGAAAGGGCCTGAATGCGGAGCCGATGAAAGAGAATATCATTGTGGATCCTTCTGTG
GAAACAAAATCACCTTTGTGTTCTACATTTTTCCCACTTGATCAGCAAGACTGGGAAGAG
GAAATTTTTTGGGGAAACTCTCCTGTAACGAGTAACAAATCTGTTGAAAGTTGTGAAATT
TCCGGACCTGATGAACCTTCAATTAATAGTGAAACTGAACCTGATCCTGGGACACAAAAG
ATTCACACACACTCTCAGAAAGAACTTGATGAGAAGGATCATAGTCTTATGCTGCACAGC
TACTCTACTCTATTGGAGACTTTCGGCTCAAGAAATTTTTCAGGATCGCCATGTCTCAAT
TTATCAGACAGCAGATACCATCCCCAACTTTTGAGGTTACAATCTCGATGTGAAGTGGAG
GACCATGCAGATGGTAGAGTGGATAATTCTGGTGAGAAGCTTCATAAGGGACATACTGCG
AGGCATTTCAGCAAACATAGTTCCAAAAACAGAGACATACTTGAGGGATCTTGGTTAGAT
CAAATAATATGGGACCCAGATATACCTATTAGGAAGCCAAAGCTTATCCTTGATCTTGAA
GACGAGCAAATGCTTTTTGAGATTTCGGATAACAAAGACTGTGAACATCTTAAACTTCAT
TCAGGGGCCATGATTGTAACTTGCCCTTTAAAGTCAAGAAATGGGGACTCTTCAGAGCTG
CCAAATCATGGAGGTCAATTTGGTTGGCGATATGTTGCCAATGACAAACACTATTCAAAT
AGGAAAACTTCTCAGCAACTAAAATCAAATTCTAAAAAGCGCACTGCCCAAGGCATAAAG
ATTTATCACTCACAACCTGCACTGATGCTACAGACGATGAAGTTAAAGTTGAGCAACAAA
GATGTTGCTAATTTTCATCGACCAAAAGCTTTGTGGTATCCTCATGACATTCTAATAGCT
TTAAAAGAACAAGGGAAGCTGTCCACTCAAGGACCAATGAGAATTATTATAAAGAGCTTG
GGCGGCAAAGGCAGTAAGGTTCATGTAGATGCTGAGGAAACTGTTTCTTATGTTAAAGCA
AAAGCATCAAAAAAGCTAGACTTCAAGCCATCTGAAACAGTGAAGATGTTCTACTTAGGG
AGGGAACTCGAAAATGATAAAACACTTGCTGCTCAAAATGTTCAACCAAACTCTTTGGTT
CATCTTGTTCGTACAAAGATATGCTTTTTGCCAAGGGCACAAAAGCTTCCTGGTGAGAAT
AAATCTTTGCGGCCTCCTGGAGCATTTAAGAAGAAATCAGACCTTTCAGTGAAAGATGGA
CATGTCTTTCTCATTGAGTATTGTGAGGAAAGACCTTTACTTTTGAGCAATGTTGGTATG
GGGGCAAGATTATGCACTTATTATCACAAATCAGCCCCAGATGATCAAACCGGTTCTTTG
TTGCGGAATGAAAACAGCAGCTTGGGACATGTGATTTCACTAAACCCTGCTGATAAATCA
CCATTCCTGGGAGATACGAAAGCTGGATGTAGTCAGTCATCTCTGGAAACAAACATGTAC
AGAGCACCTGCATTCTCTCATAAGGTGCCGTCAACTGATTATCTATTAGTTCGCTCTGCC
AAGGGAAAGCTTTCAATTAGACGCATAGATAGGCTAAATGTAGTCGGACAGCAGGAACCT
CTCATGGAGGTAATGTCTCCTGGAACTAAGAATCTTCAAAATTACATGATTAATAGGCTC
CTAGTCTATGTTTGCCGTGAGTTCCGTGCTGCCGAAAAGCGCCATTCTCTTCCTTGTGTC
CGTGCAGAAGACTTACCTTCCCAATTTCCTTACCTAACTGATTCCTTTATCAAAAAGAAG
CTGAAGGAACTTGCAAATTTGCAGAAGGGATCAAATGGAAGATGGATTTGGGTTAAGAAG
CGTAATTTTCGCATTTTCTCAGAGGATGAATTACGGAATATGGTGAAGCCAGAAGAGGTA
TGTGCTTATGAAAGCATGCAAGCCGGTCTTTATAGGCTCAAGCATTTAGGAATTACTGAA
ACACATCCTTCAGCCATAACATCTGCTATGAGTCGTCTCCCTGATGAAGCAATTACTCTG
GCTGCTGCATCCCATATTGAAAGGGAACTACAAATTACTCCATGGAACTTGAGTAGCAAT
TTTGTAGCCTGTACACTGGGAAGAGAAACTATTGAGCGTTTGGAAATATGTGGTGTGGGT
GACCCGTCAGGTAGGGGCCTAGGGTTTAGTTATGTTCGTGCTGCTCCGAAAGCATCAATG
TCAAGTGCGGTTGTCAAGAAAAAATCAGCTGCTGGTCGAGGAGGTTCCACTGTTACTGGA
ACAGATTCTGATTTACGCAGATTAAGCATGGAAGCTGCACGAGAGGTTCTTCTTAAATTC
GGTGTTTCCGATGAACTGATTGCGAGGCAGACTAGATGGCATCGGATTGCAATGATACGT
AAGCTATCAAGTGAGCAAGCAGCATCTGGGGTCAAAGTCGATGCAAATACTATCAGCAAA
TATGCGCGTGGACAGCGTATGTCCTTTCTTCAGCTGCAGCAGCAGAACCGTGAGAAGTGT
CAGGAAATTTGGGAACGACAAGTTCAGAGTCTTTCAGCCGTAGACGGTGATGAAAATGAA
AGCGATTCTGAAGGAAATAATAGTGACCTAGATTCCTTTGCTGGGGACTTAGAAAACCTG
CTTGATGCAGAAGAATGTGAAGAAGGGCTAGGGGGTAAACATGAATCCAACCATGATAAG
GCAGGGCTTAAAATGAGAAGGCACCCCTCCTTGGCTCAGGCAGAAGAGGAAAATGAAGAT
GAAGCAGCTGAAGCAGCAGAATTATGCAGGTTGCTTATGGATGATGATGAAACTGAGAGG
AGGAGAAAAAAGAAAACAAGTGTTGTGGGGGATGAAGCTCGGTTGGGTCCAGGCTCCCAA
ACAGGTTATGTTTTTGAGAATGCAGATAGGGGGAAGCAAATCATTGATGCAGCGCAACCT
GATGGTTCTTATACTTCAAAAGAGAATCCAATGGGAGATGTGAAGATGAAAAATCCTCTT
AAAAGAAACAAGACTGGAAAACCAAAAGGAATGAAACAGAGTGATTCTGCGCCTATGGGT
TTAACGAACAAAATCTTGAAAATATCAGGAGATGTGTCCAACAAGATGTACAAGGAGAAG
AAATCAGCAAGAGATAGTTTTGTCTGTGGAGCCTGTCATCAGCTTGGACACATGAGGACA
AACAAGAACTGCCCCATGTATGGAGAAGATCCTGAAACACACCGTGAAAACTCCAGATCT
GGAGAAAATATCTGGGAAATCCAGTCAGTCCCAGAAAACTACTGCAAAGAAGCCGAATAA
AAGTGCAGCTAAAATTGCTGGGGTTGAAGCTTCTGATGTTGAGAACCCAAAGGTTCTCCC
ATTGATATTCAGGTATGGATCAACAGAAAAGGTTGCTGATAAACAGGCTCCTGGAGAGAC
TGAGAGTTCTGAGTGGCCAGCCATATCTGATCCTGAAATTGGGAAGTCTACTCCAAAGTT
TAATAAAATAATACTTCCCAAGAAGATGAAACCTGAAAACGTACCAGTTGAATCTCATAA
GCCCTCTATTGTTATACGGCCTCCAACTGATGTAGATAGGGGTCATGTTGAACCACAGAA
GCCAAACATTGTTATACGCCCACCAGCAAATACAGACAGAGATCTGGTGGAATCTCAAAA
GCCCTCTACTGATAAACAGCCATCAATGGAAGCCCATAAAGAGCAACTGCATAAGAAAAT
CATAATTAAACGTCCCAAAGAAATTATTGATCTAGATCAAGACAGTCAGGATGGGACCAC
TCGTGAGGAGCACAGGAAAACTAAAAGAATTGTTGAATTGACAAATTCTGGAAAGCACAG
GAACCAGGACGATGTGTATTTTGCAAAGGAGACGGCAAAAAAGAAAGCTAGAGATGATAG
GAGATTGTGGGAGGAGCAGGAAAAACGAAGAAAAGAAGACAGATTGAGGGAGGAGAGGGT
CAGACGGCTTTATGAAGAGGAAATGAGGATGATAGAGGAGAAAGAAAGAGTAGTGGAGCT
CAGACGATATGAAGCAGCCATCAGACAAGAAAGGGAGGAAGAAGAACGTCAGAAAGCAAG
GAACAAGAAGAATAAGAAACGGCCTGCAATAAGAGATGACTATTCAGAGGACTCACAGAC
AAGAAGGTTTGATAATAGAATGCCAGAAAGAGATAGGGGTGCCAAAAGGAGGCCAGTAGT
TGAGTTGGGAAAATATGGTGCAGAGTCTGCCGCAAGTACAAAGCGTCGGAGAGGTGGAGA
GGTTGGTCTGGCAAACATCTTGGAGCATATTGTAGAGACCCTCAAAGAACGAATTGAAGT
TTCATATCTTTTTCTTAAACCTGTGTCCAAAAAGGAAGCCCCAGATTACCTCAACTTCGT
AGAGCGCCCCATGGATCTATCAACAATTCGGGAGAAGGTAAGGAAAATGGAGTACAAGTG
CCGGGAGCAATTCAGACATGACGTTGCTCAGATCACCATCAATGCCCACTTATATAATGA
CGGTCGCAATCCAGGTATCCCTCCCCTTGCAGATCAACTTTTAGAGATCTGTGACTATAT
GCTGATTGAGAATGACGAAAGCTTAACTGAAGCTGAAGCAGGCATTGAATCAGATTACTA
AATGTCTTTTTTCATAAGCACTAGCTTTTTTAGTAATTTTTTTTTCTTTTTGTTTGTCTT
CTTTTAAATTGTGGAAGCTTCTTGGTTGTTTCTGCTCTGATCAAGAAGATGGCTCTACAT
TGAAATACTTTTGTAACTGAGTCGAGTGGTTTCAAAGTTGCATTAATACAGATCTACGTC
TTCGTTTTCATCAG
>Isoform0000170
GGGAAATCTCAATCTCTGATTCGCTATCTCCTCCTCTTTGTCCCCATTCTCTCTCCTCCT
TCATTTCAAAACCCCCTAAAATTCTCAAACCCCATGATCGCCACCGATGAGCCTCCTCAC
AAAAATGCCCACCCAAACTAACCACCACCGCCTCCTCTCCCCTAGTTTCCCGCCTTCCCC
CCACGCTTTTCAGATCCGCGAGTTCCGCGTCTTCCGGCTCCGCCGTCTCAAGCACCACCA
CCACCACAAAAACCTCACTCTCCGTTGCCAGCTCGGAAACCCTAGCTCCTTCCACGACTT
GGTTTCGCACCTCCCCTCCCCCATTTCGGTTCCATTCCTCGCTCCGGCCGTCGGCCTCGT
CTCCGGCGCCGCGCTTTTCCTCTCGAATTTCTCGAATTCTTCTTCGGCTGAACAAATCGT
GATCGGGGAGTGGCTGCTATTGACGAGTCCGACGCCGTTTAACCGGTCCGTGCTGGTGCG
GTGTCCGTCGATTTCGTTAGGGCTGCTGGATGAGGTGGACAAGACGCTGGTGAAGGAAGG
CGGCGAGTTCATGAGGGTGAATTCCGGTAGGATTTTCTCCAGTAGTGAGAGTGAGAGTGG
TGTTGCGGATAAATTGGAGTATCAGAGACTGTGTGTGAGAACGGAAGACGGCGGAGTGGT
GGCGTTGGATTGGCCGGCGAGTTTGGACCTCGAAGAGGAGCAGGGATTGGACACCACCTT
GATTCTGGTGCCTGGCACCGCCCAGGGTAGCATGGATCCAAACGTCAGGTCGTTTGTGTG
TGATGCTCTCGGCTGGGGATGTTTTCCGATCGTCATCAACCCTAGGGGCTGTGCTGGTTC
GCCTCTCACCACGCCACGGTTATTTTCTGCTGCTGATAGCGATGATGTCTCCACTGCTGT
GCTGTTCATCAATAAGGCGAGGTCCGGGACCACTTTGGTGGGTGTTGGCTGGGGTTACGG
CGCAAACATGTTGACAAAGTACCTGGCTGAAATCGGGGAGAGCTCACCGCTTACAGCCGT
GACCTGCATAGACAATCCTTTTGATTTGGTGGAGGCCACCAAGTCGTCTCCTAATCAAAT
GGCCAGGGATCAGCAGCTCACTGATGGACTGATTGATATTCTGAGGTCGAACAAGGAACT
GTTTCAAGGAAAAGCAAAAGGTTTTGACGTGGCGCAAGCTCTTTCGGCAAAATCTGTTCT
TGAATTTGAGAAAGCAATCTCCATGGTATCTCATGGTTTTGATGCCATTGAAGATTTTTA
TTCAAAAGCAAGTACAAGAAGTGTGGTTGGGAACGTAAAGATTCCCGTTTTATTTATACA
GAAAGACGATGAGTTGGCAACACCATACTCAATTCCACGCAGTTTAATAGCTGAAAATCC
ATTTACAAGCCTACTCTTGTGCTCCTGCTTACCTTGTCGTTCTATTGATGGTTGTAGATC
TGTTCTATCTTGGTGCCAGCACCTAACTATTGAGTGGCTCACAGCAGTGGAGCTTGGCCT
TTTGAAGGGTCGTCATCCTCTTCTTAAAGATGTGGACATACCTCTCGAGCCTTCAAGAGA
ATTAGCTCATGAAGGGCGTGACACTGCTGCTAGTTTCTGGTTAAAATCCAAAAATGATTC
TTCAAATGGATATACCATGAGCCAGCCAGGTTCTTTAAATGGATGTACGGAAAATACTAC
GAAAAAGATGTTTGGAGAAAGTGATACTGCTGCTAGCTTCTGGTTAGCATCTAAAAAGGA
TTCATATAGAAAGTCAGAGGCTGAACATACAGTGCAGGGTGTGGAAAATGGTGCACTGAA
TCAGACTCACTCTGATGATCCAGAGTTGGTCAATGAGGAGGAAGTTGGTCCTGCAGATGG
TGAAAGAGGTCAAGTGTTACAGACAGCACAAGTTGTTATGAACATGCTTGATGTTACCAT
GCCGAATGTTCTGACTGAAGAAAAGAAGAAAAAGGTCTTAGCAGCAGTGGATAAAGGAGA
CACACTAATGCAAGCTTTGCAAGATGCAGTGCCGGAAGATGTTCGTGGGAAGCTAACAGA
TGCTGTATCTGGCGTTTTACATGCTCAAGGCCCAAACCTAAAATTTGATCAGCTTCTGGG
TGTAGCTCGAATCCCCGATATATCATCAGGTTTAAAGTCAGAATTCCAAGACGAGGGAAT
TTCAAGTTCAGAAGGTGCACATGAAGACCATCATTCATCTGATCTGTTGAAAAAGTCTGA
TGATTTGTTGGATAGTTCTGTCGACAGTCAACCAGCTGCGAATAAGCCTCCTGGGGAACT
AGAATCAGAGTCTCTTCCCACGGAGCAATCACCGAAAATTTCAACTGATCAATCATTGAG
CACTGATGGAAGTGATATTTCTGCTTCTGTCATTAAGGATACTACTGAATCAGGAAGTTC
TGACGCTGAACATCTTAACAATAGTGAGAAGGGATCAGAGCAGACAAAGTCTAACAACTC
CACTGGAATTGCTGGTTCTGCTGAGGGAGCAATTGTTGAGGACGAGAGACACCAAGATGG
TAGAGCAACTCAATTAGACACAAAAGATGAGGAAGGTAATGATAATCAGAAGAAGGATAA
CAAGAATACCCAGCCTGTAATAGATCAAAATATGTCTAGTACATCTGATTCTAATGCCCC
GGCACCTAATGCCCCGGCACCTAATGCTCCGGCACCAAATGTCCCAGCACCTAATGTCCC
TGCACCTAGTGCCCCTGCATTTAGTGTTTCGGAGGCATTTGATGCCTTAACAGGGATGGA
TGATTCCACTCAAATGGCAGTTAACAATGTTTTTGGGGTTTTAGAAAATATGATAACTCA
ATTGGAGGAGAGTTCTGAACATGAAAATGAAGAGAAGAAAAGTGATTCTGCACCTGTAAA
GGACCAGCTTAGTGGTAAAAATGGTCAAGAAGATTCAGAAGCCAGTAAGTTAGACCAGAG
TGTACATACTGATGGATTAAGTGATGTTTCTGTATCTGATGGCCATGTGAATACTATTGA
CCAGCAGCCTGATGCATCAAATGTCTTGGAAGAGAAGCATACTCAAAGCCCTGTATCAGT
TGATGGAAATAATAGTATTAGCAGTTCACAGGGAAGTGACAGAGTTAACCACGTAGGTGA
GGATAAAGTAGAAACAAGGGATCAGTTGGTTGGTATCAATCGTGTAAACAACATACCACC
TTGCTTAACTTCAATACCACCTTGCATAACTTCGATCTCTAGTGGGGTGCATAATTATCT
TCTTTCAAAGGTGCGTGCCCAATCACTAGATTTAGATTCAACCGCTCCACTATTGCTGGA
CTATTTTCCAGAAGAAGGTACTTGGAAACTCTTGGAACAACCTGGACCTGCTGGAAGTTC
TGTTGGAGATGCAGCTGCTCAGAAGGTTGAGGCACATAAAGCTGTTGTTGATGAAGTAAT
TGAGCCATCTTATGTAATATTAGATACAGAAAAGCATCAGGAGCCAATAAAAGAATATGA
AGCAGTGGATAATGCGGAGGAGAGGGTTGAAATTGGTGAAGATGAAAGAGAGGACTTAGG
GGAGTTTGTGAGAAATATTATATTGGATAGTTTGACGGTCGAAGTTGGTCGCAGACAAAG
TGCTGATGACATACAAAAAATGGAACCCTATCTTACCAAAGATTTGGAACAAGTGGCTAC
TGCTGTATCGCTTTCTGTTGGACATGCCTATGATCCACGCTTGGAAGTTGAATACCATAG
TATTGGCTCAGAAAAAGTCGGTACCCTTCATGGAGAGCATGTTATCAAGGCCATATCATC
TGCTGTTCAAGAGACTAGCTTCTTGAGAAGAGTAGTGCCAGTTGGTGTTATAGTAGGCTC
AAGTTTAGCTGCACTCAGAAAATATTTCATTGTTGCCACGGTGCGTGATAGTGGTCAAAT
AGAACCTCCAATGTTTAATCGAGCCAAAGTCTCTGGAGAAAATGTGGCTAAGGTTAGAGG
CACAGCGATTAGCCACATGCCTGATGAAAAATCTGATCATAATACAAGGTTGGACGATTT
GGTTGATAGGAAAGAGGAAAACTCAGAGTTGAAGAGTTTAAACAACAGTGTTATGGTTGG
TGCTGTTACAGCTGCCATTGGGGCGTCTGCTTTATTGGCAGAGCACCAGGATTCAATCAC
AAGTAATGAAACTTCTGAGAGTTCATTGGAGTCCATCAAGATGAACGGTAATGGTCAGAT
GGAGCCTGACAATCACGAAGAGTCATCTGACAAACACCAAAGTAACATTGTCACAAGCCT
TGCTGAAAAAGCTATGTCAGTTGCTGCCCCTGTCGTACCCAAGAGACACGATGGTGGACT
GGATCAAGAAAGATTGCTCACGATGCTGGTTGATATGGGACAAAGGGGTGGCATGTTGAG
GCTAGTTGGCAAACTTGCTTTGCTCTGGGGTGGTATGCGTGGTGCAATGAGTTTGACTGA
CAAGTTAATCCAATTTCTTCATCTATCTGAACGTCCCTTGATCCAGAGGATTTTGGGGTT
TGCTGGTATGACGCTTGTTTTATGGTCACCAGTAGTTGTTCCACTACTTCCAACATTTAT
GCAAAGCTGGACAACTAAAACCCCCTCCAGAATTGCTGATCTTGCATGCATTGTTGGCCT
CTATGCTGCATTTATGATACTTGTTACATTATGGGGAAAAAGAATACGTGGATATGAAGA
TCCACTTGCGGAATATGGCCTTGATTTGATGTCATTGCCAAAGTTGTTCGATTTTTTCAA
GGGGTTGATCGGTGGAGTGATGCTTGTTTTGTCAATACAATCTGCAAATACATTACTTGG
CTGTGTGAATATCTCTTGGCCTTCTACTCCATCTTCTTTGGACGCCATGAAATTGCTCTC
AGTGTATGGACATGTACTTACGCTGATTGGTCAAAGTATTATGACAGCAACAGGTGTTGC
TATTGTGGAAGAATTGTTCTTCAGGTCTTGGCTGCCCCAAGAAATTGCTGCAGATCTTGG
ATATCATCGATCTTTAATTTTATCAGGACTTGTATTCGCTTTGTGCCAAAGGTCTCTATG
GGCAATACCAGGACTGTGGCTGCTTTCTGTGAGTTTAGCAGGTGCTCGGCAAAGAAACCA
AGGCAGCCTTGCTATTCCAATTGGGTTGCGGGCAGGAATAATTGGTTCAAGTTTCATCTT
ACAGAAGGGTGGTCTTCTAACCTACCGGGCTGAATCTCCCCTTTGGATTATTGGCACACA
CCAATTCCAGCCATTTAGTGGGCTAACTGGTTTTGCATTCGCTTTATTGTTGGCAATAAT
TCTATACCCGGCAGTGCCTCTGCCTACAAAGACATTGGAAAGTACAACTGAGGAATAAAC
ATACTAGAGACTGGTGAATATGCTATTGACAATGCCGACGCATTTTGAAGGGTGCAACAT
CAGCGACAGTCTCATTGTTGACTTGTTGCTTACTCATTTGGCTGGTTTTAAGTGTTCCAA
CCCCGGAACCAGGAACAACCTCGGGTTATGGGGAAACAAGTATGAAATTTTGCACGAAAG
GCCGGATTCAGAGGTGAAAAGGGAATTGAAAGACGGAAGCGCTTCATTGTAGCTTTTGAT
CTCCCTTTCAGGGTCACTAAGGCTGAGTATATACATACAATCTCAAAGGTAGTAGGCAAA
TTCTGTGACTAGAAAATGAGCTCTGTCTTCCATCTTGATGCCCCTATGATCATCTCAAGT
GCTCTTGACTTCGACTGATTTTGCTTCTTCCTGTCACCATACGTGTATATAGAAGGAACT
GCATAGTGTAGGTGTCGGTTTTACTGTAAATCTGTAATAACAAAGTCCATAAGCCAGAAG
TCGAGGACGAGTATTCTTGTTGAGAGTGTCCATTGTATGAATCAAAGTAAATCAACTACA
GATCAAATTTCAGGTAAGATGGCCTTGGTGTAACTGAGAGGCATTAATGCAACTTCAGTA
TATAGTTGGAAAGC
>Isoform0000171
GGGCATTTGAAACACCTTCCTTACCGATATTCACATGATACACTTTCCGAAAATGATATT
CAGATATTTCATACTCCTGAAGGCATGCTTTCCAGTGAGCAAGGCGTCTACATAGCCGAG
TCTGTTGCTGCCAAGAACATGAAACAAGCGAAAGGTCGTTTTCGGATGTACGAGGACCTA
AATGACATGGACAATGGCAGTTCTAATCATTCTGCAAAAGTTGAGCAAAGCGGTAAAAAC
TGGGAAGTCGACAAAGAAACCTGAGAAAGCAAAGACTGCAAAAGAGGAGGCACGAGAGTT
ACAACTTAAGGAGGAGGCATCCATACGTGAGAAGGTCCGAGAAATACAGAAAAAATCTGT
CTTTAATGCTTAAAGCTCTTGGGGAAATGGCCATTGCAAATCCTGTTTTTGCACATAGTC
GACTTCGTTCCCTGGTTAACTATGTCGAGCCATTACTGAGGTCGTCAATAGTCAGCGATA
TTGCATATGAAACTATGGTGAAACTCTCTAGATGTACTGCTCCCCCTCTTTGTAATTGGG
CTCTTGACATTGCTACTGCTTTGCGCTTAGTTGTGACTGAAGAAGATCGTCTTCTGTTGG
ATATGCTTTCATCGGCTGGGCAAGGGGAAGATGATAGACCATCTTTGAGTCTGTTTGAGC
GAATAATTAACGCCCTTTCTGTATCTTGTAAATCGGGACCTCTTCCTGTTGATTCCTTTA
CTTTTGTTTTCCCCATAATGGAGCGAATTCTTTTAAGCTCTAAGAAGACCGGGCTTCATG
ATAATGTTCTTCAGATCATTTATATGCACATGGACCCCCTATTACCTCTCCCTAGGCTTC
GAATGATTTCAGTTCTTTATCATGTTCTTGGTATTGTACAAGCTTATCAATCCTCTATTG
GACCTGCGTTGAATGAGCTGTGTCTTGGTCTGCAGCCAGATGAAGTTGCACCGGCTTTAT
ATGGAGTTTATGCAAAATATCTTCACGTTAGAATGGCCTGTCTAACTGCTGTCAAATGCA
TTCCTAGTGTTGCCAGTCGATCTCTTATTCAGAATGTTGAGGTTGCTACGAGTATTTGGA
TTGCTTTGCATGACCCAGAAAAGTCAGTTGCAGAAGCTGCAGAGGATTTGTGGGATCGCT
ATGGACATGACTTTGGGACCGACTATTCAGGCCTTTTCAAAGCACTTTCCCATATCCATT
ACAATGTCCGTTTTGCTGCTGCAGAGGCATTAGCTGCTGCTTTGGATGAATCTCCTGATT
CTATACAGGAATCCCTTTCTACTTTATTCTCCCTGTATATCCGTGATGCTGGTTTGACTG
AGAACAATGTCGATGCTGGTTGGCTGGGCAGGCAGGGAGTAGCTTTGGCATTGCATTCTT
CTGCTGATGTGCTGAGAACAAAAGACCTTCCTGTTGTTATGACATTTTTGATTTCAAGAG
CATTGGCAGATCCTAATGCTGATGTTCGGGGGAGAATGATTAATGCTGGCATTATGATTA
TTGATAAGCACGGAAAAGATAATGTGTCTTTGCTATTTCCTATCTTTGAGAACTACTTAA
ACAAAAAGGCATCGGATGAGGAGACATATGATTTGGTTCGTGAGGGTGTTGTTATTTTCA
CCGGAGCTTTGGCAAAACATTTGGCAAAGGATGATCCAAAAGTACACACTGTTATAGAGA
AGTTGTTGGATGTCTTGAATACTCCATCAGAAGCTGTTCAGCGGGCAGTTTCAACATGCC
TATCACCATTAATGCAATCAAAGCAAGATGATGGCCAAGCTCTTGTTTCACGGATTTTGG
ATCAATTGATGAACAGTGATAAGTATGGGGAACGCCGTGGAGCTGCTTTTGGGCTTGCTG
GAGTAGTCAAGGGATTTGGTATTTCTTCCTTGAAGAAGTATGGAATTGTGAACATACTAC
AGGAAGGTCTTGTTGATAGGAACTCTGCAAAACGTCGGGAGGGGGGTTTGCTTGGATTTG
AGTGTCTATGTGAAACACTTGGAAAATTATTTGAACCGTATGTAATACAAATGTTGCCAC
TACTGTTGGTCTCATTTTCTGATCAAGTTGTTGCAGTGCGTGAAGGTGCTGAGTGTGCTG
CTCGTGCAATGATGTCTCACCTTACTGCTCAGGGAGTGAAACTGGTCCTTCCATCTCTTT
TGAAGGGTCTTGAAGATAAAGCTTGGCGAACAAAGCAAAGTAGTGTTCAACTGCTTGGTG
CTATGGCCTATTGTGCTCCTCAGCAGCTGTCTCAGTGTCTGCCCAGGATTGTACCAAAAC
TGACTGAGGTTTTAACAGACACCCACCCTAAAGTTCAGTCGGCAGGACAAACAGCCCTTC
AACAGGTTGGGAGCGTAATAAAGAATCCTGAGATATCTTCGTTGGTCCCCTACTCTTCTT
CTGGGTCTGACAGATCCAAATGACTATACAAAATATTCTCTGGATATTCTCTTGGGGACA
ACATTCATCAATTCAATTGATGCTCCTTCACTTGCACTCTTGGTGCCAATAGTACATAGA
GGGCTAAGAGAGAGGGGTGCAGAGACTAAAAAGAAAGCAGCCCAAATAGTAGGAAATATG
TGTTCTCTTGTTACAGAGCCAAATGATATGATTCCGTACATAGGGCTGCTTCTTCCTGAA
GTGAAAAAGGTTCTTGTGGATCCAATTCCAGAAGTTAGGTCAGTTGCTGCAAGGGCCCTT
GGATCCCTTATAAGGGGAATGGGTGAAGATCATTTCCCAGATCTTGTTCCCTGGTTGATG
GATACACTTAAATCAGATAATAGTAATGTTGAGCGATCTGGAGCAGCTCAAGGGCTAAGT
GAGGTACTAGCTGCACTTGGGACTGAGTATTTTGAGCATGTACTTCCTGATGTTATCCGA
AATTGTTCTCATCAAAAAGCATCTGTGCGTGATGGGCATTTGACCTTATTCAAGTATTTA
CCAAGGTCCTTAGGCGTCCAATTCCAGAATTATTTACAGAAGGTGCTGCCTGCTATTATA
GATGGTCTTGCTGATGAAAATGAGTCTGTACGTGAAGCAGCACTAGGTGCGGGACATGTT
TTGGTTGAGCATTATGCGATAACGTCATTACCTTTGCTCCTACCTGCTGTTGAAGATGGT
ATCTTTAATGATAGTTGGCGAATTCGTCAAAGCTCTGTGGAATTATTGGGGGATCTGTTA
TTTAAGGTCGCGGGTACTTCTGGAAAAGCTTTACTGGAGGGTGGCAGTGATGATGAAGGT
GCAAGTACTGAAGCACAGGGGCGGGCTATCATTGAGGTTCTTGGAAGGGATAAGCGTAAT
GAAATTCTTGCTGCATTGTACATGGTTCGAACTGATGTCAGCTTAACAGTTCGTCAGGCT
GCGTTGCATGTATGGAAAACTATAGTGGCAAATACCCCAAAGACTCTAAAGGAAATAATG
CCAGTTTTAATGAATACTCTAATTGCCTCTCTTGCATCATCATCCTCTGAAAGGCGGCAG
GTTGCTGCACGTGCACTGGGTGAGCTTGTCAGGAAGCTTGGTGAGAGAGTGCTGCCATTG
ATCATCCCTATTTTATCCCAAGGGTTGAAAGACTCTGACACCAGTAGACGACAAGGTGTA
TGCATTGGCCTGAGTGAAGTAATGGCAAGTGCCGCTAAAAGTCATTTGTTGAGTTTCATG
GATGAGCTAATTCCAACCATTCGAACTGCTCTTTCAGATAGCATGCCCGAAGTTCGTGAG
TCTGCTGGAATAGCATTCAGCACTCTGTACAAGAATGCTGGAATGCAAGCGATTGATGAA
ATTGTTCCTAGTCTTTTGCATGCGTTGGAGGATGCTCGAACTTCTGATACTGCACTTGAT
GGTCTCAAACAAATCTTAAGTGTCAGGATTTCTGCGGTTTTTACCCCACATTTTGCCCAA
GCTGGTCCAGCTCCCACTGACTGCACTTAATGCACATGCTCTCGGAGCTGTAGCTGAGGT
TGCCGGGCCTGGTCTTAACTCTCATCTTGGTACTGTTCTTCCTGCCTTACTTACTGCAAT
GGGTGATGATGCAAAGGATGTTCAAACATTGGCAAAGGGGGCTGCTGAAACTGTGGTCTT
AGTTATAGATGAGGAAGGTGTTGAATTTCTTACATCTGAGCTCCTTAGAGCTGTCAGCGA
AAGTCAGGCTTCAATCAGAAGAAGTGCTGCTTATCTTATCGGCTATTTCTTCAAAAACAG
TAAATTATATTTGGTTGATGAAGCACCAAACATGATATCTACCTTGATTGTCTTGCTCAG
CGATTCTGATTCTGCTACTGTGGCAGTTTCTTGGGAAGCATTGTCAAGGGTTGTAAGTTC
AGTCCCCAAGGAGGTACTTCCTTCATATATTAAGTTAGTACGAGATGCTGTGTCGACTTC
CAGAGATAAGGAGCGTAGGAAAAAGAAGGGAGGACCTATTGTCATACCTGGACTTTGTTT
ACCAAAAGCACTTCAACCATTGCTTCCAATATTTCTCCAGGGTTTAATAAGTGGATCTGC
TGAACTGAGAGAGCAAGCGGCACTGGGTCTTGGTGAACTGATTGAAGTGACTAGTGAAAA
GGCACTCAAAGAGTTTGTTATTCCAATTACTGGGCCTCTTATTCGGATAATAGGTGACCG
GTTCCCTTGGCAGGTGAAGAGTGCTATTTTATCTACCTTGACAATCATAATCAGAAAAGG
CGGGATGGCTTTGAAACCATTTCTTCCGCAACTTCAAACAACATTTGTCAAGTGTCTACT
AGATAACACAAGAGTTGTTCGCTCAAGTGCTGCGCTTGCGCTTGGAAAGCTTAGTGCTTT
AAGTACCCGGGTGGACCCTCTAGTTGGAGACCTCCTGTCCAGTTTGCAGGCTTTGGATGC
TGGGGTTAGGGAGGCAGGTTTGTCTGCTTTAGAAGGTGTCTTAAAGCATGCTGGGAAGAG
CGTGAGCACTGCTGTTAGAACTCGTGTCTACTTACAGCTTAAGGATATGATTCATCATGA
TGATGACGAGGTTCGAATATCTGCTGCAAGAATTTTGGGTATCATGTCCCAGTACATTGA
AGATACCCAGCTGACCGAGCTGCTTCAGGAACTGTCAAGTTTTCCATTGTCACTTAGCTG
GTCTGCTCGGCATGGTTATGTACTTACAATTTCATCCATGCTCAGGCACATCCCCTCCAC
CGTCTGTGCTTCTACAGTGTTTCCGTCCATCCTGGACCAGCTTAAAGCGGCCTTGAAAGA
TGAGAAGTTCCCGCTTCGTGAAACTTCAACCAAGGCATTTGGGAGACTTCTCGTTTATAA
AGTCCGAAATGATCCTTCGAATACCTCAGTACAGTTAGAAATTATATCATCTTTAGTCTC
AGCATTGCATGATGATTCCAGTGAAGTTAGAAGAAAGGCGTTATCTGCTCTAAAGGCAGT
TTCGAAGGAAAGTTCTTCACCTATTGCAGCCCATATGAACATTATTGGACCTGCACTGGC
TGAATGTTTGAAGGATGGAAGTACACCGGTGAGACTTGCAGCCGAAAGATGTACTCTGCA
TGCCTTCCAATTGGCAAAGGGTCCTGATAATGTTCAAGCTGCACAGAAGTTCATCACAGG
CTTAGATGCTAGACGGATATCAAAGCTTTCAGAACATAGTGATGATAGTGAAGGGGAGGA
TGACTCGGCAAGTGGCTGAAATGAGTTGCTTTGTGACCGTTGATTTTTTGTCCTCTCAAG
AGTGGAACTATAGAAAATACGGAGACAAAAGCGGTTATACAGAGATAATACAGTCCTGGA
TACCCAATTTTTCTCACTTGGGTGTTATAAATTTTATGTAATGGTCAGTTGGATAACATC
TTGGGTCATGTATAGAATGAAGGCGCGGTGATGCCAATCCTATTTTTGTAATCTACAATT
CTACATTATGTTTCATTAATGTTCAAAATGTAATGATCACTCTGATTTTAATTCCATCAA
AGGTTCCATTTTTG
>Isoform0000180
GGGAGGGCTTCTACGGGGGTTTTACCCGCAACCTTTCTTCCTCTTCTTCTTCTCTTCCTC
TTCTTCTTCCCCTAAAACCGCAAAACCTCAATCGCATTTTCCCGCCTTTTCCCTTCTCTC
TCTCCTAAGGTTTCGCACCGGCGCCGGTTCCAGAAAGGAATTCGAATCCACGGCAATGAC
GCCGAAGCAGCTCCTCTCGGTAATCGAATCGGCTCTACTCGGCCCGCTGCCGCCAAGTCC
ATCGCAGAGAGTGGAGCTCATGCACGCCATTCGAAGCTCTCTCCCGTCGCTCCACTCACT
CCTCTCATATCCGCCTCCGAAACTGTCGGACCGAGCTCAAGTTCAGTCCAAAGAAGTTAG
GCTTCCCAATGCGCCGCCGATTTTGCTTGATGACCAGGACGTCCAGATTGCTTTGAAGTT
AAGTGATGACCTCCATCTCAATGAGATTGATTGTGTACGTTTGATTGTCTCTGCAAATCA
AGAGTGGGGCTTAATGGGAAGAGAGCCACTAGAAATTTTGCGCCTTGCAACAGGGCTCTG
GTACACTGAGAGAAGAGATCTATTAACAGCTCTCTATACACTTTTAAGGGCTGTTGTGCT
TGATCAAGGACTTGAAGCTGACGTTGTATATGACATTCAAAAGTATTTGGAAAATCTTAT
CAAGAATGGGCTTCGACAGAGGTTGATCTCTCTTATAAAGGAACTTAATCGAGAAGAACC
AGCTGGCCTTGGTGGGCCTCATTCTGAACGTTATGTTCTCGACTCTAGAGGTGCTCTTGT
TGTAAGACAAGCTGTTGTTTCCCGGGAAAGGCTCATACTTGGACATTGCCTCGTTCTTTC
TATTCTGGTTGTGCGGACAAGTCCAAAGGATGTAAAGGACATGTTCCTCATTTATAAAGA
TAGTACTTCTGAGCTTAGTGGTGATAGTGACACAATAAAACGCCAGATTACATTCAGTCT
TCTTTTTTCTCTCGTGATTGCTTTTGTATCAGACGCTCTGAGTGCAGCACCTGATAAACC
ATCTGTCCTGTCCCAGGATGCCTCTTTCAGACATGAATTTCATGAAATTGTAATGGCAGC
CGGAAATGATCCAACTGTTGAGGGCTTTGTTGGTACCATAAGGCTTGCTTGGGCTGTACA
CTTGATGTTAATACAAGATGCTCTTACCGGAAGGGATGCTATTTCAAGTGCTTCCTCAAG
TGATTTGGGTTATCTACAGTCGTGCTTGGAAGTGGTTTTTTCAAAGAACGTTTTCCAGTT
TATATTAGATGAAATTCTTAAAAGTGCAGCATATGAGAATGATGATGAGGATATAAGCTA
TATGTACAACGCCTACCTTCACAAGTTGATCACCTGCTTCTTATCTCATCCAATTGCTAG
AGACAAGGTCAAAGAATCGAAGGAGAGGGCTATGAGCGTGCTTAGTCCATATCGCCTGGT
TGGATCACATGATTTTTCGCATGATAGTAACCAAACTTCACAATCCTCTGAAAGTGGTCC
TCTGCCATTTGTCTCTCTTTTGGAGTTTGTGAGTGGAATTTATCAGAAGGAACCAGAGTT
GTTATCTGGCAATGATGTCTTGTGGACATTTGTGAACTTTGCTGGAGAGGACCACACAAA
TTTTCAAACCCTCGTGGCTTTCTTGAATATGCTGAGTACCTTGGCTTCTAGTCAAGAAGG
TTCTGCAAAGGTTTTTGAGTTACTTCAGGGCAAAGTGTTTCGTTCTGTTGGGTGGAGCAC
TTTGTTTGATAGCTTATCAATTTATGATGAGAAGTTTAAACAGTCCCTTCAAACTGCTGG
TGCCATGCTACCAGAACTCCCAGAGGGTGATGCAAAAGCACTTGTCTCTTATTTGAAAGT
CCTTCAAAAGGTTGTGGAAAATGGAAATCCCCTTGAACGAAATAATTGGTTTCCTGATAT
TGAGCCTTTATTTAAGCTTCTTGGTTATGAGAATGTCCCTCCTTATCTAAAGGGTGCCTT
GCGTAATGCAATAACAACTTTTGTATATGTGTCTCCTGTCCTAAAAGATACAGTCTGGAG
TTATCTTGAGCAGTATGATCTCCCTGTGGTTGTTGGATCTCATGTTGGGAAGAGTGCACA
GCCCATGGCTGCACAGGTATATGACATGCAATTTGAGCTCAATGAAATAGAAGCAAGGAG
AGAGCAATACCCTTCAACAATATCCTTCCTTAACCTGTTAAATGCTCTTATATCTGAAGA
AAGAGACTTGAGTGATAGAGGGCGCAGATTCATTGGAATTTTCAGGTTCATTTATGATCA
TGTTTTTAGGCCATTCCCTCAAAGAGCCTACTCCGATCCATGTGAGAAATGGGAATTGGT
AGTTGCATGTCTTCAGCACTTTCATATGATGTTGAGTCGGTATGACATCAGTGAAGAGGA
TATTGATGGTGTCATTGACCAATCTCAGCTTTCAACAGTAACACAATCTTCACTCCAGAT
GCAGCTACCCATTCTAGAATTGCTAAAAGACTTCATGAGTGGAAAATCTGTTTTCCGGAA
CATCATGGGTATCCTTTTGCCTGGTGTCAATACCATCATAACTGAACGGGCAAATCAAGT
GTACGGGAAACTCTTAGAGAAGGCTGTGCAACTGTCACTGGAGATAATAATCCTTGTCTT
GGAGAAGGATTTGTTTCTTTCTGATTTCTGGCGTCCTCTTTACCAGCCTCTGGATGTTAT
ACTCTCTCAAGATCATAATCAAATTGTAGCTTTATTGGAATATGTCAGATATGATTTTCG
ACCACAGATTCAGCAATGTTCTGTCAAAATCATGAGTACATTAAGTTCTCGAATGGTTGG
GCTGGTACAATTACTGCTAAAGTCAAATGCTGCAAGCTATTTGATTGAGGATTATGCAGC
CTGCCTAGAATTACGATCAGAGCATTCTCAGGTCATAGAGAACACTAGTGATGATCCAGG
TGTACTGATATTGCAGCTTCTAATTGACAATATCAGTCGGCCAGCCCCCAATATCACCCA
TTTGCTACTCAAATTTGATCTTGACAGTCCTATTGAGCATTCTGTACTACAACCAAAATT
TCATTACAGTTGCTTGAAGGTTATCCTTGAGATCTTGGAGAAGCTTTCAAAGCCTGATGT
GAATATGCTGCTTCACGAATTTGGTTTTCAGCTCCTTTATAAATTGTGCGTGGATCCACT
AACATGTGATCCTACAATGGATCTGTTGAGTAGTAAGAAGTATCAATTTTTTGTAAAGCA
CCTAGATACGATTGGGGTTGCCCCACTTCCTAAAAGGAAGAACAACCAGGCCCTACGCGT
CAGTTCCCTTCATCAGAGAGCTTGGCTGTTGAAATTATTAGCAATCGAACTTCATGTTGG
TGATGTCAATAAATCCACTCACCTAGAAACATCTCGCAGCATCCTTGCACATCTTTTTGG
GCAAGAAACTTTCGAAAATGGATTTGATCACCCCATTTCTCATTTGTCTTCTCCTCAAGA
TAGTGTTGAGCATGCTGGAGCCCAAACTGTTGGGAAGAGTAAGGTGTTGGAGTTGCTTGA
AGTGGTTCAGTTTAGATCCCCGGATACAAACACGAAGCTTTCTGAGATTGTTTCCAATAC
GAAATATGATTTGTTGGCAGAGGATGTAGTTGGTAATCCTACAACTTCTGGAAAGAGTGG
TGTCCATTACTATTCAGAGCGTGGTGATCGATTAATAGACCTTGCCTCATTCCGTGATAA
ACTTTGGCAGAAATTCAATGCTGTTTATCCCCACTTGAGTAACATTGGCAGTGAAGCAGA
GCTGTACGATGCAAAAGAAACAATACAACAGTTGTTGAGATGGGGATGGAAGAACAATAA
GAATGTTGAGGAGCAAGCTGCTCAACTTCATATGTTAACTGCCTGGTCGCAACTTGTTGA
GATCTCTGCTTCCCGAAGAATATCATCACTTGGACATCAATCTGAACTTTTGTATCAGAT
TCTTGTAGCTGCTCTGACTGCTTCTGCTTCTCCAGACTGTTCATTGAAAATGGCATTTTT
GTTGTGCCAGGTTGCACTGACATGCATGGCAAAGTTACAAGATGAAAGATTTTTATTTCC
TGGTGGCTTTAGTTCTGATAATCAAGCATGTCTTGATATTATCATGGCAAAACAATTACC
AAATGCGGCTTGTAATTCAATCCTGTTTAGGCTCATATCGGCAATTCTTAGACACGAATC
ATCAGAAGCTTTAAGGAGACGGCAATATGCACTGCTCCTTAGCTATTTTCAGTATTGTCA
ACATATGCTTGATCCAGATATCCCATCAATAGTTCTGCAATTTTTGTTGCTTGATGAGCA
AGAGGGTGAAGATCTGGATCTCCAGAAGATCAATCAACAACAAACCGAACTTGCTCGTGC
AAATTTCTCTATTTTAAGAAAAGAAGCTCAATCTATTTTGGATTTGGTAATAAAAGATGC
TACTCATGGAAGTGAACTTGGGGGAAAACGATTTCGCTTTATGTTTTGGATGCAATGATC
TGTGTAGATCATGATAGATTTTTCCTGGGACAACTTCAAAGCAGGGGTTTCCTAAGATCT
TGTCTTACAAACATCAACAGCTTATCTTATCAGAATGGTGTGCATTCTCGAGACTCAATG
CAGCGAGCTCAAACTCTGGAGGCTGAGCTTGCTTTACTTTTGAGAATAAGCCACAATTAT
GGGAAATCTGGAGCTCAGGTTATCTTCTCAATGGGGGCTTTGGAGCATATTGCTTCATGC
AAGGCAGTCAACTTCTTCGGAAGTTTGCGATGGGTTGATACTAGGAATCAAAGAGATGTT
TCTGTGGATATCAACAAGCAAAGGATGATCGTAACCCCTATTCTGAGATTGGTGTTTTCT
CTGTTGTCTCTAGTTGATACATCTGAATTTTATGAGGTGAAGAATAAAGTTGTTCGGGAA
GTCATAGATTTTGTCAAGGGACATAGATCACTTTTTGATCATGTTCTTCGGGAAGATGTC
TCCCAAGCTGATGAGTTGGTGATGGAGCAGATAAACCTTGTTGTTGGTATACTGAGCAAG
GTTTGGCCTTATGAAGAGAGTGACGAATCTGGCTTTGTTCAAGGGATTTTTTGTTTGATG
CATGCTCTTTTCTCTCGTGACTGTGAGACTCTGAGTTCTGCTCAATCAGTTCGATCTGTT
GAGAATCGCAGGAAGACAGAGCTTAACTCATTTCGGATATGCTTCAGCCTCAGTTCATAT
CTATATTTTCTTGTCTCAAAGAAGTCCTTTAGACTGCAGGTCTCAGACATGCCTCCTGAC
TACAATGCTGCCGTTTCCTTGCAACAGCCGACATTGAGTTTGCTCGGATCTTTTCTCACT
TCTTTAACAAATGCTCTTGAAAGAGCTGCTGAGGAAAAATCGTTACTTCTTAATAGGATT
CGAGACATAAATGAAGTATCAAGACAGGAGGTGGATGAAATTATCAATATGTATGCTCGG
CAAGTATATGTTTCATCATCTGACAATATACAGAAAAGGAGGTATATTGCGATGGTGGAA
ATGTGCCACGTTGTCGGGAATAGAGATCAGTTAATAACTATATTACTTCCACTAGTGGAA
CATGTGCTGAATGTCTTCCTAAGCCATTTTCAGGACAGCTCTTTGGCATCTGATCCTCCT
CGCTCTTTCAAGACAATTACATATGGTGCCACCTCCGGCCCAGCACAAGACATATCGTTG
TTGTGCGGAAATCTTATTTCGACTTTAGAAAGACTCGAGTTACTTAGTGAGGACAAAATA
GGCCACAATCTTAAATTTTTTAGAAGATTAGTGACTTCTCTCAAGGAAATGACGATCCAG
AAGTTGTCCTCCTGAGTAATCTTGGCATATGTATTAGGTTACTCGATCCAAAATCACATT
AATGTACTGTAATATCATTATAGTTGTATGTATATGAAGATTCTGC
>Isoform0000188
TCTCTCTCTCTCTCTCTCGTTCACCGTTGGGTCTTTGCGTTACCAAATCTCTCCCTCATC
GCGACTTACCCGCCCCAAATCTCTCGATTCCCAATCCCTTCTCCCTCTTCTTCTTCCTCT
CCTCTCGATCCCAAATCCCCCAAATCTCTCTCTTGTTTTTTGATTCTCTCTCTCTGCCAG
CTCAGCCCTAGAAAATGGTTTCGCATTTGGGGGTGTTGTAATCGGAGATCTCTGTGGAGT
GTTATTGATCTAGGGTTTCCTAATTCCGCCGAATCTAGGGTTAGAGAGTTTTGATGCGGT
GAAGTTTCGAAGCCCCAGCAGCCGGGATTGATGTTTCGTCTCAGCCACGATTCCGGGATC
GATTGTGATGGAGGGCTATTGTTATGCATGGGTCTCCAGCTGAGCAGTCGATACGGCGTC
GTTTTCGGCACATGTGGCCTGTCCCTCATCCCAACGCCACGACTGTAGCTTCCGACCCCT
CTGCACATCCTGATTTCTTCAACAAAGATGGACGCAAAATTCGTGTCGGAGATTGTGCAC
TTTTCAAGCCTCCTCAGGATTCCCCACCTTTTATTGGAATAATTCGCTGGCTAAAATTAG
ACAAGGGAGACAGTTTGAGTTTAGGGGTTAATTGGCTTTATCGACCTGCTGATGTGAAGC
TTCTTAAAGGGGTCTCGCCGGAAGCTGCCCCGAACGAGGTTTTCTACTCCTTTCACAAGG
ATGAGATACCTGCTGCATCGCTACTGCATCCGTGTAAAGTTGCATTCCTTCGTAAAGGTG
TTGAACTTCCTACAGGGATATCCTCATTTGTGTGCAGAAGAGTGTTTGATACTGAGAACA
AGTGTTTATGGTGGTTAACTGACAAAGATTACATTAATGAACGACAGGAAGAAGTAGATC
ATCTTTTAGACAAGACAAAACTAGAAATGCATGGGGCAGTGCAGTCGGGAGGTCGATCTC
CGAAGCCCTTGAATGGTCCGTCATCAACACCACAGTTCAAATCTGGTTCAGATAGTTTGC
AGAATAGTGCATCCCCTTTTTCTTCTCAGGGTAAGGGAAAAAAGAGGGAACGAGGTGATC
AGAGCTCTGATCCTGTAAAACGTGAGCGTTTAGTTAAGACAGAGGATGGGGAGTCTGGCC
AGGCCAGACCGGAAAGTGTATTGAAGTCCGAGCTTTCCAAAATAACAGACAAAGGAGGAC
TAGTAGACTTGGAGGCGGTCGAGAAGTTTGTTCACCTTATGCAACCTGACAGTGCCGACA
AGAAAATAGATATGGCTGGCCAAACATTGCTTGTTGATGTGATAGCAGTTACTGACAGGT
TCGATTGCCTTGGGCGATTTGTACAGCTAAGGGGTTTGGCTGTATTGGATGAATGGCTTC
AAGAGGTTCACAAGGGAAAAATTGGTGATGGTTGTAGCCCTAAAGAAAGTGATAAATCTG
TTGAAGAATTTCTCTTTGCATTACTTCGTGCACTGGATAAGCTGCCTGTGAATCTCCATG
CTCTACAAACTTGTAATGTTGGCAAGTCTGTGAATAATTTACGTACCCACAAAAACTCTG
AAATTCAGAAGAAAGCTAGGACTTTGGTTGACACATGGAAGAAGCGTGTAGAAGCTGAGA
TGAAATTGAATGAATCAAAGTCTGGATCAAGCCGTGGTGGTGTCTCCTGGCCTTCAAAGC
CTGCACCTTCAGAAGTTTCTCAGGTTGGGAGCAGAAAAACTGGAAGTACGTCTGAGGTTG
GCTCAAAGAGCTCCAGTGTTCAACCTTCGGTGTCCAAATCTCCTCAAGTTAAAGTTGGCT
CTTCTGAAATGGTTTCAAAGTCATCTACATCTCCTGGGTCAACAAAAGGGCAGCCAGTGT
CCTCTGGTAATGTCTCTAAGGATCAAAATTTTAGAATGTTAGTTGGTGCTGGAAACTCCG
ACCTTCCATTGACGCCAATCAAGGAGGAAAGGAGCAGCAGTTCTAGCCAGTCCCAAAACA
ACAGCCAATCAAGTGATCATGCAAAGACTGTGGGTTCCCTATATAAGGAAGATGCAAGAA
GCTCAAGTGCTGGTTCAGTGAATGCAAATAAGCTTTCTAGCAGCTCTTCTCGACATCGAA
AATCAAGCAATGGTCTTCATGGGTCTTCTGTCCCAGGGGTGCATAAGGAAACAGGATCTG
GAAAAGTCGGTACCCCAAGTAGAAATTTGACTTCTGAGAAGACATCAACTGCCGGAGTAT
CTTATGAGAAAGTTCATGAAGTTCCTATTGTTGACCAGGCAAGCAGCAGACTAATTGTCA
GATTGCCGAACACTGGCCGTAGTCCAGCTAGAGGTGCTTCAGGTGGTTCTTTTGAAGACC
CTGTTACAGCTGGCAGAGCTTCTCCGTCTGCAGAAAAGCATGGCAACCAGGACAAAAGAG
CTAAGGGTAGAAGCGATGCTTTGCTGGGAAATAGTACTTCCGATATGAACTCACCTGTAT
GTCACAGCAAGGACGGATTTTGTGGTCCTGAAGAAAATAATGTGCCACCTATCTCCAGTG
AACAAAATAGGGCCGGTGAAGATGCTGAAAAACCAGTGGAGGCATCAAAAGCTACTGGTC
CTGGATCAAAAGTTATTTCAAGGACGGGAAAGTCATATGAAGCATCTTTAAGCTCAATGA
ATGCTTTGATTGAAAGCTGTGTTAAGTTTTCTGAAGGTGGTGATACTGCTTCGCCTGGAG
ATGATGTTGGGATGAATTTACTAGCTAGTGTGGCAGCTGGAGAGTTGTCCAAATCTGAAA
ATGTGTCACCATCATGTTCTCCCCAAAGGAATTCTCCTGTGCCTGATGGATCATTCTCAG
AAAAAGATGCCAAGTTGAAACAAAAGGGTGAAGTATCTGAAACCCAACGTCAACCTATTG
GCAGGGCTAATAGCAGTTCTACTGCAGAGATGGGAAACACTGATGACTCATTGCGGGGTA
AGAGTGAATCAAGAGATTCTGTTATCCATCTGCCAGCTAATGTTTCTGGAGACACCAATT
GCAGTTCAACTGGCAAATTCGACTGTAGTGCAAACTTGAAATGTTCTTCCAATATGCAAC
AAGATGTAGATAGACTATCCTTGGCGATTGACAGGAAGCCTGTCGAGGATGCTTCTGGAT
CAGAGCTACCTACATGTGCTAGAAAAGAGGGTCCTGTGAGGGCTGAAGGGTGTAATCAGT
CTCATGAGCAAGGAAAATTAGGGGCTCAGAATGCTAAAGGATGCAGTACTTATGAGTCTA
AATCAAAAGTGTCTTCTACTTTGAATGACGAGGACAAGACTCAACATAAAGCAGATGAAA
GAACTGTGGGGAGCAGTACGCCTCTTGTGTCTGAAGCAGCTTCTGGGAGTGAAAAAGTTA
ATGAAACATCAACCTGCTCGTCCACTGAAATGGCTGATGCCAACTCAGTTACAGTTAAGG
ATTCAAGTATTGCCCTACTGGTAGAGCAGGGAATTCACTCAGAGTCCAAGGAGGGAAAGA
GTGAGGATGCTGTTCCTTGTTCTGGTTCTGGAAATACTTTGCAGTTGCAGTTGAAGGGTG
AAAATACAGACGAAGATAAGGCCGTGGGTCAGTCTGAGCAGACTGTGAAAGATGAAAGGG
CTGAGAGTGTGGAAAGAAAAGACGCTTTGGAACACAGCAGTGAATTTTCTCAGGAGACTA
AGGAAAAAAAGGAGACTTCTGGTCACTGTTCTGGTATACCAGTTTCCCATGCTCAGTCAC
CTTTATTACCAGTGCAAGAAAATCACAATCCTGGCTGCAAGTTGGAAGCTATTGAATCAG
GGGAGAAAGAGGAGCGTCAAATTTCAAGTGTGAATGCTTCAGGGTCAGATACTGCTGTAA
TGCTGGACTTTGATTTGAATGAAGGTTTCCCTGTTGATGATGGTATTCAACAAGAGTTTG
TTAAGGCAGGAGATCCTGGAACTCCATCTTCTGTTCATGTTCCTTGCCCTTTACCCTTCC
AAATGTCTTCCATGTCGGGGAGTTTTCCTGCATCAATCACTGTGGTTGCACCTGCCAAAG
GTTCATTTGTCCCTCCTGAAAACCCAATGCGAAGTAAGGGTGAACTTGGATGGAAAGGAT
CTACAGCTAGGAGTGCATTCCGACCTGCTGAGCCCCGAAAAAATTTGGAAGCACCGATCA
GTACAAGTGATCTGCCTGTAGTTGACACTGCATCTAGCAAACAAGGCCGCCCGCCATTGG
ACTTTGATCTCAATGTGCCTGATCAGAGAGTTTATGAAGATGTCGTTTCCCAAAACCCTG
CACATGTCATGGATCACAAGTCTGGGTCTCGTGATCGTGGTACTGGAGGGCTTGATCTCG
ATTTGAATAGAGTTGATGAGAGTCCTGATATTGTATCGCATCCTGTAATGAACAGTTGTA
GGTTAGAGATACCTGCGCCAAGTAGGTCATCATTATCTGGTGGTCTATCTAATGGTGGGA
TTAACGACTCTAGAGACTTTGATTTGAACAATGGCCCTGGCCTCGATGAAGTTGGGACTG
AAGCTACCCCGTTTACCCAGCATTTAAAAAGCAGTATGCCACTGCGAACACCAGTTTCTG
GGATAAGAATGAATAGCCCTGACTTTGGGAACTTTTCAGCATGGTTCGCTCCTGGAAACT
CATATCCTGCCATCACACTCCCATCCATTTTTCCAGGCAGAGGTGAGCAGAGTTATGGTG
CTGCTGCTGGGTCACAGAGAGTCTTGTGTCCTCCCACTGGTAACTCCTCATTTGGTCCTG
AAATCTTCCGGGGGCCTGTACTGTCGTCCTCAACTGCAGTGCCATTTCCACCTGCTTCTA
CATTTCCGTATCCAGGATTTCCTTTCGAAACCAATTTCCCTCTGTCATCGAGCTCCTTTT
CAGGTTGTTCACCTGCATATGTGGATTCATCCTCTGGTGGGACACTCTGCTTCCCCACCA
TGCCTTCACAGCTCATGGGACCTGGAGGTGTGGTCTCATCACCTTACCCACGTCCCTATA
TGATGAACCTTGCTGGCAGTAGCAGTAATGCTGGCCTTGATGGTAGGAAATGGGGTAGTC
AGGGCCTTGACCTTAATTCTGGGCCTGGAGGTGTGGAAGCAGAACGGAGAGATGAGAGGT
TGCCATCAGGGTTGAGGCAGCTTGCTGTTCCGAGTTCACAAGCCCTTGTAGAGGAACAGT
TGAAGTTATATCAGGTGGGAGGGGTATTGAAGCGAAAGGAGCCTGATAGTGGATTGGATG
CTGTCGATCGCATGAGCTACAAGCAACCTTGGCAGTAGAATAGAATCATGGTACGGTGCA
GAAACCTGTAACGGCCTGCTATTCAGGGTGTTGCAGTGAAACAGCAGATATGGAGCTCAA
GAGGCAAATGCCAAAAGGGCAGGAACAGGTGTTCATTGTGCGCCACTCCAACTATGGAAA
ACCCTGCTGCCCCAGAGACGATTTATTTAAATGGATCTGTTCTGATGGCCTCTGAAGACA
AGTTTTTCTATGTAGATATCTAACTCATGAAAAGCATCTTTGATGTTGCTGCCTACGCTG
AGTCATGGTTGCTCAGTGTTCGGACTTGTGCCCACTCAGGTACACACTGCAACCCCAGTC
CTCACTGAATCCTCTTTATAGGGGAGATTAGGTTGTATGAACCCCAGGCCAAGGTCGGCT
TGTATTCTCTGTCATTATTTTTTCACCCCAGTTGTTACATATATAGTTGTTACTTAGTCA
GGACTGCAGAATTTTGTTATCTTATAACATTCTGGTTATTGAAATTTGCACAGGCTGTCA
GCTTATTGTTTT
>Isoform0000193
AGTCTCTCTCTCTCTCCTCTCCTCTCTCTCTCTCTCTCTCTCTCTCTCTCTTATGCAACT
GAGTCAACTCGCCGAGCGACACCGATTCCCAATCCGCGCCGCGAAGCCCGCCCCGGAAGC
CCTAGCCATTATTCCAGATCCGGCTCACCGGTGAGCCCCGCCACCACTCGTCGCCACCGC
CGGGAATGGCTTCTTCGGAAGCCGATTCCCGTCTCCGACAGGTCGTTTCTCCAGCCCTAG
AGAAGATCATCAAGAACGCCTCCTGGCGCAAGCACGCCAAGCTCGCCAGCGAATGCAAGG
CCGTCATCGACCGCCTCTCCAACCCTGACAAGGCCTCCCACCCCGCCAGCCCAAATTCCG
AGCCCGAAGCCTCCGAGCCCGGCCCTCTCCACGACGGCGGTTCCGATGAGTACTCCCTCG
CCGACGCGGAGTCGATTCTCAGCCCTATCATCAACGCCGCCGCGTCCGGTGTGCTGAAGA
TCGCCGATCCCGCCGTGGATTGCATCCAGAAGCTAATCGCGCACGGATACCTGCGCGGCG
AGGCCGACACTTCCGGTGGCGCCGAGGCCAAGTTGCTGACGAAGCTGATCGAGTCGGTTT
GTAAATGCCATGATTTGGGAGACGATCAGATGGAGCTGCTGGTGCTGAAGACGCTGCTGT
CAGCAGTGACATCGATTTCGCTGCGGATTCACGGCGACTGCTTGCTTCAGATAGTTAGGA
CTTGCTATGATATCTATTTGGGGAGTAAGAATATAGTGAATCAGACGACGGCGAAGGCGT
CTCTGATCCAGATGCTGGTGATTGTGTTCCGGCGAATGGAGGCTGACTCTTCGACGGTGC
CGATTAATCCCATAGTGGTGGCGGAGTTGATGGATCCCGTTGAGAAATCTGACGCTGACG
CGTCCATGACTATGTTTGTGCAAGGGTTTATTACCAAGATTATGTCAGACATTGATGGGG
TGTTGAATCCCACGACGCCTACTAAGCTTTCCAAGCATGATGGGGCGTTTGAGACCACCA
CGGTGGAGACCACGAATCCGGCGGATTTGCTGGACTCCACTGATAAGGATATGTTGGATG
CCAAGTACTGGGAAATTAGTATGTATAAGACGGCATTGGAAGGCCGAAAGGGAGAGCTGG
CGGATGGGGAAATGGAGAGGGATGAAGATTTGGAGGTTCAGATTGGTAATAAGTTGCGGA
GAGATGCTTTTTTGGTGTTTAGAGCTCTTTGTAAGCTGTCTATGAAGACTCCTCCTAAGG
AGGCATTGGCGGATCCAGAGTTGATGAAGGGAAAAATTGTGGCTTTGGAGCTTTTGAAGA
TTTTGTTGGAGAATGCCGGGGCTGTTTTTAGGACCAGCGACAGGTTTTTAGGTGCAATTA
AGCAATACTTATGTCTGTCATTGCTAAAGAACAGTGCGTCAACTCTTATGATAGTTTTTC
AGCTATCTTGTTCCATCTTCATTAGTCTGGTGTCAAGATTTAGAGCTGGATTGAAAGCAG
AGATTGGAGTATTTTTTCCTATGATTGTTCTCAGAGTTTTAGAGAATGTTGCACAACCTA
ATTTTCAGCAGAAGATGATAGTGCTTCGGTTTCTTGAGAAGCTCTGTGTTGATTCTCAGA
TCTTGGTAGACATATTTATCAACTATGATTGTGATGTCAATTCATCAAACATATTTGAAA
GGATGGTAAATGGCCTTCTTAAAACTGCCCAAGGTGTCCCTCCTGGTGTTGTCACCACGT
TATTACCTCCTCAAGAGGCTACTATGAAACTTGAAGCCTTGAGGTGTTTAGTTGGTATTC
TGAGGTCAATAGGGGACTGGATGAACAAACAATTGCGCATTCCAGATCCTCATTCTATCA
ATAAATCTGAGGTGAACGAGAATGGTTCTGAACCAGGAGCTCTACCCATGGCAAACGGGA
ATGGCGAGGAGCCTGTTGAAGGATCAGATTCTCAATCTGAAGCTTCCAGTGAAGCCTCTG
ATGCTTTGACAATTGAGCAACGCCGAGCTTACAAGCTGGAACTTCAGGAAGGTATATCTC
TTTTCAATCGGAAACCGAAGAAAGGAATCGAGTTTCTTATCAATGCAAATAAGGTGGGTG
ATTCACCCGAGGAGATAGCTACTTTTCTAAAAAATGCATCTGGTTTGAACAAGACTATGA
TTGGGGATTATCTTGGAGAAAGAGAAGACTTATCGCTAAAAGTAATGCATGCTTATGTGG
AATCCTTTGATTTTCAAAACTTGGAGTTTGATGAGGCAATCAGGTCCTTTCTTCAAGGCT
TTAGGTTGCCTGGTGAGGCACAGAAGATTGACCGAATAATGGAAAAGTTCGCTGAGCGCT
ATTGCAAGTGCAATCCAAAGGCTTTTACTAGTGCTGATACTGCCTATGTGCTTGCTTACT
CCGTGATATTGCTCAATACTGATGCTCATAATCCTATGGTGAAGAGCAAGATGTCAGCCG
ACGATTTTATAAGAAACAATCGTGGCATAGATGATGGAAAAGACCTATCTGAGGAGTACT
TGAGGTCATTATATGAACGGATATCAAAGAAGGAGATAAAAATGAAAGATTATGATTTGG
CTCCTCAGCAGATACAATCTGTGAACCCAAACCGTCTTTTGGGGTTGGATAGTATCTTGA
ATATTGTGATCCGTAAACGGGGGGACAGTCAATTGGAGACCAGTGACGATCTTATCAAGC
ACATGCAAGAACAATTCAAAGAAAAAGCTCGGAAATCTGAGTCAGTTTATTATGCTGCAA
CAGATGTGGTAATTCTTAGATTCATGGTTGAGGTCTGCTGGGCTCCTATGTTGGCTGCCT
TCAGTGTTCCACTTGACCAAACTGATGATGAAGTGGTTATTTCTCTGTGTCTTGAAGGGA
TTCGTTATGCTATCCATGTAACTGCCGCAATGTCTATGAAGACCCATAGAGATGCTTTTG
TGACTTCACTGGCGAAGTTTACTTCCCTCCACTCTCCTGCTGATATCAAGCAGAAAAACA
TAGAAGCAATCAAGGCAATAGTGACAATAGCAGATGAAGATGGGAACTACCTACAAGAAG
CTTGGGAGCATATTTTGACATGTGTTTCCCGCTTTGAGCATCTACATCTCTTGGGAGAGG
GTGCTCCTCCAGATGCCACTTTCTTTGCTTTTCCTCAGAATGAATCAGAAAAATCAAAGC
AAACCAAGTCCACTGTCCTTCCTGTTTTAAAAAAGAAGGGCCAAGGGAAGATGCAGTATG
CAGCTGCTGCCGTGTTGAGAGGTTCATATGATAGTGCTGGTATTGGTGGGAATGCTTCTG
GGATGGTTACATCAGAACAGATGAACAATTTGGTTTCTAACTTAAATATGTTAGAACAAG
TTGGAGACATGAGCCGCATATTCACACGGAGTCAAAAGCTAAACAGTGAGGCAATTATAG
ATTTTGTTAAGGCTCTTTGCAAGGTCTCTATGGAGGAATTGCGATCCGCATCTGATCCTC
GGGTTTTCAGCCTCACAAAGATGGTTGAAATTGCGCATTATAACATGAACCGCATCAGGC
TTGTGTGGTCTAGCATCTGGCATGTACTCTCTAATTTCTTTGTGACAATTGGCTGTTCTG
AAAACCTGTCTATTGCAATTTTTGCTATGGATTCTCTGCGTCAATTGTCAATGAAGTTCT
TGGAGCGAGAAGAGCTGGCTAATTATAATTTTCAGAATGAATTTATGAAACCTTTCGTCA
TTGTTATGCGTAAAAGTAGTGCAGTTGAGATTCGAGAATTAATCATCAGATGTGTCTCCC
AAATGGTTTTATCTCGTGTCAATAATGTCAAATCTGGATGGAAGAGTATGTTCATGGTCT
TCACTACGGCAGCTTATGATGACCACAAGAATATTGTACTCTTGGCCTTTGAAATAATTG
AGAAGATTATTCGCGATTACTTTCCGTACATTACTGAGACTGAAACCACTACTTTTACTG
ATTGCGTAAATTGTCTAATTGCATTCACAAATAGTAGATTCAACAAAGACATTAGCCTCA
ATGCTATTGCTTTTCTTCGGTTCTGTGCAACAAAACTCGCTGAGGGAGGTCTTAGTTCCT
CATCAAGAAATAAGGACAAGGATGCATCTGGAAAAGTCTCTCCGTCTTCTCCTCAAGGAT
GGAAAGAAGGAAGACAAGATAATGGGGGAATGCCAGATAAGGATGACCATCTTTATTTCT
GGTTCCCTTTATTGGCCGGTTTGTCCGAACTTAGCTTTGACCCTAGGCCTGAAATCAGGA
AGAGTGCCTTACAAGTGCTATTTGAATCTTTACGTAACCATGGTCATCTTTTCTCTCTAC
CTTTGTGGGAAAAGGTGTTTGAATCAGTGCTATTTCCAATATTTGACTATGTGCGCCATG
CTATTGATCCTTCGGGGGACAGTCCACCAGAGCAAGGGATTGACAGTGAAACAGGCGAGC
TTGATCAAGATGCCTGGATGTATGAGACATGCACATTGGCACTCCAATTAGTTGTTGATC
TTTTTGTCAAGTTTTATGACACTGTCAATCCTCTCTTGAAGAAAGTTTTGGTGCTTCTAG
TCAGTTTTATTGGACGACCTCATCAAAGCCTTGCTGGCATAGGTATTGCTGCATTTGTGA
GATTGATGAGCAATGCAGGGGATCTCTTTTCTGATGAGAAGTGGCTAGAAGTGGTTTCAT
CATTAAAAGAAGCAGCCAATTCAACTCTTCCTGATTTTTCTTTCATTCTTAGTGGAGATA
GCATCGTGGCAAACCTAGACTCTTCTTCTAGTAGAGAAGATCATGGAGGGTCTGGGAGGC
CTGATGATGAATCAGAGAGACTAAGGACAAACCATCTCTATACTGGCTTAGCTGACGTTA
AGTGCCGAGCTGCTGTTCAGCTTTTATTGATTCAGGCGGTGATGGAGATTTACACCATGT
ATCGGACTCACCTTTCAACGGATAACACATTAATCCTCTTCAATGCTTTGCATGATTTAG
CATCACATGCTCACAAAATTAACACTGATACCACTTTACGGGCAAGGCTACAAGAGTTTG
GCTCCATGACGCAAATGCAAGACCCTCCACTGTTACGTATTGAGAATGAATCTTACCAAA
TCTGCCTTACATTCTTACAGAATCTTATAGAGGACAGGCCTCCAAGATTTGATGAGGTGG
AGGTAGAGTCCCACATTGTGGAACTTTGCAAGGAGGTTCTACAGTTCTATATTGAAGCCG
CTAGCTCTGGGAAGATATCTGAATCATCTAATGGACAGCAGCACCATTGGCTGATTCCTC
TAGGTTCTGGGCGACGGAGAGAATTGGCTGCACGTGCACCGCTTATTGTGGCAACTCTCC
AGGCCATCTGTTGCTTGGGAGAGACTTCATTTGAACACAACTTGTCTCATTTCTTCCCAC
TGCTTGCAACCTTGATAAGTTGTGAACATGGGTCTGATGAGGTCCAGATTGCCCTCAGTG
ACATGCTCAGCTCATCAGTCGGTCCCGTTCTGCTCCGATCATGTTGAGCCGGTGAGATAG
CACCATAAAATTTGATATGTATGATAATTTGTGCCCCAATTCTTGTAGTTTCATCTTCCT
TTTTTAATCATTTACGGAAATATAGTCTGGTAGTGTATGAAGAGTTAGCAATGTTTTGGA
TTGGTTGATTAGTGTTTCTAAATCTTCTGTAGTCTATTTGACAATAGAGCTCCAATAGAA
TTTATACATCTCTTCAGGAGTTTTGCTGTTGTATGCCAGTCACATTATTCTACCGTCTTT
GATAAATGAAATTGTTTCTATGG
>Isoform0000196
GGGGAGCCTCCTCACAAAAATGCCCACCCAAACTAACCACCACCGCCTCCTCTCCCCTAG
TTTCCCGCCTTCCCCCCACGCTTTTCAGATCCGCGAGTTCCGCGTCTTCCGGCTCCGCCG
TCTCAAGCACCACCACCACCACAAAAACCTCACTCTCCGTTGCCAGCTCGGAAACCCTAG
CTCCTTCCACGACTTGGTTTCGCACCTCCCCTCCCCCATTTCGGTTCCATTCCTCGCTCC
GGCCGTCGGCCTCGTCTCCGGCGCCGCGCTTTTCCTCTCGAATTTCTCGAATTCTTCTTC
GGCTGAACAAATCGTGATCGGGGAGTGGCTGCTATTGACGAGTCCGACGCCGTTTAACCG
GTCCGTGCTGGTGCGGTGTCCGTCGATTTCGTTAGGGCTGCTGGATGAGGTGGACAAGAC
GCTGGTGAAGGAAGGCGGCGAGTTCATGAGGGTGAATTCCGGTAGGATTTTCTCCAGTAG
TGAGAGTGAGAGTGGTGTTGCGGATAAATTGGAGTATCAGAGACTGTGTGTGAGAACGGA
AGACGGCGGAGTGGTGGCGTTGGATTGGCCGGCGAGTTTGGACCTCGAAGAGGAGCAGGG
ATTGGACACCACCTTGATTCTGGTGCCTGGCACCGCCCAGGGTAGCATGGATCCAAACGT
CAGGTCGTTTGTGTGTGATGCTCTCGGCTGGGGATGTTTTCCGATCGTCATCAACCCTAG
GGGCTGTGCTGGTTCGCCTCTCACCACGCCACGGTTATTTTCTGCTGCTGATAGCGATGA
TGTCTCCACTGCTGTGCTGTTCATCAATAAGGCGAGGTCCGGGACCACTTTGGTGGGTGT
TGGCTGGGGTTACGGCGCAAACATGTTGACAAAGTACCTGGCTGAAATCGGGGAGAGCTC
ACCGCTTACAGCCGTGACCTGCATAGACAATCCTTTTGATTTGGTGGAGGCCACCAAGTC
GTCTCCTAATCAAATGGCCAGGGATCAGCAGCTCACTGATGGACTGATTGATATTCTGAG
GTCGAACAAGGAACTGTTTCAAGGAAAAGCAAAAGGTTTTGACGTGGCGCAAGCTCTTTC
GGCAAAATCTGTTCTTGAATTTGAGAAAGCAATCTCCATGGTATCTCATGGTTTTGATGC
CATTGAAGATTTTTATTCAAAAGCAAGTACAAGAAGTGTGGTTGGGAACGTAAAGATTCC
CGTTTTATTTATACAGAAAGACGATGAGTTGGCAACACCATACTCAATTCCACGCAGTTT
AATAGCTGAAAATCCATTTACAAGCCTACTCTTGTGCTCCTGCTTACCTTGTCGTTCTAT
TGATGGTTGTAGATCTGTTCTATCTTGGTGCCAGCACCTAACTATTGAGTGGCTCACAGC
AGTGGAGCTTGGCCTTTTGAAGGGTCGTCATCCTCTTCTTAAAGATGTGGACATACCTCT
CGAGCCTTCAAGAGAATTAGCTCATGAAGGGCGTGACACTGCTGCTAGTTTCTGGTTAAA
ATCCAAAAATGATTCTTCAAATGGATATACCATGAGCCAGCCAGGTTCTTTAAATGGATG
TACGGAAAATACTACGAAAAAGATGTTTGGAGAAAGTGATACTGCTGCTAGCTTCTGGTT
AGCATCTAAAAAGGATTCATATAGAAAGTCAGAGGCTGAACATACAGTGCAGGGTGTGGA
AAATGGTGCACTGAATCAGACTCACTCTGATGATCCAGAGTTGGTCAATGAGGAGGAAGT
TGGTCCTGCAGATGGTGAAAGAGGTCAAGTGTTACAGACAGCACAAGTTGTTATGAACAT
GCTTGATGTTACCATGCCGAATGTTCTGACTGAAGAAAAGAAGAAAAAGGTCTTAGCAGC
AGTGGATAAAGGAGACACACTAATGCAAGCTTTGCAAGATGCAGTGCCGGAAGATGTTCG
TGGGAAGCTAACAGATGCTGTATCTGGCGTTTTACATGCTCAAGGCCCAAACCTAAAATT
TGATCAGCTTCTGGGTGTAGCTCGAATCCCCGATATATCATCAGGTTTAAAGTCAGAATT
CCAAGACGAGGGAATTTCAAGTTCAGAAGGTGCACATGAAGACCATCATTCATCTGATCT
GTTGAAAAAGTCTGATGATTTGTTGGATAGTTCTGTCGACAGTCAACCAGCTGCGAATAA
GCCTCCTGGGGAACTAGAATCAGAGTCTCTTCCCACGGAGCAATCACCGAAAATTTCAAC
TGATCAATCATTGAGCACTGATGGAAGTGATATTTCTGCTTCTGTCATTAAGGATACTAC
TGAATCAGGAAGTTCTGACGCTGAACATCTTAACAATAGTGAGAAGGGATCAGAGCAGAC
AAAGTCTAACAACTCCACTGGAATTGCTGGTTCTGCTGAGGGAGCAATTGTTGAGGACGA
GAGACACCAAGATGGTAGAGCAACTCAATTAGACACAAAAGATGAGGAAGGTAATGATAA
TCAGAAGAAGGATAACAAGAATACCCAGCCTGTAATAGATCAAAATATGTCTAGTACATC
TGATTCTAATGCCCCGGCACCTAATGCCCCGGCACCTAATGCTCCGGCACCAAATGTCCC
AGCACCTAATGTCCCTGCACCTAGTGCCCCTGCATTTAGTGTTTCGGAGGCATTTGATGC
CTTAACAGGGATGGATGATTCCACTCAAATGGCAGTTAACAATGTTTTTGGGGTTTTAGA
AAATATGATAACTCAATTGGAGGAGAGTTCTGAACATGAAAATGAAGAGAAGAAAAGTGA
TTCTGCACCTGTAAAGGACCAGCTTAGTGGTAAAAATGGTCAAGAAGATTCAGAAGCCAG
TAAGTTAGACCAGAGTGTACATACTGATGGATTAAGTGATGTTTCTGTATCTGATGGCCA
TGTGAATACTATTGACCAGCAGCCTGATGCATCAAATGTCTTGGAAGAGAAGCATACTCA
AAGCCCTGTATCAGTTGATGGAAATAATAGTATTAGCAGTTCACAGGGAAGTGACAGAGT
TAACCACGTAGGTGAGGATAAAGTAGAAACAAGGGATCAGTTGGTTGGTATCAATCGTGT
AAACAACATACCACCTTGCTTAACTTCAATACCACCTTGCATAACTTCGATCTCTAGTGG
GGTGCATAATTATCTTCTTTCAAAGGTGCGTGCCCAATCACTAGATTTAGATTCAACCGC
TCCACTATTGCTGGACTATTTTCCAGAAGAAGGTACTTGGAAACTCTTGGAACAACCTGG
ACCTGCTGGAAGTTCTGTTGGAGATGCAGCTGCTCAGAAGGTTGAGGCACATAAAGCTGT
TGTTGATGAAGTAATTGAGCCATCTTATGTAATATTAGATACAGAAAAGCATCAGGAGCC
AATAAAAGAATATGAAGCAGTGGATAATGCGGAGGAGAGGGTTGAAATTGGTGAAGATGA
AAGAGAGGACTTAGGGGAGTTTGTGAGAAATATTATATTGGATAGTTTGACGGTCGAAGT
TGGTCGCAGACAAAGTGCTGATGACATACAAAAAATGGAACCCTATCTTACCAAAGATTT
GGAACAAGTGGCTACTGCTGTATCGCTTTCTGTTGGACATGCCTATGATCCACGCTTGGA
AGTTGAATACCATAGTATTGGCTCAGAAAAAGTCGGTACCCTTCATGGAGAGCATGTTAT
CAAGGCCATATCATCTGCTGTTCAAGAGACTAGCTTCTTGAGAAGAGTAGTGCCAGTTGG
TGTTATAGTAGGCTCAAGTTTAGCTGCACTCAGAAAATATTTCATTGTTGCCACGGTGCG
TGATAGTGGTCAAATAGAACCTCCAATGTTTAATCGAGCCAAAGTCTCTGGAGAAAATGT
GGCTAAGGTTAGAGGCACAGCGATTAGCCACATGCCTGATGAAAAATCTGATCATAATAC
AAGGTTGGACGATTTGGTTGATAGGAAAGAGGAAAACTCAGAGTTGAAGAGTTTAAACAA
CAGTGTTATGGTTGGTGCTGTTACAGCTGCCATTGGGGCGTCTGCTTTATTGGCAGAGCA
CCAGGATTCAATCACAAGTAATGAAACTTCTGAGAGTTCATTGGAGTCCATCAAGATGAA
CGGTAATGGTCAGATGGAGCCTGACAATCACGAAGAGTCATCTGACAAACACCAAAGTAA
CATTGTCACAAGCCTTGCTGAAAAAGCTATGTCAGTTGCTGCCCCTGTCGTACCCAAGAG
ACACGATGGTGGACTGGATCAAGAAAGATTGCTCACGATGCTGGTTGATATGGGACAAAG
GGGTGGCATGTTGAGGCTAGTTGGCAAACTTGCTTTGCTCTGGGGTGGTATGCGTGGTGC
AATGAGTTTGACTGACAAGTTAATCCAATTTCTTCATCTATCTGAACGTCCCTTGATCCA
GAGGATTTTGGGGTTTGCTGGTATGACGCTTGTTTTATGGTCACCAGTAGTTGTTCCACT
ACTTCCAACATTTATGCAAAGCTGGACAACTAAAACCCCCTCCAGAATTGCTGATCTTGC
ATGCATTGTTGGCCTCTATGCTGCATTTATGATACTTGTTACATTATGGGGAAAAAGAAT
ACGTGGATATGAAGATCCACTTGCGGAATATGGCCTTGATTTGATGTCATTGCCAAAGTT
GTTCGATTTTTTCAAGGGGTTGATCGGTGGAGTGATGCTTGTTTTGTCAATACAATCTGC
AAATACATTACTTGGCTGTGTGAATATCTCTTGGCCTTCTACTCCATCTTCTTTGGACGC
CATGAAATTGCTCTCAGTGTATGGACATGTACTTACGCTGATTGGTCAAAGTATTATGAC
AGCAACAGGTGTTGCTATTGTGGAAGAATTGTTCTTCAGGTCTTGGCTGCCCCAAGAAAT
TGCTGCAGATCTTGGATATCATCGATCTTTAATTTTATCAGGACTTGTATTCGCTTTGTG
CCAAAGGTCTCTATGGGCAATACCAGGACTGTGGCTGCTTTCTGTGAGTTTAGCAGGTGC
TCGGCAAAGAAACCAAGGCAGCCTTGCTATTCCAATTGGGTTGCGGGCAGGAATAATTGG
TTCAAGTTTCATCTTACAGAAGGGTGGTCTTCTAACCTACCGGGCTGAATCTCCCCTTTG
GATTATTGGCACACACCAATTCCAGCCATTTAGTGGGCTAACTGGTTTTGCATTCGCTTT
ATTGTTGGCAATAATTCTATACCCGGCAGTGCCTCTGCCTACAAAGACATTGGAAAGTAC
AACTGAGGAATAAACATACTAGAGACTGGTGAATATGCTATTGACAATGCCGACGCATTT
TGAAGGGTGCAACATCAGCGACAGTCTCATTGTTGACTTGTTGCTTACTCATTTGGCTGG
TTTTAAGTGTTCCAACCCCGGAACCAGGAACAACCTCGGGTTATGGGGAAACAAGTATGA
AATTTTGCACGAAAGGCCGGATTCAGAGGTGAAAAGGGAATTGAAAGACGGAAGCGCTTC
ATTGTAGCTTTTGATCTCCCTTTCAGGGTCACTAAGGCTGAGTATATACATACAATCTCA
AAGGTAGTAGGCAAATTCTGTGACTAGAAAATGAGCTCTGTCTTCCATCTTGATGCCCCT
ATGATCATCTCAAGTGCTCTTGACTTCGACTGATTTTGCTTCTTCCTGTCACCATACGTG
TATATAGAAGGAACTGCATAGTGTAGGTGTCGGTTTTACTGTAAATCTGTAATAACAAAG
TCCATAAGCCAGAAGTCGAGGACGAGTATTCTTGTTGAGAGTGTCCATTGTATGAATCAA
AGTAAATCAACTACAGATCAAATTTCAGGTAAGATGGCCTTGGTGTAACTGAGAGGCATT
AATGCAACTTCAGTATATAGTTGGAAAGC
>Isoform0000205
GGGATCTCCGATTCGCTATCTCCTCCTCTTTGCCCCAATTCTCTCTCCTCCTTCATTTCA
AAACCCCCTAAAATTCTCAAACCCCATGATCGCCACCGATGAGCCTCCTCACAAAAATGC
CCACCCAAACTAACCACCACCGCCTCCTCTCCCCTAGTTTCCCGCCTTCCCCCCACGCTT
TTCAGATCCGCGAGTTCCGCGTCTTCCGCCGCCGCCGTCTCAAGCACCACCACCACCACA
AAAACCTCACTCTCCGTTGCCAGCTCGGAAACCCTAGCTCCTTCCACGACTTCGTTTCGC
ACCTCCCCTCCCCCAATTCGGTCCCATTCCTCGCTCCGGCCGTCGGCCTCGTCTCCGGCG
CCGCGCTTTTCCTCTCGAATTTCTCGATTTCTTCTTCGGCTGAACAAATCGTGATCGGGG
AGTGGCTGCTATTGACGAGGCCGACGCCGTTTAACCGGTCCGTGCTGGTGCGGTGTCCGT
CGATTTCGTTAGGGCTGCTGGATGAGGTGGACGAGACGCTGGTGAAGGAAGGCGGCGAGT
TCATGAGGGTGAATTCCGGTAGGATTTTCTCCAGTAGTGAGAGTGAGAGTGGTGTTGCGG
ATAAATTGGAGTATCAGAGACTGTGTGTGAGAACGGAAGACGGCGGAGTGGTGGCGTTGG
ATTGGCCGGCGAGTTTGGACCTTGAAGAGGAGCAGGGATTGGACACCACCTTGATTCTGG
TGCCTGGCACCGCCCAGGGTAGCATGGATCCAAACGTCAGGTCGTTTGTGTGTGATGCTC
TTGGCCGGGGCTGTTTTCCGATCGTCATCAACCCCAGGGGCTGTGCTGGTTCGCCTCTCA
CCATGCCGCGCTGCTGATAGCGATGATGTCTCCGCTGCTGTGCAGTTCATCAATAAGGCG
AGGTCCGGGACCACTTTGGTGGGTGTTGGCTGGGGTTACGGCGCAAACATGTTGACAAAG
TACCTGGCTGAAATCGGGGAGAGCTCACCGCTTACAGCCGCGACCTGCATAGACAATCCT
TTTGATTTGGTGGAGGCCACTAAGTCGTCTCCTAATCAAATGGCCAGGGATCAGCAGCTC
ACTGATGGACTGATTGATATTCTGAGGTCGAACAAGGAACTGTTTCAAGGAAAAGCAAAA
GGTTTTGACGTGGGGCAAGCTCTTTCGGCAAAATCTGTTCTTGAATTTGAAAAAGCAATC
TCCATGGTATCTCATGGTTTTGATGCCATCGAAGATTTTTATTCAAAAGCAAGTACAAGA
GGTGTGGTTGGGAACGTGAAGATTCCCGTTTTATTTATACAGAATGATGATGAGTTGGCA
ACACCATACTCAATTCCACGCAGTTTAATAGCAGAAAATCCATTTACAAGCCTACTCTTG
TGCTCCTGCTTACCTTCTCGTGCTATTGATGGTTGTAGATCTGTTCTATCTTGGTGCCAG
CACCTTACCATTGAGTGGCTCACAGCAGCGGAGCTTGGACTTTTGAAGGGTCGTCACCCT
CTTCTTAAAGATGTGGACATACCTTTCGAGCCTTCAAGAGAATTAGCTCATGAAGGGCGT
GACACTGCTGCTAGTTTCTGGTTAAAATCGAAAAATGATTCTTCAGATGGGTATACCATG
AGCCAGTCAGGTTCATTAAATGGATATACGACAAATACTACGAAAAAGATGTTTGGAGAA
AGCGATACTGCTTCTAGCTTCTGGTTAGCATCTAAAAAGGATTCATACAGAAAGTCAGAG
GCTGAACATACAGAGTTGCAGGGTGTGGAAAATGGTGCACTGAATCAGACTCACTCTGAT
GATCCAGAGTTGGTCAATGAGGAGGAAGTTGGTCCTGCAGATGGTGAAAGAGGTCAAGTG
TTACAGACAGCACAAGTTGTTATGAACATGCTTGATGTTACCATGCCGAATGTTCTAACT
GAAGAAAAGAAGAAAAAGGTCTTAGCAGCAGTGGATAAAGGAGACACACTAATGCAAGCT
TTGCAAGATGCAGTGCCGGAAGATGTTCGGGGGAAGCTAACAGATGCTGTATCTGGCGTT
TTACATGCTCAAGGCCCAAACCTAAAATTTGATCAGCTCCTGGGTGTAGCTCGAATCCCA
GATATATCATCAGGTTTAAAGTCAAAATTCCAAGACGAGGGAATTTCAAGTCCAGAAGGT
GCACATGAAGACCATCATTCATCTGATCTGTTGAAAAAGTCTGATGATTTGTTGGATAGT
TCTGTTGACAGTCAACCAGCTGCGAATAAGCCTCCTGGGGAACTAGAATCAGAGTCTCTT
CCCATGGAGCAATCACCCAGAATTTCAACTGATCAATCATTGAGCGCTGATGGAAGTGAT
ATTTCTGCTTCTGTCGTTAAGGATACTACTGAATCAGGAAGTTCTGACGCTGAACATCTT
AACAATAGTGAGAAGGGATCAGAGCAGACAAAGTCTAACAACTCCACTGGAATTGCTGGT
TCTGCTGAGGGAGCAATTGTCGAGGACGAGAGACACCAAGATGGTAGAGCAACTCAATTA
GACACAAAAATGAGGAAGGTAATGATAATCAAAAGAAGGATAACAAGAATACCCAACCTG
TAATAGATCAAAATATGTCTAGTACATCTGATTCTAATGCCCCGGCACCTAATGTCCCTG
CACCTAGTTCCCCTGCATTTAGTGTTTCGGAGGCATTTGATGCCTTAACAGGGATGGATG
ATTCCACTCAAATGGCAGTTAACAATGTTTTTGGGGTTTTAGAAAATATGATAACTCAAT
TGGAGGAGAGTTCTGAACATGAAAATGAAGAGAAGAAAAGTGATTCTGCACCTGTAAAGG
ACCAGCTTAGTGGTAAAAATGGTCAAGAAGATTCAGAAGCCAGTAAGTTAGACCAGAGTG
TACATACTGATGGATTAAGTGATGTTTCTGTATCTGATGGCCATGTGAATACTATTGACC
AGCAGCCTGATGCATCAAATGTCTTGGAAGAGAAACATACTCAAAGCCCTGTATCAGTTG
ATGGAAATAATAGTATTAGCAGTTCACAGGGATGTGACAGAGTTAACCATGGAGGTGAGG
ATAAAGTAGAAACAAGGGATCAGTTGGTTGGTATCAATCGTGTAAACAACATACCACCTT
GCTTAACTTCAATACCACCTTGCATAACTTCGATCTCTAGTGGGGTGCATAATTATCTTC
TTTCAAAGGTGCGTGCCCAATCACTAGATTTAGATTCAACTGCTGCACTATTGCTGGACT
ATTTTCCAGAAGAAGGTACGTGGAAACTCTTAGAACAACCTGGACCTGCTGGAAGTTCTG
TTGGAGATGCAGCTGCTCAGAAGGTTGAGGCACATAAACCTGTTGATGATGAAGTAATTG
AGCCATCTTATGTAATATTAGATACAGAAAAGCATCAGGAGCCAATAAAAGAATATGAAG
CAGTGGATAATGCGGAGGAGAGGGTTGAAATTGGTGATGATGAAAGAGAGGACTTCAGGG
AGTTCGTGAGAAATATTATATTGGATAGTTTGACGGTCGAAGTTGGTCGCAGACAAAGCG
CTGATGACATACAAAAAATGGAACCCTATCTTTCCAAAGATTTGGAACAAGTGGCTACTG
CTGTATCGCTTTCTGTTGGACATGCCTATGATCCACACTTGGAAGTTGAATACCATAGTA
TTGGCTCAGAAAAAGTCGGTACCCTTCATGGAGAGCATGTTATCAAGGCCATATCTTCTG
CTGTGCAAGAGACTAGCTTCTTGAGAAGAGTAGTGCCAGTTGGTGTTATAGTAGGCTCAA
GCTTAGCTGCACTCAGAAAATATTTCATTGTTGCCACGGTGCATGATAGTGGTCAAATAG
AACCTCCAATGTTTAGTCGAGCCAAAGTCTCTGGAGAAAATGTGGCTAAGGTTAGAGGCA
CAGCGATTAGCTTCATGCCTGATGACAAATTTGATCATAATACAAGGTTGGACGATTTGG
TTGATAGGAAAGAGGAAAACACGGAGTTGAAGAGTTTAAACAACAGTGTTATGGTTGGTG
CCGTTACAGCTGCCATTGGGGCGTCTGCTTTATTGGCAGAGCACCAGGCTTCAATCACAA
GTAATGAAACTTCTGAGAGTTCATTGGAGTCCATCAAGATGAACGGTAATGGTCAGATGG
AGCCTGACAATCACAAAGAGTCATCTGACAAACACCAAAGTAACATTGTCACAAGCCTTG
CTGAAAAAGCCATGTCAGTTGCTGCCCCTGTCGTACCCAAGAGACAAGATGGTGGACTGG
ATCAAGAAAGATTGCTCACGATGTTGGTTGATATGGGACAAAGGGGTGGCATGTTGAGGC
TAGTTGGCAAACTTGCTTTGCTCTGGGGTGGTATGCGTGGTGCAATGAGTTTGACTGACA
AGTTAATCCAATTTCTTCATCTATCTGAACGTCCCTTGATCCAGAGGATTTTGGGGTTTG
CTGGTATGACACTTGTTTTATGGTCACCAGTAGTTGTTCCACTACTTCCAACATTTATGC
AAAGCTGGACAACTAAAACCCCCCTCCAGAATTGCTGATTTTTCATGCATTGTTGGCCTC
TATGCTGCATTTATGATACTTGTTACATTATGGGGAAAAAGAATACGTGGATATGAAGAT
CCACTTGCGGAATATGGCCTTGATTTGATGTCATTGCCAAAGTTGTTCGATTTTTTCAAG
GGGTTGATTGGTGGAGTGGTGCTTGTTTTGTCAATACAATCTGCAAATACATTACTTGGC
TGTGTGAATATCTCTTGGCCTTCTACTCCATCTTCTTTGGACGCCATGAAATTGCTCAGG
GTGTATGGACATGTACTTACGCTGATTGTTCAAAGTATTATGACAGCAACAGGTGTTGCT
ATTGTGGAAGAATTGTTCTTCAGGTCTTGGCTTCCCCAAGAAATTGCTGCAGATCTTGGA
TATCATTGATCTATAATTTTATCAGGACTTGTATTCGCTTTGTGCCAAAGGTCTCTATGG
GCAATACCAGGACTGTGGCTGCTTTCTGTGAGTTTAGCAGGTGCTCGGAAAAGAAACCAA
GGCAGCCTTGCCATTCCAATTGGGTTGCGGGCAGGAATAATTGGTTCAAGTTTCATCTTA
CAGAAGGGTGGTTTTCTAACCTACGGGCTGAATCTCCCCTCTGGATTATTGGCACACACC
AATTCCAGCCATTTAGTGGGCTCACTGGTTTTGCATTCGCTTTATTGTTGGCAATAATTC
TATACCTGACAGTGCCTCTGCCTAGAAAGACATTGGAAAGTACAACTGAGGAATATACAT
ACTAGAGACTGGTGAACATGCCGACGCATTTTGAATGGTGCAGCATCAGCGACAGCCTCA
TTGTTGACTTGTTGCTTACTCATTTGGCTGGTTTAGGTGTTCCAACCCCGGAACCAGGAA
CAGCCTCGGGTTATGGGGAAACAAGTACGAAATTTTGCACGAAAGGCCGGATTCAGAGGT
GAAAAGGAAATTGAAAGATGGAAGTGCTTCATTGTAGCTTTTGATTTCCCAATCAGGGTC
ACAAAGGCCGAGTATATACATACAATCTCAAAGGTGGTAGGCAAATTCTGTGACTAGAAA
ATGAGCTCTGTCTTCCATCTTGATGCCCCTATGATCATCTCAAGTGCTCTTGACTTCGAC
TGATTTTGCTTCTTCCTGTCACTATACGTGTATATAGAAGGAACTGCATAGTGTAGGTGT
CGGTTTTACTGTAAATCTGTAATAACAAAGTCCAAAAGCCAGAAGTCGAGGACGAGTATT
CTTGTTGAGTGTCCATTGTATGTATCAAAGTAAATCAACTACAGATCAAATTTCAGGC
>Isoform0000221
GGGATCGCCACCGATGAGCCTCCTCACAAAAATGCCCACCCAAACTAACCACCACCGCCT
CCTCTCCCCTAGTTTCCCGCCTTCCCCCCACGCTTTTCAGATCCGCGAGTTCCGCGTCTT
CCGGCTCCGCCGTCTCAAGCACCACCACCACCACAAAAACCTCACTCTCCGTTGCCAGCT
CGGAAACCCTAGCTCCTTCCACGACTTGGTTTCGCACCTCCCCTCCCCCATTTCGGTTCC
ATTCCTCGCTCCGGCCGTCGGCCTCGTCTCCGGCGCCGCGCTTTTCCTCTCGAATTTCTC
GAATTCTTCTTCGGCTGAACAAATCGTGATCGGGGAGTGGCTGCTATTGACGAGTCCGAC
GCCGTTTAACCGGTCCGTGCTGGTGCGGTGTCCGTCGATTTCGTTAGGGCTGCTGGATGA
GGTGGACAAGACGCTGGTGAAGGAAGGCGGCGAGTTCATGAGGGTGAATTCCGGTAGGAT
TTTCTCCAGTAGTGAGAGTGAGAGTGGTGTTGCGGATAAATTGGAGTATCAGAGACTGTG
TGTGAGAACGGAAGACGGCGGAGTGGTGGCGTTGGATTGGCCGGCGAGTTTGGACCTCGA
AGAGGAGCAGGGATTGGACACCACCTTGATTCTGGTGCCTGGCACCGCCCAGGGTAGCAT
GGATCCAAACGTCAGGTCGTTTGTGTGTGATGCTCTCGGCTGGGGATGTTTTCCGATCGT
CATCAACCCTAGGGGCTGTGCTGGTTCGCCTCTCACCACGCCACGGTTATTTTCTGCTGC
TGATAGCGATGATGTCTCCACTGCTGTGCTGTTCATCAATAAGGCGAGGTCCGGGACCAC
TTTGGTGGGTGTTGGCTGGGGTTACGGCGCAAACATGTTGACAAAGTACCTGGCTGAAAT
CGGGGAGAGCTCACCGCTTACAGCCGTGACCTGCATAGACAATCCTTTTGATTTGGTGGA
GGCCACCAAGTCGTCTCCTAATCAAATGGCCAGGGATCAGCAGCTCACTGATGGACTGAT
TGATATTCTGAGGTCGAACAAGGAACTGTTTCAAGGAAAAGCAAAAGGTTTTGACGTGGC
GCAAGCTCTTTCGGCAAAATCTGTTCTTGAATTTGAGAAAGCAATCTCCATGGTATCTCA
TGGTTTTGATGCCATTGAAGATTTTTATTCAAAAGCAAGTACAAGAAGTGTGGTTGGGAA
CGTAAAGATTCCCGTTTTATTTATACAGAAAGACGATGAGTTGGCAACACCATACTCAAT
TCCACGCAGTTTAATAGCTGAAAATCCATTTACAAGCCTACTCTTGTGCTCCTGCTTACC
TTGTCGTTCTATTGATGGTTGTAGATCTGTTCTATCTTGGTGCCAGCACCTAACTATTGA
GTGGCTCACAGCAGTGGAGCTTGGCCTTTTGAAGGGTCGTCATCCTCTTCTTAAAGATGT
GGACATACCTCTCGAGCCTTCAAGAGAATTAGCTCATGAAGGGCGTGACACTGCTGCTAG
TTTCTGGTTAAAATCCAAAAATGATTCTTCAAATGGATATACCATGAGCCAGCCAGGTTC
TTTAAATGGATGTACGGAAAATACTACGAAAAAGATGTTTGGAGAAAGTGATACTGCTGC
TAGCTTCTGGTTAGCATCTAAAAAGGATTCATATAGAAAGTCAGAGGCTGAACATACAGT
GCAGGGTGTGGAAAATGGTGCACTGAATCAGACTCACTCTGATGATCCAGAGTTGGTCAA
TGAGGAGGAAGTTGGTCCTGCAGATGGTGAAAGAGGTCAAGTGTTACAGACAGCACAAGT
TGTTATGAACATGCTTGATGTTACCATGCCGAATGTTCTGACTGAAGAAAAGAAGAAAAA
GGTCTTAGCAGCAGTGGATAAAGGAGACACACTAATGCAAGCTTTGCAAGATGCAGTGCC
GGAAGATGTTCGTGGGAAGCTAACAGATGCTGTATCTGGCGTTTTACATGCTCAAGGCCC
AAACCTAAAATTTGATCAGCTTCTGGGTGTAGCTCGAATCCCCGATATATCATCAGGTTT
AAAGTCAGAATTCCAAGACGAGGGAATTTCAAGTTCAGAAGGTGCACATGAAGACCATCA
TTCATCTGATCTGTTGAAAAAGTCTGATGATTTGTTGGATAGTTCTGTCGACAGTCAACC
AGCTGCGAATAAGCCTCCTGGGGAACTAGAATCAGAGTCTCTTCCCACGGAGCAATCACC
GAAAATTTCAACTGATCAATCATTGAGCACTGATGGAAGTGATATTTCTGCTTCTGTCAT
TAAGGATACTACTGAATCAGGAAGTTCTGACGCTGAACATCTTAACAATAGTGAGAAGGG
ATCAGAGCAGACAAAGTCTAACAACTCCACTGGAATTGCTGGTTCTGCTGAGGGAGCAAT
TGTTGAGGACGAGAGACACCAAGATGGTAGAGCAACTCAATTAGACACAAAAGATGAGGA
AGGTAATGATAATCAGAAGAAGGATAACAAGAATACCCAGCCTGTAATAGATCAAAATAT
GTCTAGTACATCTGATTCTAATGCCCCGGCACCTAATGCCCCGGCACCTAATGCTCCGGC
ACCAAATGTCCCAGCACCTAATGTCCCTGCACCTAGTGCCCCTGCATTTAGTGTTTCGGA
GGCATTTGATGCCTTAACAGGGATGGATGATTCCACTCAAATGGCAGTTAACAATGTTTT
TGGGGTTTTAGAAAATATGATAACTCAATTGGAGGAGAGTTCTGAACATGAAAATGAAGA
GAAGAAAAGTGATTCTGCACCTGTAAAGGACCAGCTTAGTGGTAAAAATGGTCAAGAAGA
TTCAGAAGCCAGTAAGTTAGACCAGAGTGTACATACTGATGGATTAAGTGATGTTTCTGT
ATCTGATGGCCATGTGAATACTATTGACCAGCAGCCTGATGCATCAAATGTCTTGGAAGA
GAAGCATACTCAAAGCCCTGTATCAGTTGATGGAAATAATAGTATTAGCAGTTCACAGGG
AAGTGACAGAGTTAACCACGTAGGTGAGGATAAAGTAGAAACAAGGGATCAGTTGGTTGG
TATCAATCGTGTAAACAACATACCACCTTGCTTAACTTCAATACCACCTTGCATAACTTC
GATCTCTAGTGGGGTGCATAATTATCTTCTTTCAAAGGTGCGTGCCCAATCACTAGATTT
AGATTCAACCGCTCCACTATTGCTGGACTATTTTCCAGAAGAAGGTACTTGGAAACTCTT
GGAACAACCTGGACCTGCTGGAAGTTCTGTTGGAGATGCAGCTGCTCAGAAGGTTGAGGC
ACATAAAGCTGTTGTTGATGAAGTAATTGAGCCATCTTATGTAATATTAGATACAGAAAA
GCATCAGGAGCCAATAAAAGAATATGAAGCAGTGGATAATGCGGAGGAGAGGGTTGAAAT
TGGTGAAGATGAAAGAGAGGACTTAGGGGAGTTTGTGAGAAATATTATATTGGATAGTTT
GACGGTCGAAGTTGGTCGCAGACAAAGTGCTGATGACATACAAAAAATGGAACCCTATCT
TACCAAAGATTTGGAACAAGTGGCTACTGCTGTATCGCTTTCTGTTGGACATGCCTATGA
TCCACGCTTGGAAGTTGAATACCATAGTATTGGCTCAGAAAAAGTCGGTACCCTTCATGG
AGAGCATGTTATCAAGGCCATATCATCTGCTGTTCAAGAGACTAGCTTCTTGAGAAGAGT
AGTGCCAGTTGGTGTTATAGTAGGCTCAAGTTTAGCTGCACTCAGAAAATATTTCATTGT
TGCCACGGTGCGTGATAGTGGTCAAATAGAACCTCCAATGTTTAATCGAGCCAAAGTCTC
TGGAGAAAATGTGGCTAAGGTTAGAGGCACAGCGATTAGCCACATGCCTGATGAAAAATC
TGATCATAATACAAGGTTGGACGATTTGGTTGATAGGAAAGAGGAAAACTCAGAGTTGAA
GAGTTTAAACAACAGTGTTATGGTTGGTGCTGTTACAGCTGCCATTGGGGCGTCTGCTTT
ATTGGCAGAGCACCAGGATTCAATCACAAGTAATGAAACTTCTGAGAGTTCATTGGAGTC
CATCAAGATGAACGGTAATGGTCAGATGGAGCCTGACAATCACGAAGAGTCATCTGACAA
ACACCAAAGTAACATTGTCACAAGCCTTGCTGAAAAAGCTATGTCAGTTGCTGCCCCTGT
CGTACCCAAGAGACACGATGGTGGACTGGATCAAGAAAGATTGCTCACGATGCTGGTTGA
TATGGGACAAAGGGGTGGCATGTTGAGGCTAGTTGGCAAACTTGCTTTGCTCTGGGGTGG
TATGCGTGGTGCAATGAGTTTGACTGACAAGTTAATCCAATTTCTTCATCTATCTGAACG
TCCCTTGATCCAGAGGATTTTGGGGTTTGCTGGTATGACGCTTGTTTTATGGTCACCAGT
AGTTGTTCCACTACTTCCAACATTTATGCAAAGCTGGACAACTAAAACCCCCTCCAGAAT
TGCTGATCTTGCATGCATTGTTGGCCTCTATGCTGCATTTATGATACTTGTTACATTATG
GGGAAAAAGAATACGTGGATATGAAGATCCACTTGCGGAATATGGCCTTGATTTGATGTC
ATTGCCAAAGTTGTTCGATTTTTTCAAGGGGTTGATCGGTGGAGTGATGCTTGTTTTGTC
AATACAATCTGCAAATACATTACTTGGCTGTGTGAATATCTCTTGGCCTTCTACTCCATC
TTCTTTGGACGCCATGAAATTGCTCTCAGTGTATGGACATGTACTTACGCTGATTGGTCA
AAGTATTATGACAGCAACAGGTGTTGCTATTGTGGAAGAATTGTTCTTCAGGTCTTGGCT
GCCCCAAGAAATTGCTGCAGATCTTGGATATCATCGATCTTTAATTTTATCAGGACTTGT
ATTCGCTTTGTGCCAAAGGTCTCTATGGGCAATACCAGGACTGTGGCTGCTTTCTGTGAG
TTTAGCAGGTGCTCGGCAAAGAAACCAAGGCAGCCTTGCTATTCCAATTGGGTTGCGGGC
AGGAATAATTGGTTCAAGTTTCATCTTACAGAAGGGTGGTCTTCTAACCTACCGGGCTGA
ATCTCCCCTTTGGATTATTGGCACACACCAATTCCAGCCATTTAGTGGGCTAACTGGTTT
TGCATTCGCTTTATTGTTGGCAATAATTCTATACCCGGCAGTGCCTCTGCCTACAAAGAC
ATTGGAAAGTACAACTGAGGAATAAACATACTAGAGACTGGTGAATATGCTATTGACAAT
GCCGACGCATTTTGAAGGGTGCAACATCAGCGACAGTCTCATTGTTGACTTGTTGCTTAC
TCATTTGGCTGGTTTTAAGTGTTCCAACCCCGGAACCAGGAACAACCTCGGGTTATGGGG
AAACAAGTATGAAATTTTGCACGAAAGGCCGGATTCAGAGGTGAAAAGGGAATTGAAAGA
CGGAAGCGCTTCATTGTAGCTTTTGATCTCCCTTTCAGGGTCACTAAGGCTGAGTATATA
CATACAATCTCAAAGGTAGTAGGCAAATTCTGTGACTAGAAAATGAGCTCTGTCTTCCAT
CTTGATGCCCCTATGATCATCTCAAGTGCTCTTGACTTCGACTGATTTTGCTTCTTCCTG
TCACCATACGTGTATATAGAAGGAACTGCATAGTGTAGGTGTCGGTTTTACTGTAAATCT
GTAATAACAAAGTCCATAAGCCAGAAGTCGAGGACGAGTATTCTTGT
>Isoform0000226
GGGGTCCCCATTAGGGCCTCTCTCTCTCTCTCTCTCTCTCTCTCCTCCTCCTCCTCTATC
TCTAACCCCCTCACACCTCTGCAATGGCGGTTTCTAAACCCTAAACAAGCTCAATCGAAT
TCAGATTCGTCAGAGCATTTAAGGTGATGCGATACCGCGACCTCGTTGTTTAGGTTTAGC
GGAGGCTATTAGGTTTTGGAGGTCTGGGGATCCGATTAGGCGAAATGGATCCTCCTCCGG
CGGCGAAAAAGCGTGGGCGGCCGAGGAAGCGGCGAGCGGATAATCGGAAAGCGGGACCGG
AGGCGAAGAAACAGGCGGTGGAGACGAGATCGGTAGCGTTGCTGGGGCGGTACGTGTTGA
AGGAGTTTGAAAAGAGTGGGATTTATCTGGGGAAGGTTGTGTTTTACGATACCGGATTGT
ATAGAGTGCACTATGAAGATGGCGATTCCGAGGACTTGGAAAGCGGTGAGATTCGGGGCA
TTCTGGTCGGTGAAAGTGATTTGGATGGGGATTTGAGTGCTAGGAGGAAGAGATTGGATA
AGATAGTTGCCAAAGTTAGTGTCGGAAAGAAGGTTGAGGAGAATGTGGAGAAGGAGGTTG
CGGTGGATGGGGTTGAATCTTCAGAATTCAGTGAGTGGAGCGGTAGAGTGACATTTGACA
ATGATGAGGTTAGGGAGGATGGTGATGGTGAGTTGTCTAGTGAATCCAGTGAGTGTGTGG
GGGGTGTGGAGGCCGGGGTTGATGTTGAGACCCTGGCTGTGCCGCCACCGCAGTTGCCAC
CGTCTTCTGGGACCATAGGTGTGCCGGAGCAGTGCGTTTCGCATCTTTTGTCTGTGTATG
GGTTTATGAGGTCGTTTAGTATATGCCTGTTCTTGAACCCGTTTACTTTGGATGATTTTG
TGGGTTCGCTTAATTATCGTGCTCCAAACACATTGTTTGATGCGATTCATGTTGCTTTGT
TGCGTGCTTTAAGACGGCATCTTGAAACAATCTCATCCGAAGGCTCAGATCTTGCACAAA
AATGCTTGAGGTGCATAGACTGGAGCTTGCTTGATACATTGACATGGCCTGTTTACTTGG
TCCAGTATTTAACAATAATGGGATATGTAAAAGGACCAGAGTGGAAAGGCTTCTATGATG
AGGTTTTGGATAGGGAGTATTATTTATTATCAGTTGATAGGAAGTTAATTATTTTGCAAA
TCATTTGTGACGATGTGTTAGGTAGTAGAGAAATAAGAGCTGAATTAGACATGCGTGAAG
AATCAGAAGTTGGAATAGATTATGATGACGAAGCAACCGGTGCTCCTGTAAATGGGCCAA
GAAGGGTCCATCCAAGATACTCCAAAACTTCTGCCTGCAAGGACAGAGAAGCAATGGAAA
TTGCTACTGGAACCCATGAGATAAAATCATTAAGTTCCGAAGTTTCAAAAGGGGAACTTG
ATACTACCGATGTTGGTTTGGATCGTAACTCTGACGAGTGTCGGCTTTGTGGCATGGATG
GGACGTTGCTTTGCTGTGATGGATGCCCATCTGCCTACCACACGAGGTGTATAGGTGTGA
TGAAACTGTCGATACCAGAAGGATCCTGGTATTGTCCGGAGTGCGCTATTAACAAAATTG
GGCCCACTATCACAGTTGGAACATCAGTTAAGGGAGCACAATTATTTGGGATAGATTCCT
ATGAGCACATCTTCTTGGGCACTTGCAACCACTTACTTGTGCTTAAGGAAACTATCAACA
CAGAACCATGTCTTAGATATTACAATCAGCATGACATTCCAAAAATTCTGAAAGTTCTTC
ATTCATCTGGGCAGAATACATCTTTTTATCTGGGCTTGTGCAAGGAAATTATAGAATATT
GGAATATCCCAGAAAGCATTTTTTTCTCTTTCAGAGCTGGCTGAATCAAAGACTAATTTG
GCAAAGATAAAGGAAGAGGCGAACTTTCCTGGCCAGTCACTTTCTTTTTCTGGCAAGGAT
TGTCAGAAAGTTAAGGATATGGTCATGGCTGGGAACTACGAGACTTATGCAAATGAAGAC
AATTTAGATAAACCTGTTTCATCTTTTGAATGTCATGGTGATAGTACACCACAGGAGTAC
CCGCAAAGGAATATGGAGATTGACAAGAGGAATAAAATAGAATATGCTATTTCGACCGGT
TCTGGTACTCAGCCAGCTGATCCATCTTACTTGGTCCACAGAAGCTCAGTTGACAGATCA
ACTGCAATTGACCAGAGGACATGCATACCAGGGAACATCAACAGTGGTAACAAAGTGCAT
TCTAATGGTACGCCTCTTTCAGCGCCTTCACAAAACGATGAAGGCGATCATATAGGCAAG
GTTTATTCCACTTCACTTGATGATTGCATATACAAGGGTTCTCTCTTTAAACCCCATGTG
TACATAAATTACTATGTGCATGGAGATTTTGCTGCATCTGCTGCTGCAAAACTGGCTGTA
CTTTCATCAGAAGAAGCTCGGGGTTCAGATGTCCAGGCTTCAGGCAATCCCCGGAAAGTT
GCATCATCAAACAATTTATGGCAAGCAAAGGCCTTTTCACTAGCAGCCTCACGTTTCTTC
TGGCCCAGTTTTGATAAGAAGCTTGTGGAGGTTCCAAGAGAGAGGTGTGGTTGGTGTCTT
TCTTGTCAGGCTTCAGTTGCAAGCAAGAGAGGATGCATGCTAAATCATGCTTGTTTGAGT
GCCACTAAAGGTGCTATGAAGATCCTTGCCAGCCTTCGTCCTATAAAGAGTGTGGAGGGG
AATCTTGTAAGCATCGCAACATACATCTTATACATGGAGGAGAGTTTGCATGGTCTAATA
ACTGGCCCCTTTCTCAATGAAAATTTTAGGAAACAGTTGCGCCAACAAGTTTATCAAGTA
TCAACCTGCAGTTTAATAAAAGTCCTATTGCTCAAACTTGAGGAAAACATCAGAACAATT
GCTCTTTCTGGGGAGTGGACTAAACTGGTAGATGATGTGCTGGCTGAATCTTCCGTGATT
CAAGGTCCTACGTGCACTGTTGGAACATCACAAAGACGTGGACCATACAGCAGGCGGGGA
AGGAAACAAAGTGCAATTCAAGAGATTATAGATGATGAGTGCAATGACAAGAGTTTCGTA
TGGTGGCAAGGAGGGAAGCTGTCAAAAATCATATTCCAGAGAGCAATTTTGCCCTGCTCG
TTGGTTAAAAAAGCAGCTCGCCAAGGTGGATCGAGGAAAATTTTTGGTGTATCTTATGCT
GATGGTCCTGATATTCCTAAAAGAAGCAGACAATCAGTATGGAGGGCTGCGGTTGACTTG
AGCAAGAATGGATCCCAGCTTGCAGTTCAGGTTAGATACTTGGACTATCATTTGAGGTGG
AGTGATCTTGTTCGCCCTGAGCAGAACCTCCTTGACGGGAAAGCTGCAGAGGCAGAAGCT
TCTGCGTTTAGAAATGCAAGTATATGCGATAAAAAAATGTTAAAGAACAACATCGTCTAT
GGGGTTGCATTTGGTAGTCAAAAGCATCTGCCTAACCGTGTAATGAAAAGTATCATTGAG
ACAGAGCAGAATCAAGATGGAACGAATAAGTTCTGGTTTCTTGAATCCCGCATTCCTTTA
TATTTGATTAAGGAGTATGAAGAAAGTGTAGCTAAAGTGCCTGTGCCATCAGTTCAGGAG
CCTAATCTATTGAACAAGTTACAGAGAAGGCAGTGGAAAGCAATCCGCAGGGACATATTT
TATTATCTCGAGTGTAAGAGAGATAATCTGGACTTGATTACCTGCTCTTTGTGTCAACTG
GAAATATTAGTGCGGAATGCAGTCAAGTGCAGTTCTTGTCAAGGTTATTGTCATGAGGCC
TGTACCATAAGTTCCACAGTTTCTACAAATGAGGAAGTTGAGTTCTTGATCACCTGCAAG
CAGTGCTACCATATGAAAGCTCTTGCTGAAATGCAAAAGTTTAAGGAGTTTCCAACTAAT
CCTTTGCCCTTGCAAAAAGAATATCATACTCCACCGACAGTCACAACTGCTGGAAGGCCT
AAATACCATAACCAATCAGTAACCTCTATCAAGGTTCAGGAGCCTCGTACTGAGATTAAA
CAAGCTACTACAGACTCAGGTTTGGCAACAAAAAAACGCCGCCCAATTTGTTCTTGGGGT
GTTATATGGAAGAAGAAGACTCCGGAAACCGGCACCGATTTCAGGATTAATAACATACTC
CTTGGGGGTCGTTCGAATGTGCATGGGTTGAAACCTGTTTGCCACTTGTGCCATATGCCA
TATATGTCTGATCTGACATATATATGCTGTGAATCTTGCAAAAATTGGTACCATGCTGAA
GCTGTTGAACTTGAGGAGTCAAAGATCTGTGATGTGGCAGGCTTCAAGTGTTGTAAGTGT
CGCAGGATAAAATCACCTTTTTGTCCTTATACTGATCTCAAAGATAAGACCTTGCAAGAG
AGCAAGAAGATTCGCATTAGGCGTTCAAAGCAAGAAAGTATTGGAGAGGACTCGGATTCT
GCATCCTATTTGGATTCTGAGGTGTTTGAACCTACTACTCCAGTGTTTCCCATGGAGGAA
GTCTCCATCCAGGATGATGATCCTCTTCTTTTTGCTCTCTCAAGAGTGGAGCTAATTACA
GAACACAATTCAGAAGTTGATGCTGAATGGGATACTGCTGGGCCAGGGCCACGAAAATTA
CCTGTGAGAAGGCAGGTTAAGCGTGAAGAGGACTTGGATATATATTGTCAAAGTAACAAT
TCTCATGCTGAAAGAACTATGCATGAAGAAACAAATTATGTGTCAGAACCGATGGAGGTT
GCGGCATTCCCTCATGTGGAATGGGATACTTCCATGAATGGCGTTAATGGTGAGATGATG
GGAGAGTATGAAGATCTGAACTACGATTTTATGGAACCTCAAACTGTCTTTACTATCAAT
GAGTTGCTGGCACCTGATGACCGCGACCTTTTTGATGGAGCTGAAACATTTGCGGATATA
CCAGGAAATATGGACAATCCATATACAACTTCGCAGCATGTAGGCGCCGAGCAATATAAT
GTTGACACTTTCACAGACGAACCAAAGTCTGCATTTACTGAAACATCTGCTGTCAATATG
ATGCAATGTCAGATATGTTTACATCCTGAACCAGCTCCTGATCGTTCTTGCAGTAACTGT
GGGCTATTAATACATAACCATTGTTCCCCTTGGTTTGAGTCATCATCTCAGAATGACAGC
TGGAAGTGTGGACAGTGTCGGGAATGGAGGTAGCCATGTCATTAAGGTTCTGTGCGAGAA
GTTGCAGGAAATCACCATAGACTCAATGATGGTGGTCAATTCTTTGTCTTGTCAGAGGTG
GCATCAGATATGGAGATTTCAGTTGATAGTTTGGCGGTTGCCTCTCCTGCCAGTGCCAAG
TACTCATTTCTAACCTCATCAATTTTCAAAGGTTTGGGAAGCTGAATTATGACTTCCCAA
TCATATATTTTGTTACATGCACACCTCCGAAATGTTTTGGATGAGATTTGGGGTTTCTCC
TGAAATTATATTGGGTCATTTTTTGCCTAATCATCGAAAATTGGGGTGCCATTGTTTCAC
AGCCTTCGTATGTGGTAACTACGAAATGTCCAAATGATAAGCAGGTTTTTTTGTGGTGCT
TATCTGACTGATTGAATTGATTGTGTATAATTGAAATGTCACTTTCACAGCTTCTTATGA
GTTCATTCAAAATCATAGTGGATGATTGAATTCTCAG
>Isoform0000250
GGGGTACGGCGAAGACCAATAGAAACGAGTCTCCCACTCTCATCGTCTTCACTGAGTCGT
CAAAACCTAATGTTGGATCTCTGAAGGATCTGATCTCAAATGGGGACGCGTTTAGCCTAT
GCGTTTATCATTTTGATTTGTTTGATCGGTTCGGTTTCAGCTCAGAATCGGAGGCCCAAG
AATGTGCAGGTCGCGGTTCGGGCCAAGTGGTCCGCTACTCCGTTGCTCCTAGAAGCTGGT
GAATTGCTATCTAGAGAACATAAAGATAATTTTTGGGAATTCATTGACATCTGGCATCAT
AGTGATAAAGATGATCTTGATTCTTACAATGCTAAGGGTTGCCTAAAAACAATTTTGAAA
CATGGGCGCTCTATTTTGAGTGAACCATTGGCATCTTTGTTTGAATTCTCTCTTACATTG
AGATCTGCATCCCCAAGATTGGTGCTTTACCGGCAATTAGCTGAAGAGTCTCTTTCATCT
TTCCCACTGGTTGATGAAACTAATTCGAGAAGTGCCAGCGGAAATTCAGAAACAAATGAA
CATGTTGAAATTAGAAAGTCAGATCATTTGGATGTTGGTCTAAACCCAAAAAGTCCTAAT
GGAAAATGTTGTTGGGTGGATACTGGAGGTGCTCTGTTCTTTGATGCTGCTGAATTAAAA
AGTTGGCTTCACAGTCCTAAAGACTGTTCTAGGGATTCATTTCAGCAGCCTGAACTCTTC
GAATTTGACCACATCCATTTTGATTCAACTGTTGGAAGCCCAGTTGCTGTTCTTTATGGA
GCTCTTGGAACTGGTTGCTTTAGGGAGTTTCATGTCACCCTGGTTGAAGCTGCAAAAGAG
GGTCATGTTAAGTATGTGGTTAGACCAGTATTACCTTCTGGGTGTGAAACAGAAATTGAC
CGTTGTGGTGCTGTTGGTGCAAAAGATTCGTTAAACTTGGGTGGTTATGGTGTTGAACTT
GCTTTGAAGAACATGGAATATAAGGCCATGGATGACAGTACAATAAAGAAAGGTGTCACG
TTAGAAGATCCTCGGACTGAAGATCTCAGCCAAGAAGTCAGAGGGTTTATATTCTCTAAA
TTTCTGGAGCGTAGACCGGAACTCACATCAGAGATAATGGCTTTTAGGGATTATCTTTTG
TCATCAATAATATCCGATACGCTTGATGTTTGGGAACTAAAAGATTTGGGACACCAAACT
GCACAGAGGATAGTGCAAGCCACCGATCCTCTGCAGGCAATGCAGGAAATTAATCAAAAC
TTTCCCACTGTTGTCTCTTCCTTATCTCGCATGAAGCTTAATGATTCAGTTAAAGATGAA
ATTACTGCAAACCAGAGAATGATTCCACCTGGAAAGTCCTTGATGGCTATGAATGGTGCT
TTAATCAATATCGAAGATGTCGACCTTTATCTGTTGGTTGACTTGGTTCATCAGGATTTA
TTATTGGCGGACCACTTTTCAAAGCTGAAGATACCTCATAGCACTGCACGGAAACTCCTG
TCAACTCTGCCTCCTCCCGAATCTAATATGTTTCGTGTAGATTTTCGCTCGAATCATGTT
CATTATCTAAATAACTTGGAAGAAGATGCTATGTATAAGCGATGGAGGAGCAATCTTAAT
GAGATTTTGATGCCAGTGTTCCCTGGACAGCTACGTTATATACGGAAAAACCTTTTCCAT
GCTGTTTCTGTTATTGATCCATCAACTGTTTGTGGTCTTCAGTCCATTGATATGCTTATT
TCTTTGTATGAGAACAACTTCCCCATGAGATTTGGGGTTGTACTGTATTCTTCAAAGTTG
ATCAAGCACATTGAAACTAGCAGTGATGATAGTCAAATTGAGGAGGATATATCCACATCG
ATAATACGCCTCTTTATTTATATCAAGGAAAATCATGGAATACAAACAGCTTTCCATTTC
TTGAGCAATATAAAAAAGTTGCGGGGTGAGTCTGATGGTTCGGCTGATGATCTTGAAATG
CACCATGTAGAAGGAGCCTTTGTAGAAACAGTATTACCAAAGGTGAAATCTCCGCCTCAA
GGCATACTGCTGAAGCTGGAGAGAGAGCAAACTTACAAGGAACGTGCACATGAAAGCACT
ATTTTTGTCTTTAAGCTGGGATTGGCTAAGTTGCAGTGCTGCTTGCTGATGAATGGTCTT
ATGTTGGATTCTAATGAGGAGGCTCTTATAAATTCCATGAACGATGAGATGCCAAGAATA
CAGGAGCAAGTGTACTATGGCCATATAAATTCTCAAACAGATGTTCTTAACAAGTTTCTG
TCAGAAAGTGGTACCACTCGCTATAATCCACAGATTATTGCTGGTGGAAAACCAAGGTTC
ACTTCTCTGTGCACATCTGTTCTTGGAGGGGAAGGTGTCTTCAATGATATTAGTTATTTG
CATTCCCCTGAAACTGTGGATGATTTGAAACCTCTGACTCATCTTCTAGTGGTTGATGTT
TCATCAAAGAAAGGGATGAAGCTAATTCATGAGGCCTTGCAGTATCTGATTGAAGGGTCT
GATAGGGCTCGAGTAGGAGTGCTTTTCAGTGTCAATCAGGGTGCTGATCTTTCAACTCTC
CTTTTTGTTGAAGTATTTCAAATCACTGCATCATTGCACAGCCACAAGAAAGATGTGTTA
CATTTCTTGGATCAGGTGTGTTCCTTCTTTGAACAAAATCACATGCTTGCACCATCTGAA
GGTGCAGAGATCACTCAAGCGTTCATAGATAAAGTTTCTGAATTGGCCGAGAAAAATGGG
TTATCATCAAAGGCCTATAAATCAGCTCTTTCAGACTTTTCTGCTGAAGAATTGAGAAAA
AGGTTGAATAAGGTGGCACAGTTTTTATATAGGCAACTTGGCCTTGATTCTGGTGTTAAT
GGAGTCATTACTAATGGACGGGTAATGGTTGTAAATGAGGAGAGCTCATTGTTGAGCCAT
GATTTAAGTCTTCTTGAGTCTGTGGAGTTCACGCAGAGAATAAAGCATATTGTTGAAATA
ATAGAGGAAGTAAAGTGGCAGGATGTGGATCCGGATACCCTGACAAGCAAATTCATTAGT
GATACTATCATGTTTGTTTCTTCTTCAATGGCTATGCGGGATCGAAGCTCTGAAGGTGCA
CGCTTTGAGGTTCTGAATGCAGACTATAGTGCCATCGTTCTGAACAATGAAAATTCTAGT
ATACATATAGATGCTGTTATTGATCCTTTAAGTCCATCTGGCCAGAAGCTATCATCAATT
CTTCGGGTTCTATGGAAATATGTTCAGCCTAGCATGAGAATTGTCCTAAATCCGTTGAGT
TCTCTTGTTGATCTTCCCCTGAAAAATTACTACAGATATGTAGTACCGACAGTGGATGAC
TTCAGCACCACTGACTACACAGTAAATGGGCCAAAGGCCTTTTTTGCAAACATGCCACTT
TCCAAAACCCTCACTATGAATCTTGATGTTCCTGATCCATGGCTTGTGGAGCCTGTTATT
GCAGTGCATGACTTGGATAATATTTTGCTTGAGAATCTTGGTGAGACACGAACATTACAA
GCTGTTTTTGAACTTGAAGCTCTTGTTTTAACGGGTCATTGTTCTGAGAAAGATCATGAT
CCCCCCAGAGGCCTCCAGTTAATTATCGGTACCAAGAGTGCACCCCATTTGGTTGATACT
CTTGTGATGGCCAATCTGGGATATTGGCAAATGAAAGTCTCTCCTGGTGTTTGGTACTTA
CAACTTGCTCCCGGAAGAAGTTCTGAGCTTTATGTCCTAAAAGATGAAGGTGATGGAAGT
CAAAGCAAAACATTGTCGAAACGTATCACCATTAATGATTTGCGGGGTACAGTAGTCCAC
CTGGAAGTAGTAAAGAAAAAGGGGAAGGAGCATGAGAAATTGCTGCTTTCCGATGTTAAT
GAAAAGACACAGGATGCTACAGAGGGAAATAGCTGGAACTCCAACTTCATAAAATGGGCT
TCTGGTCTTATTGGTGGCAGTGAGCAGTCAAAACAGAGTGAAAATACTTCATGGGAGAAA
GGAAAAGGTGGGCGCCATGGAAAAACAATAAATATTTTTTTCTATTGCTTCTGGACACCT
ATATGAACGTTTTCTGAAAATCATGATTTTAAGTGTCTTGAAGAACACCCGCCGTCCTGT
TAAGTTCTGGTTCATAAAGAACTATCTCTCTCCCCAGTTCAAGGATGTGATTCCACGTAT
GGCTGATGAATATGGCTTTGAGTATCAGCTAATCACCTACAAGTGGCCTACATGGTTGCA
CAAGCAAAAAGAAAAGCAACGAATTATTTGGGCCTATAAAATTTTGTTCCTTGATGTTAT
ATTCCCCCTTTCTTTGGAAAAGGTCATCTTCGTTGATGCAGATCAGATCATCAGGGCAGA
CATGGGAGAACTCTATGATATGGATATAAAAGGAAGACCACTGGCATATACTCCCTTCTG
TGACAACAACAAGGATATGGATGGATATCGGTTCTGGAGACAAGGTTTCTGGAAAGAACA
TTTACGGGGAAGGTCTTATCATATTAGTGCTTTGTATGTCGTTGATTTGAAGAAATTTCG
AGAGACTGCAGCAGGAGATAATCTGAGAGTTTTCTATGAGACTCTTAGTAAGGACCCAAA
CAGTCTATCAAATTTGGACCAGGATCTGCCAAATTATGCTCAACATACAGTGCCCATATT
TTCATTACCCCAGGAATGGCTTTGGTGTGAATCGTGGTGTGGTAACGCCACTAAATCCAA
AGCAAAAACCATAGATCTTTGCAACAACCCAATGACAAAGGAACCCAAGCTCCAGGGTGC
TAGAAGAATAGTTTCTGAGTGGCCAGATCTTGATTTGGAGGCTAGGCAGTTCACTGCGAA
AATCTTAGGTGATGAAGTTGCAATTCAAGAACCACCGCCAGATCCTAATCAACCAGGGTC
CGTGATGGACAGCCCACCAGAAGACCTGGAATCTAAGGCAGAGTTGTGAATAGCAAATAG
CTATAGTGTGCGTCAATTGAAGTAGAGCAATTATTGAAAAGACCTAGGGTAGCAGCGTAC
ACTATAACATGATTTGACCTCACAAGGGCTGTAGGTCGACTGCCCTTATACACAGTGATC
CTGTAATCTAAACAACAAATTTTGGCTCGGCTTTGTTGCCAGCAAGAGCATGACTACCAA
CCAGGTCGAAGTATGGTTCAAATTCAAGTTGTATTCTTCCTGGGCGCTTCATTGCATCCT
CCTGGCTACTAGACTAGTTCATGCTTTTTAGGCCTAAGATGAACGTAGAACAGAACTTTG
GAGTAAATTGATCTTATATGCTCATTTATACCTACAGTACAGCAAATTTTGTAAACTTAT
ATTTTGGAGGCTAAAAAGAGGGATGGACTTTTTTTCATGACTGCAGTAATTAGACCATCT
CCGTGCATATCTTCTGATCAAATATACGGCTCTCTCTCACTGAGCTAGGTTGCTCAAAAA
AGTAAGTAGTCAACTAAAGGGAAACCCTCTTTCACCAGCTTCAAATTGTAACTGGTTCTA
AATTTGTGCACTATTGTCTCCACTGCTGTGCGTTATTGTAACAAAGTTCAAAATAGTAAA
GCACATCAAGCTGTAAAATGATACATGTTTAATGCATGTGATGTATCAACTTTGTCTTCA
AGTTGTAAAAATAATATTAATTTTTAATGAGTCCTTAAAGTTAT
>Isoform0000263
ATACGCAAAGGCCACAGAGACAAAAAACCATCACACACAGTCCTCCCTCCCTGTTAGAAA
TTTCCGATTACGCAAAATCGTCAATTCTCAAATGCACCACCGACGCGGCGGCGGATAATC
CTCCTCCGGATCCGTCAATGTCGGCCTCTCAAACCCTAGGCGGGGTTTCACGCGCCGGCC
GCATCCTCGGCCCTTCCCTCGACAAAATCATCAAGAACGCGGCGTGGAGGAAGCACTCGC
ATTTAGTCTCCGCCTCCAAATCCGCCCTCGACAAACTCGACTCCCTCTCCGACTCCCCTC
TCAACGACCCCAACTCCCCCGTCGTCGGCTTCCTCTTCCCAGACGCCGAGTCCGTCCTCG
CCCCTCTCCTCCTCGCCGTCGACTCCGCCCACCCCAAGGTCGTCGAGCCCGCCCTCGACT
GCGCCTTCAAGCTCTTCTCCCTCGGCCTCTTCCGCGGCGAGATCCACTCCGCCGCCCCCA
AATTCGTCCTCTTCCGCCTCATCGACTCCGTCTGCAAGACCGGTGGCCTCGGCGACGACG
CCATCGAGCTCTCCGTGCTCAGAGTCCTCCTCGCCGCCGTCAGATCGCCGCTCGTCGCGA
TCCGAGGGGACTTTCTGGTGAGCATTGTGAGGAGCTGTTACAATGTGTACCTTGGTGGAT
TGAACGGCACCAATCAGATCTGTGCTAAGTCGGTTTTGGCTCAGATTATGGTGATTGTCT
TCACCAGAGTCGAGGCCGATGCTATGCACGTCAGCATTCCCAGGGTTTCGGTGAACGAGC
TGCTGGAATTCACTGATAAGAATTTGAACGAAGGGAGCTCCATTTTGTTCTGCCAGAACT
TCGTCAATGAGGTTATGGAAGCTAGTTATGGAGGTCCTGATAGTGTCAATATGGCGGCTC
CGTCCCCTAGGAGATTGCAGAATGGAAATGCCGGTGAGTCGGGGGATGGAGAGTCCAATG
ATGGAGCTGAATCGGGCGAGGGAGGCGGTAGTAGTAAGATTCGGGATGACGGATTTTTGT
TGTTTAAGAATTTGTGTAAGTTGTCGATGAAGTTCTCGTCGCAGGAGCATTCGGATGATC
AGATACTATTGAGGGGTAAGATATTGTCCTTGGAGCTTCTAAAGGTGGTCATGGACAATG
GGGGTCCTATTTGGCGCACCAATGACAGGTTTCTCAATGGCATCAAGCAGTTCCTATGCT
TATCATTGCTCAAAAACAGTGCGTTGTCAGTTATGTCTATATTCCAGCTGCAGTGTTCTA
TTTTCACGAGCTTGTTATCAAAATTTAGATCAGGGTTGAAAGCAGAAATCGGTATATTTT
TCCCCATGCTCGTCTTACGCGTGCTTGAGAATGTTCTCCAGCCTAGTTTCTTGCAGAAAA
TGACAGTCCTCAATCTTTTAGAGAAGATCTCTCATGATTCACAGATTATCATTGACATTT
TTGTCAACTATGACTGTGATGTGGATTCTCCAAACATTTTCGAAAGGATTGTCAACGGCC
TTCTGAAAACTGCTCTAGGTCCGCCTTCTGGTTCGACAACAACATTATCTCCAGTCCAGG
ATATTACTTTTCAGCATGAATCAGTGAAGTGCTTGGTTAACATCATTAAGTCAATGGGAG
CTTGGATGGACCGACAGAGACTGGGAGACTCCTATCTTCCAAAGACCAATGAGAGTGACA
CTCCATCAGAGAAAACAGATAATCAATTGACCCTAAACGGTGAAGAAGGAATTATTTCAG
AAAATGAAGTACAACCAGAAGGAAATTCAGATGCTGTAACACTCGAGCAACGCCGAGCTT
TTAAACTTGAACTGCAGAAAGGTATCTCACTGTTCAATAGGAAACCTTCCAAGGGCATTG
AGTTTCTGATAAGTACCAAAAAAATTGGGGGTTCTCCAGCAGATGTGGCGTCTTTTCTGA
GAAACAACACTACGGGCCTAAATGAAACCATGATCGGTGACTATTTGGGTGAAAGAGAAG
AATTTCCTCTGAAAGTTATGCATGCTTATGTAGATTCCTTTAATTTTAAAGGGATGGATT
TTGGTGAAGCAATTAGGTTTTTCCTGCGGGGATTCAAGTTGCCCGGAGAAGCACAAAAAA
TTGACCGGATCATGGAGAAGTTCGCTGAACGCTATTGTAAATGCAGTCCAAATTCATTTA
CTAGTGCAGATACTGCTTATGTCCTTGCATACTCTGTGATAATGCTCAACACGGATGCCC
ATAATAGCATGGTTAAAGATAAGATGACCAAGGCTGATTTTATACGCAACAACAGAGGAA
TAGATGATGGCAAAGATCTACCTGAGGAATATCTTGGTGCTCTATATGATCAGATTGTTA
AAAATGAAATTAAGATGAAGGCTGACTCTTCTGTACCACAGAGCAAGCAAGAAAACAGCT
TTAACAAATTACTGGGCCTGGATGGTATCCTGAATCTAGTAACCGGGAAGCAGACTGAAG
AAAAAGCGTTGGGTGCAAACGGGCTTCTTATAAAGGACATCCAAGAGCAATTTAAGGCGA
AGTCAGGGAAATCAGAGTCTGTTTATCATTCTGTGACAGATGTGGCGATATTGAGATTTA
TGGTGGAGGTCTGCTGGGGTCCTATGCTGGCCGCATTCAGTGTGACTCTTGACCAAAGTG
ATGACAGGCTTGCTACTTCTCAATGCTTACATGGTTTTCGATATGCCATTCATGTTACTG
CTCTGATGGGAATGCAGACCCAGAGAGATGCATTTGTCACATCAATGGCAAAGTTTACTT
ATCTACATAATGCTGCAGATATGAGGCAAAAAAATGTGGACGCTGTGAAGGCAATAATAA
CAATTGCCATTGAAGATGGTAATCATCTTCAGGAAGCATGGGAACACATATTAACATGCC
TTTCGCGAATTGAGCATCTGCAATTGTTGGGTGAGGGCGCACCTACTGATGCAACCTTTT
TCAGTGGATCTAATAATGAATTGGATGACAAATCACCAAGGCCTATTGGTTTTGCTTCTC
TAAAGAAAAAAGGAACCATCCAGAATCCTGCTGTGATGGCTGTTGTTCGTGGGGGTTCAT
ATGATAGCACTAGTATTGGAATCAACACTTCGGGACTGGTATCTCCAGAACAGATTAATA
ACTTCATTTCAAATTTGAATTTGCTGGATCAGATTGGAAACTTTGAGTTGAACCATGTAT
TTGCTCATAGCCAAAGCTTGAACAGTGAAGCCATAGTTGCTTTTGTGAAGTCCTTGTGCA
AAGTTTCCATGTCAGAATTGCAGTCTCCAACAGACCCTCGTGTTTTCAGCCTCACAAAAA
TAGTTGAAATAGCGCATTACAATATGAACCGTATCAGATTAGTGTGGTCTCGAATATGGA
ATGTACTGTCAGATTTTTTTGTATCAGTTGGCTTATCAGAGAATCTTTCAGTTGCAATAT
TTGTGATGGATTCGTTGCGTCAGCTTGCTATGAAATTCTTAGAGCGTGAGGAGCTGGCAA
ATTACAATTTCCAGAATGAATTTTTGAGACCATTTGTGATTGTTATGCAGAAAAGCAGCT
CTACCGAGATTAGGGAATTAATAGTTCGGTGTATTTCACAGATGGTCCTTAGCCGGGTCA
AAAATGTGAAATCTGGCTGGAAAAGTGTTTTTATGGTTTTCACAACTGCTGCCGCTGATG
AGAGGAAAAATATAGTCTTATTGGCTTTTGAGACCATGGAAAAGATAGTCAGAGAATATT
TCCCTTATATTACGGAGACAGAGGCATTGACTTTTACTGATTGCGTTAAATGCCTCCTGA
CCTTCACAAATAGCAGATTCAATAGTGATGTTAGCCTCAATGCTATTGCATTTCTGCGTT
TCTGTGCTGTCAAACTTGCCGAAGGAGGCCTTGTTTACAATAAGAACAGTGAAGTTGATG
GTTCTTCAATTCCTAACGCAAATGAAGGTGCTCTAACTGTTGAAGATTTCAATGATAAAG
ATGATCATACATCTTTTTGGGTTCCATTGCTAACAGGTTTGTCAAAACTAACAAATGATC
CTCGATCAACTATCAGGAAGGGATCCTTGGAAGTTCTTTTCAACATTTTAAAGGACCATG
GTCATCTTTTCTCAAACCTGTTTTGGACTGCGGTTTTCAATTCTGTTATTTTCCCCATTT
TTAAAGGTGCCAGCGATAAGAAAGACACCGACATGAACAATGGCCAGTCCTCGTCAGTTT
CAATGTCCCCACGTCTTGAGGGAAGTACATGGGATTCTGAAACTTCGGCTGTTGCGACGG
ATTGTCTCATAGATTTGTTTGTCAGTTTCTTTGATGTTGTTAGGTCTCAACTACCAAGTG
TGATATCCATTCTGACAGGACTAATCAGAAGTCCTGTTCAGGGTCCTGCTACCGCAGGAG
TTGGTGCATTAGTGCGTTTGTCCAGTGAGGTGGGTAGCAGGTTTTCAGAAGATGAATGGA
ATGCAATTTTTCTCGGTTTAAAGGAGGCTGCCACATCTGCTGTGCCTGGATTTTTGAAGG
TCTTGAGAACCATGGACAATATCAATGTTCCTGGTCTTTCTGATTCTTATAGTGATATCG
ATATGTCGTCTGATCAGGGGTACTCAAATGAGGATCTTGAGGATGATAATTTGCAAACAG
CTTCATACGTGGTGTTAAGAGTGAAGAGTCATGTTGCTATGCAGCTACTCATCTTACAGG
TTGCTGCTGATTTGTACAAAATACACCTAGAAACCTTCTCAGCTGCTAACATGACAGTTC
TTCTTGAAGTATTTTCTCTTGTGGCATCACATGCTCATGAACTGAACCCTGAGACAATTC
TACAGAAGAAGCTGGAAAAAGTGTGTTCCATCCTAGAACTCACTGCACCACCTATTGTTC
ATTTTGAGAATGAATCTTACAAAAACTTTCTCAACTTCCTCCAAAACTCACTTGTGGATA
ATCCGTCTCTTTCCAAGAAAATGAACATAGAAGCGAAACTCGTGGCGGTGTGTGAAGACA
TATTGCAGATATACCTAAAATGTACTGAGCTTCAATCTTCTGAACAGAAGCCAGTTTTGC
ACTGGATTCTTCCTTTGGGTACAGCAAAGAAGGAAGAATTGGCTACCAGGACTTTCTTAG
CCGTCTCGGCACTGCAGGCATTGAATGGTTTGGAAAAGGCCTCATTTAGGAGGCACGTTT
CTCAGTTATTTCCTTTGTTGGTAGATCTTGTGAAGAGTGAGCACACTTCTGGAGAAGTTC
AACATGTTCTAAGCAACATATTCCAGTCATGTATAGGCCCAATAATAAGGGAATGACTTT
ATATGACCAATTTTATTAGTGATATACTTCACATACCATTACAGAGTCGCAGTCTTCTTT
TCCAATTGGCTGGAGTATATAGCCAAATCATCCATTTATATTTTGAATTTTGTAGTATAT
ACCAAGGCTGGGTTTTCCACATCTTCTCCTTTTCACCTGCCTATTGAAGAATGTGTGATC
TATATATCTATATACTCAGAGTACCTGTAGTTGGTTTTGTGCGGACAGTTATGAAATTAA
ATATCAGCATTTGATTATGG
>Isoform0000273
GGGACTTTCTCACAGAGACAGAACAGCTCTGCAGAACTAGGATACAGAAAGCAAGATAAA
AGGACTGATGGAGCATGCACTTTAAGTGAAGTTTTCCTGTGAAGAAAGCAAACAAAGATG
GGGTTTGAAGCCCTGGATTGGTATTGTCGCCCGGTGGCCAATGGGGTCTGGGCAAGAGCT
GTGCTGAATGCCTTTGGTGCGTATACTCCGTGTGCAGTTGAGTCTCTAGTTGTCACCTTT
TCTCAGTTGGTTCTTCTGGGTCTGTGCATATATCGAATATGGAGGATCAAGAAGGACTTC
AAAGCCCAAAGATACTGTTTGAAGTCCAAACTGTACAACTATATGCTGGCCTTGTTGTCT
GGTTACTGTACTGCCGAGCCTCTCTTTAGATTGATCATGGGAATTTCAGTGCTGAATTTA
GATGGTCAGATCGGCCTTGCGCCATTTGAGGTGGTTTCTCTGATCTTACAGTCTCTTTCT
TGGTGCTTTATGCTGATCATGATTGGTGTGGAAACCAAGATCTATATCTGTGAGTTTCGA
TGGTTTGTAAGATTTGGAGTAATATATAATATAGTAGGAGATGCTGTGCTGTTCAATCTC
ATTCTTACAGTGAAGGACTTCTACAACAGATCTGTGTTATACTTGTACATCAGTGAAATT
GTTGCTCAGGTTTTGTTTGGAATTCTTTTGGCTGTGTATGTTCCAAATTTGGTTCCATAT
CCTGGTTATACTCCAATCCAAACTGAATCAATTGATGATGCTGCATACGAAGAGCTTCCT
GGAGGAGAGCATATATGTCCTGAGAGGCAGGCCAACATATTCTCAAGAGTAATATTTTCA
TGGATGAATCCCCTTATGAAGCTAGGCTATAAGAGACCCCTCACGGAGAAAGATATTTGG
AAATTGGATACTTGGGAGCGAACTGAAACACTGAACAATAAGTTTCAAAAATGTTGGGCT
GAGGAATTACGAAAGCCTAAACCATGGCTTTTAAGAGCGTTGAACTCTAGCCTTGGGGGA
AGGTTTTGGTGGGGAGGCTTTTGGAAGATTGGCAATGATCTTTCCCAGTTTACAGGGCCA
CTCATTTTGAATCAGCTCTTACAGTCTATGCAACGAGGGGATCCAGCACAGATTGGTTAC
ATCTATGCCTTCTCAATATTTCTTGGAGTGACCGCTGGTGTGTTATGTGAAGCTCAGTAT
TTTCAAAATGTTATGCGTGTTGGTTACCGGCTACGGTCAACACTGGTTGCTGCTGTGTTT
CGGAAATCTTTAAGGCTTACTCATGAAGCTCGAAAGAAGTTTCCGTCAGGAAAGATTACC
AACCTGATGACAACTGATGCTGAAGCACTTCAGCAAGTAACGCAGTCTCTTCACACTTTG
TGGTCAGCGCCATTTCGTATCACAATCTGCATGGTTCTCCTTTACCAGGAATTGGGTGTT
GCTTCACTACTTGGTGCACTCATGTTAGTTCTTATGTTCCCACTACAGACATTTGTTATT
AGCAAAATGCAGAAATTGTCTAAGGAGGGGTTGCAACGTACAGACAAGAGAATTGGCCTA
ATGAACGAAATTTTGGCTGCAATGGACACTGTGAAATGTTATGCATGGGAGAGTAGTTTT
CAATCCAAGGTACAAAGTGTCCGAACTGAAGAATTGTACTGGTTTCGGAAAGCATCACTA
CTGGGAGCGTGTAATGGATTTATACTAAATAGCATCCCAGTTGTGGTCACTGTGATTTCC
TTTGGATTGTACACTTTGCTTGGGGGAAATCTCACACCTGCAAGGGCATTCACATCACTG
TCTCTATTTGCTGTGCTTCGATTTCCTCTGTTCATGCTTCCTAATATAATAACTCAGGCA
GTTAATGCTAATGTATCCTTAAAGCGCCTGGAGGAGTTACTTTTAGCAGAAGAGCGAGTT
CTTCTGCCAAATCCTCCTCTTGATCCAGTACTGCCAGCCATCTCAATTAAGAATGGATTC
TTTTCTTGGGATTCAAAGGCAGAGAAGCCCACGCTGTCAAATATTAATTTGGATATTCCT
GTTGGGAGCTTGGTCGCAGTTGTTGGAAGTACTGGTGAAGGGAAGACGTCACTTATATCT
GCTATGCTAGGGGAGCTTCCTTCTGTAGCAGACACAAGTGTTATAATGAGAGGAATGGTT
GCTTATGTTCCACAAGTTTCATGGATTTTCAATGCAACCGTACGTGACAACATTTTATTT
GGATCGTTCTTTGAGTCTTCAAGATATCAGAAGGCAATTGATGTGACTGCATTGCGGCAT
GACCTTGACTTATTGCCTGGTGGTGACCTGACTGAGATTGGTGAAAGAGGAGTGAATATT
AGTGGTGGACAGAAGCAAAGAGTCTCTATGGCTAGGGCTGTCTACTCCAATTCTGATGTA
TACGTTTTTGATGATCCCTTAAGTGCCCTTGATGCTCATGTGGCTCGACAGGTTTTTGAT
AAATGCATCAAGGGAGAGTTAAGAGGGAAAACCAGAGTCCTTGTTACCAATCAGCTACAT
TTTCTTTCCCAAGTTGATAGAATCATTTTGGTTCATGATGGAATGGTGAAAGAGGAGGGA
ACATTTGAGGAGCTTTCCAACAATGGTGTGCTGTTCCAAAGGCTAATGGAAAATGCGGGA
AAGATGGAAGAATATGCAGAAGAGAAAGAAGATGATGAAATTGTTGATCAGAATGGCGAA
ACGATTGATCATAGTGCCTCTTCGAAACCTATTGCCAATGGGGTAGTCCATGATATGTCA
AAAACTGCAAGCCATGCAAATAAACAAAAAGAAGGAAAATCTGTTCTCATTAAACAAGAA
GAACGGGAAACAGGAGTAGTCAGCGTGAAGGTCTTGGCGAGGTATAAGAATGCATTAGGA
GGCTTGTGGGTGGTTCTCATACTCTTTACATGCTATATTTCAACTGAGGTTCTACGAGTT
TCAAGTAGCACGTGGTTGAGTCATTGGACTAATCAAGGCATGTCAGGGACATATGACCCT
GGTTTCTACAATCTGATATATGCTCTTCTATCTTTTGGTCAGGTTATGGTGACACTGGCA
AACTCTTATTGGTTGATTATTTCTAGTCTTTATGCTGCCAGGAGGTTGCATGATGCCATG
CTTGGGTCCATATTAAGAGCTCCTATGGTCTTTTTCCAGACCAATCCCCTTGGCAGGATA
ATCAATAGATTTGCAAAGGATCTTGGAGATATTGATCGGAATGTCGCTCCATTTGTTAAC
ATGTTTCTTGGTCAAGTGTCTCAGCTTTTTTCTACTTTCGTATTAATAGGGATCGTGAGC
ACTATGTCCTTGTGGGCCATTCTGCCTCTTCTGGTCTTGTTTTATGCAGCCTATTTGTAT
TATCAGAGCATGGCCCGAGAGGTGAAGCGCTTGGACTCCATCAGCAGATCCCCTGTTTAT
GCTCAATTTGGAGAAGCATTGAACGGTATATCCTCAATTCGTGCATATAAGGCTTATGAT
CGGATGGCAGACATTAATGGAAAGTCTGTAGACAACAATATCAGATTCACGCTGGTGAAT
ATAAGTGCAAATCGGTGGCTTGCAATCCGTTTGGAAACATTGGGAGGTCTCATGATATGG
TTTACAGCTACCTTTGCGGTTATGCAGAATGGACGGGCTGAGAATCAACAGGAGTTTGCA
GCCACTATGGGTTTACTTCTTAGTTATGCTCTTAATATTACAAGTCTAATGACTGGTGTA
TTGAGACTTGCAAGTCTGGCCGAGAATAGCTTAAATGCTGTTGAGCGGGTTGGTACATAT
ATAGAGTTGCCTTCTGAAGCTCCTGCTGTAATTGAGAGCAACCGCCCCCCACCAGGATGG
CCTTCATGTGGATCTATTAAGTTTGAAGATGTTGCTCTGCGTTATAGACCTGAACTTCCT
CCAGTTTTGCATGACTTGTCTTTCACAATTTCTCCTAGCGACAAGATCGGAATAGTTGGA
AGGACTGGGGCAGGGAAGTCCAGCATGCTAAATGCGTTATTTCGAATTGTTGAATTAGAG
AGAGGGAGAATTTTGATTGATGGTTGTGATATCGGTAAGTTTGGACTCGAAGATCTACGG
AAAGTTCTTGGTATTATTCCACAGGCACCCGTTCTATTTTCAGGAACCGTGAGATTCAAT
CTTGATCCATTTCAAGAACATAATGACGCTGATCTATGGGAAGCTTTAGAGAGGGCACAT
TTGAAGGATGCCATCAGGAGGAATTCCTTGGGTTTAGATGCTGAGGTTTCGGAGTCAGGA
GAGAATTTCAGTGTTGGACAGCGTCAACTATTGAGTCTTGCTCGAGCACTATTGAGAAGA
TCAAAAATACTTGTTCTTGACGAAGCAACTGCAGCTGTCGATGTCAGAACTGATGCTCTT
ATTCAGAAAACTATTCGTGAAGAATTTAAATCCTGTACAATGCTCATTATTGCTCATCGT
CTAAATACCATTATTGACTGTGACCGAATCCTTCTGCTTGATAATGGCCGGGTTCGAGAA
TATGACACTCCAGAGCACCTGCTGTCAAATGAGAGAAGTGCTTTCTCTAAAATGGTCCAA
AGCACAGGCGCAGCAAATGCACAATATTTACGAAGCTTGGCCCTCGGGGAGGGAGGAGAA
AACAGAAGAGAGGAAAACAAACAACTAGATGGACAGAGGAGATGGCTGGCCTCATCTCGC
TGGGCTGCAGCTGCCCAGTTTGCAGTTGCTGTTAGCCTTACTTCATCCCAGAATGACCTT
CAAAGGTTGGAGTTTGAAGACCAGGACAGTATTCTCTTTAAGACGAAGGACGCTGTAATA
ACTCTCCGAGGAGTTTTGGAAGGGAAACATGACAAACTTATTGAAGAGTCGCTTGATCAG
TACCAGATCTCAAGAGATGGGTGGTGGTCATCTCTTTACCGAATGGTTGAAGGTCTTGCT
GTAATGAGTAGACTGTCGAGGAATAGGCTTCACCAGTCAGAAATTGGTTTTGAAGACAGA
TCGATCGACTGGGACCATGCTGACATATAGAAAATGGTGATTGTGGTATAGCTATGAAGT
TTCAAACAGCTTCGGATAACTTACCATCACACCAATCTTCATATGGTGTCTTATTTTTTG
TAATTTAGATTCTACAAATTTTTCTAGTGGCTTTATATGATGAGGGAGATAGACACAAGA
CATTCAAAGGTGTCCTCTTCTGTAAATGTTTAATTGGTGCGACCTTCTGGGAATAAATGG
CTCCCTTGCCAAACTGGTTCACCATATCCTACTTGATGATCTTTAATGATGGAAAACCTA
AGACAAATTGTGTAGACCTACCTGAAGCTATCTTCAAGTATATTCATATTTCTGACAAAA
TTAAAGGTTTGTTTCCACTGCACTTTTTGTGCAGCCTTTGGAAAGTTGAAGCAAAATAAT
GAAAGGCGAGACTTTTAAG
>Isoform0000292
GGGATTTCGCAGCTTTGTTCGAAAACCCAACCCAACTCCTGAGATTTGAGCAACACAGAG
TCTCAAACCCAAAAAAAAGAAACAAGGAATTGAATCTCAAAGCTTGCGAGGAAGCAAGCG
AGCGTTGATGAGAGAAGAAGCAGCGGCGTGAAACAGCAATGGCGTCGCAAAAGGTGGAGC
AGCAGCTCAAGGAGGTGGGATCCAAGCTCGACTCGTCTCCTTCCTCCAAAGACGCTCTCG
TCAAGCTCCTCAAGCAAGCTGCATCATGTCTTTCTGAGTTGGATCAGTCTCCTCCCGCAA
CTACCTTGGAGTCAATGCAGCCTTTTCTTAATGCAATAGTCAAACCAGAATTGTTGAAGC
ATCAAGATAGAGATGTCAAGCTTCTAGTAGCAACATGTATCTGTGAGATAACCCGGATAA
CTGCACCAGAAGCGCCTTATAGTGATGATGTGCTAAAGGATGTTTTTCGACTGATTGTGG
GCACTTTTAGTGGATGGAAAGATACAAGTGGTCCATCATTTGGTAGGAGAGTTGTCATCC
TGGAGACTCTTGCAAAATATAGGTCATGTGTTGTAATGCTGGACCTCGAATGTGATGATC
TGGTGACTGAAATGTTCAGTACGTTTTTTGCTGTTGCCAGAGATGATCACCATGAATCTG
TACTCTCAGCAATGCAGACAATCATGATTGTTCTCTTAGAAGAGAGCGAGGATTTGCAAG
AAGATCTTCTATTTGTCATCTTGTCTGTGTTAGGTCGGAAGAGAAGTGATATCACTGTGG
CTGCTAGGAGACTTGCTATGAATGTTATAGAACAGAGTGCGGGGAAAGCTTGAATCGGGT
ATCAGACAGTTCCTTATTTCATCAATGTCAGGCGACAATAAGTCAACTGATCATCAGATC
GACTATCATGAAGTTATCTATGATGTGTATCGTTCTGCTCCCCAAATTGTGTCAGCAGTT
GTTCCTTACCTAACTGGAGAGCTACTGACTGATCAGCTGGACACTCGTTTAAAAGCAGTT
AACTTGGTGGGAGACTTATTTTCACTGCCGGGCTCTACCATTTCGGAACCATTTCAGCCG
ATCTTTTCAGAGTTTTTGAAGAGGTTGACTGATAGAGTTGTTGAGGTTCGAATGTCGGTC
CTTGAACATGTTAAGAGCTGTATGCTGTCAAATCCTTTCAGAGCTGAAGCTCCCGAAATA
ATCTCTGCTCTGTGTGACCGGCTGTTGGACTATGAAGAGAAAGTTCGGAAGCAAGTTGTT
GCTGTAATTTATGATGTGGCATGTCATGACCTAAATTCTATTCCACTAGAAACAGTAAAA
CTTGTTGCCGAGCGCCTTCGAGATAAATCTGTACTTGTTAAAAAGGTATACCATGGAGAG
GCTAGCTGAGATATACAGGGTTTATTGTGCAAAGTGCTCCGATGGCTCAACCATTTCCAG
TGAGTTTGAGTGGATTCCTGGGAAGATTCTGAGATGTATTTATGATAAAGATTTCAGATC
AGACACAATAGAAAATGTTCTTTGTGAATCTCTATTCCCAACTGAATTCTCTATCAAAGA
TAAAGTAAAACATTGGGTGAGGGTCTTCTCAGTATTTGATAAAGTTGAGGTGAAGGCACT
TGAGAAGATACTGGAGCAGAAGCAAAGGTTACTACAAGAGATGCAGAAGTACATGTCACT
TAGGCAGGTGCATCAGGATGGTGATGCTCCTGAGATCCAAAAAAAGATATTGTTTTGTTT
TCGCATAATGGCACGCTCGTTTGCTGACCCTGCAAAGGCTGAGGAAAATTTTCAGTTTCT
TGATCAATTGAAGGATGCTAACATCTGGAAGATTTTAATGAATCTTGTTGATCCAAACAC
TAGCTTCCATCAAGCCCGAACTTTACGGGATGAATTGCTTAAAATTTTGGGTGAAAAAAC
ACCGACTATATGACTTTCTTAGTACTCTCTCTGTCAAGTGTTCTTATCTACTTTTCAACA
AGGAGCATGTGAAGGAAATTCTTCTGGAGGTTGCCATGCATAGATCTACTGCAGATATAC
AATATAAGCTATCTTGTATGAATATATTAGTGATTCTTGCTCGCTTCAGTCCATTGCTAC
TCAGTGGAACAGAAGAGGAACTGGTAAATTTTCTCAAAGATGACGATGAAGCTATAAAAG
AAGGAGTTTTGAATGTTTTAGCAAAGGCTGGTGGCACCATCCGGGAAAATCTTGCAGCAT
TATCAAGTTCGATAGACCTTATATTAGAGAGGTTGTGTTTGGAGGGCAGTAGAAGACAGG
CAAAATATGCTGTACATGCCTTGGCGGCAATAACAAAGGATGATGGGCTTAAATCACTTT
CTGTTTTGTACAAGAGGCTTGTGGATATGCTGGAGGAGAAGACACATTTGCCTGCTGTAC
TACAATCGCTGGGGTGTATAGCTGAGACTGCAATGCCAGTCTTTGAAACTAGAGAAAGTG
AAATTGAAAAGTTTATAACAGAGAAGATCCTAAAAAGCAATGATAAACCAGGTGATAATA
AGAAGGCATCTTGGGATGACAAAAGTGAGCTTTGTGCCTTAAAGATATACGGAATCAAGA
CATTAGTGAAGAGCTACTTGCCTGTAAAAGATGCTCAGGTTCGCCCCGGCATTGATGGTC
TGTTGGAAATCTTAAGAAACACACTTTCTTGTGGAGAAATATCCAAAGACATAGAATCAA
GTTCAATTGACAAGGCACATTTAAGGCTTGCTTCTGCAAAAGCCGTTCTCCGTCTTTCAA
AGCACTGGAATCATAAGATACCTGTTGATGTCTTCCACTTAACCTTGAAGGTTTCAGAGA
TTAGCTTCCCTCAAGCAAGGAGACTATTCCTTAACAAAGTTCATCAATACATAAAGGACC
GCCTTTTGGATGCAAAATACACTTGTGCTTTCTTTTTCAACATGTTTGGATTGAAGTCAG
CAGAATTTCAAGAGGAGAAACAGAATTTAGCTGACATTATTCAAATGTATCACCAAACGA
AGGCTCGACATCTCTCAATTCAGTCTGATGCTAATTCCTTGACTGCTTATCCGGAGTACA
TCCTCCCATACTTGGTTCATGTGCTTGCTCATCATTGTTGTCCTAATATTGATGACTCCA
AGGATGATGTCAAAGCTTTTGAGCCAATATACAGGCAATTGCACTTATTTCTATCTATGC
TGCTACATAAAGATGAAGATGTCAAGTCGGAATCAACTAGCAACATTGAGAAGGAGGACC
TTTCTGCTATAGTTTCTATCTTTCAAAGTATCAAGTCCTCAGAAGATATATATGATGTAG
TGAAGTCAAAGAATTCACATGCTATTTGTGACCTTGGGCTGTCAATTACCAAACGCTTAG
CCCCAAAGGAAATTGATTTACAGGTGTTGACTACATCAGTTCCCTTGCCTTCTATGCTGT
ATAAACCGTATGAGAAGAAGGAAGGAGATGACTCTGTGGCTAGTGAAGCACAAACGTGGC
TGGCTGATGACAGTGTGCTGGCTCACTTTGAATCTCTTAAATTAGATACTACTGAAACGG
ATATTTCCGTAATTGCTGAGGATGAAGTGCTGATTGATGGCGAAAAGATGGAAAGGAAGT
GCCTTTGGGAAAAATAATAAAGCATTTGAAGTCTCAGAAGAACAAGGCTAAAAAAGAGAA
CAAAAACAAGGTTTCATCTGCTAATCCAGAGAAGGCTGAGAATGATGTTGATATCTTAAA
CATGGTGCGGGAGATCAATTTGGATAACTTGGGAGAATCAAGTAAGTTTTGAATCAAGTA
ATGGTCACGAAAATTTGCCAAGCAGGAAATCAAGAACAGATACAAAACACCAAAAGGGTA
ACAAAAGAAAAACTAGTGATGGAGCATCTGTTGCAGTACCTAAACGAGGAGGTCATCCAC
TGCTCATGGTGCTTTCAAATCACCCAGAAGTACTTCAAAGTCTCCTTTAAGTGCCTCACT
GGATGATTCACTCAATAGAAAATTGGGTGAAAGCACTGAGTCAGCTTTGTTGGTATCATG
CATCCGGAAGAATGCTACCTCCTCATCAAAACGTAAAAGCAGAGGTTCAGATCCTGTTCT
TCATGATGAGGAAAATGAAGTTGGAGCAGACAGTGACCATGATGAGCCTGATGTGCTTGA
GGCTGGCAAAAATGACCCGAATAGCGGGTACCAGTCTCCCACAGGACCTATCAAGAAGCG
GAAAAAAAAGAGCATGTCAGGATCCACAAAGTCCAAATTCAAGGAAGGTGGAAAAGATAT
CGAAGATTTGATCGGTTGCAGAATAAAAGTTTGGTGGCCTATGGATAAAGCATTTTATGA
AGGGACGGTGAAGTCTTATGATACTCTAAAGAGAAAGCATGTGGTACTTTATGCGGATGG
TGATGTAGAAGTGCTTCGGCTAGAAAATGAACGGTGGGAGCTCATTGACAATGGCCGCAA
GCCCACAAAGAAGTCCAATTCTTCAAAGAAATCCCCTTCAAAAGAAGTGTCGCCTGGTCA
AAAAAGTAAAAGTGCGGGTAGTTCTCGTAAGAGCAAGAAATTGATTAAAACAGTCAAGGG
GAAAAGAACACCGAGTAAAATATTGGACGGGAAAAGGGGCAGATCGAAGAGAAAACAGTG
GGGAAGTAGGGAAAGAGAGAGTTCTGATGTGTCGAATATCGAGCCTAATTTGGTCTCTAA
AGTGGATGAAATGAACTCAGGTAGTTCAGGTGGTGCTGAAAGAAAGGATGCGAATGTGTC
AGATGAGGTGGACTCTGATAAGGAAGTGAAGTCGGTTTCCAAAGGAAATCTGCTGGAAGG
GGCAGATTGTCCAAATCCAAATATTGAGGACTCTGATGAAGAGATGCCTGATTCTGAAGG
GAGGCCTGCTAAAGATATGGACAGCATCGGACAAGATGCTCAAAATAATGTTGATGAGAA
GCTTCCTTCAGAAGAGACTGAAACAGAGGAAGTAAATCGAGCCTCCTCAAGAGAGGGTAA
TGAGGAAGACTCGTCAGATTCTGAAGGGAATCAAGAAAAAGATGATGTCCGTGGTGGCCG
TACAAAACAGAAGAAACCCCATCTACCTGTAGAGCCCTCAAGTCCTTCTGTAGCTGGGGA
TCTTGAACTTTCTGACGATGAGCCTCTTGGTAATTTCACACTCCGTGTAGGGAAAAGAGC
TTCAAAGAGAGTACGGTAAGTGGTTCGGTCACTTTTACGAGCTAGTGTATGGGTATGAAG
AGTATAGCGGGATCTGTGCAGTAGACTTGTTTTGGCGTGCGCGGCACAGACAGCAATAGA
AGATGAAAGACATTGAAGAATTGAAGAATGGGAAGGAGGTCTATGTAGAATGTAAAAATA
GCATTAGGCATATCCCACTCGAGGTAGAAGATGTTAGAGCGTGTGTAACAAGGTTGGGGC
GTCCATTTTTCAAGTGATAATGTGTACCAGTAGTGATAGGAGATGATAGTTTTTGACGTA
TGATTGATGGGCCGTAGTGAAATGATCATAAAATGTAGCAAGTTATACGTGGGGAATGAT
CATATGCTCTCTCTGTTTGAATTCTAATGTGCATGAGAACTATACTTTTGTTC
>Isoform0000301
GGGAAAAACACTTGTAGCGGTGGGCGGTAGCAAGCGGAGTTTAGGTCTGCGGTCAGTATT
CCCGCCCAAACTCATCACACTGTAATTCTAGGGTTTTGCCCAAGAAGAAGAACAAGTATG
ACCAAGAAATTAGTTCAACTTGAAGAAGAAATTGAAGGAAATATCGTAGAGACAAACGAC
TACATATTTGATAAGATCGGCGAGGCCGTTCCAATCACGACTGATGATTTCAGCTTCGAT
CCCCAAAGCAGTCCCTCCCGGCCACTCGCCGTATCGGAGAAACACGGCCTCGTCTTCGTC
GCTCATTCTTCCGGGTTTTTCGTTGCGAGGACCAGAGATGTTATGGCTTCCGCCGCCGAG
ATTAAGGAAAAGGGAAGAAGCGCTCCTTCTGCTTCTTCTGTACAGCAACTGAGTGTTGTG
GACGTTACCCTTGCCAATCTTCACATTCTCGCACTCTCTACCGATAATTCTACTCTTGCA
GCTACTGCAGATGCCGATATTCGCTTCTTCTCCGTCGGTTCTTTCCTGGATAAGGATCTA
GAACCATCTTATTCTTGCTCACTCAATGAATCCAGCTCTGTCAAGGATATGCAGTGGACA
AAAAAATCTGAAAATACGTATGTGGTTCTTTCAAACCTTGGAAAGCTACATCATGGAACG
CTTGGTGGCCCTCTGAAGGATATAATGGACAACGTTGATGCAGTTGAATGGAGTCCAAAA
GGAAAATTAATTGCCGTGGCAAGGAAGGATACTCTCAACATTTTATCATCTAACTTCGTT
GAGAAGTCATCTATGCTACTTTCGTTCAAGTCCTGGATCAATGATCCTGATACAAACTGC
ATCGTAAAAGTGGATACTATCAGGTGGGTTCGCTATGATAGCATCATTCTAGGATGCTTT
CAACTGAATGCAGATGGGAATGAAGAAAATTACCTCGTACAAGTAATACAAATCAAAGAT
GGCAAGTTTTCTAATGATTCCTGCAAGCCAGTTGTTATATCTTTCTATGATATGTTTTCA
TGTCTTATTGATGATATTTTGCCGTCTGGAAGCGGACCATACTTATTATTGAGCTATCTG
GAGGAATGTGAACTTGCAATAACTGCTAACAGGAAGAATGCGGATCAGCATGTTGTATAT
CTTAGCTGGTCGCTGGGAGAGGAAAGCAATGAAGCTGTAATTGTTGATATTGTACGAGAT
ACTTTGAAACCAAGAATTGAGCTTCAAGAAAATGGTGATGATAATTTGATTATGGGGCTC
TGTGTCGACAAAGTTTCAGTAAGCCAGAAAGTTAGTGTCAGACTTGGAATGGAACAGAGA
GAACTCTCACCATTCTGCATTCTCATTTGTCTGACACTAGACGGAAAGCTAGTTATGTAC
CATGTTGCCAGTGTTAGTGATGTTACAGTTAAGCCTGCTAGTGTTTCTAGCGTTTCTGAT
GAGGAAGAGGATTCTACTGCATTGGTACCTGTAGCATGCGAACCAGCTAAATTGTCTCCC
GAGCTGCGGAAGGAACAATTTGGAAATCTTGCTGTGGATGCTCCTTCGGGTAATAAGAAC
ATAAAGGAACTTGACAGAAAAGTAGGTCTTGATGTCCTTACAAAAGATGACCAGAAGTCT
CTCATTGTAAACGAGACTTCTATGCTCAAGAAAGAAAGTACCGACAGTAACAAGAAAGTG
GAGACTTTAACTAGTTCTCAGTCGTTCAAAGGTCAACAAGAACTTACTTTCTCGAACCCG
TACTTAAACAAAAATGGCAAACAAGTGCATCTTCCTCCTGTACAGGAAAACAGAGATATA
CAACATGCATCTACTGATTCTTTTTCCCAAGATGGGCATAGTCTTGTGTTCAGGGACTTG
AGCAAGATAGGAACTGAAGAAAATGTTGTATTTGGAACTAGCAGTGTTGAGATGGGGGTA
AAATCTCTAGGAAAAATGGGGTCTGCAGATTTACAAAGGGTTTCATCTCAGTCCTCGTCA
AGTGGAAATATCACAACTTCAACTGGCACTGATGTGAAATCTTCAATTTTGCCTTCAACT
TTTATTGAAGGTAGCAAATCTGGAACATTGACTACATTAAGCTTTTCTGGTATGCCGATT
GAGAATAGGGAAAGGAGACCATCAGCTGCGGCTGGAAAGATTGCATCAGTACCTCCCATT
TCTAGCTTCCAAATGTTATCACAGGATAGTTTTTTGATTGGCAAGTCTTTCAACCACAAG
ATTCATCCATTGAAGGAAATTTACAGTGAACTCTCCCAGTCAAGGCTGAACTCTGAACCG
AGTTTATCCAAAAAATTTGGCAATATGAAAGAGATGACCAAGGAGTTGGATATGTTCCTA
CAATCTATAGAGGAACCAGGTGGTTTCAGGGATGCCTGCATTGTTAATCAGAAAAGTTCT
GTTGAAGAATTGGAGAGAGAGGTTGGGATTCTGTCTGAGAGATGCCGAATGTGGAAGAGC
ACTATGGATGAACGACTTAATGAAGTCGAACATCTTTTTGACATGACTGTACAAGTACTG
GCACGGAAAATATACGTGGAGGGGGTTGTGAAACAAGCTTCTGATAGCCGATATTGGGAC
TTCTGGAGTTGTCAGAAACTGAGTTCAGAACTTGAGCTGAACAGGCGACATATTTCCAAA
ATGAATCAGGATTTGACTGATCAGCTAATTAAGTTGGAAAGGCATTTTAATGGCCTTGAG
CTTAACAAATTCGGTGAAGATGATGGAGCCCGTGCTGGTCGAAGCACTTTGCAAAGTCGA
TTTGGGCATTCAAGGCACGTTCAGTCCTTGCATAGTCTACATAGCACAATGACTTCACAA
TTAGCTGCGGCTGATCAACTTGCTGAGTGTCTATCAAAACAAATGGTGGCACTAAAGATT
GAGTCGCCTTCTGTAAAACAGAAGAATGTGAAAAAAGAGTTGTTTGAAACTATAGGGATC
CCTTATGATGCTTCTTTCAGTTCCCCTTCCCCAGATGTGTCAAAGTTTCGTGGTACTCCA
AAAGATAAAATATCATTCTCTTTGGGTTCATCTGCCACTAAAGATCAACCCAGGAGAAAT
GTGAGCGCCACAAAGAATTATGAACCAGAAACTGCAAGGAGGAGGAGAGACTCACTGGAT
AGGAGCTGGGCAAATTATGAGCCTACAAAAGCCACTGTGAAAAGGTTGCTTTTGCAAGAA
AGTGGAAAGGTAAGTGTAAATAGATCATCATTATCGGTTGATAAGCAGCACATTAGCTCT
CGCCCGCTGGAGGGATCAGCCGTTGCTCGTCCATGGGATCACACAATGCCTGCAACATTC
TTTCATCCACCTGAAAGCAAAGGCATGCAGGATATACACCCAAAACAGGCTTTGGAAAAC
CCAGCACCTCCATTTGTTTTGCCAAAGGAATCAGTGAGGCAAAATCTTATGAGGGAAACT
AACATGACAGCAGAAAAATCTGGTGAGGGCATATCATCTGTTAAGAAGTCTGAATCGGTA
TCTGCAAAGGAAAAGTCTGTGCCATCTGACACTTGTCAGAAACCATCAACTTTTATGGTA
CCTACCCAGACATCCTCATTGCTTAAGAAACCGAAGGATATGCTAAATTCATATACCAAA
GATGGTGCACGTCAAACCGAATATAGTGTGAAGGATAAGCCTTTGAACACAACAGTTCCA
TCTCTGGAATCTGGGAAAAAACATAATTCTCCATTCTCTCCCTCATTCCCTGTTTCTGTT
GCCCCTTCTGCCACATTCTCATTGTCGGTTTCAGCATCCCCATCTTCAATATTTAGTCCC
TCATCAGCTCCTCTATCGTCTTTATCAAGTTCCTCATCAGCTTCTCCATCCTTATCCTCT
GTGATGCCTCCCAACAGACCATTGGGTAACTCCAACACTACAGCAGATATGAATAAACCT
GCCTCAACATCCCCAGTATCAGCTTTTTCCTCTCCAGTTGTTGTACCGTCTGGTTCTTTC
TCATTGAATGTTTCAAAATCATCGGTGCCCTCAGACATTTCACCTGCGACAAAGTCAGCA
ATGGAATCTCAAAAAACAGAGATTGAGCCTTTCTCAAAGACTGCGGTGAATTCTGATACT
ACAGCACCAGCAGTGGAATCTGGACCTTCCCCTGCTGAAACTAATTTTAATCTCAAACCT
TCAATATTGGCTCCCCTTACAGTTGAAGCTTCAACAGCAATAGCACCTGGAAATCTGTCC
AGTCTCAGCAATGCTAGTCCTGCGCCAGTAGTGGCACCTGGAAGCCAACCCAGTGTGAAG
AATACATTAGGTCCTACACTTAATTTGACTGTAAATACTCAGCAGGAAACGACATCTGCT
GGACAATCTCTATTCCCATTAGCCCCCTCCAATTCAGGGAGTGTTGCTAGTAGGACTGTA
GATGTCCAAAATGCCCAGGAGGATGACATGGATGAAGAGGCTCCTGACACCAGTAGCCCA
GCTGGACTTAATTTAGGAAGCCTTGGTGCATTTGGGCTTGGCTCTTCCCCTAACCCAACT
GCTGTTAAACCCAATCCATTTGGTGGATCATTTGGTAATGCAGCAACAAATATGACAACT
TCGCCTTTCCCCAGGACTATTCCTAGCGGAGAGTTGTTTCAGCCTGCATCTCTTAACTTT
CAATCTCTGCAGCCTTCTCCATCATCCCAGCCGGCAAATCCAGGTGCATTTGCTTCTGGG
TTTGGCACTGGTACTACTGCCCAATCTCCCAGTCCGAGTGGGTTTGCCCAGCCATCCCAG
GTTGGACCAGGGCAGCAAGCATTAGGATCAGTTCTGGGTGCTTTTGGACAGTCAAGACAG
CTTGGTACTGTTCTACCAGGAACTGGTTTTGGATCACCTGGTGGTTTTGGAGGTGGCGTT
GCTAGCAATAAACCTCCTGGTGGTTTCTCAGGTGCTGCTACCGGAGGATTTGCTGGTGCT
TCTTCTACTGTTGGTGGATTTGCGGCTGTGGCTTCTGGTGGTGGTGGATTTGCTGCTTTG
GCTTCAGGGGGCGGGGGCTTTGGCGGTGCAGCTTCAGGGGGTGGGGGTTTCGGCGGTGCA
GCTTCAGGGGGTGGGGGTTTCGGCGGTGCTTCTTCAGGTGTTGGGGGTTTCGGCGGGGCT
GCTTCAGGGGTTGGGGGTTTCGGCGGGGCTGCTTCAGGGGTTGGAGGTTTTGGCGGTTCA
GGGGTTGGAGGATTTGGTGGTGCAGCTGTAGGTGGTTCAGGATTTGGTGGGGCAGCTCCT
GCTGGTGCGGGATTTGGTGGGGCAGCTCCTGCTGGTAGCGGGTTTGCAGGAACCAATGCA
GCAGGTGGTGGATTTGGCACATTCGGCAGCCAGCAAGTATCTGGTGGTTTCTCTGCTTTT
GGTAGTGGAGGAACCGGAAAGCCTCCAGACTTGTTCCAGATGAGAAAGTAACGGATTTGA
GTGTACCAAACTTGATGTATGCCTACTTGTCAACCCTATGAATGTTGTTTGAGAAACTTG
TTTGGGTTGATGGTATTCCCGGTTCTCATTGTACAGGTCTCCCTGTAGTCTGCAATAATA
CAATTTTGAAGTATAGCTGAGCAATTTTATTCC
>Isoform0000314
GTCACTCTTTTTCTCTGCAAAAACCAAGACTGAGCATTTGTGTGTTGCCAACAATCATAA
GAATATGGCGACGGCAATGACGCCGAGAGAGCACATAGAAGATATACGGAAGACCAAGTT
CTCCATCGGAGAAAAGCTCAACCCTTTAACGGAGGATCTTCACCAGGCCGTCAAGAACCT
CTCCGGCGAGCTTTACGCTAAAGACGTCCACTTTTTCATGGAACTCGTTCAGAATGCTGA
AGACAATGAGTACTTGGAGGGGGTTGATCCATCCCTTGAGTTTGTGATTACTTCCCGCGA
TATAACGGCTACAGGGGCTCCAGCCACATTGCTGGTTTTCAATAATGAGAAGGGGTTTTC
TCCCAAAAACATAGACTCCATATGCAGTGTTGGACGGTCCACCAAGAAAGGCAACAGGAA
GTGTGGTTATATCGGGGAGAAAGGAATTGGCTTCAAGAGTGTGTTTCTGATCACTGCTCA
GCCTTACATATTTAGTAATGGTTATCAGATCAGGTTTAGTGAAGAGCCTTGTTCACAATG
CAATGTTGGCTACATAGTACCTGAATGGGTTGAGCAGAATCCCACTCTTTCTGATATACA
AAAGATATATGGTTCTGCTACTGCCTTTCCTACCACAACACTGGTCTTACCTCTAAAGCT
TGACAAGGTTGAAGCAGTGAAGAAGCAACTCTCAATCATTCATCCGGAAGTTCTCCTGTT
CCTATCGAAGATTAAACGGCTCTCTGTGAGGGAAGACAAAGAGGATCCAAGGCAGAACAC
TGTGAGTGCAATTGAGATAGCAAGCCAGACGGATTTTGTTAGCAGGAAGAACATTAATGC
TCAATCCTACACTCTGCGTCTTTCAGCTGAAGAAAATAATGGTAATGGAGAATGCAGTTA
CTACATGTGGAAACAAACGTTTCCTGTCAGGCGGGAATTCAGAGTTGAGAGGAGAATGGA
GGTGGATGAGTGGGTGATCACTCTTGCATTTCCAAATGGAGAACGTCTTCGAAGAGCAAT
GAACTCATCGCCTGGTGTTTATGCATTTCTTCCCACAGAGATGATCACCAACTTTCCGTT
CATAATACAGGCGGATTTTCTTTTAGCATCTTCAAGAGAGACAATCCTACTTGACAACAA
GTGGAATCAAGGGATTCTTGAGTGTGTGCCCACTGCATTTTCCCATGCCTTTAACTCTCT
TGTGAAAACTGTGGAAGGTGCACCGGCATCAAGTTTGCCTCCTATGTTCAGATTCTTGCC
TGTTCAGGCTTCTTCCTATAAAGAATTAAATGTTGTAAGAGACTCAATAAGAGGGAAGAT
GATTGACGAAGACATCATACCAGTTGAGCCTGAAATGGAGCAGAGGTTCTTCCACAAGCC
TCGTGAAGTGGGAAGATTAATGCCTGCCTTTTGGACTATTTTGAGGAAGGCGAGGGATCA
AGGTGTAAGCCTGATCAATCTTTCATCACATGAAAGATTTGTTCTGTCTTATTCCTTCGA
CAGCAAGGAATATGATCCTATACTAAGTTTTCTTGGAGTTGAACCAGTGCATGATGACTG
GTATGTTAAATGCATCCAGGGTACTTCCAATCTTGTTGATGGAGTGTCAGAAGATGTGTA
CTTGGAGCTTCTACTGTTTATTGCTGATAATTGGGGTTCTAAATTCTGCCGCACCAACAT
GAAGAACATACCATTGATAAAGTGTGCAGACTCTTTGTGCAGCATAAGCGAAATCCAGAA
GGGTGAATACAGAGTTCGCTTATCTAGCCATTTTCCTTATGTTTCATGGCTGATTGATTG
CAACCGGGAATTTTCATCTGTGACTCGTCTTTCCTTTATGCCGAAAGCCACACAGGAAGC
TATCTGGGCATGCGCTAGGAAGGATACGTTGAAGAAATGGCTGGCTGATCAGGTTGAGGT
TGGTTCTGTTGATGTCAGCACATATGCTGTTGATCTCCTTGTGAATTCTCTTAACGAGCC
GAAGCTTGTTGTTGCATATGTTCGCTTCTTATATCATTCATTCAACAACAATTTTCTCAC
CAGTAAGGAAGTTGATACTTTATGTAGAAGTACGCCACTAGTGGATAGCTACGGAAATGT
CATCAAGAGTAGAAGAGGGGTTATTGTCCCTGCCAATGGAAGCAAATGGGCGGGATTGAC
TGATTCCAATCTGTGGAGAAACGAAGGCTATGTTGAATTAGGAGATCATTACATGAATTC
TGGCTATTTTGCTGGCAATTTTACACCACAGAAGAAGCTTCTTGAGTTCCTTATAAAATA
TACTGCTGCTTTGGACGTCCCTCATATTTCTGCTCCAAGTGATGGTATCTCATCTGTATC
TGGACCACTTACTAAGCAGAATGCCTTTTTGCTTTTGGATTGGATTCGTCAGCTGAAGTA
TAAAAGGGTTAGCTTCCCTCAGAAGTTTTTGACCTGCATGAAGGAAGGTCACTGGCTAAA
GGTTACTTTGAATGGTTATCCTGGTTGTCGGCCACCATCCCAGTCATTTCTGCTCACCTC
ATCATGGGGAAATACTCTTCAGAATGGATCCGTTTCTGTTGACATTCCATTGATTGATAA
GAGCTTTTATGGCGAGAGAATTAGTGAATACAAGGAGGAGCTAAAGACAATTGGGGTCAT
GTTTGAATATAGCGAAGCATGTGAATTCATCGGGAAGCATTTCATGTCTCTGGCAGCTTC
ATCCTCTTTAACAAGAGAAAAAGTATTCTCCATTCTGCGTTTTATCAAGTTTTTAAGGGA
CAAGTATCTTTCTCCTGCTGATTTTATCTCAACTATTAACAAAGGGAACTGGCTGAAGAC
TTCCCTTGGCTACAGGTCTCCTGTAGGATCTGTTTTATCAGATAAAGAGTGGAATGTTGC
CTCCAAAATTAGCAATATTCCCTTCATTGATCAGGACTTCTACAGTGCTGAAATCTGTAA
TTTCAGAACTGAACTTGAGTTGCTCGGTGTGGTCATCTCCTTCAACAGCAGTTACCAACT
TATAATTGACAACCTGAAGTCACCATCTTGCATAACTTCTTGGACACCTGAGGTTGTTAT
CTTAATGCTCAAGTGTATGATTCTTTCTAAATCATCCGCAAAACTTGTTAATGCACTGAA
AGGAGCCAAGTGCCTGAAGACAAGTATCGGTTACAAGTGTCCAGGGGAATGTCTCTTGTT
TCATCACGAATGGGGTTGCATTCTTCAGGTCGTCGGTGGTCTTCCTCTGATTGATCATGA
ATTCTACGGAAGCAACTTTTTCTTGTACAGAGATGCACTGAGAAAGATTGGAGTGGCGGT
TGAATTTGAAGAGGCTGCAAAAGTATTTTCTCAATATTTCAGGCAGTATGCATCAAAAAC
TTCCATCACCAAGGAAAATGTTGCATCATTGCTTTTGTGTTACAGAACGCTGAAGGGGAC
TTCATATAAATTTCCTGCTGATCTTAGAAGCTGTATTGGTGAGGCCAAGTGGTTGCGTAC
TCGTCTCGGTGATTATAGAACTCCAAGGGAATGCATTCTCTTTAGTCCCGAGTGGGAATC
CATATCCCCAATAACTCTGCTTCCTTTCATTGATGATTCTGACAGTCACTATGGAAAGAG
CATACACGAGTACAGAAAAGAGCTGAAGAGCATGGGGGTTGTCGTAGATTACAGAGATGG
TGTTAAGTTTGTGGCCGCTGGTCTTTATCTACCCAGGGATTCCAGCCGTATTTTTCCTGT
AAATGCTCTTGCGTTGCTGGAATGCATTAGAGTACTACAGGATAAAGGTTGCACCTTTCC
TCCGGAGTCTGATTTCATGAAGAAAGTTTCTCAAGCATGGATAAAGACTCATGCCGGTTA
TAGATCACCCAAAGAGTCCTCGCTGTTTGATTCAAAATTTGGCTTATATTTGAAGCGGAC
TGATGGGCCTTTCATTGATGAGGAATTTTATGGTACTAAGATTGCAACCTACAAAAAAGA
GCTCTCTGCATTGGGGGTTGTTGTTGAAGCTGAAGAAGGATGTTCCTTGATTGCTGGGCA
CCTTGATTATCATATTAATGAGATGGAAGCTTTTGTTCGACTGTATAGTTACTTGAGTGC
GTTCAAGTGGGAGCCTGACACTGATGCTGCTCGGTGGATCTGGATTCCGAAAGGGGAGTG
GGTTCGTCCTGATGAATGTGTTATTTATGACAAGGATGAGCTGTTTGGTTTGCAGTTGAC
TGTTTTGGAGAAACATTATGGGCATAAACTTCTACCTTTTTTCTCCAGTGCTTTTGGAGT
TAAATCCAATCCCACACTTGATGACTACTTGAAGGTTTGGAAGGTTTGGGAAAGTTCTGA
AAGTGGTTTGTCAAATACTGATTGTTGCAAGTTCTGGAGTTATGTTTCAAAGCACTGGAA
TTCAAAAACCGAAAGAACTCTTGCGGATGCCTTGGTGAAGGTACCTGTCAATTCAGGATC
TGTTGAAATCTTGTTGTGCAACAAGTACGATGTTTTCATCGCTGATGACCTTCAAATGAA
GTATCTATTCGAGCAGTCTTCTCGCGAGTCAATTTTTGTTTGGTACCCTCAACCTAGTTT
GCCTTCCATTCCAAGGACCAAGTTGCTTGATATGTATCGGAAAATTGGTGTTCGCACTAT
TTATGATTCTGTACAGAAGGAAGAGTTATCCCTTGCAAATGATGCTCTAGTGGAGTCTTT
TCCAAGGGAAAAGTTGATTAAGAAACCGCTTTTCAAACTGATTCTCGGGTTTCTTGCTGC
TCCTGCCATGGAAATGGAATCAGATAAGAGGCGCAAAGCTGTTGACGGCCTTCTGAATGT
GACTGTGGTGGAGACAACTGAACCAATCACTGTAAGATATAATCTATCATTAATGTCTGG
GAAAGTTTTGACTGTGGAAGGAAGCCGAAAGATGCGGTTTGATAGAGAAAATTCAAAGAT
CTTCACTCAGAAAAGTGAGAAAACGGACAAGTCTGGAGGACAGAAGAGTTCCATTGAGTT
TGCTACTTTTTTCTCTGAAGCAATATCTGAGAGTGTGTTATGGGAGAGCACTGATCATAT
AGATTCACTCTCTGAGCTGATCAAGGTGGCGGCTTTGCTAGACTTCAATGAGGAAGCAGT
TGATTTCTTGATGAAAGTCAAGAATCTGGAAACCTTTATGGAGGATGAGGAGTTTCTCAA
GACTCTCTAGCTACCCTTGTGGGTTAGTTATGTGTTTACAATAATATAGATCCTGATTGT
CAAATAGTGTTTCCTTTGAAGTTTCTTTTTGTTTTTGATGCTGGCTTTCTTTCTGCTGAT
TTTTCTTGTTGTTCTGTACAAGTAATACTTTCGTTTGTGCTGTCAACTAATATTTCAGCT
TGTATCGTATTTCTCTAGTATTTTTGGTTTATCAATTTGTAGATTGTGTAGAATGTTTCA
TTATATATTGCTTTATGCTATTTCACGAGTGCCATT
>Isoform0000315
GGGGGAACAGAGTGTTGGGTTTGGACTTTTAACACTTTAAACTCCTTAAAGTCTTGAACT
TTGGCTTCTGGGTTCTGGGTTTATGTTTAGATTGGATTGCAGATGCATTTGAATGAAGCT
TGGATCAAAATATATGGAACCCAATAGAAGAGTGGTAATTTCATGAGTAAAGGTGTTTCC
TTTTCTTATTGCAGTGGGAAACCAAGTGTTGAGATTGAGTGAGAAAAGAGCTGTGTCAAA
TTTGAAGTGGTTGAGTAATACCAGAGATGGGTTTGAAGGCAATAGATTGGTATTGTCAAC
CAGAAGCTAATGGGGTATGGGCCAAAGCAGTGAGTGCTTTTGGTTCATACACTCCTTGTG
CAATGGACTCTATGGTCATATGTATTTCTCATTTAGTTCTTTTGGGATTGTGCTGCTATC
GAGTTTGGATGATCAAGAAGAATTTGAAAGCCCTGAGGTTCAGGTTAAGGTCAAACTACT
ATAACTACTTGCTGGGATTATTGGCTGGTTACTCCACTGCTGAGCCTCTACTGAGGTTGG
TGATGGGTTTATCACTCTTTAACCCGTTTGGAAGAACTGGCTTTGCTCCTTTTGAGGTGA
CTTCCTCGTTCATTGAAGCTCTTGCTTGGTGCTCTATGCTAATTTTAATTGGCTTGGAAA
CTAAGATTTACATTCGGGAATTCCGATGGTATGTAAGGTTTGGAGTCCTTTATGTCTTGG
TAGGAGATGCTGTGGTGTTAAATCTAATTCTTGGAGTGACAGATTCATACAGCAGATCTG
CTCTGTATCTGTACATAAGCACCGTCTGTTGCCAGGTGCTGTTTGGAATTCTTCTTCTCA
TCTATGTTCCGCATTTAGATCCTTTTCCTGGCTACATTGTTCTGCAATCTGAGTCACTTG
ACAATGCTGAATATGAAGCACTACCAGGAGAAGATCAAATTTGCCCTGAACGACATGTTA
ATATATTTTCCAGAATATATTTTGGATGGATGACTCCACTCATGCAGCTAGGGTACAGAA
AACCCATCACCGAAACAGATGTTTGGAAGTTGGACACATGGGATCAGACCGAGACTTTGA
TTAAAAGGTTTCAGGAATGTTGGGTTGAAGAATCTAAAAGGTCCAAACCGTGGCTTCTGA
GAGCACTGAATTGTAGCCTTGGACGAAGGTTCTGGTTGGGAGGCTTTTTCAAGATTGGCA
ATGATCTCTCTCAGTTTTCGGGTCCCATTCTATTAAATCATCTCTTGCAGTCAATGCAAC
GGGGTGATCCAGCTTGGATTGGTTATATATATGCCTTCTTAATTTTCATGGGTGTGTCAT
TAGGTGTGCTCTCTGAATCTCAGTATTTCCAGAATGTTATGCGTGTCGGTTTTCGGTTGA
GATCAACCTTGGTTGCTGCTATATTCCGCAAATCTATAAGAATAACACATGAGGGCCGCA
AGAATTTTCCATCTGGGAAGATTACGAATATGATGTCTACAGATGCTAATTCACTCCAGC
AAATATGCCAACAACTTCACGGATTATGGTCCGCTCCTTTCCGTATCACTGTAGCTATGG
TTCTTCTTTACCAACAATTAGGTGTTGCATCGCTTATTGGATCCTTGATGCTAGTTCTCA
TGATCCCCATACAGACAACTATCATCAGCAAAATGCGGAAACTGACAAAGGATGGACTGC
AACAGACTGACAAGAGAGTTGGTCTCATGAATGAAATTCTAACTGCCATGGACACTGTGA
AATGTTATGCCTGGGAGACAAGTTTCCAGCAGCGAGTTCAAAGTATAAGGAACGATGAGC
TTTCAAGGTTCCGTAAAGCGCAATTATTATCTGCTTTGAACAGTTTTATTCTCAACAGCA
TCCCAGTTGTTGTGACAGTAACTTCGTTTGGGGTATTCACTTTTCTTGGAGGCGAATTGA
CACCTGCGAGGGCGTTTACATCACTTTCTCTTTTTGCAGTGCTACGCTTCCCTTTAAACA
TGCTGCCCAATTTATTAAGTCAGGTCGTAAATGCAAACGTATCCTTGCAGCGTTTGGAGG
AACTATTTTTAACCGAGGAGAGAATTCTAGTACCAAACCTGCCACTGGAACCAGGGCTTC
CAGCCATCTCAATTCAGGATGGGCACTTTTCATGGAATTCAAAGGCAGAGAAACCCACAT
TATCAAACATCAACTTGGATATACGAGTTGGCAGCTTAGTTGCAGTTGTGGGCGGCACTG
GAGAAGGAAAAACATCACTTGTATCAGCCATGCTTGGGGAGCTGCCTCCAATTGCAGATT
CCAGTGTTGTAATAAGGGGGACTGTTGCTTATGTTCCCCAAGTTTCATGGATTTTCAATG
CGACTGTACGTGAAAACATTTTATTTGGATCTGAATTTGAAGCTGCACGGTATTGGAAAG
CAATTGATGTAACTGAGTTCCGTCATGACCTAGACTTACTTCCAGGTCGAGATCTTACGG
AGATAGGTGAAAGAGGGGTCAATATTAGTGGAGGTCAAAAGCAAAGGGTTTCAATGGCGA
GAGCTGTATATTCTAATTCAGATGTTTATATATTTGATGACCCATTAAGTGCTCTAGATG
CTCATGTTGCTAGAGAGGTTTTCAACCACTGCATAAAGGAAGAGTTGCAGGGGAAAACTA
GGGTGCTTGTCACAAATCAGCTACACTTTCTGCCTCAAGTGGATGAAATAGTATTAGTCT
CTGACGGTACAATTAAAGAGAAGGGAACCTTTAAGGATCTCTCTGAAAACAGTTTGCTGT
TCCAGAAGCTTATGGAAAATGCCGGGAAAATGGAAGAACACGTAGAAGAAAAGGAAGACA
GCAAAACTGATTACCAGGAAACCTCACTTCCTGTGTCTAATGGGGCGGTGAATGACTTGC
CAAAAGATGCAAGCTACACCAAGAAAGGGAAAGGGATGAGATCTGTACTCATTAAGCAAG
AGGAACGGGAAACAGGTGTTGTAAGTTGGAAAATTTTGCAGAGGTATAAACATGCATTAG
GAGGCCTATGGGTGGTCATGGTTCTATTTACATGTTATACACTAACAGAAGTTCTTCGAG
TTTCAAGCAGCACATGGTTAAGTTTTTGGACAGACCAAAGCTCGTCAAAGAGTTATGCAC
CTGGGTTCTACATTCTTATTTATGCAATTCTATCACTTGGTCAGGTAACGGTGACTCTGA
CGAACTCTTTTTGGCTAATCACTTCAAGTCTTCGTGCAGCCAGAAAATTGCATGATGCCC
TGCTACAGGCTATACTAAAATCTCCAATGGTCTTCTTTCACACTAACCCAACTGGAAGGA
TAATCAATAGGTTTGCAAAGGATCTGGGTGACATAGATCGCACTGTAGCCAATTTTATGA
ACATGTTTCTGGGTCAAGTGTGGCAGCTCATTTCGACTTTTGTGCTCATAGGTATAGTGA
GCACACTATCCCTCTGGGCCATAATGCCACTTCTAATTTTGTTCTATGCAGCCTATCTAT
TCTATCAGAGCACATCCCGCGAAGTGAAACGCTTGGATTCCATTACCAGATCTCCTGTTT
ATGCACAGTTTGGAGAAGCATTAAATGGTTTGTCATCAATTCGTGCCTATAAAGCTTATG
ATCGGATGGCAAACATCAGTGGAAGGTCTATGGATAATAACATCAGATTCACCCTTGTGA
ATATTAGTTCAAACCGCTGGCTTACGATAAGGTTGGAAACACTAGGAGGTATCATGATAT
GGGTGATAGCAACCTTTGCTGTCATGCAAAATGGAAGAGCAGAAAACCAAGTACAATTTG
CATCCACAATGGGTCTACTTCTTACTTATACTTTGAATATCACAAGTCTGTTGAGTGGTG
TTCTTAGACAAGCTAGTAGGGCTGAAAATAGTTTAAATGCTGTTGAGCGGGGTTGGAACA
TATATTGAATTGCCTTCTGAGGCTCCAGCTGTTATTGAAAGCAACCGTCCCCCACACGGG
TGGCCATCATCAGGATCAATCAAGTTTGAGGATGTTGTCCTCCGTTATAGGCCTGGACTT
CCACCAGTACTGCACAGATTATCCTTCACAGTTTCTGCAAGTGAGAAGTTAGGAATAGTT
GGAAGAACTGGTGCCGGCAAATCTAGCATGATTAATGCATTGTTTAGGATAGTAGAAATA
GAAAAAGGAAGCATCTTGATTGATGGGTGTGATGTTGCTAAGTTTGGATTGGCAGATTTG
CGAAAAGTTCTCAGTATCATACCCCAATCACCAGTTCTCTTTTCAGGAACTGTACGGTTT
AATCTTGATCCTTTCAGTGAGCATAATGATGCTGACCTCTGGGAAGCCCTAGAAAGGGCG
CATCTAAAGGATGTCATTAGAAGGAATTCCTTCGGTCTCGATGCTGAGGTTTTGGAGGGT
GGTGAGAATTTCAGTGTTGGACAGAGGCAGCTAATAAGTCTTGCTAGAGCATTGCTACGG
AGATCAAAGATTCTTGTTCTTGATGAAGCAACAGCAGCTGTGGATGTTAGAACGGATGCT
CTCATCCAAAAAACCATACGTGAAGAATTCAAATCATGCACCATGCTCATTATTGCTCAC
AGATTGAACACCATTATTGACTGTGATCGAATCCTTGTTCTTGATGCTGGTCAGGTCCTA
GAACATGGTTCACCAGAAGAATTACTGCGAAATGAAGTGAGCGCATTCTCCAAGATGGTT
AGGAGTACAGGACCTTCTAATGCTCAGTACTTACGCAGCCTGGTTTTCGAAGGCAAGCAG
AATAAGGTGAATGGAGAGGAAACTGAGCAACTGGTTGGCCTGAGTCGGAGGAGATGGTTA
GCCTCTTCGCGCTGGGCTGCTGCTGCCCAATTTGCATTGGCTTTAAGTCTCACATCCTCA
CAGAACGATCTCCAAAGGTTAGATATTGGAGACGAGGACAATATTCTCATGAAAACAAAG
GATGCAGTTATAACATTACAGGGAGTTTTGGAAGGAAAGCATGATGAAGATATAGACATA
TCACTAAATCATTACCATATTCCAAGAGAAGGGTGGTGGTCAGCTTTGTTCAGAATAGTT
GAAGGTTTGGCCGTGATGAGCAGGCTGGCTCAGAACAGACTTCACCCTTTAGAAGACGAC
GATTTTGAAGACAACCTATAGGTTGGAGTTGAACAAGGAATAACTGTTTATACTTTATAC
CAGCAATTCCTCTCAAATAAGGGCCAATGAAGAAGAGCAATGGATTCAAGATGTTGATTC
GTATAGATAAATCTAGATGAAATCCAAATTGTAACAAGCAGAACAGAGTCACATCTGCAT
AGAATACGAGAAACAACTATCATACAGTTGTATAGGTATTATGGCATTTGAGAATAACCA
CATGAATGTCGAAAAGAGGAAGAGAGCGACTAAACACTGGCTAACAGTATCTTGCTTAAT
CTACATTGGGATGAGAGGCCTAACTCTTTGGCTATTATTATATGACATTCACTACAAATG
GCTAGTGTTAATGTGTTATAAAACCGTTACGAGTTTGGTTCAG
>Isoform0000350
GGGGTCGATCTTCTTCTTCTTTCTTCAAATGAGCTTCTCCTTCTCTTAACTCCAAGTTTC
CGTTCAGAAGGAAAAGTCTCCGATGGAGTGGACGACGGTGCAGCATCTGGATCTACGACA
CGTCGCGCGGAGCACCAAGCCGCTGCAGCCTCATGCCGCCGCCTTCCATCCGCATCAGGC
GCTTGTCGCCGTTGCTATCGGCAACTACATCGTTGAAATGGATGCGTTGACGGGATGCAA
GATTGCATCTATTGATATCGGTGTACCTGTTATCCGCATGGCATATAGTCCCACAAGTGG
GCATGCTGTCATAGCGATCCATGAGGATGGTACCATTCGCTCCTGTGATTTTGATGCCGA
ACAAACTTGTGTGTTGCATTCACCTGAGAAAAAGTTGGATCAAATTACTCCTGATACAGA
AGTCCATCTTGCTTTGACACCACTCCAACCAGTAGTGTTTTTCGGATTCCATAAAAGGAT
GAGTGTTACAGTTGTTGGGACTGTTGAAGGAGGAAGGGCACCAACAAAAATAAAGACAGA
TTTGAAAAAACCTATTGTGAATCTTGCATGCCACCCTCGCCATCCTGTCCTGTATGTAGC
TTATGCAGATGGTTTGATTCGAGCATACAATATTCACACATATGCAGTTCATTACACATT
ACAGATTGACAACACCATAAAGCTTATCGGTGCTGGTGCGTTTGGTTTTCACCCAACATT
GGAGTGGATTTTTGTTGGCGATAGACGGGGTACACTTCTTGCATGGGATGTTTCAACTGA
GAGACCTAATATGATTGGAATTACACAAGTGGGTTCCCAACCAATTTCTTCCGTTTCTTG
GCTACCAATGTTGCGGTTACTGGTAACTGTAACCAGGGATGGAACTCTTCAAGTTTGGAA
GACGCGTGTTATAATTAATCCGAACAGACCTCCAATGCAAGCAAATTTCTTTGAACCTGC
TGCAATTGAACCACTCGATATCCCTCGCATACTTTCTCAACAGGGGGGAGAAGCAGCTTA
TCCTTTACCGCGTATCAAAACATTAGAAGTTCACTCCAAACTGAATCTGGCAGCACTTTT
GTTCATAAATATGGCAGGTGGAGACAATGTGAAGAATAGAGCCGCATACACTAGGGAAGG
AAGGAAACAACTGTTTGCAGTTTTGCAAGGGGCAAGAGGATCTTCAGCATCTGTTTTGAA
AGAAAAGCTTTCATCGTTGGGATCATCTGGAATATTAGCTGAACATCAACTTCAAGCTCA
ACTACAAGAACATCATATGAAAGGGCACAGTCAGCTTACAATATCAGACATTGCTCGGAA
GGCTTTTCTCCACAGTCATTTCATGGAAGGGCATGCCAAAAGTTCCCCCATATCTCGGTT
GCCTCTAATTACTATTGTAGATTCTAAGCATCATCTGAAGGATGCTCCTGTATGTCAGCC
GTTTCACCTGGAGCTGAATTTCTTCAGTAAAGAGAATCGGGTTCTTCATTATCCTGTCAG
AGCCTTTTGTATAGATGGATCAAACCTTATGGCATATAATCTGTGTTCTGGTGCAGACAG
TATCTACAAGAGACTTCATACATCGGTTCCTGCAAATGTGGAATACCATCCAAAGTACCT
GTTCTACAGTAAAAAACAGCACATATTTCTTGTTGTGTATGAATTTAGTGGTGCTACAAA
TGAAGTTGTTCTTTACTTTGAAAATTCTGATTCTCAGGCAGCAAATAGTAAATGCACCAC
CATAAAAGGTCGAGATGCAGCATTTATTGGCCCCAATGAAAATCAGTTTGCAATTCTTGA
TGATGATAAGACTGGACTGGCTTTACATATCCTGCCTGGAAAAGCTACTCCAGAAGCTAA
TGAAAAAAATCTACTCGCTGATGAAAACCAATCTATGAATACCGAAACCAGTGCCCCCAG
AGGTCTGATGCAATTTTTGTTTGAAACTGAAGTTGATCGAATTTTTTCCACTCCAATAGA
GTCAACTCTGATGTTTGCTTCTCATGGGGATCAGATTGGCTTGGCGAAGCTGGTTCAAGG
ATACCACCTTTCTAATGCTGGCGGTCATTATATAGCAACAACAAATGAAGGAAGAAAGTC
AATCAAATTGAAACTCAATGAAATTGTACTTCAGGTTCACTGGCAAGAAACTCTTAGGGG
CTATGTTGCAGGAATATTAACTACACAAAGAGTGCTTATAGTTTCGGCAGATCTAGATAT
ACTGGCAGGAAGTTCTGCAAGATTTGATAAAGGGCTTCCTTCATTTAGATCGCTTTTATG
GGTTGGGCCTGCGCTTCTCTTTTCTACAACAACTGCAGTTAGTGTGCTTGGTTGGGATGG
GAAAGTGAGGACTATACTCTCTATCAGTATGCCGTATGCAGTCTTGATTGGTGCGCTGAA
TGACCGCTTGTTGCTTACTACCCCAACAGAGATAAATCCCAGACAAAAGAAGGGAGTTGA
GATTAAGAGTTGTCTTGTTGGGCTCCTTGAACCTCTTCTTATTGGATTTGCCACAATGCA
AGAAAGATTTGAGCAGAAGCTTGACCTGCCAGAGACATTGTATCAAATAACATCAAGGTT
TGATAGCCTGCGTATCACTCCAAGGTCTCTTGATATTCTTGCCAGAGGCTCTCCTGTTTG
TGGAGATCTTTCTGTCTCATTATCACAAGCAGGACCACAGTTCACACAGGTGTTGCGTGG
TGTCTATGCTATCAAAGCTCTCCGCTTTTCTACTGCTTTATCTGTTTTAAAAGATGAGTT
TCTGCGCTCTAGAGATTATCCAAGGTGTCCTCCAACATCTCATTTGTTCCACCGGTTCCG
GCAGTTGGGCTATGCATGTATCAAGTTTGGTCAGTTTGATAGTGCAAAAGAGACCTTTGA
AGTTATAGCAGATTATGAAAGTATGCTCGATCTGTTTATCTGCCACCTTAACCCCAGTGC
CATGCGTCGTCTTGCTCAAAAATTGGAAGAAGATGGCACTGATTCAGAACTAAGGAGATA
CTGTGAGAGGATTTTAAGAGTCCGCTCTACTGGATGGACTCAAGGCATTTTCGCTAACTT
TGCTGCTGAGAGTATGGTTCCAAAAGGTCCTGAATGGGGTGGTGGGAACTGGGAAATAAA
AACTCCAACTAACATGAAGGCAATACCTCAGTGGGAACTGGCTGCCGAGGTGATGCCATA
CATGAGGACTGATGACGGTCCCATCCCATCTATTATTGCTGATCATATTGGTGTTTACTT
GGGTTCCATCAGAGGACGAGGCAACATCGTAGAAGTAAGGGAAGGTAGCTTGGTCAAAGC
TTTCAAATCCGCAGGTGGTGACAACAAGCCAAATGGAGTTCAAGAATCTTCTGTTAAATC
TGCATCTGATGTGTCCAAGGGAGTGCCTGGTGGTGGTTCGTTGATGGGTCTTGAAACACT
TACCAAACAAGTAGCCAGTTCCACTGTGGCAGATGAACAGGCTAAAGCAGAAGAAGAATT
CAAGAAATCAATGTATGGTACAGCTGATGGTAGCAGCAGTGATGAGGAGGGAACTTCAAA
AGCTAAAAAGTTACGTATTCGGATAAGAGACAAACCAGTTGCTTCTACCACAGTGGATCT
TGATAAGATCAAAGAAGCCACAAAGCAATTCAAACTTGGTGAGGGGTTGGCTCGTCCCAG
CAGAACCAAGTCATTGACTGGATCTCAGGATCTTAGCCAGATATTATCCCAGCCACCAGC
CAATAGTGGTTTTCCAAATGTTCGGGTAGGTTCTGCCCCTGGTGATCTGTTTGGTATGGA
TGCACTAACACAACCTGCAACTGTATCACAGCAAGCTCCTACGGCACCAGGTGTGGGAAT
GACTGCTAGACCAATTCCAGAGGACTTTTTCCAAAATACCATACTGTCCCTCCAGGTTGC
AGCCTCACTGCCCCCTCCTGGAACGTATCTTTCAAGGATGGAGCAAGCTTCTCAGGGGGT
TGAAAGAAATACGGAAACATTTAACCAGGTCAATGCACCCAAACCCAATATTGATCTTCC
TGATGGTGGTGTTCCCCCTCAAGCTACTCAACAGGGTGTTCCACTGGAGTCCTATGGACT
TCCTGATGGTGGGGTTCCACCACAAGCCCCAAGCCAGGCTGCTATTCAGCAACGGACTCA
GATATCTACTCAGCCTCTTGATCTTAGTGCCCTTGGGGTTCCGAGTTCTGCTGATAATGG
AAAACCTGGGCAGCCTCCTTCACCTCCATCTGCTGTGCGTCCTGGACAGGTTCCCCGTGG
TGCAGCTGCTCCTACATGCTTTAAGACTGGAGTATCCCACCTTGAGCAGAATCAACTTTC
GGATGCATTATCCTGCTTCGATGAAGCTTTTCTTGCATTAGCTAAGGACAACTCTCGCGG
AGCTGATATAAAAGCACAAGCCACCATATGTGCTCAATACAAGATAGCAGTCACTCTTCT
TCAGGAAATCGGGCGGCTTCAGAAAGTCCACGGCCCTAGTGCAATTAGCGCAAAAGGTGA
GATGGCAAGACTATCACGCCACCTGGGTTCTTTGCCTCTTCTGGCAAAGCACAGGATAAA
TTGTATTCGAACTGCTATCAAGAGGAATATGGAAGTGCAGAATTACGCTTATTCAAAACA
GATGCTTGAACTCCTGCTGTCAAAAGCACCTCCAAGTAAACAGGATGAGCTAAGGAGCTT
AGTTGACATGTGTGTTCAAAGGGGTCTTTCCAACAAGTCCATTGATCCTCTTGAAGACCC
TTCTCAGTTCTGTGCTGCCACACTTAGTCGTCTGTCAACCATTGGATACGATGTTTGTGA
CCTTTGCGGGGCCAAATTTTCGGCTCTCTCAACGCCTGGTTGCATTATCTGCGGTATGGG
AAGCATCAAAAGATCAGATGCACTTACAGGGCCGGGGCCTGTTCCTTCGCCGTTCGGTTG
ATGTTTCAATCTCATCAATAGGATTCTTTACTATTTGGCTTGGGTTCCAAGCATTGTGGA
GGGCCTGTGGACGTTTCAACCTTCAAGTAGTTTGTGCCATACTCGGAGAATGATTTGCCA
ACCAACTCTTGAGAGAATACCACTGCCCATTAGGAGGTATATAATGTATCATCTACCTAT
ATGTATTTGAGTCTGATGTCATGCATTTGTGATTATATATATCCCTTATAGTTATTCCAT
TTTTTTTGGTGTCAATTTCCTCATAATCCACCCTTGTATTGTCATAGCAAAATCATGGAT
ATTCCAGTTTTGTGATTCTAATTTGTACCAACCTGGATTTGAGGAATTGACATTTATACT
TTCTTTCGTTTGGGTGTGGCTAATTAGATCATTTTTAATTATGTGTACAACTTTGTTTTT
TGTTTAATATTTACTAGGAGAATGATAAGCC
>Isoform0000356
GGGCGAAGACCAATAGAAACGAGTCTCCCACTCTCATCGTCTTCACTGAGTCGTCAAAAC
CTAATGTTGGATCTCTGAAGGATCTGATCTCAAATGGGGACGCGTTTAGCCTATGCGTTT
ATCATTTTGATTTGTTTGATCGGTTCGGTTTCAGCTCAGAATCGGAGGCCCAAGAATGTG
CAGGTCGCGGTTCGGGCCAAGTGGTCCGCTACTCCGTTGCTCCTAGAAGCTGGTGAATTG
CTATCTAGAGAACATAAAGATAATTTTTGGGAATTCATTGACATCTGGCATCATAGTGAT
AAAGATGATCTTGATTCTTACAATGCTAAGGGTTGCCTAAAAACAATTTTGAAACATGGG
CGCTCTATTTTGAGTGAACCATTGGCATCTTTGTTTGAATTCTCTCTTACATTGAGATCT
GCATCCCCAAGATTGGTGCTTTACCGGCAATTAGCTGAAGAGTCTCTTTCATCTTTCCCA
CTGGTTGATGAAACTAATTCGAGAAGTGCCAGCGGAAATTCAGAAACAAATGAACATGTT
GAAATTAGAAAGTCAGATCATTTGGATGTTGGTCTAAACCCAAAAAGTCCTAATGGAAAA
TGTTGTTGGGTGGATACTGGAGGTGCTCTGTTCTTTGATGCTGCTGAATTAAAAAGTTGG
CTTCACAGTCCTAAAGACTGTTCTAGGGATTCATTTCAGCAGCCTGAACTCTTCGAATTT
GACCACATCCATTTTGATTCAACTGTTGGAAGCCCAGTTGCTGTTCTTTATGGAGCTCTT
GGAACTGGTTGCTTTAGGGAGTTTCATGTCACCCTGGTTGAAGCTGCAAAAGAGGGTCAT
GTTAAGTATGTGGTTAGACCAGTATTACCTTCTGGGTGTGAAACAGAAATTGACCGTTGT
GGTGCTGTTGGTGCAAAAGATTCGTTAAACTTGGGTGGTTATGGTGTTGAACTTGCTTTG
AAGAACATGGAATATAAGGCCATGGATGACAGTACAATAAAGAAAGGTGTCACGTTAGAA
GATCCTCGGACTGAAGATCTCAGCCAAGAAGTCAGAGGGTTTATATTCTCTAAATTTCTG
GAGCGTAGACCGGAACTCACATCAGAGATAATGGCTTTTAGGGATTATCTTTTGTCATCA
ATAATATCCGATACGCTTGATGTTTGGGAACTAAAAGATTTGGGACACCAAACTGCACAG
AGGATAGTGCAAGCCACCGATCCTCTGCAGGCAATGCAGGAAATTAATCAAAACTTTCCC
ACTGTTGTCTCTTCCTTATCTCGCATGAAGCTTAATGATTCAGTTAAAGATGAAATTACT
GCAAACCAGAGAATGATTCCACCTGGAAAGTCCTTGATGGCTATGAATGGTGCTTTAATC
AATATCGAAGATGTCGACCTTTATCTGTTGGTTGACTTGGTTCATCAGGATTTATTATTG
GCGGACCACTTTTCAAAGCTGAAGATACCTCATAGCACTGCACGGAAACTCCTGTCAACT
CTGCCTCCTCCCGAATCTAATATGTTTCGTGTAGATTTTCGCTCGAATCATGTTCATTAT
CTAAATAACTTGGAAGAAGATGCTATGTATAAGCGATGGAGGAGCAATCTTAATGAGATT
TTGATGCCAGTGTTCCCTGGACAGCTACGTTATATACGGAAAAACCTTTTCCATGCTGTT
TCTGTTATTGATCCATCAACTGTTTGTGGTCTTCAGTCCATTGATATGCTTATTTCTTTG
TATGAGAACAACTTCCCCATGAGATTTGGGGTTGTACTGTATTCTTCAAAGTTGATCAAG
CACATTGAAACTAGCAGTGATGATAGTCAAATTGAGGAGGATATATCCACATCGATAATA
CGCCTCTTTATTTATATCAAGGAAAATCATGGAATACAAACAGCTTTCCATTTCTTGAGC
AATATAAAAAAGTTGCGGGGTGAGTCTGATGGTTCGGCTGATGATCTTGAAATGCACCAT
GTAGAAGGAGCCTTTGTAGAAACAGTATTACCAAAGGTGAAATCTCCGCCTCAAGGCATA
CTGCTGAAGCTGGAGAGAGAGCAAACTTACAAGGAACGTGCACATGAAAGCACTATTTTT
GTCTTTAAGCTGGGATTGGCTAAGTTGCAGTGCTGCTTGCTGATGAATGGTCTTATGTTG
GATTCTAATGAGGAGGCTCTTATAAATTCCATGAACGATGAGATGCCAAGAATACAGGAG
CAAGTGTACTATGGCCATATAAATTCTCAAACAGATGTTCTTAACAAGTTTCTGTCAGAA
AGTGGTACCACTCGCTATAATCCACAGATTATTGCTGGTGGAAAACCAAGGTTCACTTCT
CTGTGCACATCTGTTCTTGGAGGGGAAGGTGTCTTCAATGATATTAGTTATTTGCATTCC
CCTGAAACTGTGGATGATTTGAAACCTCTGACTCATCTTCTAGTGGTTGATGTTTCATCA
AAGAAAGGGATGAAGCTAATTCATGAGGCCTTGCAGTATCTGATTGAAGGGTCTGATAGG
GCTCGAGTAGGAGTGCTTTTCAGTGTCAATCAGGGTGCTGATCTTTCAACTCTCCTTTTT
GTTGAAGTATTTCAAATCACTGCATCATTGCACAGCCACAAGAAAGATGTGTTACATTTC
TTGGATCAGGTGTGTTCCTTCTTTGAACAAAATCACATGCTTGCACCATCTGAAGGTGCA
GAGATCACTCAAGCGTTCATAGATAAAGTTTCTGAATTGGCCGAGAAAAATGGGTTATCA
TCAAAGGCCTATAAATCAGCTCTTTCAGACTTTTCTGCTGAAGAATTGAGAAAAAGGTTG
AATAAGGTGGCACAGTTTTTATATAGGCAACTTGGCCTTGATTCTGGTGTTAATGGAGTC
ATTACTAATGGACGGGTAATGGTTGTAAATGAGGAGAGCTCATTGTTGAGCCATGATTTA
AGTCTTCTTGAGTCTGTGGAGTTCACGCAGAGAATAAAGCATATTGTTGAAATAATAGAG
GAAGTAAAGTGGCAGGATGTGGATCCGGATACCCTGACAAGCAAATTCATTAGTGATACT
ATCATGTTTGTTTCTTCTTCAATGGCTATGCGGGATCGAAGCTCTGAAGGTGCACGCTTT
GAGGTTCTGAATGCAGACTATAGTGCCATCGTTCTGAACAATGAAAATTCTAGTATACAT
ATAGATGCTGTTATTGATCCTTTAAGTCCATCTGGCCAGAAGCTATCATCAATTCTTCGG
GTTCTATGGAAATATGTTCAGCCTAGCATGAGAATTGTCCTAAATCCGTTGAGTTCTCTT
GTTGATCTTCCCCTGAAAAATTACTACAGATATGTAGTACCGACAGTGGATGACTTCAGC
ACCACTGACTACACAGTAAATGGGCCAAAGGCCTTTTTTTGCAAACATGCCACTTTCCAA
AACCCTCACTATGAATCTTGATGTTCCTGATCCATGGCTTGTGGAGCCTGTTATTGCAGT
GCATGACTTGGATAATATTTTGCTTGAGAATCTTGGTGAGACACGAACATTACAAGCTGT
TTTTGAACTTGAAGCTCTTGTTTTAACGGGTCATTGTTCTGAGAAAGATCATGATCCCCC
CAGAGGCCTCCAGTTAATTATCGGTACCAAGAGTGCACCCCATTTGGTTGATACTCTTGT
GATGGCCAATCTGGGATATTGGCAAATGAAAGTCTCTCCTGGTGTTTGGTACTTACAACT
TGCTCCCGGAAGAAGTTCTGAGCTTTATGTCCTAAAAGATGAAGGTGATGGAAGTCAAAG
CAAAACATTGTCGAAACGTATCACCATTAATGATTTGCGGGGTACAGTAGTCCACCTGGA
AGTAGTAAAGAAAAAGGGGAAGGAGCATGAGAAATTGCTGCTTTCCGATGTTAATGAAAA
GACACAGGATGCTACAGAGGGAAATAGCTGGAACTCCAACTTCATAAAATGGGCTTCTGG
TCTTATTGGTGGCAGTGAGCAGTCAAAACAGAGTGAAAATACTTCATGGGAGAAAGGAAA
AGGTGGGCGCCATGGAAAAACAATAAATATTTTTTCTATTGCTTCTGGACACCTATATGA
ACGTTTTCTGAAAATCATGATTTTAAGTGTCTTGAAGAACACCCGCCGTCCTGTTAAGTT
CTGGTTCATAAAGAACTATCTCTCTCCCCAGTTCAAGGATGTGATTCCACGTATGGCTGA
TGAATATGGCTTTGAGTATCAGCTAATCACCTACAAGTGGCCTACATGGTTGCACAAGCA
AAAAGAAAAGCAACGAATTATTTGGGCCTATAAAATTTTGTTCCTTGATGTTATATTCCC
CCTTTCTTTGGAAAAGGTCATCTTCGTTGATGCAGATCAGATCATCAGGGCAGACACGGG
AGAACTCTATGATATGGATATAAAAGGAAGACCACTGGCATATACTCCCTTCTGTGACAA
CAACAAGGATATGGATGGATATCGGTTCTGGAGACAAGGTTTCTGGAAAGAACATTTACG
GGGAAGGTCTTATCATATTAGTGCTTTGTATGTCGTTGATTTGAAGAAATTTCGAGAGAC
TGCAGCAGGAGATAATCTGAGAGTTTTCTATGAGACTCTTAGTAAGGACCCAAACAGTCT
ATCAAATTTGGACCAGGATCTGCCAAATTATGCTCAACATACAGTGCCCATATTTTCATT
ACCCCAGGAATGGCTTTGGTGTGAATCGTGGTGTGGTAACGCCACTAAATCCAAAGCAAA
AACCATAGATCTTTGCAACAACCCAATGACAAAGGAACCCAAGCTCCAGGGTGCTAGAAG
AATAGTTTCTGAGTGGCCAGATCTTGATTTGGAGGCTAGGCAGTTCACTGCGAAAATCTT
AGGTGATGAAGTTGCAATTCAAGAACCACCGCCAGATCCTAATCAACCAGGGTCCGTGAT
GGACAGCCCACCAGAAGACCTGGAATCTAAGGCAGAGTTGTGAATAGCAAATAGCTATAG
TGTGCGTCAATTGAAGTAGAGCAATTATTGAAAAGACCTAGGGTAGCAGCGTACACTATA
ACATGATTTGACCTCACAAGGGCTGTAGGTCACTGCCCTTATACACAGTGATCCTGTAAT
CTAAACAACAAATTTTGGCTCGGCTTTGTTGCCAGCAAGAGCATGACTACCAACCAGGTC
GAAGTATGGTTCAAATTCAAGTTGTATTCTTCCTGGGCGCTTCATTGCATCCTCCTGGCT
ACTAGACTAGTTCATGCTTTTTAGGCCTAAGATGAACGTAGAACAGAACTTTGGAGTAAA
TTGATCTTATATGCTCATTTATACCTACAGTACAGCAAATTTTGTAAACTTATATTTTGG
AGGCTAAAAAGAGGGATGGACTTTTTTTC
>Isoform0000380
GGGCAGCCAAGATCTTCTTCTACTACCAAACCAAGCACCTTCCTTCCCCGATCTCGATGC
TCTTCTCCTTCGCATTCTGATCTCTCATTCGAACAATTCGCTATGGCTTTCATGGCGGTT
CTCGAGTCAGATCTTCGCGCTCTCTCCGCCGAGGCTCGCCGTCGCTATCCTGCTGTCAAA
GACGGCGCTGAGCACGCCATTCTCAAGCTTCGTTCTTTGTCAAGTCCTGGTGAGATTGCG
CAGAATGAGGACATATTGAGAATCTTCCTGATGGCTTGTGAAGTTAGAACTGTCAAGTTG
AGTGTTATTGGACTTTCTTGTCTACAAAAGCTTATATCTCATGATGCTGTTGCTTCATCA
GCTCTGCACGAGATACTTTCTACATTGAAGGATCATGCTGAAATGGCCGATGAGAGTGTT
CAACTTAAGACCCTGCAGACTGTATTAATAATATTGCAGTCACCTTTACACCCTCAGACT
GAGGACGATATGGCTCAAGCTCTTGGTATATGCCTTCGGCTTCTCGAACATAGGTCCCCT
GACAGTGTGCGCAATACTGCTGCAGCTACTTTCAGGCAAGCGGTAGCACTGATTTTTGAT
CATGTGGTTTGTGCCGAGTGTCTTCCTGCCGGCAAGCTTAGTTCTGGAGGTTACATCTCT
CGGACCAGTCCAGTTAGTGGTGATGTCAGTTGCAGCATCAATCTTTCAGAGTCAATGGAT
GGATCTGTTTCTGGACAGTCATCAATGATGAGGGAGACACTGACTAAAGCTGGAAAGCTT
GGGCTTCGTCTGCTTGAAGACCTGACAGCTCTTGCTGCAGGTGGATCTGCAATCTGGTTA
CGTGTCAGTTCTCTACAGCGGTCCTTTGCCCTTGATATACTGGAGTTTGTTCTGTCCAAC
TATGTGGCTGTTTTCCGAACCTTGCTTCCTTATGAGCAGGTCCTGCGTCACCAGATATGT
TCAATTCTAATGACTTCACTTCGTACAAATGCGGAGCTTGAAGGGGAAGCAGGAGAACCG
TCATTTCGTCGCTTGGTCTTGCGGTCAGTTGCCCATATCATCCGGCTTTACAGTTCATCT
CTTATCACTGAATGCGAGGTCTTCCTTAGTATGTTGGTGAAGGTTACATTTCTTGATTTG
CCATTATGGCATCGAATTCTTGTTCTTGAGATCTTGAGGGGTTTCTGTGTGGAGGCAAGG
ACATTGCGGATTCTTTTCCGAAACTTTGATATGAATCCCAAGAACACGAATGTTGTGGAG
GGCATGGTGAAAGCTCTTGCTAGAGTAGTTTCAAGTGTACAGGTTCAAGAGACTGGTGAG
GAGAGCCTGGCAGCTGTTGCAGGGATGTTTAACAGCAAAGCTAAAGGAGTTGAGTGGAGC
CTTGATTATGATGCATCCAATGCTGCAGTATTGGTTGCTAGTGAAGCTCATTCTATAACC
TTGGCAGTCGAAGGTCTGCTCGGTGTTGTCTTCACAGTGGCTACGTTGACGGATGAAGCA
GTAGATTCCGGAGAGATTGAATCCCCCAGATGTGATTATGATCCACCTGCAAAGAAGACT
GGAAATGCTGCTCTTCTCTGCCTCTCAATGGTTGATTCATTATGGTTGACGATACTAGAT
GCGTTGTCCTTTATTTTGTCAAGGTCTCAAGGTGAGGCAATTGTGTTAGAAATACTGAAG
GGATATCAGGCCTTCACCCAGGCATGTGGAGTACTTGGTGCTGTAGAACCTTTGAACTCC
TTTTTAGCATCACTTTGCAAATTTACAATCATTTTTCCTGTTGAAGCAGAAAAAAGGAGC
ATTACTCTACAATCTCCTGGGTCCAAACGCTCTGAACAAGTAATTGATCAAAGGGAAAGT
GTTGTTCTCACTCCTAAGAATGTCCAGGCCTTGAGAACTCTCTTCAACATTGCTCATAGA
TTACATAATGTGTTGGGCCCGTCCTGGGTTTTGGTATTAGAAACGCTAGCTGCCCTAGAC
CGTACAATCCATTCTCCGCATGCCACCACACAGGAGGTGTCCACGGCTGTGCCTAAACTT
ACAAGAGAATCATCTGGTCAATCCAGTGACATAAATATCCTTTCATCTTTGAATTCTCAG
CTGTTTGAGAGCTCAGCTCTAATGCACATATCTGCAGTAAAGTCCCTTCTTTGTGCACTG
GGCCAACTGTCACAGCAATGCATGGCTGGTATTTCAAATGGATCTGTACCCACATCAAGT
CAAAAAGTTGGAAACATAAACTTTTCGGTGGAGAGAATGATATCAATCCTTGTCAATAAT
CTACACAGAGTGGAGCCATTGTGGGATCAAGTTGTTGGCCACTTTCTTGAGCTTGCGGAA
AATTCTAACCAGCATTTACGTAATATGGCACTTGATGCATTAGATGAATCAATATGTGCT
GTGTTAGGTTCAGACCAGTTCCCAGACAACACATCAAGCAGATCCAATGGCTCATCTCAG
AGTATTGTAACTGGGATTACAAATGTGGGATCACTTGAATGTGCTGTTATATCTCCACTA
AGGGTTCTTTATCTTTCCACTCAAAGTGTTGACTCACGTACTGGATCTTTGAAAATTCTT
CTGCATGTTTTAGAGAGGCACGGTGAGAAATTACACTACAGTTGGCCAAATATTCTTGAA
ATGTTGAGGTCTGTAGCAGATTCTTCAGATAAGGAACTCATTACTCTGGGCTTTCAGTGC
CTACGGGTGATTATGAATGATGGACTTTCTACTATACCTGCAGACTGCCTTCAAGTATGT
GTAGATGTGACTGGAGCATACAGTGCTCAAAAGACAGAGCTGAATATAAGTCTGACAGCA
ATAGGCCTCTTATGGACAACAACTGATTTTATTGTAAAAGCTCTGATCCATGGACCTGGT
GCGGAGAGGGAAACAGGGACTTCTGATGTGCATCCTATTCTAAAGCAATTGGATGGTGAC
GTACCAAAAGAAAAAACAATCAATGGCTCAGATAATGCCAATGAGCAAGTTCCCTTATTA
ACCATAGTTGACAGTGACAGACTGCTGTTCTCTGTTTTCTCATTACTTCACAAGCTTGGA
GCCGATGAGAGGCCAGAGGTTAGAAATTCAGCAGTCAGGACATTATTTCAGACACTTGGA
AGTCATGGGCAAAAACTTTCAAAAAGCATGTGGGAAGATTGCCTTTGGAATTATGTGTTT
CCTACCCTCGATCGTGCTTCTCACATGGCTGCGACTTCATCTAAAGATGAATGGCATGGG
AAAGAACTTGGCACTCGAGGAGGAAAAGCAGTTCACATGCTCATACATCACAGTCGCAAC
ACAGCTCAGAAACAGTGGGATGAGACATTAGTACTGGTCCTTGGTGGTGTATCCCGTATT
TTACGCTCATTCTTTCCTTTTCTTAAAGTTTAAGCAACTTTTGGTCAGGATGGGAATCTT
TGCTTTTATTTGTGAAGAATAGTATATTAAATGGGAGCGAAGAGGTTGCCCTTGCTGCAA
TAAGTTGCTTACAGACACCTATTCTTTCTCATTCTTCCAAGGGGAACTTGCCGACGCCTT
ACCTTGAATCAGTACTTGATGTTTACGAGCTTGTTCTTCAAAAGTCAACAAACCTGAGTG
GAAATGCAGCCAGCAAGGTGAAACAGGAGATTCTGAACAGTCTCGGGGAACTATATGTGC
AAGCACAAAGGATGTTTGATGATCGATTGTATACACAGTTGCTTGGAGTCATACACATGG
CTATTAAACCAGCCATAGTGGCCAAGGATAACTGTGAAATTGACTATGGACATGTTCCAC
CTGTACTACGTACTGTGCTTGAGATTCTTCCAATGTTATGTCCAACAGAGCACATTCCTT
CAATGTGGCTTATTCTTCTTCTGGATTTTTCTCAATATCTGCCAAGATTGGATTCTACTG
TACAAATTGAGGAAGATGATGCGGAGGAAGTTAGCACTAGTGACCGAGTTCCAGATGCTC
ACTTGAAAATAAAACATGAAAGACCTAATGGGACGGCTTCGATGACTCCAGGAGTAGGAG
ATTCTCCGAGTTCTTTATCAAAGAAATCAGTAACAGCCAGCATTCCTAATTATATGTTTG
CGGAAAAGCTTGTTCCGTTGTTGGTAGATCTTTTCCTTCAGGCTCCAGCTGTTGAAAAGT
ATATCTTGTATCCTGAAATTATTCAAAGTCTTGGGAGGTGTATGACAACAAGAAGAGACA
ATCCAGATGGTTCTCTTTGGAGATTAGCTGTTGAAGGCTTCAATCGCATTCTTATTGATG
ATGCCAGCAACTCAACTGTAAATGCTGGATCAGATTCATGCGCTAGTAAGCCTGCAAGAA
CATGTATATGGAAGGAAGTTGCCGATGTTTATGAAGTATTCCTTGTGGGTTATTGTGGCC
GAGCTCTTCCTTCTGATTCCATCTCAACAGTGGATGTAAAGGCTGATGAGTCCCTTGAGA
TGACTATCTTGCATATTCTTGGCAACAAGGTTTTGAAGTCACCAAGTGATGCACCTATCG
ATATTTTGCAGCGTCTCATTTCCACCTTGGACCGCTGTGCTTCTCGTACTTGTTCTTTAC
CTGTTGATTTTGTGGAACGCATGCCTTCCCACTGCAGCAGGTTTTCCTTAATTTGCCTAC
AGAAGTTGTTTTCCTTAAGCAGTTATGACACCAAAGACCATGATTGGAATACAGCGAGAT
CTGAGGTGAGTAGAATCGCAATCATGGTACTGATAATGAGATGTGAATACATCTTAAGCA
GATTTCTGATTGACGAGAATGAATTAGGTGGACGCCCATTGCCAGCAGTAAGGCTTGAAG
AAATCATATATGTTCTTGAAGAGTTGGGCCGACTAGTAATTCATTCAGATACAGCATCCA
TTCTTCCCTTGCAGCCATATTTGAAAGGTGCCCTATCAAGAGAAAAGAACTATGATAAGC
GGTCACACCTTCTTGTTCTGTTTCCATCGTTTTCTGAGCTTATAGTATCAAGAGAAGCAA
AAGTAAGAGCATCGGTGCAAGTCTTATGTAGACTCGTCAGCAAAGAATTGTCACTTGAAA
GAGTTTCCCTTACCAGTCAAACTGTGGAAGAATCTCAAAGTATACAGCAGTCCTAAGTTG
GTTCCAGAATCTATAATAGTTTAATACAAGGTTTGTTGAGGAATTTTTCATTCATCCTCG
ATTTTTTAGTGTTGCATAGTTTGTGTACATTATGTCAAAATATGTTGTATGAAAACAGTT
TCCTCAGCTTGATGTGTTGGGGAACCAGATTTTGATTGTTTGGTGTAAAGGCTGTAAAGA
GTTCTCTTTATTTAAGACTACAAGTGCAATGCCAAGCCGTGCGATATTGTGTTG
>Isoform0000399
GGGGACGTTTGATTCATAGTTATTAGATTGTGTTTTCGTTTACTGTATTGTTAGAGCGGT
GATTGTGTTCTTAGATATTAGCTTTTGCTTCTATTTAAGAGCGTAGGGTTCAATTTGAGT
AGAAAATAAAGGAGAAATAATAAGGGAGGCGAATTGGAGTCAAAGAGGAAGCTTGTGTTA
ACTAGGAAACAATTTTCTATGTTGACTAGGATTTGGAAAGAATATGATGCATGGAACGCA
TTGAGCTTAATTGCAAATACATGGTTGCTTGGAGATAATTGACATGGAGCATAATGAGCT
AATTGCATGCAAAGCAAATGATGAAACGGTCTTGAGATAAGCTAGATGAATAACATAACG
GGCATGAGCTAAATTGGTGAGTTAATTGGAGCAAGTGGCTATGGCATGGACGGTTTTGAG
ATGATTAGCTCAATGAAGACAAAACGGTTCAGAGCTAGCTATCTTGTAACGGGCTTGAAC
TAGTTAATGGTGATGAAACAGCAAGTGGTGATGGTGGCAAGATTAATGAGCAAAACAGAT
TTGAGCTATCTTGTAAATGGTGATGAGCTAGTTAATTGCTAGTGGAGGAAACGGGCAAGA
CAAGATTGCATGAAAAAGCATGAACGGTGGCTGCTACATAATTGCATGCATGAAGACAAA
TGAGATGATAATGCTATGTACAGGTTTGAGCTAAAGGGAGAAACGACATGGAGCTGTTTT
GAACGGTTGCTAGCTAATGGATGAGATGATGAGTCACATGGAAAAGATGGTTGAAACGGC
ATGTAAATGATGGATAACGGTGACTTAATTAGAAGGCAACGGTTGCATGGCTGAAAGGTG
ATGATGATGAAGTAAAACGGATTGCTTAATTGCATGGTAATCAAGAGGTGACCGGCCATC
TTGGAGGAGGAGTTTGAAATCATCTCCTATATAAAGGGAGCTTTGGAGGAAGAAAGGAAT
CACTTATCAAAGAGCCGAACCCCTGCCCTAGAGTCCTCTCAAGCCTCTCCAAAACGTCAT
AGTCTCCAAGGAAGCCGCCTATCCTCACCAATCCGCCTCCATCAACATCCAAGGGCCGAA
GGCATAGCTTGGCAATCCCAAGGTGTCTTCATCCTCCATCCATCGAAGAAGCATCAAGCA
CGGATTAGTATAGGGCAATTCCCTTACTCAAAAAGTATCGTGAATGACCAAACCTTCTCT
ACGTGAAGTTCAACTCCGTAACCGCACAGTAATCATTTCTACCAACGCAGTGGAAGACTT
GGACCGACCTATTGTTGAGGACGACGTTGACTCACCAAGATCCCATCATTCCGAGCAATA
TCAAGAAGAGGAATCTAGGATGAATAACAACAACAACGTCAACAACAACAATGTCCCTCC
CGACAATGGTGGGGGCAACAATGTTGTGAGGCAATCACTTCGCCAACGCACTTGTTCAAC
GGATTGGAGTGCCAGCCCCTCATGCATTCAGTTTCCTGCTCCTCAAGAGGACAAGCAGGA
CATTGAGCTCAAGAGTGGATTTCTCCATCGCCTACCTATCTTTCAAGGGATGGCGCATGA
AGATCCAAACATGCATTTGAGGCAGTTTCAGTTTGTTTGCTCGAGTATGAAGCCCACTGA
TGCGGATGATGAGCTTTTGAAGTTGAAGGCGTTTCCATTTACTCTGAAGGAGAGAGCTCA
GACTTGGCTTATGGAGCTTCCACCGAACCACATCACCACATGGAAACAACTAGCGGATGC
TTTCTTAAGCAAGTACTTTCCTGCCTCAAAGATCACTGTTTTGAGGAAGAAGATCACTGG
AATCGCGCAAGCATCAGATGAGTCATTTGGGCAATACTATGATCGTTTCAAGGTTCTATG
CGCCACTTGTCCTTCTCATGGATTCTCCGAGACAAATCTTATGAACTACTTCTATGATGG
ACTCAAGCCAATTGATAGAGAGCTTCTCGACGCTGCTGCGAATGGGGCCTTCATGGATTT
AGATGAAGTTGGAGCTCGTGCACTCTTGGAGAATAGAGCAAACAATGATGCTCAATATGG
GATGGTACCTCGAAAATCAGTGGTGTCCGAGGTGAGTACAAAGCATGCTACGGATGAGAA
GTACGACAAACTTTCAAATTTGATGGAGCAAATGCTTGAACTAGAAGTGAAACGAGCCAA
GGTTTCTTTGGGACAACTTTGTGGCGTTTGCCACTCTCACGATCATCATGGAAGTCAATG
TCCTACCTTGGTGGAGCAAACAAGTGAAGAACAGGTGAATGCCATTGGAGGATATCAAGG
AGGTCAGCGGTACAACAATTACAACAACAACTATGTCAACCGTGATCATCCCGGATTCAA
GTGGAGCAGTAATGAGGGATGTTTGAACCCTCCACCTCAACAACAACAAGGCTATCAACG
TCCCCAACAACAATTTCAAGCAAGGCCACCTTTGCCAACGCCACAAGCACCTTTGCCTCC
TCCGGTTCAACAATTCACCAATCCGGATTATGACAAAATGTTTGCTCAACTCTCCACCTC
AACGCAAGCCCTTATTGATGGCCAAAATCAGCAAAAGGCGTTGTTGGAGACTCATGGCAA
TGACATTTCCGAGATAAAGAAGCAAATGGGGCAACTTGTGGATTTTATGGGACATATCAG
AACTACCGGACAACTTCCATCTCAACCAACGCCACCTACTAGGAATGCGAGTGCCGTTAC
TACAAGGAGTGGGAAGGTTTTGGAGCTACCAAAGCAGAAGGCAACGTCATCACCAGATAA
AGTCGTTGTGGAGGAAATTTTTGAAGAAGATCCAGCTATTGAAGAGCTCAAAAGAAAGAA
GAAGGTGGCGCCACTTTTGCCACTACCAACACCATCACCATCACACCCTACCCCAACAAA
AGGTATTAACTCTATCCCTTCAAGATCTGTTAATACTAATGCTTCGTTTGCTCGTGCACC
ATTTCCACATAGGTTATCCAAATCAAAGAAAGATGATCAATATGATGAGATCCTAGACAT
CTTTCGGAAGGTGCAAGTGAATCTGCCCTTGATTGAGTGCATAAAGCAAGTTCCTATTTA
TGCCAAGTTTCTCAAAGAGCTATGCACCCAAAGGAGGCAAACGAGAGCGAAGGAGGTTGT
GAAGGTGAATGCAATCGTTTCAGCGGTGTTGCAACGTCGGCTACCCCCCAAATTGAAGGA
CCCTGGGAGCTTTAGTGTTCCTTGCATGATTGGTGACACTAGATTCGAAGATGTCATGCT
TGACTTGGGTGCATCCATCAACGTTATGCCCTACTATCTATATGCATCCATGGAGCTTGG
TGAGCTTAAGCACGACAATGTCATCATTCAGTTAGCCGACCGTTCTCACAAGTATCCAAG
AGGGTACGTAGAAGATGTTCTTGTGCAAGTCAACAACTTGATATTCCCAGCTGATTTCTA
CATTGTTGACATGGAAGAGAGTTCATTAAACACCACGCCACTCTTGCTTGGACGTCCCTT
CATGAGAACCGCAAGAACAAAGATTGATGTGTTTGAAGGAAAATTCTCCATGGAGATTGA
TGGAGAGAAGATCGAGTTCAACATCCTTGATGCAATGAAGGTCCCTAATGCTTGTGCCAA
CGCATGCATTGCTATTGATTCCGTTGAAGACATGGCACAGCAACATTTGGACACACTTAG
AGAGGATGAGCTTGACACCGTGCTTCAAAATGGTATGGGGCTGACCTACACTAGGAATGA
CGCCCTAATTGATGTGTTGATTGATAAATTGGAGCCACGGCTTGAAGAAATGGTGATGGC
TTTGAATGAGGCAGCCTATGTGACGTCTAGACCACCCCCTATTCCTTTGGTCTATGGCGA
GAACAAGCTGGTTCCCTCCATTATTCAAGCACCTGAAGTGGAACTCAAGGTGTTGCCGGA
TCATTTGAAGTATGCTTACTTGGGAGACAATGAGACTTTGCCGGTCATCATCTCTTCAAT
GTTGGAGGAAGAACAAGAAGGTAGATTGGTTCGAATGCTTCAAAGGTACAAGCCAGCCAT
TGGTTGGACACTTGCAGACATCAAAGGTATAAATCCAGCAACTTGTGTTCATCGCATTTT
ACTTGAGGAGGGAGCTAAGCCCTCACGTGAAGCACAAAGAAGGCTCCATCCGCCAATGAT
GGAGGTTGTGAAAAAGGAGGTGATCAAACTCTTGGATTGTGGGTCATCTATCCAATTCCG
GACAGCCGTTGGGTCTCACCCGTACAAGTTGTTCCTAAGAAGTCCGGAATCACCGTTGTC
AAGAACGCGGAAAATGAGTTGGTACCTCAACGAACTATCACTGGACATAGAGTTTGCATC
GACTATAGGAAGCTCAACGCAAGCACAAGGAAGGACCATTTCCCTTTGCCATTCATTGAT
CAAATGCTTGAGAGGTTGGCTGGTCATTCCTACTATTGCTTCCTTGATGGATATTCGGGT
TACAACCAAATCAGCATCGCGGAGGAGGATCAAGAGAAGACAACGTTCACATGCCCTTTT
GGAACGTTTGCATATCGACGAATGCCCTTTGGATTGTGCAATGCCCCTGGTACGTTTCAA
CGTTGCATGCTTTCTATCTTTTCCGATTACATTGAGAAAATAATTGAAGTGTTCATGGAT
GACTTTAGTGTTTTTGGGAAGGATTTCAATGCATGTTTAGAAAACTTAGAGCTAATCTTG
CAAAGATGCGTTGAAACGAACTTAGTACTTAACTGGGAGAAGTGCCATTTCATGGTAACA
CAAGGGATTGTTCTTGGACATATTGTCTCGAAAAAAGGGTTGGAAGTTGATAAATCAAAA
GTAGATCTTGTGAAACACTTACCCTCTCCAACTTCGGTTAGAGAGATTCGTTCTTTTCTT
GGACATGCAGGATTTTACAGGAGATTCATCAAGGACTTTTCCCACATCTCACGTCCCTTG
TGCAAGCTGCTTCAGAAGGACACTCCCTTTGTGTTTGATGATGAATGTGGCGTTGCCTTT
AACAAGCTAAAGGAATTGTTGACAAGTGCTCCTATTCTTCAAGCGCCGGATTGGTCCTTG
CCTTTTGAGCTTATGTGTGATGCTTCGGACTATGCCGTTGGAGCTGTGTTAGGACAAAGG
AAGGACAAGAAGCCATACGCCATCTATTATGCTTCTAAGACATTTGATGATGCTCAAGCC
AACTACACAACAACCGAGAAAGAGATGTTGGCGGTGATGTTTGCATTGGACAAATTCAGG
TCCTATCTACTTCAGAGTAAGGTTATAATTTACACTGATCATGCTGCTTTGAAGTATTTG
ATGC
>Isoform0000415
GGAGACAAGCAAACCCTCCCTTAAACCCCCTATCTCTTCCTCTCTCGCCTCCGCCGCTAT
GGCCTCAGCTCAAACCTTAGAGGTTGCGACGGAGTCGGTGACGGCAGTCACGTTCAGCTT
CTTCACCGACCAAGAGGCGCGGAAGCAGAGCGTTGTGAAGATTACAAAACCGGATTTGGT
TGACCAATTAGGGACGCCGGTGCCAGGTGGGCTTTACGACCCTGCGATGGGCCCTCTCGA
CGACAGAATCGACACGCTTTGCACCACATGTGGTCAGAGGTCGGTTAATTGCCGGGGTCA
TTTTGGTCACATTGACGTTGTTTTGCCCGTCTATAATCCCTTGCTGTTCAACATTCTTTA
CAAACTTCTACAAAGAACCTGTCTCGGATGTTTCCATTTTCGAACAAGCAAAGAGCTGGT
TGAAAAATGTGTATCCAAATTGGAACTGGTGATGAAAGGTGATGTTGTTGGTGCAAAAAG
ATTAGACTCTGACACGCCTAATGAATACTCATATCTTGACGAGGACGGGGAAGGAAATAA
TATTGACAGAGACAAGGATTCAAAGCCGGAAAGATGGACTTCTCTTCAGTTCACAGAAGC
AATGTCTATTTTGGAAGATTCTTTGGAGACACAACAAAAGTGCAAGAACTGCAAATTTAA
GAATCCTAAAATCACTAAACCGACTTTTGGTTGGTTACAGATGACTGGTGCGGGCAATGC
TAGAGAAAATGTTATCAGAGGATGCAAGCTGGTAGGACCTTTAAGTGTTCAAGACGAGGG
TGAATCTTGTGGTGATGATGTTGATGCTGGCGTATCTGATATATCTTGTGCATCCTCTCT
TGTGACTCAAGATACTGCAACGAAGAAGAGTAAAGGGCAAGAGAGCAAAGAACTCAGTGA
GTTCTCTAAGCTGAAAATAGCCTTATCCGGAGATCTAAAACCAACCGAGGTTAAAGGAAT
AATGAGGCTTTTGTGGACAAATGAGGCTCCACTGTGCTCTTTTCTTAGTGACATCCAATG
CCAAGGCGTTGAAAGAAAGGAAGGTTACTCTATGTTTTTCTTAGAGACTGTTCTTGTACC
ACCAATCAAATTTCGTCCTGCAGCCCATAGCGGTGATTCTGTGATGGAGCATCCTCAAAC
TGTTTCGTTGAGTAAGGTGGTTCAGGCAAATACTTACTTGAAAGACGCTCGTAGTCAGAA
CAAACAATCACAGACAATTCGGCGTTGGAGGGAACTTCAAGATTGTATAAATCTAATGTT
CGATAGCAAAACTGTTTCGGGTCAAGGTAAAACAGATGCTTCTGGAATATGTCAGTTGCT
GGAGAAGAAGGAAGGCGTGTTCCGCCAGAAAATGATGGGAAAGAGGGTTAATCATGCATG
CCGGTCTGTTATATCCCCTGACCCCTATTTAGCTGTTAATGAGATTGGAATTCCTCCAGT
CTTTGCATTGACATTAACATATCCTGAGAGAGTTACTCCGTGGAATGTTTTCAAGTTAAG
GAATGCTATTGTCAATGGTTCTGAAATCCATCCTGGAGCTACACACTATATTGATAAAAA
TTCTATCAAGTTGCCACAAAAGCGGAGAGAGCGCATTTTATTGTCAAGAAAGTTACCTTC
TTCAAAAGGGGCAGGGACACAACATGGGAAGGGATCTGACTATGAAAACAAAATGGTGCT
CCGTCACTTGCAAGATGGAGACATTGTTCTTGTTAATCGCCAGCCTACACTTCACAAACC
CAGTATAATGGCTCACATAGTTCGTGTATTGAAGGGGGAGAAAACATTACGCATGCACTA
TGCAAATTGCAGTACATACAATGCTGATTTTGATGGTGATGAAATGAATGTTCATTTGCC
ACAAGATGAAATTTCTCGCGCTGAAGCTTACAATTTGGTGAACGCAAATAATCAATACGT
AAAGCCCACTAGTGGTGATCCCATTCGAGCCTTAATTCAGGACCATGTTATAAGTGGTGT
CCTCCTTACAAATAATGACACCTTTCTCTGCTCGGATGAATTTAATCAGCTTCTTTATAG
TTCATCTGTTTCAGCATGTGGTTCAGACACTTTCTCTGGCAAGCCAGGTCAAAAGGTTTT
AACATCCAACTCTGAAGATGAAATGCAGCCCCTTCTTCCTGCAATTTGGAAACCAGTGCG
TCTGTGGACTGGAAAGCAGGTCATCACTACCTTGCTAAATCATATTACAAGTGGTTCTCC
ACCACTTACTGTTGAAAAGGAAGCAAAACTCCCATCTGGGTTTTTCAACTGCAAGACTCT
TGAAGAAGAAGAGGAATTTGATAAAGCTCAACGAGCAAAAGAAAAGAAGTCAAGAAAAGT
AGCTTTTAAAGATGATTCAAAAGGAAAGGAGGAGCCAGATGAGAGCAAGTTGTTAATCTA
TCGAAATAACTTGGTGCGTGGTGTGATCGACAAAAACCAGTTTGGTGATTATGGTTTGGT
CCATAATGTGCAGGAACTCTATGGTTCGGAAGCTGCAGGAAAATTGCTTTCTGTTTTTAG
TCGTTTATTTACTGTTTATTTACAGATGCATGGGTTCACTTGTGGAGTTGACGATCTTTT
GCTAATACAAAGCAAAGACAAAAAAATGAAGGAACAACTCGAAAGTTGTGAAGAGCTTGG
TGAAATAGTTTTCCGTGAGTTTATTGGGGTCAGACAAAATGAAAGAAAAGATCCAGTGAT
ATTGCAATCGGATATTGAAGAATTTTTACGCAATAATGGAGAATCTGTGTCGGAAATGTT
GGACAGGAAAATGACAAGTGAACTTAATAAAAAAATCTCCAAATCTGATGTCTTCAAACA
ATTGTTTCAGAAAGGGTTATCAAAACCATCTGTTAAGAATTATATGTATCTTATGACAAG
CTCTGGGGCTAAAGGTGGTGTGGCAAATCTCCAACAAATTACTTCATACTTGGGTCAGCA
AGAGCTAGAAGGTAAACGAGTCCCCCAAATGGTTTCTGGAAAGACCTTACCATGCTTCCC
TCCATGGGATTGGTCACCTCGAGCTGGAGGTTTTATTATTGATCGCTTTCTTACTGGTCT
TCATCCTCAGGAGTATTATTTTCACTGCATGGCTGGCCGTGAAGGGCTGGTTGATACAGC
TGTCAAAACTTCTCGAAGTGGATACTTGCAAAGATGCCTAATAAAAAATCTCGAATGCCT
TAAGATTTCTTATGATCATACTGTCCGTGATGCTGATGGTTCAATTATTCAATTCCGTTA
TGGGGAGGATGGTATTGATGTCCATTTGACAAGCTTTATTAAGAAGTTTGAAAAACTGGC
AAATAATAAAGAAATGTTTGACAAGAGATTGGGTCGTCAAATTGATAAACTCAATCCCTA
TATTGATGAGTTGCCTCCCGCTCTCAAAAGAAAAGCAGAGATGTCAGTTCCTAATTTGTC
TTTGAAGGAGAAAAATGCCACCTTGAAGTTAATGGAGCACAAATATCTCAGCAGTCTTGC
GCAACCTGGTGAACCAGTTGGTATTCTTGCTGCTCAGTCCGTAGGAGAACCATCAACACA
AATGACTCTGAATACCTTCCATAATGCTGGACGAAGTGAAATGAATGTGACTCTCGGAAT
TCCACGGCTCCAAGAGATCTTGATGACTGCTTCAAATGATATCAAGACTCCAGTCATGAC
ATGTCCGTTGATAAACGAGAAAACGGACTATGCTAAAAGTTTAGCTGATAGATTGAAGAG
GATCACTCTGGCAGACATAATAGAGAGCATGAAAGTAAACATTACACCATTGACACATCA
GGACCGTCAGACTTGCCGTATTTATGAGCTTGAGATGACACTTTTTGTACCAGAACATCT
TTCAAAATTTTCAGAAGATTGGGAGGAACTCCTAGAGGTTAAATTTGTCAGGGATTTGGA
GGATGCCATACAGAATCATCTGGTTTTGCTTTCTAAAATTAGTGGTATAAAAGATATAAA
GGCTGATTCACTGCCGAAGGTATCAATGGAGACAGATGAAGATGTCTCTTGTAAAATTTC
GCAGCATGGGGGAGAAGATGATGATGATGGCGATGTAGATGACGGTGGTGAAGGTGCTGA
CGATTTTGGGTTGGATGCACAAAAACGAAAGCGGCAGGGTACAGATGAGATGGAGTATGA
AGATGACTGTGAGGATGAAGTGAGTGAAGGTCATCATTCTGATACATTTGAAAGCGAAAC
TGATAAGGGGGAAAGTGATGTGGAAATTGATAACGATGGTGTGACGGGGATCTCAGATGC
AAATGATGAAATGCATGAAAGTCCCTCAACTGGAGATACATCTAAGCCACAATCGAAGGG
AAAAAAGACCAAATCAAGGGAGAAAATAAAAAAGAAGACCCGAGCAAAGCTAGTAAGAAA
GGAGTATGACAGGGCAACTTTTGTGTCAGCCAAGGGGTTTCACTTTGAGATCCATTTTAA
ATTTACCAATGAACCTCATATTCTTTTGGATCAGATTGCTCGGAAGACAGCCCGAAAAGT
ATATGTCAAAAGCTCTGGCAATATTTTGGATTGTAAAGATATTGATATTTATGGTAATGA
AGATCAAGTTTTCTGCTCCTGGAATGATCCCAGAAAAAAATTACCGGGTGAAAAGAATCC
CACAGAAGAAGAAAAGAAGATGCGAGCCTTGCAGACAGCAGGCGTGGATTTTGCTACACT
ATGGAAACTGCAAGATGATCTTGATGTCAAGTATATATATTCCAACAACATTCATGGTAT
GCTGAACACTTATGGAGTGGAAGCCGCCAGAGAAACTATCATCAAAGAAATAAGCAACGT
TTTCAAGGTTTATGGGATATCTGTCAATATCAGACACCTTTCACTCATAGCTGATTACAT
GACTCATAGTGGTGGGTATCGTCCAATGAACAGATTTGGAGGTATAGCAGAGTCTATATC
GCCAATCAATAAAATGTCATTTGAGACGGCTTCCAAGTTCATTCGTGAAGCAGCATACCA
TGGGGAGACTGATGACCTGGAAACCCCATCTGCTAGGATCTGTCTTGGGCTGCCTGTGAA
AGTTGGTACGGGTTCTTTTGATTTGATGCAAAAGATGGAAATTTAGATGTAGTTTTTTTT
TTGACAAGTAATTTAGATGTAGTTTTGTATGCAAATGATGGAGATTTTAGAGGTAGTTTA
ATGTATGCAAAAGACGGGCCAACGCTCTGGTTTGTATTTGCTAATTAATTTGTCAATACC
CGTTAAAATT
>Isoform0000431
GGGCCTAACGTCATTCATATTTTCCGTTTTGTAAGAGACCGGAGAACTGGAGAAGAAGTG
ATATGAGTTTCCCGGAGTCGGCAGCGTCCAATTGACTCGTATCAATTTCTTCAGATCGAG
ATCTCGCAGCCATGGAATCACCTATTGGAGGTTTGAGGCAAACATCTGTGATAGTTGTTA
CATTGGAGACTGGTGAAGTGTATGTGATTGCGAGTCTGTCGTCTAGGCTTGACACTCAGG
TTATATATGTTGATCCCACAACTGGAGCTCTTCGCTACAATGCGAAGCCAGGATTCGATG
TTTTTAAATCCGAAAAGGAGGCTCTGAATTACATTACAAATGGCTCGGAGTGGCTGTGTA
GGAGCACGACCTATGCGCGTGCGATCTTGGGTTATGCTGCATTGGGCAGCTTTGGTTTGC
TTCTTGTGGCTACCAAGTTGACTGCTACTGTTCCGAATCTGCCTGGCGGAGGGACTGTGT
ATACTGTGACCGAGAGCCAATGGATCAAGATTTTGCTTCAGAATCCGCAACCGCAGGGGA
AAGGGGAAGTAAAGAATGTTAATGAATTGACTGATATGGACATTGATGGGAAGCATTACT
TTTGTGAGGCAAGGGACATCACTAGGCCATTTCCCAGCCGAATGTGCTTGCGTGAACCTG
ACGATGAATTTGTTTGGAATGCTTGGTTCTCGATGCCTTTTAAAAACATTGGGCTCCCGC
ACCATTGTGTCACTCTGCTTCAGGGTTTTGCAGAATATCGAAATTTTGGATCCTCAGGGA
ATCTGGAAGGAGTTGTTGCTCTCATAGCTCGTCGAAGCAGGCTGCATCCTGGTACTCGGT
ACTTGGCTAGGGGATTAAATTCATGTTCTAGCACAGGTAACGAGGTGGAGTGCGAGCAAC
TTGTATGGGTCCCTAAAAGGGCTGGCCAAACTGTTCCTTTCAACACGTATGTTTGGCGGC
GGGGTACAATTCCAATCTGGTGGGGTGCAGAGTTAAAGATCACTGCTGCTGAAGCAGAAA
TATATGTTTCAGACCGCGATCCTTATAAAGGGAGCGCAGATTACTACCAGAGGTTGACTA
AGAGGTATGATGCACGGAATTTAGATGTAGCTGTTGGGGGGACTCAGAATAGAAAAGCAC
TAGTTCCAATTGTATGTATCAACTTGCTTAGGAATGGAGAAGGAAAGTCGGAATCCATTT
TAGTACAGCATTTTGAGGAATCTTTAAACTACATCAGATCAACAGGAAAACTTCCTTATA
CTCGAATTCATCTAGTTAATTATGACTGGCATGCAAGTACAAAGTTAAAAGGCGAACAGC
AAACTATTGAAGGATTATGGAAACATCTAAAAGCACCGACTGTATCTATAGGCATTTCTG
AAGGAGATTATTTGCCTTCACGAGACAGAATTAAGGACTGCAGAGGAGAAATTATCTACA
ATGATGACTTTGAGGGAGCTTTCTGCTTAAGATCCCATCAAAATGGTGTAATACGTTTCA
ACTGCGCTGATTCTTTGGATAGAACAAATGCTGCAAGTTATTTTGGCTCTCTCCAGGTTT
TTGTGGAGCAGTGTAGGAGGCTAGGTATATCACTTGACAGTGATTTGGCATTTGGTTATC
AATCAATGACTAATTATGCCGGATATACAGCTCCTTTGCCACCAGGCTGGGAGAAGAGGT
CGGATGCAGTAACAGGGAAAACATACTACATTGATCACAATACGAGGACCACAACATGGA
TGCATCCATGTCCTGATAAACCTTGGAAGAGATTTGATATGTCATTTGAGGAATTCAAGA
GATCAACAATTTTATCTCCAGTATCCCAGCTTGCAGATCTTTTTCTTCTTGCTGGTGATA
TTCATGCAACACTTTATACTGGTTCCAAGGCTATGCATAGCCAAATCCTCAGCATTTTCA
ATGAAGATGCTGGAAAGTTTAAACAATTTTCTGCAGCACAGAATATGAAAATAACTTTAC
AGAGGCGATACAAAAATGCAGTTGTAGACAGCTCTCGTCAAAAGCAACTGGAAATGTTCC
TTGGAATGAGATTATTCAAGCATCTTCCATCAGTTTCTTTTCACCCTTTAAATGTAGTCT
CTCGACCATCGGGTTTCTTACTTAAACCAGTTGCTAACATGTTTCCAAGTTCCAGTGGTG
AAGCCAGTCTTCTGAGTTTCAGAAGAAAAGACCTAATCTGGGTTTGCCCACAAGCTGCAG
ATGTGGTTGAACTTTTTATCTATCTAGGTGAGCCTTGCCATGTATGTCAGCTTCTTCTCA
CAGTATCTCATGGTGCAGATGACTCGACCTATCCATCAACAATTGATGTAAGGACGGGAC
GCTGTTTAGACGGGCTAAAACTGGTCTTGGAGGGTGCTTCCATACCTCACTGTGTAAATG
GAACAAACCTCATGATACCCATACCTGGGCCTATTAGTCCAGAGGATATGGCTGTAACAG
GAGCTGGTTCACGCCTCCATGCTGAAGATATATCTACCCTTCCATTATTGTATGATTTTG
AAGAATTGGAAGGAGAACTTGACTTCCTTACTCGTGTAGTTGCCCTTACATTTTATCCTG
CTGCCTCGGGAAGAACCCCTATCACCCTTGGTGAGATAGAAGTCCTTGGAGTTTCTCTTC
CTTGGAAGGGTGCATTTAATAAAGAAGGCCCTGGTGCAAGATTACCTGAACAGGCTAAAA
TCTTCCAGAATGAAACCAAATCATCTCTTTCTCGTTCAAATACCAATCCATTTTATGGTG
CTTCATCTAAGATTGTGCCACCACCAGTGCAACCAAGTGCATCCGCAAACAATTTGGTTG
ACTTGTTGACTGGAGAGATCATCCATTCAGAACACATTGCTCAGCCAGTGATAGGAAATG
CTGTAGACAAGGGAGGTGACTTGCTTGATTTTTTAGACCAAGCTGTTGTTGAATATCATG
GTGCTCAAAATGATCTTAAATTGTCTTCATCACACGATGGTAGATCTTCAGATAGCAGTT
CCCAGCAGTACATTGATCGATTGAAATCACTTACTGGGCCACGTATGGAAAGAAAACTAG
ACTTCATGGAAGCGATGAAACTTGAAATTGAGCGGCTCCAGCTGAATATTTCTGCGGCTG
AAAGGGATAGAGCTTTATTATCAATAGGAACTGATCCTGCTACTATAAATCCTAATGTTT
TACTCGATGAACGTTACATGGGAAGATTGTGCAGAGTTGCGAACTCCCTTGCACATCTTG
GACAAGCGTCCTTGGAAGACAGAATTACATCTGCTATTGGTCTTGAGACTACTGATGACA
ATGTTATAGATTTTTGGAATATAAGTAGAATTGGTGAGTGTTGTTACGGTGGCACGTGTG
AGGTGCGTGCTGAAACTGATCCGCGTACAAGTAAATCCTTTTCGGGATCATCAGGTGGAG
GGTCTCCTTCGATCTTGTTATGTTCTCAATGTCAAAGGAAAGTTTGTAAAGTTTGTTGTG
CTGGGAGAGGAGCCCTTCTGGTTTCAGGCTATGGCTCAAGGGACGCCACAAATTATAATG
GTGTGGTAAGGCAGGGGGGATCAAGCCATGGTACCAGGTTGATATCACTACTAATCGTTC
AGTAGTGCTTGATGGTGTTGTTTGCAAACGATGCTGCAATGAGATTGTGCTTGATGCTTT
GATATTGGACTACGTTAGGGTTTTGGTAAGCATGAGGAGAAGTTCCCGTGCAGATGCTGC
TGCACATGAAGCCTTGAACCAGGTGACTGGATTTTCCTTAAACGATGGTCTTTCTGAGAG
TAATCAGTCTTCTGAAAAGAGATCCATTAAATCTCTGCGACAAGTACTTGATGGAGAGGA
ATCCCTGGCTGAGTTTCCCTTCGCCAGCTTCTTAAACTCGGTTGAAACGGCTACTGATTC
AGCACCACTCTTATCATTGCTTGCTCCTCTTGATTGTGGATCACGGCATTCTTACTGGAA
AGCTCCTCCTAGTACAACCTGTGTTGAATTTATTATTGTTCTCGGTACCCTTTCTGATGT
CAGTGGGGTTGCTTTGCTTATTAGTCCATGTGGTTACTCTGAGGCTGAAGCTCCCACGGT
GCAAATCTGGGCCAGCAATAAAATACACAAGGAAGAAAGGTCATGCATGGGAAAATGGGA
TGTGCAGTCCATGATCACGTCTTCCTCAGAATATTTTGGACCAGAAAAATTGGTTAGAGA
AGATCAAGTGCCTAGGCATGTGAAGTTTGCATTTAAGAATCCAGTTCGATGTCGCATCAT
TTGGATAACCTTACGTCTTCAGCGACCTGGTTCCAGTTCTCTAAATTTTGAGAACTTGAA
TCTGTTGTCTCTTGATGAAAATCCATTTGCAGAAGTAACTCGACGTGCCTCTTTTGGAGG
AGCAGTTGAAAGAGAGCCCTGTCTTCATGCAAAAAGGATACTGGTAGTAGGAAGCCCAGT
GAAAAAAGATCTAGCACGCACATCTTCACAAGGCTCTGATCAGATGAATATGAAAAGCTG
GTTGGAGAGAGATCCACAATTAAATAGATTTAGGGTTCCAATTGAGGCTGAGAGGTTGTT
GGATAATGATATAGTCTTGGAACAGTTCCTATCTACTGCTTCACCTTTGCTTGCTGGGTT
TCGTCTTGATGCTTTTGGTGCAATAAAACCTTTGGTTACCCATTCGCCCTCTTCAAATTC
ACACATATGGGATGTGTCAGCCACACTTTTAGACGAGAGACACATCTCTCCTGCTGTGCT
TTATATACAAGTATCTATTTTCCAGGAACCCCACAACATGGTGACCGTCGCAGAATATAG
GTTGCCAGAGGCTAAGCCTGGGACTGCTATGTACTTTGATTTCCCTAGAAAAATACAGAC
GCGCAGAATTACATTTAAACTTGTTGGAGATGTTACAGCATTTACTGACGACCCAACAGA
ACAGGATGATCCAGGTTCCAGAGGTCTACCAGTAGCAGCCGGATTGTCATTAGCCAATAG
AATTAAGTTGTATTACTATGATGATCCCTACGAACTTGGAAAATGGGCAAGCCTTTCAGC
AGTTTGAATTGAAATTTGGTTCACTTACACACGGAGGAAAGAAGAACCGGGTTTTGGATC
ATGGGTTATTGATTTTGATCGGTTTTGTGGGTAGTGTATTTTCTTACTTTTTGTTTGTTG
TAATATTATCATTCTTTGATGTAGTGATATCATTAGAAATAGGAAATCAGAAATGTATTC
TTTGTGC
>Isoform0000437
GGGAGATTATTTCAGAGGTGAATAAGAGTCATACTCTGGAGGAGAAAGCTCTTCCAGCAA
TTGCAACTTCGTTTGCTGCGTCTCCTGCTTTGAGTCCTTCAATTGGTTCTCTCCCTGGTT
CTACTCCCATGGAAAGCACCGGTGAGGCAAAACATCATGGTGTTGAGATTTCTCCTAGCT
CGCAGTCAAAGTTGTCTTCTTCTGTTTCTTCTGCTTCTCAGTCTATCACTCCTAGCCCAT
CCACACATGTGGAAGTTAAAAAACAGGGTCGAAAGGCTTCAAGCAGAGCTGAAGCACCCC
GTCGCAGGGGAAGGAAGCAGGCTCCTGCAGCTGTTTCCGGTGGTCCAGCTAGTCAGGACC
CAGAATTAAGTTTTCAGTTACAGGATGCGTCTGCTGGTACATTGGGGAGTAAGACTGCTT
CACTGGGAAGAAAGCAAGGTACTGATGGGCAGGAACTGGCACATGTTACTCAATCCCAGA
CAAGTCAAGTGCATTCGGTTAGCAGTTTAATTGATTCTGATCCAAAAAGAAAAGAGCACC
CAAGCTATCCTACCCAAAATAAGCAGCCTACAAACTCATCATCAATGATTGACAGTACTG
CTGGTTCCTCTGATAAGAGTTCTGCTCTGGGGCGTATCCAGACTGCTAACGTAAACGATG
TTGCGCGTGTGATGAAAGAGGTCTTTTCTGGCACACGTTTATCAAAAGCTAAAATTTCGG
AGTCTTTTGGGAGAGAAGGTCGGGCTTCCCCTCGTCTACCTGTATCCACTAAGAATCCGG
TGGACATGGCTGGAAACCAAAATCTGGAGGATAAAACATGTTCTGGTGTGGGAGTGAAGG
TTTCGGAACCTGAGATGGGTGATCTTTCAACTGTGTCCAAGGGTGGTGTTGTGGTTCCAG
AAAACATTGATTCCTCTGCGTCCTCCTTTGCAACTGAAGGAAAAACTGTAGACTGCATAC
CTGTTGGCAGCTTAGTGCCATTGGAGTGTTCAAAAGGATCTCCAGCTGAAAAGGATTCTT
TGATGGATTCTACCAGTACTTCTGGGAGAGTGGCAGAACTTGATCAGCCTGTGGTTACAT
TGACCGTGGGCAATAATAGTGTTGAAGGCTCATCTGAGGCAGGGCCTGTAGGCAGTCTCA
TATCACAGGAGTCAGAACATGAATATAAAGTTAGTGATGCTCTTCAGGTTCCGGTGACGT
TGCAAGAAAAATTGTGTGGAAACATGGATCAGCCCTTGGTCTTGGGCAATGGGTGTGATA
GTGTTGCAGCTTTGTCTGAGCCGGAGCCTCTAGGATGCTCCAAGTCACCTGAGGAGTCAG
AATGTGAAGCTAAAGTTGGTGAGACTTCTCAGATCTCTGAAACGCTGCTAGAGAATGCTT
CTGGAAACATGGATTGTGAAGCTAAAGTTCGTGGGACTTCTCAGATTTGTGAAACTCTGC
TAGAGAATGTTTCTGGACACATGGATTGTGAAGCTAAAGTTGGTGAGACTTCTCAGATTT
GTGAAACACTGCCAGAGAATGTTTCTGGAGACATGGATTGTGAAGCTAAAGTTGGTGAGA
CTTCTCAGATCTGTGAAACACTGCCAGAGAATGTTTCTGGAAACATGGATTGTGAAGCTA
TAGTTGGTGAGACTTCTCAGATTTGTGAAATGCGGCCAGAGAATGTTTCTGGAAACATGG
ATCAGCCTCTGGTTAATCTGACCATGGGAGGTGATAATGTTGTAAGCTTGTCTGAGGCAC
AACCTATAGATGGCTCCAAGCGACCAGAGGAGTTGAAATCTGCAGCTAAAGAGGAGCCAG
AATGTGAAGCTAAAGTTGGTGAGACTTCTCAGATTTGTGTAATGCTGCCAGAGAATGTTT
CTGGAAACATGGATCAACCTCTGGTTACTTTGACCATAGGAGGTGATAGTGTTGTATGCT
TGTCTGAGGCACAACCTGTAGACAGCTCCAAGCCACCAGAGGAGTTGGAATCTGCAGCTA
AAGATGTTGGAACTTCTCAGGTTTGTGTAACAAGCATAGATCAGCCTCCAATTACCTTGA
CTATGGGGTGTGAACATGAAGGCTCTGAGGCAGGTCGTGTAGGTAGCTCCAAACCTCCGG
AGCCGATGGAATGTGAAGCTAAAGTAGGTAATACTTCTCAAGTTAACGAGTCACTGCCAG
CAAATGCGGCAGAGAACCTGGATTTTCAGCCCTCTTCTGAGGTTTGTAGGACGTTAACAG
ATGTTGTGCCTGAAAACGTGGATTTGCAGCCATCTTCAATAGGGCAGGAGTCAGAATCTG
AAGCTAAAGGTGGTGAGGCTTCTCAGGTTAGCAAAACATTGCCGGAGGCTGCAAACATGG
ATTTGCAGACATTGGCAACAGCACATGAGTCGGTCTTTGAAGCTAAAGCTGGTGAGGCGT
CTCAGTTTAGCGAAGCGTTGCTAGAATCTGAAAACATGGATTTGCAAACATCTTCAACAA
CACATGAATCAGAATCTGAAGCTAAAGTAGAGGATGCGTCTGAGTTTTGTGAGACATGCC
TGGAGTCTGAAAACATGGATTTGCAACCATCTTCAACAGTTCAGGATTCACAGTCCGAAG
CTAAAATTAGTGATGACTCTCAGGTTTGTGAGACATTGCCTGAGTCTGAAAACATGGATT
TGCAGCTATCTTCAGGAGCACAGGAGTCAGAAGCTGATGCTAAAGTGGGTGATGATTCTC
AGGTTTGTGAGACATTGCCGGAGTCGGAAAGTGTGGATTTACAGCCATCTTCAACTGTAC
AGGAGTCTGAAGCTGAAGCTAACATTTCTGGGTCTTTTGGGGGAGAAGGGAGCGTTTCCT
CTGGGGTACTTGTGTCCAGTAAGACTCCAGTGGACATGGCCGCAAACCAAATTTTGGAGG
AGAAAGCATTTTCTGCTGTGGAATTGAAGGTTGAGATGGGTGATCTTTTGAATACGTCGC
AGGTTGGCATAGTAGTTGTTCCAGAACATGCATCTTCAGTAAACATTGATTTCTCTGCAT
CTGCCTTAGTAATGGAAGGAAAAAAGGTAGATACTGTTGAAGGCTCCTCTGAGGCAGGTT
CTGTAAGAAGCCCCAAACCTCTAGAGGAGATGGGGTGTGAAGCCAAAGTTGGTGATACTT
CTCACGTTTGTGAGTCATTACCAACAAATGTTACTGAAAACATGGATTTCCTGCCCTCCT
TCAAAGCTAAAATTGGTGTTGCTTCTGAGGTTTGTGAGACATTGGCGGAGGTTGTGCCTG
AGAACATGGATTTGCAGCCATCTTCAGTAGTGCAGGAGTTGGGATCTGAAGCTAAAGTTG
GTGAGGCTTCTGAGGTTTGTGAGACATTGACGGAAGTTGTTCCCGAGAACATGGATTTGC
AGCCATCTTCAATGGTGCATGAGTCGGAATCTGAAGCTAAGGTTGGTGATGCTTCTCCTG
ATTGTGAGACGGTTTCGGAATTCATACCGGAAAATATGGATTCACAGCCATCTTCAAGAG
TGCAGCAGTTGGAATCTGACAGTAAAGTTGGTAGTGCTTCAGAAGCTGGTGAGACAGTGA
CAGAAATTGTGTGCGAAAATATGGATTTGCAGCCATCTTCAACAGTGATGGAGTCGGATT
CTGATTTACAAGTTGGTGATGCTTCTCATGTTTGTGAGACAATATCAGAAAATGTATCTG
AAAACATGAATTTGCAGCCGTCTTCAACAGCACCCGAGTCAGAATCTAAAGCTAAAGTTG
GTGTGGCTTATCTGGTATGTGAGACTTTGCAAGAGTCTGAAAATATGGATTTGCAGCCAT
CTTCAACTGCACTGGAATCACAAGCTAAAGTTGGCGAACCATCTCAGGTCTGTGAGATAT
TTCCGGAGTCCAAAAACATGAATTTGCAGCCATCTTCAGCAGCACAGGAGCCTGAAGCTG
ATGCGAAAGTTGGTGATGTTTCTCAAGTTTGTGAGACATTGCCGGAGCCTGAAATCATGG
ATTTGGAACCATCTTCAACTGCAAAGAAATTTGAACCTAAAGTTGGTGATGCGTCTCGGG
TTTGTGAGGCATCTTCAGGGGCACAGGAGTCTGAAGCTGATGCAAAAGTGGGGGATGTAT
CTCATGTTCGTGAGACGTTTACGGAGCCTGTAAATGTGGATTTGCCGCCATCCTCAATTG
CACAGGAATATGAAGCTCAAGTTGGTGATGCATCTCAGGTCTGTGTGACACCGCTGGAAT
CCAAAAGCATGGATTTGCAGCCACCTCCGACAGGACATGAGTCACAGTCTGAAGCTAAAG
CCGGTGATGTTTCTCTGGTTAGTGAGACATTGCCGGAGTCCGTACAGCTGGATTTACAGC
CATCTTCGACAGCACATAAGTCGGAATCTGAAGCTAAAGTTGATGAGGCGTCCCAAGTGT
GTGATGCATTGCCAGAGTCCGAAAACATGGATTTGACATCGCAAGGGAACATGAATTTGC
AGCCATCTTCAGCAACACATGAGTCAAAATCTGAAGCTAGAGTTGGTGATGATTCTCCAG
TTTGTGAGACTTTGCTGGAGTCCAACAACATGGATATACAGCCGTCTTCAACAACCGGTG
AGGCTTCTCGGGTTCGTATAACACTGCCAGAGTCTGCGAACATGGATTTGCAACCATCGT
CAAGAGCACAGGAGGTTGAAACTGAAATTAAAGCAGGTGATGTTTCTCAGGTTTGTGAGA
TGTTGCCAGGAAATATGTCCAAAGACATGGATATGCCACCATCGGCAACAGTGCAGGAGG
TTAAAGATGTGAAGTTATCGTCTGAGGAACCAGTGGGTAGCTCCATGGCACAGCCTGAAG
TTTCGTCTGAGGAACCGGTCGGTAACTCAGTGGCACCGCCAGAAGCTGAATGAGTGTCTA
ACCTCAGAACTTTGTACAGCTTGTTAGAGCAGAAATATGTAATATAAGCTATTCAGTATT
CAAGGATTGATTCGCCCTTAATACTACGGGTATCATACGCTATTTAGTAATCAAAGTAGA
TAGAACTTATGTAATTTATGACGTCTTTAGTGCCCACAACAGTGTAGACCTGTTATGCCC
TCCTGGGTGTGGTAGCTTCACTAGACTGTTTAGAAATTAGTATTTCACTTAAAGCTAACT
TTATTT
>Isoform0000465
GGGGCATTAATTTACCATAAAATTGTTTTACTATGTTTCAGAGGACTACACCGAAGAAGC
CGAAGCAGTTGCGCACGTGCGGCGTCTGCTGGACCTGGTGGCCTGCACGACCCGATTCGC
CAAGCCCAAACACTCCGCTTCCGCCCCGGACTCCAAGTCCAAGAAGACCGCCGCCACCAC
CAAGCCACTCACCAAAAGCTCCGCCCCACCCTCACCGTCCGTTTCGGCGATCTCGGAGAG
CCTCGGGATGGTCGCCATTCACCCGACCCCGAAGCTCTCCGACTTCTACGACTTCTTCTC
TTTCCCTCATCTCACGCCTCCCATTCTCCATTTACGGAGGTGTGACGTGGACGACACGCG
CGACGGTGACTATTTTCAAATGCAGATTAAGATTTGCAATGGGAAGCAAATACAAGTGGT
TGCATCACTGAAAGGGTTCTACACAGTGGGAAAGCAGTTTTTACAAAGCCACTCATTGGT
GGATCTTCTGCAACAGTTCAGTAGAGCTTTTGCTAATGCGTATGAATCCTTGATGAAAGC
TTTTGTAGATCATAACAAGTTTGGTGACCTTCCATATGGTTTTCGAGCAAACACATGGCT
TGTTCCTCCATCTGTTGCTGAGTCTCCATCAATCTTTCCATCCCTGCCAACTGAAGATGA
AAATTGGGGTGGAAATGGTGGAGGTCAGGGAAGAAATGGTGAATATGATCATCAGCAATG
GGCTACTGATTTTGCAATTTTGGCTTGCATGCCTTGCAAAACTGAGGAGGAGAGGGTTGT
TCGAGACCGAAAAGCATTTTTGCTTCATACTAGATTCATTGATGTAGCGGTCTTCAAAGC
TGCTGCAGCAATACTTGGTATAATAGATTCTACTGTGAATGCAGAAGAGATGACCAATTG
TTCTCCGGGTTCTGTTCTTTATGATGAACATGTCGGAGACTTGTCAATTGTTGTAAAACG
TGATATAACAGATCCATTGTCAAACTCCGAAGTAAAAGTTAGTGGTAATCATCTATGCAG
TACTAAGGAAGTTGTTCAGAGGTGTTTACTCAAGGGTTTAACTTCGGATGAGAGTGTGGT
TGTTCATGATACTCCCTCCTTATGTGTGGTCAATGTGAGGCATTGTGGATACATTGCAAC
AGTTAAAGTTGTTGGTAAAATAAAGAAGGGAAGCTATGAGGCTAAAGATATTGACATTGA
AGATCAACCAGATGGAGGAGCCAATTCTCTTAATCTCAACAGCCTCAGGGTTCTGCTTCA
AAAGTTCAACACTGAATCAGTGGATAACTCTAATTCAGATGGTTTAGAAAATTCAATGTC
TCTGGTTCGAAGAGTAATAAAAGAGAGCTTGACAAAGTTAGAGGACGAGCCTGCCAATTC
TGAGAGGTCTATTAGATGGGAACTTGGTTCTTGCTGGTTGCAACATTTACTTAAGCAGGA
AACACCAGTAAACAATTCTGATAGTCCTGAGGATGATAATGAGGTGGCTGCACCAGTTGT
TAAAGGTCTAGGGAAGCAATTTAAATTTTTGAAGAAGAGGGAAAATAAAACAAGTACTGA
AGCCGGAACCTATGATGAGGAAGATATAGATGCTAGTGCTCTCAGTCTAAATGGGGAATC
AGATAAATTAGAGCTAAATAATGGCAGGAGCCACGAAATCAATAGCAATGAGGCAGAATT
GAAGACTTTAATTTCAGAAGAAGCCTATTTGCGTCTGAAAGAAAGTGGAACTAATCTTCA
TCTAAAGTCAGCAGATGAGCTAATGAAGATGGCGTACAAATATTATGATGAAGTTGCCTT
GCCAAAGCTGGTAACAGACTTTGGATCACTTGAACTTTCTCCAGTTGACGGCCGTACGCT
GACAGATTTCATGCATTTAAGGGGGCTGAAAATGCAGTCTTTGGGTCGTGTAGTGAGGAC
TCTCTCTCTCTCTCTCTCTCTCTCTCCACCAATTACATCTTCTTTCTTCTTCTTTTTCTC
TTACGTTTTTTGTGGTCAATTTTCTTTATGGGATGCTTAATGAAAATTATTCTTTTTTAC
ATGTCTCTGGCCTCGTGTTAATTTGAGCTGCTTGTACTTGAGACCTGTAACCTTGTTTTT
TTTTGTTTTTTGTTTATTTCTATTCCTAATATAGTGTTCACAAAATCAGGTTGAACTTTC
AGAGAAACTTCCTCATATACAGTCTCTTTGTATTCATGAGATGATTACTCGAGCTTTCAA
GCATGTGGTTGAAGCAGTGGTGGCTTCTGTTGGCAAAATAACTGACTTGTCTGCGGCAAT
AGCTGCAACCCTGAATTTTCTACTTGGAGGCTCTGGGATGGATGATGATGTCCTCAAATT
GCAATGGTTACGAATATTCCTGGCCCGAAAATTTGGTTGGTCACTGAAAGATGAATTTCA
GCACTTGAGGAAGTTGTCAATTCTCCGAGGTCTTTGCCATAAGGTTGGGCTGGAGTTGGC
CCCACGAGATTATGACATTCCATGTCATAACCCTTTCAGCAAATATGACATTATTAGCAT
GGTTCCAGTGTGTAAGCATGTAGCATGCTCTTCAGCTGATGGACGAAATCTGTTGGAGTC
ATCTAAGATTGCTCTTGATAAAGGAAAGTTAGATGATGCTGTACATTACGGAACAAAGGC
ACTAGCGAAGATGATAGCTGTCTGTGGTCCCTATCATCGAGTTACTGCAAGTGCTTACAG
CCTTTTAGCAGTAGTTCTTTACCACACGGGTGATTTTAATCAGGCATCCATTTATCAGCA
GAAGGCTTTAGCTATTAATGAAAGGGAACTTGGGCTGGACCATCCTGATACCATGAAAAA
CTATGGGGATCTTTCCGTTTTTTACTACCGTCTTCAATACATCGAATTGGCTTTGAAGTA
TGTAAATCGTGCATTGTTTCTTCTTCATTTTACATGTGGACTATCTCACCCTAACACAGC
TGCGACATATATAAATGTGGCTATGATGGAGGAAGGCATGGGAAATGTCCATGTTGCTCT
CAGATACCTACATGAAGCTCTCAAGTGCAACCAGAGACTATTAGGAGCAGATCACATACA
GACTGCTGCAAGCTATCATGCCATAGCCATAGCTCTTTCATTGATGGAAGCATATTCTCT
AAGTGTGCAACATGAGCAAACAACACTCAAGATACTTCAAGACAAACTTGGACCTGAGGA
TCTTCGTACTCAGGATGCAGCAGCATGGCTTGAATATTTTGAGTCTAAGTCTGTAGAGCA
GCAAGAAGCAGCACGAAATGGATCTCCAAAGCCTGATGCCTTGATTGCAAGCAAAGGTCA
CCTTAGTGTGTCAGATCTCCTGGATTACATTAGCCCTGATCAAGATTCAAAAGTAAACGA
TGCACATAGGAAGCAGCGACGTGCAAAGGTTCATCAGTTGAGTGATACTATCTATCAGGA
ACATCAAGATGTGGTAGGTGAAGATGACTTGCCAAGTGATGGACTTGAAAACACTATGGT
CTTGATAGATGATAATACTGAAGTAGTTGAGGACAGATGGGTTCATCAGGAACTGGAGGA
AGAAGAACATGTCTCTAGAAATGGTTTGTCAGTTACCGGTGTAACAGCTGAAGAAACAAC
TTCAGATGAAGGCTGGCAAGAAGCCAATTCAAAGGGGAGGTCTGGAAATACCACTTCTGG
GAGGAAGTTCAGTCGAAGGAGGCCAGATAGTGAATCTTCACACTTCAGAGAAAGTAAATA
TTCGAGGGAAGTTAAATCCTCATCACAGACTGCAGCTGCGAAGAGCTTTCTAAATGATTC
ATCCTCATCAAAGCAATCAAAGGTTTGTACTGTGAGTACTGGAGAGGACTCAGTTAGGCT
TCAGTCCAAGAATACTGTTTCTAAAGTCTCCACTACTCCAGCGACTCTTACGAACTTGAC
TTCAAAATCTGTATCTTACAAACAAGTAGCTTTGGCACCTCCAGGTACTGTCCTAAAGTC
ATTGCTGGATAAAGTTGACGACCTAAATGTGGAAAAATCTGTAAAAAAGGTGTGTAATCC
TCCACCTGAGACATTGAAAACTGAAGAAAGCATAGGGGTAGTTGAATTCACTCCAAAGGA
CGAGACCGAAGGAACACATGCAAGTTCAACCCCATCAGAAGATACAGGCCCTGAAACTGT
GGAAGAAAGGTCTGCAGAAAAAAATGGAAGTAAGCTATCAGCTGCAGCAGAACCATTCAA
TCCAAGACCACACACCATGGCTCACCCTCTAAATCCAGTTGCTGTTACAAGCGTATATGA
TGTGAGAGCCAGTCAAGCAATGCTTTCTGCACCTGTGCTACCCCCAGTAGCTGCCAGAGT
TCCTTGTGGTCCTCGGTCACCTTTGTATTATAAAACCAACTATTCTTTTCGCATGAGGCA
AGGTGTTCAAAAGTTTCAAAGACCCCTTTCAGAAAGAAGTGGATATGGACCTCCAAGAAT
CATGAATCCACATGCTCCAGAGTTTGTTCCCGGGAGAAGTTTGCCAGCAGATTACATGGA
TGAATATGCAGAATATGCAACTGATTCAAATTCTTCATTTGAAATGAATAGAGCTGAAGA
GATGGATGAGAAATCAAATGGTAAAGCCGAGAGAAAGAGCATTTCTGAGTCTGAGAAGTC
AGAGCTTGCAAGGCAGATATTGCTGAGCTTTATCGTAAAATCTGTCCAGCACAACAAGGA
TTCGGAAAGTGAAAGTAAGCGGGAAAATCATTCTGATGCTGTAGAGAATGACAGTGCAAT
TATAAAAATTCACTACGGAAATGAAGGAAAAAGGAACTTGGTTTCTCAATCCAGTGACTG
TGATCAATCAAAAACAACGGATGTGGATACAAATGAAGTTGTTGATAGTGAAGGATTTAC
AGTTGTGACAAAGAGGAGAAGAAGTCGGCAGCAGTTCAGAAGTGAGTTGTACAACCAGCA
ATCCATCTCGGCTTCTGTTCATTGAAACATACAACATCATATAGCTCCTGAAATCAGGGT
ACCACCGAATTTCTTTTCTTTGAACCTCAGCTCAATCTCACACACACAACATGTTATAGT
CGAGAAAATCAATTAGTTTTTGTATCACAATAAGTTGTCATCATGCTTATTTTTGTATCC
AATTTTTTTAGAGGTCTCGATGAATAAGAGCTGTCCCTCTTTACCAGATATAGTGGTAAT
CACTATATC
>Isoform0000483
AGGAAACGAACCAAGTAAGAGAGCAGAGCAGTACCGACATCGGGAAAAAGAAAAAGAAAA
AGAATCGGAGAACCGACTCTGATGATTACATAAATACCCTCCGAGACCCTTTCTCTCTCT
CAAAAACCCCAATCTTCAGAAACCCTAACCCTAACCCAATCTACAGAACCCTCCCCGCAT
TCGTAAAACCTTAATTCGGCAATGACCAGGGTCTACGGCACTGGCGCGTACGATTTCAAG
CGCCACCACGTCGCCGAGTACCCGGTGGACCTGAGCCACCAGCTCGGCGACAAGCCGGTC
GAGGCCAAGCCCGGAACCGCGCTCCCGAGCTCGATTACCTTGTCGGAGATTCAGCGCGAC
CAGCTCACCATGATTGCCGCCGCGAACTGGTCCAGGGTCGGCGACGCCAAGGAGAAGAAG
CCGGCGTTTGATCCGGAGCTGGTGAAGAGGATTTACGAGACGGAGCTTCGTGTGAAGGAG
GGGCAGAGGAAGACGGTGCCGTTGCAGAGAGTCATGATTTTGGAGGTCAGCCAGTACTTG
GAGAACTATCTGTTCCCGAATTTCGATGCCGAAACGGCCACGTTTGAGCATGTTATGTCT
ATGATTCTTATGGTCAATGAGAAGTTTCGAGAGAATGTGGCTGCTTGGGTGTGCTTTTAT
GACCGGAAAGATGCGTTTAAGGGATTCCTTGGAAGGGTTCTTCAGCTTAAATCGGAAAGA
GAATTAAGTATAGCAGAGAAGACAAATTATCTAGTGTTCATGATAAATGCCTTCCAGAGT
TTGGAAGATGAGATAGTCAGTGAGACTGTCCTTAGATTGGCAAGTTTCCAATCCTGGCAC
AGTTTGTCGTATGGTCGTTTTCAGATGGAGCTTGGTTTAAATTCAGATTTGATCAAGAAA
TGGAGAAGGATGGTAAAGAGGGAAGCTACAAAACATGGAGAGTCTTTTGACCCATCAACT
GCACTTGAAGCACAGTTCTTAAGAAATCTCATTGAGGAGTTCCTAGAGATACTTGATTCC
AAAGTCTTACCGCCAAATCATGGTGTCAACGGAGAGGATCAACTTCTTGATGTTAATGGA
ATGGAACACGTTGATGATGCTTGTGTTTTGTACTGTGAGAGGTTTGTGGAATTTCTTATT
GACCTCTTGAGCCAGCTACCAACAAGGAGGTACTTGAGGCCACTTGTAGCGGATGTTGCT
GTTGTTCCCAAATGCCACTTGAGTGCTTTGTATAGACATGAAAAGGGGAAGCTCTTTACC
CAACTTGTCGACTTGCTGCAATTTTATGAAGGGTTTGAGATTAATGATAATGTTGGGAAA
CAATTGACTGATGATGAAGTGCTCCAATCTCATTATGATCGTGTACAATCTTTTCAGCTG
CTTGCTTTTAAAAAGATTCCTAAGTTGAAAGAGCTTGCATTGGCTAACATTGGTTCAATT
GACAACCGAAATGATCTTACTAAGAGATTGTCTGTACTTTCTCCTGAAGAATTGAAGGAT
TTGGTTTGCTCAAAGTTGAAGCTGATTTCTAAGAATGATCCTTGGTCATCCAGGGTTGAT
TTCCTTACTGAAGTGATGGTTTCCTTTTTCAAGAGGCAACAGTCTCAAAAAGAGAAAATA
AATGCTCTTCCACTGTATCCAAATGAGCTGATCATGTGGGATGAAAGCCTTGTGCCAAGC
ATTAATTACTCTGGAGAAGGTTGTCTGGCTCTTCCAAAACTTAATCTACAATTCTTGACG
CTGCATGATTATCTCCTGAGAAATTTTGATCTCTTCCGTCTTGAATCAACATATGAGATT
CGTGAGGATATTCAAGAGGCTGTGCCACATCTTAATGCTTGCATTAATAATGAGGGAGAA
ACTGCTTTCCGTGGTTGGTCAAGGATGGCTGTGCCGATTAAAGAATTTAAGATCAGTGAG
GTTAAACAGCCAAATATTGGAGAAGTTAAGCCAGCTGCTGTGACAGCTGAAATCACTTTT
AGTATATCCAGTTATAAAGCACAGGTGCGATCAGAATGGAATGCTCTTAAAGAGCATGAT
GTTCTATTTTTACTTTCTATACGCCCTTCCTTTGAGCCTCTAAGCTCAGAAGAGGGTGCT
AAGGCTAGTGTGCCTCAGAAGCTTGGTCTTCAATATGTACGGGGTTGTGAAATCATTGAG
GTTCGTGATGAGGAAGGAACTCTAATGAATGATTTCACTGGAAGAATTAAACGGGATGAG
TGGAAGCCTCCAAAAGGAGAATTGAGAACTTTGACTGTTGCTTTGGATACTGCACAATAC
TACATGGATGTCAGCAACACTGCTGCAAAGGGTGCAGAAGATGTTTACGGGACATTCAAT
ATTTTGATGAGAAGAAAGCCCAAGGAAAATAATTTCAAAGCAATTTTAGAATCGATTAGA
GATCTTATGAATGAATATTGTATTGTTCCTGACTGGTTGCACAAAACATTTCTGGGGTAT
GGTAATCCTTCTGCTGCACAATGGACTAATATGCCAGATCTCTTAGAAACCGTAGATTTT
AAGGATACTTTCCTTGATGCGGAGCATCTGAGGGAGTGTTTTCCAGACTCTCAGGTTTGC
TTTGTGAGTCCAGATGGTACAGAAAATATGGATCCAAGGCCTCCTTTTCGAGTAAGGCTT
CCCAAGACGATCAAAAGCAGCACTAATGCTCTTCCAGGCAATAATAAAGCAAAGATGAGT
TCTATGAGTGATGTCCCCATTGAGGACTCTGATAAGGAGAAAGAAAAATTTGTTGTTGAA
GCATACACCCCTCCTGACCCAGGTCCATATCCCCAAGACCAGCCAAGGCAGAACTCAGTT
AGGTTTACGGCCACTCAGGTTGGAGCAATCCTCTCAGGTATTCAGCCAGGACTAACAATG
GTTGTGGGTCCACCTGGTACGGGAAAGACTGATACAGCTGTGCAAATTCTGAATGTTCTG
TATCATAATTGTCCATCTCAGAGAACTTTGATAATCACTCACTCAAACCAGGCTCTGAAT
GACCTATTTGAAAAGATAATGCAGAGGGATGTACCTGCACGCTATCTTCTTCGACTTGGG
CAAGGAGAACAAGAGCTAGCAACTGATCTTGACTTCAGTCGGCAAGGCCGTGTCAATGCC
ATGCTTGTGAGGCGGTTGGAGTTGCTTAGTGAAGTGGAGAGGCTGGCAAGATCTCTCCAA
TTGCCTGAGGATGTTGGTTATACATGTGAAACTGCTGGATACTTTTGGTTGCTTCATGTA
TACTCGCGCTGGGAGCAATTCCTGGCTGCTTGTAACAAAAATAAAAATAAACAGTCATTT
GTTAAAGATCGATTTCCTTTTAAGGAATTCTTCTCTGACTCGCCAAAGCCGGTTTTTACT
GGTGAGTCATTCGAGAAAGATATGCGAGCAGCTAAGGGTTGCTTTCGTCATCTAAAGACT
GTGTTTCAGGAGCTTGAAGAGTGTAGGGCTTTTGAGTTACTGAAGTCTACAGCTGATCGA
GCAAACTACTTGATGACTAAGCAGGCAAAGATAGTAGCCATGACATGCACTCACGCAGCT
CTGAAGAGGAAGGATTTTCTCCAGTTAGGTTTCAAGTATGATAACTTGCTAATGGAAGAA
AGTGCTCAAATTTTGGAGATCGAAACTTTTATTCCAATGTTGCTCCAGAGGCAGGAAGAT
GGTTATGCACGGCTTAAACGTTGCATCCTGATTGGTGATCATCACCAGTTGCCTCCTGTT
GTCAAGAATATGGCCTTTCAAAAGTATAGCCATATGGACCAGAGTCTCTTTACAAGGTTT
GTTCGTTTGGGTATTCCTTATATTGAACTTAATGCCCAAGGTAGGGCCAGGCCAAGTATA
GCCCAACTTTACAACTGGAGGTATAGAGAATTGGGTGACCTTCCCTGTGTAAAGCAAGAT
GCCATCTTCAATAAAGCAAATTCTGGATTCTCCTTTGAATATCAGTTGGTGGATGTACCA
GATTACCATGATAGAGGTGAGTCTGCCCCATCACCATGGTTCTACCAAAATGAGGGAGAA
GCTGAATATGTTGTCAGTGTGTATATTTACATGCGTCTACTTGGGTATCCTGCAAACAAG
ATATCAATATTGACCACTTATAATGGCCAGAAGCTTTTAATCCGTGATGTTATTAACAGA
CGATGTGCTCCATACGACTTCATAGGCCCTCCCAGCAAGGTGACTACAGTTGACAAATTT
CAGGGTCAGCAGAATGATTTTATATTGCTCTCTCTGGTGCGTACTCGCTTTGTGGGTCAC
CTTCGTGATGTTCGGAGATTGATTGTTGCCATGTCTCGTGCCCGATTGGGTTTGTATGTG
TTTTGCCGCCGTTCTTTGTTTGAGCAATGCTATGAACTTCAGCCTACATTCCAATTTTTA
CTTCAGAGACCTGATCGCCTTGCTCTTAATTTTAATGAGACTACACCACACACAGAACGC
CATGTTGAAGAAACGGGGCCTGTCCATCTTGTAAGCAGTGTTGATGAGATGATCAGTATC
TACCAGCAGCTCTATGCGGTGAAGTTTCATCAGTATGTGGCTCCTTCAATTCAGCAAACA
TATATGTCTGGGCAGGATCCTATGGATGCAGATATCCCTGTATCTGCTGATGGGGTGCCA
GATGATACACCGCATGTAAGCAATTCAGAACTGGAGGACAACGGCCGAAAAGTGGATTCG
TCAGTTGAGAATCATTCAAATGGGGTGACAGAAATGGAAACTAGTCTGGATAATGCTCAT
GTAGTTCCTGAAAGCAATTCGGACCAAGTGAGAATGGAAGAGTAGTCTAGCAAATGGTAG
GGAATTTGTTTTGCTTGGTTGCTAAATCTGCTATAGACTTTGAGTTCGGTTCCTAGAGTG
TACGGCATTGGTAGCCAGAGATGAAGTATATGAAGGCCAACACCCCACACTTCAGTTTTG
TCACTGTTTGTGGGATTGAAATCACTAATTTGAGTGAACATGTATTCTGTACAGAGAATC
TTATAAAATTTCGTGTACCAAAAGAATTGATACTTACGGCTCATCTTTTCTGAGGTAATG
TATTGAAATCTCAACATG
>Isoform0000484
GGGGAAGTCCGCACTTGATTTGACCAGGACTTTCTGCAACTCAGGGAGGAAGCCTTTTCT
TTCTTTTTCAATCTTAAAAAGAATTGATTCCCACAGAGAAAGTTGTTGAAGTCCCGCATT
TTGACCTTTCTTCACTCTCTCTATTTAAACTCTTCTCTCATTCTTTCATGTTCTTGTTCT
GAACAACTTTGAGACGACAAAGCTGACCACTTTGAACTTGGGAAAGCCCCAAGCTCCGGT
CTTGTTTGCGGTCTGATAATCACTCTGCCATTTTGGGTGCACCTACTTCAGTTTAGTTCA
TTTGCTTTGCCCCCCGCCAAAAGAGATGGCGGCGGCACTGGCCGGAGAAGACTTAATGAG
GCAGTCGAGCAGCCGGAGGAGCTGGCGGTCCACGAGTGTCCGGGAAATGTGGAACGCGCC
GGACGTGTTCCAGAGGAGCGTCCGGCAGCCGGCGCTGGACGAGGAGGAGGAGCTCAAGTG
GGCGGCTATAGAGAGGTTGCCGACTTATGATCGGATGAGGAGAGGGATGCTGAGGAATGT
TATGAGTAATGGGAGAGTTGTGGCTGAGGAAGTTGATGTTGCGCATCTTGGGGATCAAGA
TAAGAAGCAGTTGATGGAGAGCATACTTAAGGTTATTGAGGAGGATAACGAGAAGTTCTT
GAAGAAACTCAAAGCCAGAAATGACAGGGTTGGAATCGATATTCCTAAAGTTGAGGTCAG
ATTCCAGGAGTTAGCAATAGAGGGAGATGCGTTTGTCGGCACCAGAGCACTTCCGACTCT
GTGGAATTCCACCTTGAACGCAGTTGAGGGAATACTGGGACTAGTTGGACTTTCACCATC
GAAGAAAAGAACTGTTAAAATTCTACAAGGAGTTAGTGGTATTGTCAAGCCTGCAAGGAT
GACACTGCTTCTTGGACCTCCCGGATCAGGAAAAACAACATTGCTAAAAGCACTCTCTGG
CAAACTAGATAGGGATCTTAGGGTAAATGGGAAGGTGACTTACTGCGGCCATGAATTTAA
TGAATTTGTTCCTCAGAGAACATCTGCTTATATTAGCCAGCATGATCTTCATTATGGTGA
GATGACAGTTCGTGAGACATTGGATTTCTCCGGACGTTGCCTTGGAGTTGGAACACGGTA
TGATATACTTGTAGAGCTGTCTAGACGGGAAAAAGATGCAGGTATCAAACCAGATCCTGG
GATTGATGCATACATGAAAGCCACATCTGTGGCAGGCCAGGAAACAAGTTTGATCACAGA
TTATGTTCTCAAGATACTTGGATTAGATATCTGTGCTGATATTATGGTGGGTGATGACAT
GAGAAGGGGAATATCTGGTGGGCAAAAGAAGCGTGTCACGACTGGAGAAATGTTAGTTGG
ACCAGCAAAAGCATTTTTTATGGATGAAATTTCAACTGGACTGGACAGTTCAACAACTTT
TCAGATCATCAGATACATGAGACAGATGGTTCACATTATGGATGTGTCAATGGTCATCGC
TCTCTTGCAGCCGGCACCTGAGACGTACGATCTTTTTGATGATGTTATGCTTCTCTCGGA
GGGTCGGATTGTTTATCAAGGCCCACGTGAGAATGTCCTCGAGTTCTTTGAGTATATGGG
ATTCAAATGCCCTGACAGAAAGGGTGTTGCAGACTTCTTGCAAGAAGTGACTTCAGCGAA
GGACCAAGAACAGTACTGGTTTAAGAAGAACCAACCTTACAGATTAGTCACAGTGGATGA
TTTTGTTCGGGCGTTCAGCTCTTTCCATGTTGGCCAACGGCTTGGGGAAGAACTAAGAGT
TCCTTATGATAAAAGACAAGCCCATCCTGCGGCTTTGGTTACAGAAAAGTATGGAATATC
CAACATGGAACTCTTTAAGGCCTGCTTTGCAAGGGAATGGCTGCTTATGAAGCGAAACTC
TTTCGTGTACATATTCAAAACTACACAGATTGCCATCATGGCTACAATTGCTTTGACCGT
CTTCTTCAGGACTGAAATGAAGCCTGGATCACAGCTTGAGTCAGGAAAATATTGGGGGGC
ACTGTTCTTCAGTCTTATTAATGTCATGTTTAATGGAATAACAGAGCTTGCATTGACTGT
GTTCCGGCTTCCAGTGTTCTTTAAACAGAGGGACGCCTTGTTCTATCCAGCTTGGGCCTT
TGCCTTGCCTATTTGGGTGACCAGAATTCCTGTTTCAGTGTTGGAATCTGCAATATGGAT
CAGTTTCACCTATTACACCATAGGATTTGCACCTGATCCTAGTAGGTTCTTCAAGCATTT
ATTGGCTTTCATTGCTATCAGTCAGATGGCACTGTCCCTCTTCCGTTTCATTGCAGCTCT
CGGAAGATCCGATGTGGTTGCTAACACAATTGGTTCATTTACACTGCTAATGGTATTTGT
CCTAGGAGGTTATATCGTTTCTAAAGATGACATCAAGTCATGGATGATATGGGGATACTA
TGTTTCACCTATGATGTATGGACAGAATGCAATTGCTATTAATGAATTTCTTGATGACAG
ATGGGGCGGAAAACCAGTCAACTCCAATCAGACCACTATCGGAAAAGCCCTTCTCAGAGA
AAGAGGCCTGTACACTACAGAATCTTGGTATTGGATCTGTATTTGCGCGCTTTTCGGGTT
TTCTCTTCTCTTCAATCTGATGTTCATTGCAGCACTAACGTACTTAAACCCTTTTGGCGA
CAACAAAACTTTGATTGGGGAGGATGACTCTGAAAGAAAGAGGAGGCCACGATTGACAGA
AGGTACTGATATGCAAGTGAGAAATGCAGAAGGATCTTCCAACGTACAAGCCAAGAGAGG
AATGGTGTTGCCTTTCCAGCCCCTTTCACTCGCTTTCAGCCATGTTAACTACTATGTAGA
TATGCCTGCGGAGATGAAGACCCAAGGTATTGAAGAGGACCGACTGCAACTACTAAGAGA
TGTTAATGGGGCATTCAGGCCCGGGGTTCTCACTGCACTAGTTGGTGTCAGTGGTGCTGG
AAAGACTACTTTGATGGATGTTTTAGCTGGAAGAAAGACTGGTGGATATATAGAAGGAAG
TATTAGCATATCAGGATACCCAAAGAACCAAACCACATTTGCTCGGGTTAGTGGTTATTG
TGAACAGAACGACATTCATTCGCCATTTGTTACTGTCTATGAATCTCTGCTGTACTCCGC
CTGGCTCCGTCTTGCTAAGGATGTCGACAAAAACAAACGGATGATGTTTGTTGACGAAGT
TATGGACTTGGTGGAGCTTCACCCCTTGAGGAATGCTTTAGTTGGACTTCCAGGAGTTAA
TGGACTTTCAACTGAGCAAAGAAAGAGACTGACCATTGCTGTAGAATTGGTTGCTAATCC
TTCCATTATCTTTATGGATGAGCCAACATCAGGGCTGGATGCTAGAGCAGCTGCAATTGT
TATGCGTACTGTAAGAAACACAGTTGATACAGGAAGAACTGTTGTCTGCACCATTCACCA
ACCTAGCATTGACATTTTTGAAGCTTTTGACGAGCTTTTCTTAATGAAAAGAGGAGGACA
AGTGACTTATGCAGGACCTCTTGGTGACCGGTCTCACAAACTTGTTGAATATTTTGAGGC
CATTCCAGGTGTTCCAAAGATTAAAGACGGCTACAACCCTGCTACATGGATGTTAGAGGT
CAGCTCGGCTGCAGTTGAGGCTCAAAATAACATTGATTTTGCCGAAATATATGCGAACTC
TGAGCTGTATAGGAGTGTTCAAGAGCTTATCAAGGAATTGAGCACACCAGTCCCAGGCTC
CAAGGACCTTCACTTCCCCACACAATTCTCGCAAAGCTTCCCAACCCAATGCAATGCTTG
CTTTTGGAAACAACACAAGTCATACTGGAGGAACTCGCACTACAATGCCATCCGATTTTT
CAACACAATAGTTATCGGCCTACTTTTTGGTGTCATCTTCTGGAAGAAAGGAAACGTGTT
AGAAAAACAACAAGATATTGTAAACCTTCTGGGAGCAACCTATTCAGCTGTTCTTTTCCT
TGGAGCGGGAAATGCTTCTGCTGTGCAATCTGTTGTTGCGATCGAGAGAACAGTTTTTTA
CCGTGAAAGAGCAGCAGGAATGTATTCAGAGTTGCCTTATGCATTTGCTCAGGTGGCCAT
TGAGACGGTTTATGTTCTGATACAAACCTTCATCTATTCCCTTCTTCTGTTTACTATGAT
CGGCTACGAATTCAAAATTGAGAAGTTTCTGTATTTCTACTACTTCATATTCATGTGTTT
TACATACTTCTCAATGTACGGAATGATGCTGGTTGCCCTAACTCCCGGCCATCAAATCGC
GGCAGTTTGCATGGGCTTCTTCATGAGTTTCTGGAATTTGTTCTCTGGTTTCCTCATCCC
TAGACCGATGATCCCAATATGGTGGAGGTGGTACTACTGGGGTTCTCCAGTGGCTTGGAC
GATCTACGGTCTCCTTGCATCTCAGTTCGGTGATCGGAGTGATAAGACAATCAAAACAAG
TACTGGGGTGGAAGTGAAAGTGGATGAATTCCTCAAGGCGACCTGGGGTTATGACCACGA
CTTCCTCATTCCAGTTGTTTTTGCTCATGTTGGTTGGGTCCTCCTCTTCTTCTTTGTCTT
TGCTTATGGTATCAAGTACCTCAACTTCCAAAGGAGATGATCAAGCAACCTCATTGTGCA
TACAGTCAACCTTCGCAGTATGTTACAAATATATAGCAGCAAGTCGGGGTGAAAAGAACT
CTGATGATCAAACTTTTTGGGCTTTTTGTATCATAATATATATATGGTGTAATTAATTTT
AATTTCGCTTAGGCAACTTCTTTCCCACTCAACTTTTGTGGTCATATTTGTTCGTCGAGA
TATTCAATAATGAAGCCTCGCAATGGCATTGTTCTTGTT
>Isoform0000490
GGGGCAAAATCAAAATCAGCAATTATCGAAATGGGAGTCCACGGCCTCTGGGAACTACTC
GCCCCCGTCGGCCGCCGCGTCTCCGTCGAGACCTTAGCCGGAAGACGACTCGCCATCGAC
GCGAGCATATGGATGGTTCAGTTCATGAAGGCGATGCGCGACGAGAAGGGAGAGATGGTC
CGCAACGCGCATTTGCTCGGATTCTTTCGCCGGATTTGCAAGCTGCTCTACCTGCGGACC
AAGCCGGTGTTTGTCTTCGACGGCGGAACGCCGGCGCTCAAGCGCCGGACTGTGATCGCT
CGCCGGAGACAGCGTGAGAATTCGCAGGCCAAGCTCCGCAAGACCGCCGAGAAGTTGCTT
CTCAATCATCTTAAGTCGATGAGGCTGAAAGAATTGGCTGAGGATATTAAGAACCAGAGG
CAGGAAGTTTCGGAGAAAGCTGGTGTTTCGGGGAGTAGTGATTTAGAAGTGAATGATGCG
GCGCTGAAGCGTTGCAATCAGGAAAAGCTGGATGAAATGTTGGCAGCGTCGATTGTGGTG
GAGGAAGAAGGGGCTTTAACAAACAGTTTGCCAAGTACTTCCGGTGCTGTTCCTTGTGAG
GAGGATGACGAAGAAGAAGATGAAGAGTTGATACTTCCAGAAATGCATGGTGATGTTGAT
CCAGCTGTGTTAGCTGCTTTGCCTCCATCAATGCAACATGGACTGCTTTCTCAGACAAAT
AAACGGGCGAATGATGCTAAGGGTAAGAGGATTATGTCAGATCCCACTGAGTTCGTGGGA
ATCAATTCAGAAAAATCTGATGCGGTATTGAGGAATGTTGATCAAGAAAAACTAGATGAA
ATGATTGCAGCATCTATTGCGGCAGAGACAGATGCTAGTGTAACTAATAATGCATCGACA
TCAACTGCTGCTTCTCTCGTTGGTGAGGATGTCAATGAAGAGGAAGATGATGATGATGAA
GAGATGATACTGCCAGCAATGTATGGTGATGTTGATCCAGCTGTATTGGCAGCATTGCCC
CCATCGATGCAACTTGATCTACTTGTTCAAATAAGAGAGAGATTGATGGCAGAAAACAGA
CAAAAGTATCAGAAGGTCAAAAAGGACCCTGAAAAGTTCTCCGAGCTACAAATTCAATCT
TATCTTAAAACTGTTGCTTTCCGTCGCGAGATAGATCACGTGCAGAAAGCTGCTTCTGGA
AGGGCGTTTAGTGGTGTCCAGACTTCACGGATAGCCTCTGAAAGCCACAGAGAGTTTATC
TTTTCATCATCATTTACTGGTGATAAACAAGTGCTTGCAGCTGCAAGAGCTGAGAGAAGT
GGAGACAAGCAGCAAGCACCGAAAGAACATTCTTCTAATGTCAAGAATAGTGTTCTGTCT
ACTGATAATGTGACTGGATCAACCCCTGAAGAATCCCGAAGGGTTTTTGATGACAACATT
GAGACATATTTGGATGAAAGGGGCAATGTTAGAGTTAGTAGAGTAAGAGCTATGGGGATC
CGCATGACCCGTGATTTACAAAGGAACTTGGATCTGATGAAAGAGATGGAACAGGAGAAA
ACCAATGGAAACAAGATAATCGATGCTGGGAACATGCTCACTAGCAATAACATTGGCAGC
ATTTTAAGGACCCCTGGTAATGAAACACTCGTAGAAACATCCCCTGGTGATAATGGGAAT
TTTGATAACACTGGTGTGCCAAAAAGTCATCCTGGTCAAAACAAGGTTGGGGAATCCTCA
CTTGGTGATAATAACTTGAATGAGAGAAATAATCATTGCATTTCAAAGTTTGGTACTCCT
ATAGAGATATCCATTGAAGATGATGGTGATGCAAAGCCTTTTGATGCTGAAGATGATCTA
TTTGCTCGTTTAGTAGCAAGTGATCCTGTTACTATTTCTTCAGCTAATGATGCTCTAAAA
AGACAATTCCCTGATTCTAATTCAGACTCTGACTGGGAGGAGGGGACCTTAAAAAGTAGT
AGTGTTCCTGTTGATAGTGAATTGAAAATTAATTCCGCCGATTTGAAAGCCAATGATAGT
GATGACAGTGAAGTGGAATGGGAAGAAGGATTTTCTGGAATTACTGAAAATACCTCATCT
TACCCCGGCAGAGAAACAACTTCTAAAGGTTATATCGAAGAAGAAGCTGATTTGCAGGAA
GCAATAAAGAGGAGTCTTGAGGATATAGGGTATGAGAAGTGTAGTCGTGCATCATCGGAA
CATGAATTGCTGAAACCTCTTGGAGAAAATGTTCGAAAAGCTAGTGAATGTATTGATAGA
GAAACCAAGATGGTTGACCCAGCTACCCAACAAAATAAATCTGTTGTTGATGGACTTGCA
GAGCTAAACAGTATAAGATACTCGGGCTCTTCTTCAGAACAAATAACACAAGATGCAAGT
GAAAGGGCCAATTTACATGGAGAAATGCAATTCACAGTATGTATTACTCCTTCAAGCACA
AAGGAGGTCAATGTGATGAGGGAACAAGTCCTGGGTACATTAAATGAAGGTGGTGGCTTA
TCTGCTGTTCCTAATGTGCATGAAAATATTAATGTTGATACTTTGTGTGGTGATGTTACT
CATTGGGTTGATGATCAGAAGAATGATACTGAAATAGAATCGTCATGTCGTTTGGTTGAA
ATGGCGAACCCTTCTTCCATAGGTGAGTCAATGCCAAACAAGATGACAGAAGAATCTGGT
GATTATAGAAATTGGGTTAAGGAAAAGAGTCGTGACAGTTTTCCTCAGGAAATTGATCAG
AATTTGGACAAATCTCCTGTTAAGGGCATTGGTGATGCAGACATTGAAGTAACTGAAGCT
AATTTGGAGGAGGAAATGCTAATTTTAGACCAAGAGTGTATGAATCTGGGAGATGAGCGA
AGAAGGCTTGAACGTAATGTAGAATCTGTAAGCAGTGAGATGTACACTGAATGTCAGGAG
CTGTTGCAAATGTTTGGCATACCATACATTATTGCACCGATGGAAGCAGAAGCTCAATGT
GCATATTTGGAACTCGCAAACCTTGTTGACGGTGTTGTGACCGATGACTCCGACGTGTTC
TTGTTTGGAGCACGGAGTGTTTACAAAAATATTTTTGATGATCGAAAATATGTTGAGACA
TATTTTATGAAGGACATTGAAAGTGAGCTTGGCCTAACCAGAGAGAAGTTAATTCGTATG
GCACTTCTTCTTGGGAGTGATTATACTGAAGGGGTTAGCGGGATTGGCATTGTCAATGCT
ATTGAGGTTGTAAATGCATTTCCTGAGGAGGATGGCCTCCATACATTTCGGAATTGGATT
GAATCGCCAGATCCTACCATTCTTGGTAAGCTGGATACAGAGTCTGCATCAAGTACAAGT
AAAAGAGGGTCAAAACTCGGGAAGAATGATATGACGACAAAGAGCGGTATGGATGAAGTC
TCTCCACTTGAGAAAAGCAATTGTCAAGATCAAGAACACAAGCAGTCAGATGATCTGACT
GAGGATGTGAAGAAAATTTTCATGGACAAGCATAGAAAAGTGAGCAAAAATTGGCATATT
CCCCTATCTTTTCCTAGTGAAGCAGTTACTTCTGCTTATACTTGTCCACAAGTGGACAAG
TCAACTGAGCCTTTCACTTGGGGAAAGCCAGATCATTTGGTTCTTCGCAGATTATGCTGG
GAAAAGTTTGGTTGGGTTAGCCAGAAGTCAGATGAACTGCTAGTCCCTGTTCTTAAAGAG
TACAACAAACGTGAGACTCAACTGCGGCTGGAAGCTTTTTACACGTTCAATGAAAGATTT
GCGAAAATTCGAAGCAAGAGAATCAAGAAAGCTGTCAAAGGTATCACCGGAGATGAACCT
TCAGAATTGATGAATGCTGCTGCAGAAGAAGGTTCTAATAGTAGAAAGAAGAGAAGTATA
AATACTGATGAAGCTGGGATTGACAATTCAGATAAACTTTCAGTCAGAACAGAGAAAAGC
ACAGTTAGAAATCAGAGCAATTCTAAGGGGAAATCAACTCGTAAGCAGTCAAGTAAAAGG
CAAACTGCCGAGGGCGGACAAACCAATAGAAAAACAGATGCAAATGGAAGAGGCAGAGGA
AAAGGAAGAGGAAGAGGAACAAGCAGGCTACTTGGAAGAGGAAAGAGAAAAGTAGATTCC
AGCTCTCCAGAGTCTGAAAACACCTGTAATGATGTTGCAGAAGCTGATGAGTTGGAAATT
CCTATGGCCACATTTGAAAGCTCAGAGGAAGTGCGTAGGTCTGGGCGGTCGCGGAAGCCT
GTGAATTACAGATTCAATGACATGGAGATTGATGACCTGGATCACACTGAAAGCAGAGTC
TCCGACATAGAGGCAGGGAAACAAGTTGTATTCAACGACGGCATATGTGATGAAGTTGTT
TCAGTTGTCAATGAAAATAAACAGAAGAGTGCAGGGAAGTTGTCTCCAGAGGAGAACCAC
AGTAAAGATTACCTTGAAGTAGGTGGTGGGTTCTGCCTCTCTGAAGATGAAACTAGTGAA
CCAGGTTTGAGCAATGTTGGTCAATATTTTCGGGATGATGTTTCTGAAGGCAACATTCAA
AGAATAGGGCGAATTAGTGGAGATGAAAATGAGAATGGTACTGACCGAGATGGAATTCAT
GATCGAGTTACAGCTACTACCGTATCGGGGAATGACGGCTTGTCTGATTTCTCTGGCTTC
CTCGATGAAGGTGATCTTGGTCATATGTCAGTTCAATCCAATCTTCCCTCAAAAAGACCG
TTAGTGGGATTACCAGGTAGTGGGAGGACATCTGCCTACGATTCCGAACAGAGCTTAGAT
CATTATATGAATATCGATCATTCCACGTCCACTGTGTCACCGCCGGAGAATCCAGTAGAT
AATTTTGGACAGCCACCTATCAGATCTCTAAGTGCCATGCCATTTTTAAAGAAAAAGAGG
AAGAGTTGAGGTTACATATTTTGTAAATGGAAAATATCTGTCGTCTTTGAACTTCTTTTA
GTACTGAATTACTGATGCTAAAATAGCCCAAAGAGAGTTCTGGGTAAAGTTTTCTC
>Isoform0000499
GGATTTATTGAGGAAACAACTTCAAAAATGAAGTTAAATTTCGTAACGCTTGAGTTAGCC
TCCGGGTAGTTTCACCAGGGAGTAATTAGGTCAGTCCGGGAGGATGCTCTTGGATGACAA
CATTTAAAAAAAAAAGGGGTGATTTCGTAACGCGAAAATAAGAAGTCCAATTTCCAAACA
AAAATAAATTGCGACAACTGGGTCGCCGGGATGAAGTCAGTACTTCCCCGTGAAGGCACA
AAAGCCGTACAAAAATGGAGTTCAAAAAAGAGGGGGGCTACAACTAATCCGGGAGTCCTC
AGCTCCGGCTCCTAATCCAGGTCATCCCCGACCGGATCCTCAGCATCTTCTGCGTCTTCA
CTCTCGGACGATAGGGTCACTGCTCCGGAACTCTTGGGATTGACCACAGGATGCTCCTCC
GGGTCAGCCAATTGTGGACCCACAGTTCTGGCCTTCTCCTGGGCGGCAAGGAGATCTGCT
AGCATCCGGGGCTTGTCAAGGTACCCGTGAGCGCTCCACTCGGTAAATTTCTCCGTGATG
GCTTCGTTCCGGGCGGACTGGAGAAGAGCCTTGAATTCCTCGGACTCCTTGAATTCAGCC
ACGGCCTGATCACAGCGCGCTGGGACAAGGTTCACCAGCTCCTCGATCTCCGCTTCCCTC
TCACGGAGCTTGCTCTCCAACGGGCGGTACTTCTCCAGCTCGGCCTCGAGAAGGGGAACC
TTCTCCACCTCGGCCTCCAGCAGAGGAACCCTTTCACCTAGGCTCTTCAACTCCTCAACG
CGATGCTGAAGCGTTGACAACTTCTCGGCCAAGGAACTCTTCTCCTTTTCAAGTGACGCT
TTCTCGGTCTGGAGAAAGCTCACATGCCCGTTGAGTCTGGCCACCTGCTCTTTCAACTCG
GCAGTATCCTCGCTGGCATCGATGGAATATACCGCGAAGAGAGCCTACATCATAGTCGGG
AGGGGTTCAGATATCGACAAAAAGGGAAGGGAAACAAAAAAAAACAGCAAACAAAATTAC
CTTCATAAGGTGCTCCCGGGCAATCTTGCGGGTCTCGGAAGGGGCACCGTCTTTGAACCT
CATCCTATCAAGTTCGATCCCCTTCAAGTCGCTGATCATCGCTTGGACGAACTTCTCGTC
CGCGCAACCGTATTCATCAAGGACTTGCCGGATCGGTGCCTTCGAAATTATAGGAACCGG
AGGGGCCAATGCCGATAACGACGGAGTAGAGGAGGACCCCCCTTGTGTGGACCTGTGCTT
TTTCGCCTTCGGCACGGGACTCCCGGACACGTCCACCCCGGTATACGTCACCTGGCTATC
GGAGCTTTGGGATTTCTTTGAGTGGTGGTGACGCCTTTTCTTCTCACCCAAATTGACTCG
CGATGCAGCGGGAGGCGGCACGGGCGGAGTCAACGCGGACCCGTACACTTCGTCCGGGAC
CTCGAGTTCCTTCTGCTTGTCCAACACCCGTACGGTGCTGGTCTCTAAATCCACTTCGGT
ACGGGAAGCCACGTCCCCCTTGGTCAGCAACATCTTCAAGAGGTCTTGGTCTTTCTCCAT
GTCGAGAGGATGGTTAGGGCGAGGAACACGCCTTGGAATTTTCCCTGCGAAACCACAAAC
ATTATCTCATTAGCAAAATATAACAAGGACTTAAAGTGCCAAGCGTAAGAAGAGGTGAAC
CCACCGGGCACTCTACCCATCTCGCAGTGAGAGAGAACGACCCACCGCGTCAAATGGTAT
GAGCTACGGTCCTCTTCGTGGGGCCAGGCAGCATATACTCGCGCTATACGCTCCCGCTCG
GTCTCCGACAGGCTGTACGACTGATCCCCGATAGCCCGGAAGTAGTTGGGGACCGTGTGC
CGTCTCGTTTTTCTCTGCCATGGACCCCCAACAAGAACTACCTTCGCCCTCCATTCCTTG
TTTATCGAGGAGGGGAGATCCGTGATCACGGACTCGTAGTCCCGCGTGGTGAACCCAACG
CACCCGGAGCTTCCTGCCTTCTTCGAATAAGTCAACTTGTAGAGTGCGCGAAACTCATTG
ATCGTGGGCCACCCCATGTTCGACAGGAAGTATAGGCACCCGAGCCCCAGCAATTGGCGC
CACTGATTTGGGGGGACTTGCCCCGGAGCAAGCTGCAACATGCTCAGCATGTACTGAACA
AATTGAGGCAGCGGGACAGAGAACCCGTTCCGGAACATGTTGTCGTGCACCGCTACGAAG
TTGTCTCTCGGAGCGCACGCCAATTCCCCCGGGTATAGGCCGCGCATCGGGATGTTGGAA
GGAATGTCCCACTCTTCCCTAAATTGCTCGATCTCCTCGGGCGAGAGACTACTGACAGGT
TCATCACAAACCCTGTCGTCCTCCAGGCGGTGCAGGACGCGCGCTATCGGGATCGCTTCC
AACACTTGTCGCTCGGGATCCGCACTGGAGGATGCAACCCGTGAGGAGTCTCTATTGACC
TCCCGATGCAGATACTGATCCATCCTTTCTTCGTCGTCAGCGGGAGCCCGCAGTGCAGGA
CCAGAGGCGGTGGCGTCGGAAGCCCTAGACTCCATCTTAACCCTATAGACAAACCTTACG
TGCTATCAGAAATCGCAGCGCATGCCGCCGCCAGACCGTCCCGATACCACCCACAGACAC
AGACCCAAAGAAACCCAGAAACAGACCCAAAGAAACCCAGAAACAGACCCAAAGAAACCC
AGAAACAGACCCAAAGAAACCCAGAAACAGACCCCAAATCCTAAAAAATCCCAGAAACAG
ACAAAAGAGAACGAAAACAGACGAGATGGAGAAGAGATACTCACCGAAAAGTGAAGGCCG
GAAACGCACCGAAACAACAAATGGACAGCACCTCGCAATCGGACCGGCGGCAACAGCGGC
GTTCCTTCTACGTCCGGATTTACGTTGAATCGACGAAGAGTGAGGGCAGAGGACAGAGTA
ACAAGAGGGAGAAAATTGAGAGCGGAGGAAGACAATTGAGAGCGGAGGAAGAAAATTGAG
AGCGGAGGGAAGAATGAGGGGAGACGGAACATATATACAAAGCGGGGGAAAACAACGCCT
CGATTCCCCCCCTTCATTTTAAACGAGGCGATCGTGTTCGTTACGACCCACCGTAGGATC
GTGACACGTGCCCCACTAACCGGAAGCTTCTCGACGAAGCGACAATTGAAACGACGTACA
TTAAATGCACGTCCCTTCACCCCCACCCACGCGCCACCTGGCGGACATGCAATTAATGCC
CTGACACCCCCACCCACCCAGGCTTCCAACTCAATGCCACTCTTTAACTCCCGGATAACA
TCTATCGGGAGGCAGCAAGCAACAACTGCTAAAGAACTTTAAACCCCCGGATAATATCTA
TCGGGAGGCAGCAAGCAACAACTGCTAAAGAACTTTAACTCCCGAATAACATATATCGGT
AGGATGCAAGCAACAACTGTATCGTGAGATTTGTTTACCCGAGCAAGAACCAACGGGACG
TGTGGGCAAAACAACTAGCCACGATAACTGTAAGACCCATTTACAGCTCCCGAAACATTG
GAGTCGGGCATGCCAATATCATTCCCTTCATACGGAGAATAGTGGCTTGATAACCCACGC
GGGGATAATACCCCGCGCTCGAGCATCAACAACTACAACATGGAACGGCTAGCTACCTTC
CATCGCAATCACAACCCGTTCCGACGTGTCCTGAGCACGAACTTGGGGGGACTAGATCGG
GTACCCCGTTGATATTTCCGCATCACGGGCCATTTCTTCAAGTCCCCACTCAAGACATGT
CTTGAACGGGAACTTGGGGGGACTTGTTGTCGGTAGTCAGTAAATACCTCCCTCGGCCCA
TGATGCTATGAAGCCCAGCATGAGGCAGCTCGAACAGGCCTCAACCTCGATGCTAAAGCA
GTCTGGGCCGAGAGGGGAAGCCTCCACAGAAACTTAACATTTGTCCCACATTGAAGAGGA
TGCAAAGTGTGAGTCAACGCAGGGGTATAAATGCAGCCAAGACCAACCAGAAAGGTAAAA
AAAAGATCGGTCTTAGCATTAAATACTCAACTACCCTTATTAACTTAATCATCGGAGAGA
GAAAGACCGGAGTGTCCCGGTCATTCTCCTTTCTTGCAGATAAGGAAGGGCGAAGAAGGA
ACTTCGGAGCAAAGGACAGAGGATTACGGAAGATTGAATCACGTGTTACAGTTTCTTCAA
GAGCCAGCGGGTTCCAGCAGAAACAGTACCTGTTGTGGTCGGTAACTGTACGGGATTTGC
AGTCAATCGGGCATTCTTTCCCTATACCCAAGGCGCACATATACTGGTCAATTCAGGTGT
TGATGTGTTCAGGATTGACAGGATCATCAGCAACTTTGGCCTCCCTATGGGTCCATTCCA
ACTTCAGGATTTGGCAGGCTATGGAGTAGCTCTTGCAGTTAGTAAGGAATTTGCTAGTTC
TTTCCCTGATCGCACATTTAAATCACCATTGGTCGAACTCTTAGTAAAAAATGGGAGAAA
TGGTAAAAACAATGGAAAAGGGTACTACACTTATGAAAAGGGAAGCAAGCCCAAGCCTGA
TCTGTCTGTGCTACCAATTATTGAGGAGTCTAGACGAATTACCAATATGATGCCTGGTGG
AAAGCCTCTATCTGTTACAGACCAAGAAATTCTGGAGATAATACTCTTCCCTGTGGTGAA
TGAGGCATGTCGTATTTTGTATGAAGGAGTAGTTATTCGAGCAGCAGACCTTGACATTGC
ATCTGTTCTTGGCATGAGTTTCCCATCTTACCGGGGGTGGCATTGTCTTTTGGGCAGATT
TGGTTGGACCTAAGCATATTTACACTACTCTCAATAAATGGTCAGGAGTATACGGTGATT
TCTTCAAACCATCAAGGTTTTTGGAAGAAAGAGCAATGAAAGGCTTGCCTCTGAGTGCAC
CCGCATCATCCTCATCCTCAAGGTCACGCATGTAAGCCGGCACCCTCTGCTTTTCAGGAA
AATAAATTGTGTGATTGCTACCCTGTAGTATTGTAATGTAACTTTGAATAATTCGCCATT
GGTTGGTTTCCAAAATAAGCAATAAGCTTTCCCCTC
>Isoform0000513
GAGAGAAAAGATATTAGGGTTTTGCCGTAATCGGAATAGCAGTAGAGCCATGGAGGTCCC
AATCCTCGGCAGCGATTCACTGAAATGGATCGAGTTCCCTGTCCCTTCTGATGCCGCCTC
CGCCTCCGCCTCCGCCGATACTTGCGCCCCTCTCACTCACGACTGCGCTTCTTCCATCGC
CATCGGAGACCCTCCCACCTATCTCATATGGAGAATCCACAAGCATCTCCCTCACGCTCT
CGAACTACTCGAGCTCTGTGCCAACAAGGAGTTTCCAAAACTCGGTCTGCGAATCACTTT
TCCACAAGCGCTTTCTTCCTCAGTTTTCCTCTGCAAAAATGAAATTGATATCGGTTCCAG
GAGCCATCCCTATCTGCTTTATACGCTCACCGTCGCCGGAGTCGCTTACCTTTTGAGGCT
CGGAACCGTCTCCAATTATGCCTCCAGCTCTGTTATCAGAGAGGTTAGCTTGCATCCCCA
TGGACCTATAACGAGTGCGGCAGCGACGCCTACTGGATGTCTTGTTGTAGGCCGCAACGA
CGGCTCGCTCGCTTGCTTTCAACTTACACTTGACTCCACTGCTCCTGGTTTTCTGCAAGA
GCTTCGGGATGAGCCAGGAATCGGTAGCTTGTGGGGTTTCATGGCAAGGGGTAGGACAAT
AGGGGCTGTGCAGGACTTGGCTATATCTATGGTTCATGGGAAACCACTTATATTTGTGAT
TCATATGGATGGGGTGTTACGTGTATGGGATCTCTTATTGCATAGCAGGCTCTTTTCCCA
TAAGTTGAACGGTCCGACAATGGCAGGAGCTGCATTAGTAAAAGTGTGGGTTGGTCAAGC
TGAAAACAATTCGAGCATAATTCCATTGGCAATCTTGTACAGTGAGAATTTGGAAATTAA
CTCAGACACCATCTACGTATATAGCCTCCATTGCAATGTGGGAGACAGAATTGTTTTATT
GATGGAACCTTTAGAACAAATTATTCCTATTGAGGAGGATGGATGGATTGATGTCAAACT
TATTTCCAACAAGATATGCATATTGAAAAATAATGGTCTGGTGCTTCATGACTTGCTGCA
TAAGAATGTCAACACGGTTGATGCCGTTTGTTATGCTTTGCAAGAGGACTTTGTTGCAGA
TCAACTCTTTCAAAGTTCTGAACATTCTTCAGACGACCTTCTTTTGATAACTCATTCAGT
ATTTTCATCTTCAAAGGATCATATTCTACCGGTTGTATCTTCTATTTTCTTACGTAGGCT
GCTTCTTCCTGGCATTCATCATAATGCTGCTTTGCGCACAACTTTGTTGGATTATAATAG
GCACTGGACCGAGTCAGATTTCCACTCCTTAACTGCTGATGGGTTGAAAAAGGAAATCCT
TTCCCTGATTGAAGATGAGGGTCTGACTGGTAATCCATCGTCAATATTTTGCTGCTGGAA
AAAATTTTGTGCTTGCTATTTCCAAAACTGGTGCAAGAGCAATTTACCATGTGGCCTGCT
TGTTGATTCCTCAACCGGCACTGTTGGTTTAATTAGAAAGAGTTCAGTATCTCTTTTTCG
TTCTTTGGAGGATATTGAGCGGGTTAATGATGGCTCTTTGGATGAGCTTGGCAATTCTCC
AAGCTTTGGGTTGGATTCATTTGGTGAGGCTCTTGATTGTGAGATACTTAATGAAATGCT
GAGATGTGTCATTATCGTTAGCCAGCAATTGGGAAAAACAGCATCTGCTATATATTATGA
ATCACTCATTAGTACACCACAAGTTATCTCATCTGAAGAAATTGTTCCACGTCTATTGAA
GGTATTAGAAACTGGAATTAGTTCAACAGCAGCAATGCTTCATATATCGGATCTTGGAAC
TGATGTTGCCTGGGAGAAAAATCTAGCAGATCACAAAAATTTGAGGAAATTTTCTATCGA
CATGATGTTGTCTCTTCATGCTTTGCTCGAGAAATCTGGCACATGGAGCCGTATTTTGAG
TGTGATTGAGAACTATCTAAAGTATCTCGTACCTCGGAAAATTACACAAAACTATGATGC
TGAAGTAGCATTGGATATCAATGCCTCCATCTTGGTCCAGGCTACATCTCAAGTTGCAAA
GGTTATGTTTGAGTCTGCACTGGATATTCATCTGTTTCTAAGCTATCTAGTGAGCATAAG
TGGGCAGATCAATATGCTGCATGATGATATATCCAAAATACAACTCATGTTGGTTCCCAT
GATTCAAGAAATCATTTATGAGTGGCTTCTCTTACATTTCTTTGCCACCACACCTTCTGA
ATCAGCTTCAATTGAAGATTTCAGCTCTCAGCTTTCATTGTTACAAATTGGTAGCAACAC
AGGCAGAAGATCATGGAATGAGAAGCTTGGGAAGTGTGACTTCACTCTGGCTTTTATATT
CTTACTCAATGTTAGAAGTTCTGACAAAGACCAGAGCCCCTTTTCTCCAAGAAGCATACC
AAATGTTCAGGACATAATTGATTCAATACGAGAATTTGCTAGCTGGACCATGTGGGGCCA
GAATGGGGAACCTCTTACTCCCCTGAGGCGTGCAGCGGATCTTGCGTTGATTCTGCTTAG
GCACAAGCAGTATGATGCTGTTGAGCGCCTACTCACTATTGTGGAGGCACATTTACAAAA
GGAGAAGACTTCTCACGGTATTCAAGCTACAGATGGCGAATGGTGCATACTTCATCATCT
TTTAGGATGCTGCTTCCTTGCTCAGGCACATCGTGGATTAAACGGCCTGAAAGAGAAGAA
AGTTCATGAAGCTGTTCTTTGTTTCTTCAGAGCTGCATCTGGAAAAGAAGCAGCTCAGGC
TTTACAAAGCTTGCCTCAAGAAGTGGGGTTGCCACATCTTGGTATCGATGGTAGCGTATC
AGATGCTGCATGGAGGCTGCATTACTATCAGTGGGCAATGCAGATATTTGAGCAATATAG
TATCAGTGATGGTGCATGTCAGTTTGCTCTTGCTGCACTTGAGCAAGTTGAGGAAGTTGA
CAGTGCAAACAATGAGTCCCACGGCAGAGCTCCACATAATGAATCAGTATCTACCATCAA
AGGAAGACTTTGGGCACATGTTTGCAAGTTTACTTTAGATCTCAATCTGTTTTATGATGC
ATATTGTGCAATAATTTCAAATCCAGATGAGGAGAGCAAGTACATCTGGTTGAGGCGTCT
TATAATCGTTCTTTATGAACGTGGTGCCATAAAGATTCTTTGTGGTGGTCAGCTACCGTT
CATTGGTCTTACAGAGAAGGTAGAACAAGAGCTTTCTTGGAAGGCAGAGCGGTCAGACAT
TTTAGCAAAGCCAAACTTATATAAGTTGCTTTATGCATTTGAAATGCATCAGCATAACTG
GCGAAAAGCAGCAAGCTACATGTACCTTTATTCTGCCCGTTTGAGAACTGAAACATCTCT
CAAAGGTTACAAGCAATTGTGGCGAGCACTGAAAGAAATCCAGAATGGGCTCTCTGCTGC
TATCAACGCACTTTATCTTGTTCTTCCTGCTTATGCTTGGATTGATCCTTTGCTTGAGAG
AAATGCTCTTCACAACGAGCAGTATCCGAGTAAAAAGGCTAGAATAACAAATGAAGACCA
GTCAGCAAGCAATGATGTTGATCCCCGAAGTTGGAAATCTTATATAGATATTCAGAAAAT
TGAGAACGAGTTTGTGCTAACTTCAGCAGAATATCTGCTGTCATTGGCACATGTCAAATG
GACAAATACAGGAACCCAGAAAGCACAATTAGAGTTGGTTGATCTCTTGATCCAGACAAA
TCTATATGATATGGCATTTACAGTTCTCTTAAGATTCTTCAAAGGTTCAGAATTAAAGAG
GGGATTGGAAAGAGTTTTCTCTGCTATGTCACTCAAATGTTGTCCACATATAGTTGATTC
GTCAAGGGTTGGGGATGATCCCACAACACAGGGTCTTCTGTTGACTTCTTCAAAGGATGA
AGTGATCGTTCATGGTTCACCTGATGTACGTTCATCAAATCAACAACCCAACGGAATTAG
TCACTGGGGAACTCTCGAGCTTTATCTTGACCGATATAAAGTGTTCCATGCACGTCTACC
ACTTGTTGTTGCCGAAACTCTTCTTCGTACAGATTCTCAAATCGAACTGCCCCTTTGGTT
GGTTAAATTATTCAAGGATGGCAGGAGGGAAAGGACATTGGGGATGACTGACCAAGAATC
AAATCCGGCGTTATTGTTTCAACTTTATGTTAATTATGGTCGATATAGAGAAGCTACGAA
TCTGTTGCTCGAGTACATAGGGTCTGTTGCATCCATGAGACCGGCCAACATCATGAATCG
TAAAAGACCATTTGGAGTCTGGTTTCCATATACAACAATTCAGCGCCTCTGGTGCCAACT
TGAGGAAATGATAAATTCAGGTCACATGGTGGATCAATGTAAGCACCTCAAAGATTTGCT
ACACGGAGCTTTGCTGAAACATCTCCAACTGGTAAAGGTGGACTCGGAAGATGCTCTTAG
TTGAGTTATTTCAGAAAATAAGATGGAAACACTTTCAATGCCAATCTTGAAGATTCGCAT
CATCTGCTGTAAAGATATGCAGCAGCTACAACCTGGCAAGACTAACAAGGCAGTAGTGGG
TCTCCTCCTAACAAATTATGAACTGCCTGACTCTTAGTACTCATCAGAGTAACTGAAGGG
AGCCTACCTCGCTATGGCTGAGAAGAACTGATAACAGATTGGCTTTTACGGTTTCAGCAA
ATTGTTAGCTATTGAATTCTCACAAGAAAATCGGAAAAGATGGTGTTGATAACCAAGATG
AGCTTTTTGTATTAGACGGCAGGAAACCCACCTTTCTGAGTTTTTTGTTGGTGATAGAAA
ACTCAGATTGGTCACTGTGGAAAGTGATTTACATCTCCTATCTGCGTGTATTAACTACAG
ATGGGGAAAATATATAACATCATGATATTATACTGGAGCTTGGTATTTGCTAGAAGTTAA
GCTTATACTGGTGACAAGCACTTTCTATGTAGAATGAAAGTTGATACAAATCCGTTGATC
AATCTACGAAGTACAAACCCGC
>Isoform0000551
GGGGTGAATTGAAAAAGAGAGATAAGTGAGAACGTGTTGTTTTGTCAATATAATATGCGG
TCTCCTGTGAGCTTCCTCCTGTCTTCCATGGCTGCTTGCTATTCTTTGTCTATATAAAGA
TCTTACCCAACTCAACGTTCCAAAATATTTCTCCCATTTTTTCTTCTTTGGTGTGAAGAA
TACCATATTTTTTCAGTGTAAAGAAGTCATATTTGGGAAGACAAAAGATTGATTCTTTAG
TACGTGGTTTATTCTTTGTTCAAGTTCCGGCGACTACTGGGTGCCAAAGATTTTGGTTGT
AGTTAACAACCCGTTTTGTGAAATTTGGAGAAAGCAAGTGAACTGATCGGTTTTCGAGTT
ATTAAAAGATGGCGGCGGCATTGGCCGGAGAAGACTTAATGAGGCAGTCGAGCAGCCGGG
GGAGCTGGCGGTCGACGAGTGTCCGGGAAATGTGGAACGCGCCGGACGTGTTCCAGCGGA
GCGGGCGGCAGGACACGCTGGATGAGGAGGAGGAGCTCAAGTGGGCTGCCATAGAGCGGT
TGCCGACTTATGATAGGTTGAGGAAAGGGATGTTGAGGAATGTTATGAGCAATGGAAGGG
TTGTTGCTGAGGAAGTTGATGTTGCCAATCTTGGGGATTCTGATAAGAAGCAGTTGATGG
AGAGCATACTCAAGGTTATTGAGGAGGACAATGAGAAGTTCTTGAAGAAGCTCAAAGCCA
GAAATGACAGGGTTGGTATTGATGTACCTAAAGTTGAGGTTAGATTCCAGAATTTAGCAA
TAGAGGGAGATGCGTTTGTAGGCACCAGAGCACTTCCGACTCTGTGGAATTCCACCTTGA
ACGCAGTAGAGGGAATACTGGGACTCGTTGGACTTTCACCATCGAAGAAGAGAATTGTTA
AGATTCTACAAGATGTTAGTGGTATTGTCAAACCAGCAAGGATGACACTTCTCCTTGGTC
CTCCAGGATCAGGAAAAACAACATTGCTAAAAGCACTTTCTGGCAAACTAGATAGGGATC
TTAAGGTTGATGGGAAGGTCACTTACTGCGGCCATGAATTTAATGAATTTGTGCCTCAGA
GAACCTCTGCTTATATTAGCCAGCATGATCTTCATTATGGTGAGATGACAGTTCGTGAAA
CATTTGATTTCTCTGGACGTTGCTTAGGAGTTGGAACAAGGTACGATATACTAGCAGAGT
TGTCTAGACGGGAGAAAGATGCAGGTATCAAACCAGATCCTGCCATTGATGCATACATGA
AAGCCACATCTGTGGCTGGCCAGGAAACAAGTTTGATTACAGATTATGTTCTCAAGATAC
TTGGATTAGATATCTGTGCTGATATTATGGTGGGTGATGACATGAGAAGGGGAATATCTG
GTGGACAAAAGAAGCGTGTCACTACTGGAGAAATGTTGGTTGGACCAGCAAAAGCATTTT
TCATGGATGAAATATCAACAGGGCTGGACAGTTCCACAACCTTTCAGATTGTCAAATACA
TGAGACAAATGGTTCACATTATGGATGTGTCAATGGTCATCTCTCTCTTGCAACCTGCAC
CTGAGACGTACGATCTTTTTGATGATGTTATCCTTCTCTCGGAGGGTCGGATTGTTTATC
AAGGCCCACGAGAGAATGTCCTCGAGTTTTTCGAATATATGGGATTCAAATGCCCGGACA
GAAAAGGTGTTGCAGACTTCTTGCAAGAAGTGACCTCAAAAAAGGACCAAGAACAATACT
GGTTTAAGAAGAACCAACCTTACAGGTTAGTCACAGTAGATGATTTTGTTCAGGCGTTCA
GCTCCTTCCATGTTGGCCAACGGCTTGGGGAAGAACTAAGAGTTCCTTATGACAAGAGAC
ATGCCCATCCTGCTGCTTTGGTTAAGGAAAAGTATGGAATTTCCAAAATGGAGCTCTTCA
AGGCATGCTTTGCAAGGGAATGGCTCTTAATGAAGCGGAACTCTTTTGTGTACATCTTCA
AAACTACACAGATTGCCATCATGGCTACAATTGCTTTGACTGTGTTCTTAAGAACAGAAA
TGAAATCTGGGACAGAAGCTGATTCAGCAAAATATTGGGGGGCACTGTTTTTCAGTCTCA
TTAACGTCATGTTTAATGGAATGGCAGAGCTTGCAATGACAGTTTTCCGGCTTCCTGTGT
TCTTTAAACAAAGGGATGCCTTGTTCTATCCAGCGTGGGCTTTTGCATTGCCCATTTGGG
TGACCCGAATTCCTGTTTCAGTGCTGGAATCTGCAATATGGATCATCTTTACCTATTACA
CCATAGGATTTGCACCTGATCCTAGTAGGTTCTTCAAACAGTTATTGGCTTTCATTGGTA
TAAGTCAGATGGCACTCTCCCTCTTCCGTTTCATTGCAGCTCTTGGAAGATCACCTGTGG
TTGCTAACACAATCGGTTCATTTACACTGCTATTGGTATTTGTCCTTGGAGGTTATGTTG
TTGCTAAAGATGACATCCAGTCGTGGATGATATGGGGCTACTATGTCTCACCTATGATGT
ACGGACAGAATGCAATTGCTATTAATGAATTTCTTGATGATAGATGGGGCGGCCCACCAA
TCAACTCCACTCAGCCCACTGTGGGGAAAGCCCTTCTCAGCCAAAGAGGCCTGTACACTA
CAGAATCTTGGTATTGGATCTGTGTTGCAGCTCTCTTCGGGTTTTCTCTTATCTTCAATC
TGATGTTCATTGCAGCACTGACCTACTTGAACCCTCTTGGTGACAACAAAACTTTGATTG
GAGAGGATGACTCTGAAACCAAGAGGAGGCCACAATTGACAGAAGGTATTGATATGCAAG
TGAGAAATGCCGAAGGAAGTTCAAATGGACAAGCCAATAGAGGAATGGTGTTGCCCTTCC
AGCCTCTTTCGCTCGCTTTCAGCCATGTGAACTACTATGTGGATATGCCTGCGGAGATGA
AGACCCAAGGTGTCGAAGAGGACCGACTGCAACTACTAAGAGATGTTAATGGTGCATTCA
GGCCAGGGATTCTCACTGCATTAGTTGGTGTTAGTGGTGCTGGAAAAACTACTTTGATGG
ATGTTCTAGCTGGAAGAAAGACTGGTGGGTATATAGAAGGTAGTATTAGCATCTCTGGAT
ACCCAAAAAAACCAGTCCACATTTGCTCGGGTTAGCGGTTATTGTGAACAGAATGACATT
CATTCACCATATGTTACTGTTTATGAATCTCTGCTATACTCTGCCTGGCTACGTCTGTCT
AAGGATGTGGACAAAAGCAAACGAAAGATGTTTGTTGATGAAGTTATGGACTTGGTGGAG
CTTCACCCCTTGAGGAATGCTTTAGTTGGACTTCCTGGAGTTGATGGGCTTTCAACTGAA
CAAAGAAAGAGGCTAACCATTGCTGTAGAATTGGTTGCTAATCCTTCCATTATCTTTATG
GATGAGCCGACATCAGGGCTTGATGCTAGAGCAGCTGCAATTGTTATGCGTACTGTAAGA
AACACAGTCGATACAGGACGAACTGTTGTCTGCACCATTCACCAACCTAGCATTGACATT
TTTGAAGCTTTTGACGAGCTTTTCTTAATGAAAAGAGGAGGACAAGTGATTTATGCTGGA
CCACTTGGTGACCGGTCTCACAAGCTTGTTGAATATTTTGAGGCCATTCCTGGAGTTCCA
AAGATCAAAGACGGCTACAATCCTGCTACATGGATGTTGGAGGTCAGCTCTGCTGCAGTT
GAGGCTCAAAATAACATTGATTTTGCTGAAGTATATGCGAACTCTGAGCTGTATAGGAGC
GTTCAAGACCAGATCAAGGAAATGAGCACACCAGTCCCAGGCTCCAAGGACCTTTACTTC
CCCACCCAATTCTCGCAGAGCTTCCCAACTCAGTGCAAGGCTTGCTTTTGGAAACAGCAC
TGGTCCTACTGGAGAAACTCACACTACAATGCTATTAGATTTTTACAAACAATAGTCATC
GGTGCACTTTTTGGTGTCATCTTCTGGAACAAAGGAGACGTGCTAGATAAACAACAAGAT
ATTGTTAACCTGTTGGGAGCAACCTATTCTGCTGTTCTCTTCCTTGGAGCGGGCAACGCT
TCTGCTGTGCAATCTGTAGTTTCTATCGAGAGAACAGTTTTCTACCGAGAAAGAGCAGCA
GGAATGTATTCCGAGTTGCCTTATGCATTTGCTCAGGTGGCCATTGAGACGGTTTATGTT
GCCATACAAACCTTCATTTATTCCCTTCTTCTGTTCACTATGATCGGCTACGAATTCAAA
ATTGAGAAGTTCTTGTACTTCTACTACTTCATATTCATGTGTTTTACATACTTCTCTATG
TATGGAATGATGGTGGTTGCCCTAACTCCTGGTCATCAAATCGCTGCAATTGTCATGTCC
TTCTTCATGAGTTTCTGGAATCTGTTCTCTGGTTTCCTCATTGCTAGACCGCTAATCCCG
ATATGGTGGAGGTGGTACTACTGGGGTTCTCCAGTTGCTTGGACAATCTACGGTGTCATT
GCATCTCAATTTGGTGATCGGAGCGATAAGAGTATCTTAACTGCTGAAGGACCTGTAAAA
GTGGATGAATTCCTTAAGGCGACTTGGGGCTATGACCACGACTTCCTCATACCAGTTGTT
GTTGCTCATGTTGGTTGGGTCCTCCTCTTCTTCTTCGTCTTTGCTTATGGTATCAAGTAC
CTTAACTTCCAGAGGAGATGATCAAGCACCCTCATTGTGCATATGCTCAGCCTTTTCAGG
GATGCTATAGCAGCAAGTCAGAGTGAAAAGAACTCTGATGGTCGATTCTTTTTTCTTTTT
GTATCATACATGTATGTAGTAAATTTTGATTGTCTTCGGCAACTTTCCCAGTTGGTACTT
TCTTGGTCATATTTATTTGTCAACATTCAATACAAGAAGCCTCGGCATTGGCATTGTTCT
TTCACTTCTTTGTATCTATTAACCAACTACGAGAAAAGATCTATTGCATTAATGTGGAAC
AATGGCTAGCTATCTTACATTTTGTTCAGTATTCAT
>Isoform0000569
GGGGGGCTTTCCTCTACTCTCCAGACTCTCTATTCTCTTTTGTTTCTATCTCTCTCCCAA
AAAACACCCGCGCCCTATTTCTCTTTCTCTGATTCTCTCATTCCCTCGATCTGTAAGTTA
CGCTTCTTTCTTAATTCAATTCCATTTTTTTTGTTGTTGTTGAAATTTCACGACGAGAAT
GCGTTGGATTGAAGCGGGAAAAAGCAAGGAGGAATCTGCCATCTCCGGTTGATTCTCGCG
GCGCTGGGAATTGCAGAGGCGGAGCTCAGACGCCGTAGATCTTGCTCTGGTTTCGCGTCC
TGAGGCGCCGGGCTGTGGATCTCGTGGTTTATTTATTTTTTTTGTTGACGATTGGAGCTC
CAATTTCGAAGAAAGGTTATAGGGATTTGAGGGGAAGCTTCGATTTTGGTTTAGGGTTAG
ATGGCTTCGAATCCTCCTCCATTTCAGGTGGAGGATACGGATGAGGATTTCTTTGATAAA
TTGGTGGAGGATGACCTGGACCCGCCGGGGAAGGCGGCAGCTGCGGCGGCGGTGGGGTTC
GGTTTGAACGAGGGGAGTGATTCCGACGAGGCCAAGGCGTTTGCTAATCTGAGTATTGGT
GATTCCGCGGCGGATTCGGAGGTTAAAGGCGGTGCGGATTTGGATAAGGGAGAGGCGGTG
GCGGATGCGGTTGGGTTTGGTAATGTGGTGGAGTCGAGTGATTTGATCAACGGTGCGGCG
GAGGCGGTGGTGGAGAATAATCATGATGGATTGAAGTCGGATTCGGAATCGGTGGTGAGG
AAGGGGAATGATTCCGGGGTTCCGGGGGTTAAGCAGGTGGATTGGGGTAAGTTTTATTCC
AACTCGGATCAGAATGGGGGCAACGGGTTCGGATCCTACTCGGATTTCTTCAATGAGTTG
GGGGATAGCACTGGGGATTTTCCCGCCAATGTGGATGGGAATTTGATTGGGCAACACAAT
GTGGTATCCGGCAGTGAAGATTATAGAGCCAACAGTTTGACTGCGCAACCGAATGTGATA
TCTGGCAGTGCAGATTATACAGCCAACAGTTTCAGCAATTCGGTTAATTATAGCCAGCCT
TATCAAGAGGTTCAAGCTTATGGAGAAGAAAGCAAAAACAACCAGCCGGATGTAAACAGT
GCCGAGTACTGGGAAAGTCTGTATCCTGGGTATAAGCTGGACGTCAACACATGGCAGTGG
TATCGGGTGGACGATGTGATGACCGTTACTGATACTAAAACGGAGGTTTCGCAGCAGCAA
ACGCCTCAACCTGCTTCTGAAACTGTGACTCAAACCAGCACGAATCAAGTTTCCCAAGGG
ACTAATGGGTACCCTGCACACATGTTTTTTGATCCCAATTACCCTGATCTTTACTGGGAC
ACAGTTGACGGGCAGTGGTATTCATTGGAAGCATATCATTCTTCTTTGCAAACCACGACC
ACAACACCAGCCCCTGTCCAGAATGATAGTAAATTATACGGTAAGTATGGAGCACCTGAC
GGTTACGTGCCACAAGAGGTCAGTAACCATCGTCAAGATACTAGTTGGCCGACTTATAAT
AATTACATTCAGCAAGTGAATATACGGCAACCTGAGCCAAGTAATGGACACCAACAGTTG
GGTAATCCAACAGCATGTCATGGTCATGGTGAGACTAATGGGATTGGTAAATTCCAAAGC
TTCATTCCTGGTGGAAACTTTAACCAGCCATTTGCTCAAAGAAATACAACGCTGAATGAT
CAAATCCAATTTCCAGATGATTTTCATGGCAGTCAGAAACCTGTACATTATTCGCAACAA
CCTTTCCAGAGTGACAACCAGATTCCATATGCTCCAACTGTTGGAAGATCCTCTGCTGGG
CGTCCTCCACACGCCCTAGTAACTTTTGGATTTGGTGGAAAACTCATTGTGATGAAAGAC
AGTAGTAGTCTTGGGAACTCGTCTTATGGAAGCCAGGATCCTGTAGCAGGCTCAGTTTCT
GTCCTAAATTTGACAGAAGTTTTCATGCAAAAACCTGATTCTTCAAGTTTTGGGATGGCG
ACGTGTGATTATTTTCGGGCTTTATGCCAACAATCCTTTCCAGGGCCCTTGGTTGGAGGA
AATGTTGGGAGCAAAGAGTTGAACAAATGGATTGATGAAAGGATTGCTCACTGTGATTCA
CCCGACATGGAGTATAGGAAAGGAAAAGTATTGAGGTTACTTATTTCTTTGCTGAAGATA
GGTTGTCAACACTATGGAAAACTTCGATCTCCTTTTGGTACCGACACTCTATCCAAGGAA
AATGATACTCCCGAATCGGCAGTTGCTAAGCTTTTTGCATCTGCAAAGAGCAATGGTGCA
CAGCTTGGTGAGTGTAATGCTCTTAGCCACTGTGTGCAGAACATCCCTTCAGAAGGACAA
ATACGGGCAACTGCTTCTGAGGTACAAAATCTACTGGTTTCTGGTAGAAAGAAAGATGCT
TTACAGTGCGCGCAAGCAGGTCAATTGTGGGGGCCGGCGCTTGTTCTTGCTTCACAGCTT
GGCGAACAGTTATATGTGGATACTGTTAAGCAAATGGCAGTATGCCAGCTAATTCCAGGA
TCACCTTTGCGAACATTATGCCTACTTATTGCAGGCCAACCTGCGGAGGTGTTTTCTGCT
GACACTACATCTGAAATCAGTGTTCCAGGTGCTATTAATATGCCTCAACATCCTGGGCAG
TTTGGTTCAAATAAAATGCTTGATGATTGGGAGGAGAATTTGGCTGTGATAACTGCAAAC
AGAACAAAGGATGATGAACTGGTAATCATTCATCTTGGAGATACCTTGTGGAAGGACAGG
AGTGAGATTACTGCAGCGCACATTTGCTATTTAATTGCAGAAGCAAATTTCGAGTCATAC
TCAGATACTGCAAGATTATGTCTGATTGGAGCAGATCACTGGAAATTGCCTCGAACGTAC
GCTAGCCCAGAGGCCATTCAGAGGACTGAGTTATATGAATATTCAAAGGTGCTCGGAAAC
TCTCAGTTTATTCTTCTACCATTCCAGCCATATAAGCTCATATATGCACACATGCTTGCT
GAAGTTGGAAGATTATCTGATTCGTTGAGGTACTGTCAAATAATATTGAAGTCTTTAAAG
ACTGTAAGAGCACCTGAAGCGGAAACATGGAAGCAGCTAGTTTTATCTCTTGAGGATAGG
ATCAGAGCTCATCAGCAGGGCGGATACTCTGTAAATTTTGTTTCTACTTTCAAAGGTAAA
TTGCTCAACTTCATCGATAGTACTGCCCATCGTGTTGTCGGCCTACCACCACCCGCACCA
TCCACAACCCAAAGAAGTATTCACTGTAATGAACATTACCAACAGCCAATGGGCCCCAGA
GTATCTAGTAGTCAGTCGACCATGGCCATGTCGTCCTTAATTCCTTCTGCTTCTATGGAA
CCCATAAATGATTTTGGCAATAGAAAGCCGATGCATAATAGAAGTGTTTCAGAGCCTGAC
TTTGGCAGAACTCAGGTTGATCCATCAAAGGAAATAAACATGCCTGATGGACAGCAAAAA
ACCTCTGGGGGGACTTCCCGCTTGTCTGACCTGTTCCAAAAGGCTGTCCGATTCGTGGGA
CCTCGCACTGGGAAACAGGCAAAGTTGGGTGAAACAAATAAGTTCTACTATGATGAAAAA
CTTAAGAGATGGGTTGAGGAAGGTGCTGAACCTCCAGCTGAAGAACCTGCATTGCCTCCT
CCCCCAACAACTGCAGCCTTCCAGAATGGTGTTTCTGATTACAACTTGAGATCTGCTTTA
AAGAAAGAAGGGTCCCCAACTAAAGGGGGCCCAGAGTTGCATACTTCACCTCCTCCAGGA
CCAACTTCAGGGACCCCTCCTGTTCCACCCAGCTCAAATCAATTCTCAGCTCGTGGACGA
ATGGGCATTAGATCCAGATATGTTGATACTTTCAACCAATCTGGGGGAATGCCAGCCAAC
TTGTTCCAGTCATCATCTGTTCCATCTGTTAAGCCTGCTGTTGCTGCCAATGCAAAGTTT
TTCATTCCCACTCCAGTGTTAACAGGTGACCAGACAATGGATGCTATTGTCGAACATGCA
CAAGAAGATGGTGCAACAACTAAAGAAGATACTTCAACATCAGCCAGCAATAACTTTTTC
CATGCTCCACCATCATCATCACCGAGTATGCAGAGGTACCCAAGCATGGGTAATATCCAA
AACATGGGAGTCATGCCAAATTCCAATGGCCCTGTTCCACCTCACTCACGAAGGACGGCA
TCTTGGGGTGGGAGCTCTAATGATATATTTAGCCCTCCAAAGATGGGTGAAATAAAACCT
TTAGGGGAGGCATTAGGCATGTCCCCTACATTCTATAGGCATAATGAGCTGCCTTCTCAA
ATGCACGCACCAATGAATGGTGGCGGTTTTAGTGAAGATCTTCATGAAGTGGAACTTTGA
GCTGAAGTAGTGAAGATGTAAATATCAAGTTTTGCTCTTAGTGATCAATACAATTACTAA
TGACGTTCCTGCTCCTGCATCTGTCAAAAGGTCAAAATGGTGGTATGTGCCGGAAGTAAG
TTCATGGTACGGTCATTTTCTTTCCCACTATTCCTACTTCCACCCTAACATGTATCTTGA
AATGTAATTGGCGCAATTCTTTTGCTTTGAGCCAATGTTTATTTGAATCCCTGGGAGTTG
CCACTGTCCAAGTCTTGGGAGAAGGGTACTTTTTTGGTTCCCAAAAAAGAGAGAGAAGCC
TGCATGGGCGCCAATGTACAGATCCATTTGTTCATTTGTTTAAAACAGAAAATGTTCCTT
GATGTAGATGAAAGGGGAACCTCCATAGATCTTATCTAGGGGAAAAGATGGTGTATTGAA
ATTGAGAGAAAAATACGATGTTCCGTTTCGGTTCTTGTAGGATATGGTTTCCTTTTCATC
TCACTATAAAGAGATTGTTAGAATTGTTGC
>Isoform0000578
GGGCTCGCCACAAAAACAAGACACACTCGCGCGTTGCCTTTCTCTCTTCTGATCATATAC
CCCAATAGCGATTCACCAACCCAAACCCTCTCTTTCCCCTACGACCTATATCCGCCAAAC
CCTAGAAATCCCTCCCCCTCTGGCTCTCCGCTTCGCCATTCTCGTAATCTGCAAGTCTCC
GCTGCTTGCAGAGAGCTTGTTACGTTTTTGAATTCCTCATCAAAATTCCTGCAATTCGAT
TCGCTGTGATAATGGCCCACGGCAAACTCAGTCTCCCTCAAGATCTCCTCCCCTCGCCGG
CGATCTTCTCCTCCACCTCCAAAGCAGATGAGGCCTCGGAAGGAAATGCTGGGGAGAAGG
CTCTAACAGGGTCACTTGATGAGTCAAAAGATCACCTAGCATCTGAGAGCACCATACCTT
TGTCTCCTCAATGGCTGCATGCTAAGGCAGTTGATGCTAAGCCACTTGCAAGTGGAACAT
CAGGGGAAATCCATGCACCAGGGTCTTTGTCTCATGGTAACTCTACCGATTCCAATACAA
GAGACGTGTGGCGTTCAGATGGCTCTCGGGACAGAAAAGATTGGAGGAGGAATGCACCTG
ATTTAGATGTTAACCGTCGCTGGCGTGAGGAGGAGAGAGAAACTGGCTTACTTGGTAGGA
GGGATCGCAAAAAAGAAGATCGCCGTGTAGGGGTCACTTCAACTAGGGATATTACTGAGA
ATAGAGCAGAGGATCACCGAGCAGGTGGCTCGTCTACTAGAGATGTTACTGAGAATAAAA
TTTTGTCTTCTGACCGCTGGCATGAATCGCGGAGAGACAATAAATGGTCATCAAGGTGGG
GCCCTGAAGATAAAGACAAGGATTCTCGTATAGAGAAAACAGATCTTGAGAGAGAAGATG
CTCATGTTGACAAGCAGTCTCTTGTCAGTAGCAATCATGCAGTTCCTGAACGTGATGGTG
ATTCTCGCGATAAGTGGAGGCCACGTCATCGCATGGAGGTTCAGTCTGGGGGGCCAGCGC
CATACCGTGCCGCACCAGGATTTGGGATGGCCAGAGGACAGGTGGAAAAAGTAGGATTTG
CTTCTGGACGAGGGAGGTCCCATGCTAGTGGTAGTGTACAGATTGGAAGACCTTCCTCTA
TATCTACTATTGGGTCTATCCTGGATCAAAATCAAAGTGTGTTGGGAAAAGCTGGCCCCT
TTACTGAGAAGTATCGTTACCCCAGGGGAAAGCTCCTCGATATTTATCGTAAGCAAAAGA
TAGAATCAACTTTCGATATTGTGCCTGAAGGGATGGAGCATGTCTCTCCAATAACCCAAG
TGGGCTGTATTGAGCCATTAGCTTTTGTCGCACCTGATGCAGATGAAGAGGCTGGTATGG
AAGATATATGGAAGGGAAGAATCACCAGCAGTGATGTACTATGCAGTCCCTCCAGATCAA
AGAATGTGTTAAGTGATGATGGAATTAGTAATGCCTCCTTAAAAAAGGAGGAGGATAAAA
AGATTTCATCACAGTCTGAAGAAAATGCGCTATCTACTGGAGAGGTCTCAACTATTTGTG
GCCCGCAAACACAAACTTTGAATGAAGGGGTTGAAGGCGGGCACAGAGTTCCTACTGGCA
CAGCAGTCGCTGATGGATCGAATCTGGTAGCTCCAAAGAACTATGATCGCACAAGTGCTA
CGGAGACTGATGGCCTCAGTAATAATGTTGATGAATTAAGAATTTCTGGATGCCATGATG
TGAGAGATTTCGTCCTCACAAAGCATTCTATGTCGGAATATTATGAAGCAGCTACTAATG
TGACTGGTAGCCAGCTTCCTGATTCAAGTTCACCATTTCATATTCCATCTCTGCAGCAAG
CCTCGAGTAGTGATCATGTCAAGAGCAATGAGAAGGCAGATCTGGAAAGGGTTGTCTCAT
TTGAGGATTTAAGTTTATGCTATCTTGATCCTCAAGGGAGCATCCAGGGACCTTTCCTGG
GGATCGACATAATTCAATGGTTTGATCAAGGATTTTTTGGAACTGACTTACTGTTGCGCT
TGACTGATGCCCCTGATGGTTCTCCTTTTCAAGAACTCGGTGACATGATGCCGAATCTGA
AAATTCAATCCGGATCAGTCTCCAATTCCAATTTGCCTACCAACATAGAATCGTTGGATG
GTGTTGGAAGCATGTTGGAAGAGAGGAAAACTGCTCCTCACTATGATGAGTCTAACAATC
TAAATATACAACATTGGACTTCATCTGGACTTGAACCTACCTCGAGAGATGATTTGCACT
CAAGATTACGCAATAACGGTTACAACTTTGAACTCCAGTACCTTGATAATCGAAGGTTTC
AAAATTATGTTGAAAGAGATGAAGAAATAGTATATCCTGGAAGGCCTAAAAGTAGCAGTG
ATTTTCCTCTGAGGAGACCTTCAGCTGATGTTCAGGGCTCATTTTCAAATTCCCCAAGTG
TTCCTTCCCTTGCAGATGAAGTTTCCGAAAGTAACCTGCCTAATTGCCAGGATGATAAGT
TACACCCTTTTGGCCTGTTGATGTCTGAGCTCAGAGGCAACTTTCATACAAGACCTGCTC
AAGCTTCCAATGTGTCTTTAGGCATGGATGATCAGGCACAGTTTAGTGATACCTTGTTTG
AGGGAGGCATATCTAAACTTAATTGGTTGAATAATCCTAATATCCCAATGCATCAAGTGG
TGCCTGACATGGAGCATCTAATAGAACTACAGCGTCAAGAACAGCAGCAGCATCGCTTAT
TGGAGCTTCAGCAACAACGGAAGCTGGAGTTTCAACGTCAGCAGCAGCACGAGTTGGAAT
TTCAACAGCAGCGCCAACTCCAGCAACAGCACCAGTTGGAGCTACAGCAGCAGCGACAGT
TGGAACTTCACCTTCAGCAGCAGCACCAGTTGGAGCTTCAGCTGCAGCGCCAGTTGGAGC
TACAGCAACAGCTCCAGTTGGAGCAGCAGCAACAGCAATACCATTTGGAGCTTCAGCAGC
AGCGGAAGCTGGAGCAGCAGCGGCAGCGTCTTCAACAACAGAGGCAGTTGGAGTTTCAGC
AACAGCAGCGTCACTTAGAGCTTCAGCAACAGCAGCATCAATTGGAGCTTCAGCCTCAGC
ACCAATTGGAGCAGAACCTTCGCCATCACCAAAATTTGCCGCAACACCAGCAGTCCCAAG
CCGAACAATTTCTCCTTGAACAGTTATTGAGTCAACAGATGCCTGGTAGTTATGGGCAGT
GGAAGATGGATGCTACACCAGCCAACCTTCATGATCAGTTGCACCCAAATGATTTGCACC
ATGTATCTCATTCATCAAGGCACAATCCCTCGCTTGAGCAGATCATCCAGGCAACTGTGG
GCGAGGGTGCCCTCCCAGTACATACTGATTTTTTTGATATCATATCTCAGGCCAAGCTAG
GGAATAGGAACACATCAGAGCTGCCACTCCGCCTTAATGAACAAGAGTTGCAGGCACAAC
AAATATCTATGGCATTGAGAGAGCAGCAGATGGAAGGGGAAAGGCGTATTGGTGGGCCTT
GGTTTGCAGATGAAGCAGGTCCTTTTGTGAGGGATCCTGCTGGGCTTCACCGGGCTCACA
TGTTGGGACATGATTCTTCAGAAAATTACCAGAAACAGCAGAGGTTTCCATCCAATGAAC
AGGAACTAAGCCATCGCAATTGGAATTGGACCTCTCAGGAGAGACCTCAGGGAGGATTGT
ATGAACCTAACCCTACTGAATTTGATAGGTTCTCAGTTCCTGCGGGTTCTCATGGGATGA
ACTTGGATATTGCACACATATGTGGACAAGATCTAGATGTGCACGAACAATATCGGCTTA
ATTCCTCTATTGATGAGCGTGGATCTCTATCTTCCAGAGGTCAGGGAGGCTCCATACATC
TTCCTTTTAATGTTCTTCCAGATCAGTCAGTTGGTATGAACAACTCCTTCACAGAAGGCC
CACATAATTCAAATTATAGCATCTTACTGCAAGACCAGTTGGGTAGTTATGGTATGAATG
AGCAACCAAGTAATCTGGCAAGAAGATCTGATTCTAGAGCATTTATGGACCCTCCATTCT
TGTCAGGAACCAGGGATACTCCTCATGAAGGCAACATGGTGGAGCAACAAAACACAGCCA
TTGATAGCGAGGAACTACCTAGTAATGCCCATTGCAGGCATAGCTCACTGAGCAGCGCTG
GTGGATGTGGGGGTTTTCACAGCTCTGAGATGGGAGTAGATAAATCACTTGGAGAAGATG
TTCATGATGGAAGGCTGCCTTCTACTACAACCAAAGGGTTTGACAGTGCTACATCGAGAC
GCCGCGTGTTATCTTCCCAGGATGTTTTGTCTGAGTCTGTACTCTCTCTACCTGTTAAGC
CAAGAAGCACGACAAGCCTCAGAACTTCTGAAGAAAAACCTGCTGCCACACCGGTCTCTG
AATCTCTAGCAACTAGCAAAAATCATGCACAGTTCAGGAGGAATTCATCTTACAGTGATG
CTGGTGTCTCTGAGACATCCTTCATGGATGTGCTCAAGAAACCAGTTACTCCAGAGGCTG
ATAACAGGGGTGCAATGGAGTCATCTGATGGAGGTGGCCAAGTGGGCCGAACTGGCAAGA
AGAAAGGCAAGAAAGGAAGACAGATCGATCCTACTCTCCTAGGCTTTAAGGTATCCAGCA
ACCGGATCATGAAGGGTGAGATCCATCGCCTTGATGATTGACGAAATGGAACCATGCTTG
GTGAGACATGGCCAGAATGAGATATGTTTTAATATTATTATTCTCAGGTATACCAAATGT
ACAGCAGCTAACATGAGATGTATAGTTGTCCAATTGTCCTTTCCAGTCCTCTGAATCAAA
AGTAGGTACGCAGTCTTGAAGCTTTGCAGTGGTTGACCGGTATATACAGTTGTCAACAAG
ATGTCGAATTTTGTAAGAAGCATAGCAATAGAAGCATAGAAATGTTGATG
>Isoform0000584
GGGCTGATAGCGATGATGTCTCCGCTGCTGTGCAGTTCATCAATAAGGCGAGGTCCGGGA
CCACTTTGGTGGGTGTTGGCTGGGGTTACGGCGCAAACATGTTGACAAAGTACCTGGCTG
AAATCGGGGAGAGCTCACCGCTTACAGCCGCGACCTGCATAGACAATCCTTTTGATTTGG
TGGAGGCCACTAAGTCGTCTCCTAATCAAATGGCCAGGGATCAGCAGCTCACTGATGGAC
TGATTGATATTCTGAGGTCGAACAAGGAACTGTTTCAAGGAAAAGCAAAAGGTTTTGACG
TGGGGCAAGCTCTTTCGGCAAAATCTGTTCTTGAATTTGAAAAAGCAATCTCCATGGTAT
CTCATGGTTTTGATGCCATCGAAGATTTTTATTCAAAAGCAAGTACAAGAGGTGTGGTTG
GGAACGTGAAGATTCCCGTTTTATTTATACAGAATGATGATGAGTTGGCAACACCATACT
CAATTCCACGCAGTTTAATAGCAGAAAATCCATTTACAAGCCTACTCTTGTGCTCCTGCT
TACCTTCTCGTGCTATTGATGGTTGTAGATCTGTTCTATCTTGGTGCCAGCACCTTACCA
TTGAGTGGCTCACAGCAGCGGAGCTTGGACTTTTGAAGGGTCGTCACCCTCTTCTTAAAG
ATGTGGACATACCTTTCGAGCCTTCAAGAGAATTAGCTCATGAAGGGCGTGACACTGCTG
CTAGTTTCTGGTTAAAATCGAAAAATGATTCTTCAGATGGGTATACCATGAGCCAGTCAG
GTTCATTAAATGGATATACGACAAATACTACGAAAAAGATGTTTGGAGAAAGCGATACTG
CTTCTAGCTTCTGGTTAGCATCTAAAAAGGATTCATACAGAAAGTCAGAGGCTGAACATA
CAGAGTTGCAGGGTGTGGAAAATGGTGCACTGAATCAGACTCACTCTGATGATCCAGAGT
TGGTCAATGAGGAGGAAGTTGGTCCTGCAGATGGTGAAAGAGGTCAAGTGTTACAGACAG
CACAAGTTGTTATGAACATGCTTGATGTTACCATGCCGAATGTTCTAACTGAAGAAAAGA
AGAAAAAGGTCTTAGCAGCAGTGGATAAAGGAGACACACTAATGCAAGCTTTGCAAGATG
CAGTGCCGGAAGATGTTCGGGGGAAGCTAACAGATGCTGTATCTGGCGTTTTACATGCTC
AAGGCCCAAACCTAAAATTTGATCAGCTCCTGGGTGTAGCTCGAATCCCAGATATATCAT
CAGGTTTAAAGTCAAAATTCCAAGACGAGGGAATTTCAAGTCCAGAAGGTGCACATGAAG
ACCATCATTCATCTGATCTGTTGAAAAAGTCTGATGATTTGTTGGATAGTTCTGTTGACA
GTCAACCAGCTGCGAATAAGCCTCCTGGGGAACTAGAATCAGAGTCTCTTCCCATGGAGC
AATCACCCAGAATTTCAACTGATCAATCATTGAGCGCTGATGGAAGTGATATTTCTGCTT
CTGTCGTTAAGGATACTACTGAATCAGGAAGTTCTGACGCTGAACATCTTAACAATAGTG
AGAAGGGATCAGAGCAGACAAAGTCTAACAACTCCACTGGAATTGCTGGTTCTGCTGAGG
GAGCAATTGTCGAGGACGAGAGACACCAAGATGGTAGAGCAACTCAATTAGACACAAAAA
TGAGGAAGGTAATGATAATCAAAAGAAGGATAACAAGAATACCCAACCTGTAATAGATCA
AAATATGTCTAGTACATCTGATTCTAATGCCCCGGCACCTAATGTCCCTGCACCTAGTTC
CCCTGCATTTAGTGTTTCGGAGGCATTTGATGCCTTAACAGGGATGGATGATTCCACTCA
AATGGCAGTTAACAATGTTTTTGGGGTTTTAGAAAATATGATAACTCAATTGGAGGAGAG
TTCTGAACATGAAAATGAAGAGAAGAAAAGTGATTCTGCACCTGTAAAGGACCAGCTTAG
TGGTAAAAATGGTCAAGAAGATTCAGAAGCCAGTAAGTTAGACCAGAGTGTACATACTGA
TGGATTAAGTGATGTTTCTGTATCTGATGGCCATGTGAATACTATTGACCAGCAGCCTGA
TGCATCAAATGTCTTGGAAGAGAAACATACTCAAAGCCCTGTATCAGTTGATGGAAATAA
TAGTATTAGCAGTTCACAGGGATGTGACAGAGTTAACCATGGAGGTGAGGATAAAGTAGA
AACAAGGGATCAGTTGGTTGGTATCAATCGTGTAAACAACATACCACCTTGCTTAACTTC
AATACCACCTTGCATAACTTCGATCTCTAGTGGGGTGCATAATTATCTTCTTTCAAAGGT
GCGTGCCCAATCACTAGATTTAGATTCAACTGCTGCACTATTGCTGGACTATTTTCCAGA
AGAAGGTACGTGGAAACTCTTAGAACAACCTGGACCTGCTGGAAGTTCTGTTGGAGATGC
AGCTGCTCAGAAGGTTGAGGCACATAAACCTGTTGATGATGAAGTAATTGAGCCATCTTA
TGTAATATTAGATACAGAAAAGCATCAGGAGCCAATAAAAGAATATGAAGCAGTGGATAA
TGCGGAGGAGAGGGTTGAAATTGGTGATGATGAAAGAGAGGACTTCAGGGAGTTCGTGAG
AAATATTATATTGGATAGTTTGACGGTCGAAGTTGGTCGCAGACAAAGCGCTGATGACAT
ACAAAAAATGGAACCCTATCTTTCCAAAGATTTGGAACAAGTGGCTACTGCTGTATCGCT
TTCTGTTGGACATGCCTATGATCCACACTTGGAAGTTGAATACCATAGTATTGGCTCAGA
AAAAGTCGGTACCCTTCATGGAGAGCATGTTATCAAGGCCATATCTTCTGCTGTGCAAGA
GACTAGCTTCTTGAGAAGAGTAGTGCCAGTTGGTGTTATAGTAGGCTCAAGCTTAGCTGC
ACTCAGAAAATATTTCATTGTTGCCACGGTGCATGATAGTGGTCAAATAGAACCTCCAAT
GTTTAGTCGAGCCAAAGTCTCTGGAGAAAATGTGGCTAAGGTTAGAGGCACAGCGATTAG
CTTCATGCCTGATGACAAATTTGATCATAATACAAGGTTGGACGATTTGGTTGATAGGAA
AGAGGAAAACACGGAGTTGAAGAGTTTAAACAACAGTGTTATGGTTGGTGCCGTTACAGC
TGCCATTGGGGCGTCTGCTTTATTGGCAGAGCACCAGGCTTCAATCACAAGTAATGAAAC
TTCTGAGAGTTCATTGGAGTCCATCAAGATGAACGGTAATGGTCAGATGGAGCCTGACAA
TCACAAAGAGTCATCTGACAAACACCAAAGTAACATTGTCACAAGCCTTGCTGAAAAAGC
CATGTCAGTTGCTGCCCCTGTCGTACCCAAGAGACAAGATGGTGGACTGGATCAAGAAAG
ATTGCTCACGATGTTGGTTGATATGGGACAAAGGGGTGGCATGTTGAGGCTAGTTGGCAA
ACTTGCTTTGCTCTGGGGTGGTATGCGTGGTGCAATGAGTTTGACTGACAAGTTAATCCA
ATTTCTTCATCTATCTGAACGTCCCTTGATCCAGAGGATTTTGGGGTTTGCTGGTATGAC
ACTTGTTTTATGGTCACCAGTAGTTGTTCCACTACTTCCAACATTTATGCAAAGCTGGAC
AACTAAAACCCCCTCCAGAATTGCTGATTTTTCATGCATTGTTGGCCTCTATGCTGCATT
TATGATACTTGTTACATTATGGGGAAAAAGAATACGTGGATATGAAGATCCACTTGCGGA
ATATGGCCTTGATTTGATGTCATTGCCAAAGTTGTTCGATTTTTTCAAGGGGTTGATTGG
TGGAGTGGTGCTTGTTTTGTCAATACAATCTGCAAATACATTACTTGGCTGTGTGAATAT
CTCTTGGCCTTCTACTCCATCTTCTTTGGACGCCATGAAATTGCTCAGGGTGTATGGACA
TGTACTTACGCTGATTGTTCAAAGTATTATGACAGCAACAGGTGTTGCTATTGTGGAAGA
ATTGTTCTTCAGGTCTTGGCTTCCCCAAGAAATTGCTGCAGATCTTGGATATCATTGATC
TATAATTTTATCAGGACTTGTATTCGCTTTGTGCCAAAGGTCTCTATGGGCAATACCAGG
ACTGTGGCTGCTTTCTGTGAGTTTAGCAGGTGCTCGGAAAAGAAACCAAGGCAGCCTTGC
CATTCCAATTGGGTTGCGGGCAGGAATAATTGGTTCAAGTTTCATCTTACAGAAGGGTGG
TTTTCTAACCTACGGGCTGAATCTCCCCTCTGGATTATTGGCACACACCAATTCCAGCCA
TTTAGTGGGCTCACTGGTTTTGCATTCGCTTTATTGTTGGCAATAATTCTATACCTGACA
GTGCCTCTGCCTAGAAAGACATTGGAAAGTACAACTGAGGAATATACATACTAGAGACTG
GTGAACATGCCGACGCATTTTGAATGGTGCAGCATCAGCGACAGCCTCATTGTTGACTTG
TTGCTTACTCATTTGGCTGGTTTAGGTGTTCCAACCCCGGAACCAGGAACAGCCTCGGGT
TATGGGGAAACAAGTACGAAATTTTGCACGAAAGGCCGGATTCAGAGGTGAAAAGGAAAT
TGAAAGATGGAAGTGCTTCATTGTAGCTTTTGATTTCCCAATCAGGGTCACAAAGGCCGA
GTATATACATACAATCTCAAAGGTGGTAGGCAAATTCTGTGACTAGAAAATGAGCTCTGT
CTTCCATCTTGATGCCCCTATGATCATCTCAAGTGCTCTTGACTTCGACTGATTTTGCTT
CTTCCTGTCACTATACGTGTATATAGAAGGAACTGCATAGTGTAGGTGTCGGTTTTACTG
TAAATCTGTAATAACAAAGTCCAAAAGCCAGAAGTCGAGGACGAGTATTCTTGTTGAGTG
TCCATTGTATGTATCAAAGTAAATCAACTACAGATCAAATTTC
>Isoform0000585
GGGATTTTCCGTTCTCCGTTATTGAAGAGAGTGTAGTAAACGTTCCAGTACAGCAGCGTG
AAATCGATCTGAAACATATGATCGAGCACGCTCAACCCTACGATACACCAAACCGCCTCA
CCAATACCACTCCACCAGTCACCTGAGCCACCATTAAGACCCCTACACACCACAAGCTCA
CGTGTACCTTACCGCAGACGATCACAGCCCCCACCTAACCTTTCCCCCAAAATTCAATGG
AACTCCCCTCCTTCCTTTCTCTCTCCTCTTTCTCTCAGCAGAGCGATTTCTAGGGTTTCC
TCAATTGAACTTCAACTCCGTTCTTCGAGAAATTCGAAGTCCAATTGAGCTCAAGAATCC
AATTCCAGGCTTCAATCTAATGAGTAATGACTCTCGCCAGTAGTGAATGGCTCGCTTTCT
TCATTTCGCATTTTGCTTCATCCTCGTAGCCCTAACCACAAACCCTAGCCTCCTCCGAGC
AGATGACGACGAATTGAACGATTCCGATTCCGATTCCAATCTCTTCCACCAGGACTACTC
GCCGCCGGCTCCGCCACCGCCGCCGCCGCACCCGCCGTCGGTGTCCTGCACCGACGACCT
CGGCGGCGTCGGGTCGCTGGACACCACGTGTCAGATAGTCTCTGATGCGAACCTCACCGG
AGACGTGTATATACAAGGGAGAGGAAACTTTTATATCCTGCCCGGGGTGAGATTCCATTG
CGCGACTCCTGGTTGCTCCATAATCGTTAACATTACTGGTAATTTTAGCTTAGGTAACTC
GTCGTCGATTTTCGCCGGAGATTTTGAGCTCGTGGCGTTCAATGCAAGCTTCCACAACGG
CTCGGCGGTGAACACTACCGCTTTGGCGGGGAAGCCGCCGCCGCAGACGAGCGGGACTCC
GCAGGGGATAGATGGCGCCGGCGGGGGGCATGGAGGCCGCGGCGCGTGTTGTTTGGTGGA
CCGGACGAAGCTTCCGGAAGACGTGTGGGGCGGCGACGCCTACTCGTGGTCGTCGCTGCA
GAAGCCGTGTAGTTTTGGGAGCCGAGGCGGTTCGACGAGCAGGGAAGTGGATTATGGAGG
CTTAGGGGGAGGGATAGTGAAGCTGGAGATTAGGAATTATCTGGAGGTGAATGGAAGTGC
TTTGGCTGATGGAGGTGATGGAGGTTCTAAAGGCGGAGGTGGTTCTGGTGGCAGCATCTA
CATTAAGGCTCAGAGAATGACTGGTAGTGGCAGGATAAGTGCTTGTGGTGGTAATGGTTA
TGCTGGTGGTGGTGGTGGAAGAGTGTCAATTGATGTTTTTAGCAGGCATGATGATCCTGC
AGTATTTGTGCATGGAGGAAGTAGCAATGCTTGCCCAGAAAATGCAGGCGGTGCTGGTAC
TTTATATGATGCAGTTCCTCGAAGCCTTATTATTAGCAATCATAACAAGTCAACAGATAC
AGAAACACTTCTTTTAGAGTTTCCTTATCAGCCTCTTTGGACAAATATATATGTTCGAAA
CAAAGCTAGGGCTACTGTCCCTCTGCTTTGGAGTCGAGTCCAGGTGCAAGGACAGATAAG
TCTTCTATGTGATGGTGTGCTAAGCTTTGGACTTCAACATTATGCTTCATCAGAGTTTGA
GTTATTGGCTGAAGAATTGCTAATGAGCGATTCTGTAATAAAGGTGTATGGGGCCTTGCG
CATGTCTGTAAAAATGTTCTTGATGTGGAATTCCAAGATGCTCATAGATGGTGGTGGAGA
AGAAGCTGTTGAAACATCGTTACTGGAGGCTAGTAACTTGATTGTTCTCAGGGAGTCATC
TGTGATACACTCTAATGCAAATTTGGGAGTTCATGGACAAGGGTTACTGAACCTATCAGG
AGCAGGAGATTGGATTCAAGCACAACGTCTGGTTTTGTCACTATTCTACAGTATTCATGT
TGGGCCTGGATCTGTTTTGCGTGGCCCTTTGGAGAACGCAACATCTGATTCTGTAACACC
AAAGCTCTACTGTGAAAATGAAGATTGCCCTGTTGAGCTACTTCATCCACCTGAAGATTG
CAGTGTGAACTCCTCACTGTCCTTTACACTTCAGATATGCCGGGTTGAGGATATCAACAT
TTTAGGCCACATAAAAGGATCCGTTGTTCATTTTCACAGGGCAAGGACAATTGCTGTCCA
CTCTACTGGAATGATAACTGCATCAGGAATGGGCTGCACTGGTGGTATTGGGAGTGGCAA
TGTTCTAAGCAATGGAATTGGCAGTGGTGGTGGGTATGGCGGTAAAGGTGGGGCTGCATG
TAATAATGGTAGTTGTGTTGAGGGTGGAATTTCATATGGGAATGCAAAGTTGCCTTGTGA
ACTTGGTAGTGGAAGTGGATATGACATTACAGCTGGTTCAACTGCTGGTGGTGGTATTAT
TGTAATGGGTTCTGTAGAACATCCATTGTCAAGTTTGACTGTTGAAGGCTTGGTGACATC
TGATGGTGAAAGTTTTGAAAGAAACACAGTAATTGGAAAGCTTCCTATTGCTGATGGTTT
AAGTGGACAACCTGGGGGTGGGTCTGGTGGAACAATACTTCTCTTCTTGCGAACATTAAC
TCTTGGTGAATCTGCCAATCTTTCAACTGTTGGTGGATATGGAAGCTTCAATGGGGCAGG
TGCCGGTGGTGGTGGAAGAATTCATTTTCATTGGTCAGACATTCCCACTGGAGATGTGTA
TCAGCCAATTGCGAGTGTTGAAGGAAACATCCATGCAAGGGGAGGGAGAGGCAGAGACCA
GGGTGGTGCTGGAGAGGATGGGACAGTGACAGGAAAAGCATGCCCAAAAGGGTTGTATGG
GACCTTTTGTGAGGAATGTCCAGCTGGCACTTATAAGAATGTCATTGGGTCTGATGGGGC
ACTTTGTCAAAATTGTCCTGCTGAAGAGCTTCCCCAACGTGCAGTTTATATTTCCGTCCG
AGGTGGAGTTGCCGAGACACCGTGTCCTTACAAATGCATTTCAGATAGATATCACATGCC
AAACTGTTATACGGCTCTTGAAGAGTTGATATACACATTTGGTGGGCCTTGGCTATTTGG
TCTTCTTCTGATTGGTCTCCTCATACTATTAGCTTTGGTGCTAAGTGTTGCACGTATGAA
ATTTGTTGGGGTTGATGAATCACCAGGCCCAGCTCCCACTCAGCATGGCTCACAAATACA
CCATTCTTTTCCATTCCTTGAATCTTTGAACGAGGTTTTGGAAACAAATAGAGCTGAGGA
GTCCCATAGCCATGTGCACAGAATGTATTTTATGGGTCCGAATACATTTGGTGAACCTTG
GCATCTGCCTCACACTCCTCCAGAACAAATAAAGGAAATTGTATATGAAGGTCCATTCAA
TACATTTGTTGCTGAGATCAATGCCATAGCCACTTATCAGTGGTGGGAGGGAGCAATGTA
CAGCATTCTTGCTGTTCTTGCATACCCCCTTGCCATCTCATGGCAACAGTGGCGCCGAAG
ATTGAAATTGCAACGCCTGCGTGAATTTGTTCGATCGGAATATGATCATGCCTGTTTACA
GTCTTGTCGTTCACGTGCTCTATATGAAGGAATTAAGGTAAATGCAACCTCTGATTTAAT
GCTAGCTTATGTGGACTTCTTCCTTGGTGGGGATGAAAAGAGAACTGATCTTCCTCCTCG
TTTACATCAAAGATTTCCTATGTCATTACCTTTTGGAGGTGATGGAAGTTACATGGCTCC
TTTCTGTCTTCACAGTGATAATATTGTCACAAGTCTCATGAGTCAGTCGATCCCACCTAC
CACATGGTACCGAATGGTGGCTGGTTTGAATGCGCAATTACGCTTAGTTTGCCGTGGAAG
GCTAAGAGTTACACTCCTACCTGTCCTTAGGTGGCTTGAAAGCCATGCCAATCCGGCTCT
GAGGAATTATGGTGTACATGTTGATCTTGCGTGGTTTCAGGCTACTGCTTGTGGTTATCG
CCATTATGGACTTGTGGTGTATGCTCGTGAAGAAGACAACGATCCTGTTTCTGTTGGGAG
CATAGATGGAACAATTGGAAATGAAGAGTCACGTGCAAGTAGCATTTACAAAGAAGATTC
CTCTGTTCATTTGATAGAAGAACCACTCATAAGCCATTCCCGCAGAAGCAATGCGAATCG
TGTGAGGCGAAAGAGAGCATGTGGAGGGATTGTGGATGCCAACAATTTACAAATGCTCGA
GGACAAGAGAGATATATTTTATCCTCTCTCTTTTATGCTTCATAATACTAAACCTGTTGG
ACACCAGGATCTTGTTGGTTTAGTCATCTCAATGCTTCTTTTAGGAGATTTTAGTTTAGT
TTTGCTCACATTACTCCAGCTGTATTCGTTTTCACTAGTGGACGTCTTTCTGGTTCTGTT
TATTTTACCGCTTGGTCTTCTTCTCCCATTTCCTGCTGGCATCAATGCTCTATTCAGTCA
TGGACCCAGACGTTCTGCCGGCCTCGCACGTATACATGCTCTGTGGAATGTTACATCCTT
AATTAATGTTGTGGTTGCTTTCATCTGTGGATATGTTCACTTTAACAGTCAAGCGTCAAA
TAAAAAACATCCATTACAACCCTGGAATATAAGCATGGACGACAGTGAATGGTGGATTTT
TCCTGCCGGTCTGGTTGTGTGTAAAATTTTTCAATCACAGCTAATCAATTGGCATGTTGC
CAACCTGGAGATTCAAGACCGCTCCTTGTACAGCAATGATTTTGAGCTGTTCTGGCAATC
CTGATAATTTTTGACAGGAGAATGCTCTGCCACATTAACACGGTTTTTGGCCCTTTTGTA
ATACAATTCCTCTGTATGCTATTTTAACAGTAGGAGTGAGTGACATAGGCAGGTAGCAAA
AGAAAAGTGTTGAATATGAATCGTGAAAGTGAAAAGAAATAGAAGAGAGAAAGATAGGCA
CTGATATTAATGTAACCACTTTTGAACAATGTGATGCAGTTTTCTGTATATATAGTAATT
GGGGCATATACCCACTCTTTGGTGGATTTAAGTCTCCGCATTGTCC
>Isoform0000597
GGGGGGAGAGCTCACCGCTTACAGCCGTGACCTGCATAGACAATCCTTTTGATTTGGTGG
AGGCCACCAAGTCGTCTCCTAATCAAATGGCCAGGGATCAGCAGCTCACTGATGGACTGA
TTGATATTCTGAGGTCGAACAAGGAACTGTTTCAAGGAAAAGCAAAAGGTTTTGACGTGG
CGCAAGCTCTTTCGGCAAAATCTGTTCTTGAATTTGAGAAAGCAATCTCCATGGTATCTC
ATGGTTTTGATGCCATTGAAGATTTTTATTCAAAAGCAAGTACAAGAAGTGTGGTTGGGA
ACGTAAAGATTCCCGTTTTATTTATACAGAAAGACGATGAGTTGGCAACACCATACTCAA
TTCCACGCAGTTTAATAGCTGAAAATCCATTTACAAGCCTACTCTTGTGCTCCTGCTTAC
CTTGTCGTTCTATTGATGGTTGTAGATCTGTTCTATCTTGGTGCCAGCACCTAACTATTG
AGTGGCTCACAGCAGTGGAGCTTGGCCTTTTGAAGGGTCGTCATCCTCTTCTTAAAGATG
TGGACATACCTCTCGAGCCTTCAAGAGAATTAGCTCATGAAGGGCGTGACACTGCTGCTA
GTTTCTGGTTAAAATCCAAAAATGATTCTTCAAATGGATATACCATGAGCCAGCCAGGTT
CTTTAAATGGATGTACGGAAAATACTACGAAAAAGATGTTTGGAGAAAGTGATACTGCTG
CTAGCTTCTGGTTAGCATCTAAAAAGGATTCATATAGAAAGTCAGAGGCTGAACATACAG
TGCAGGGTGTGGAAAATGGTGCACTGAATCAGACTCACTCTGATGATCCAGAGTTGGTCA
ATGAGGAGGAAGTTGGTCCTGCAGATGGTGAAAGAGGTCAAGTGTTACAGACAGCACAAG
TTGTTATGAACATGCTTGATGTTACCATGCCGAATGTTCTGACTGAAGAAAAGAAGAAAA
AGGTCTTAGCAGCAGTGGATAAAGGAGACACACTAATGCAAGCTTTGCAAGATGCAGTGC
CGGAAGATGTTCGTGGGAAGCTAACAGATGCTGTATCTGGCGTTTTACATGCTCAAGGCC
CAAACCTAAAATTTGATCAGCTTCTGGGTGTAGCTCGAATCCCCGATATATCATCAGGTT
TAAAGTCAGAATTCCAAGACGAGGGAATTTCAAGTTCAGAAGGTGCACATGAAGACCATC
ATTCATCTGATCTGTTGAAAAAGTCTGATGATTTGTTGGATAGTTCTGTCGACAGTCAAC
CAGCTGCGAATAAGCCTCCTGGGGAACTAGAATCAGAGTCTCTTCCCACGGAGCAATCAC
CGAAAATTTCAACTGATCAATCATTGAGCACTGATGGAAGTGATATTTCTGCTTCTGTCA
TTAAGGATACTACTGAATCAGGAAGTTCTGACGCTGAACATCTTAACAATAGTGAGAAGG
GATCAGAGCAGACAAAGTCTAACAACTCCACTGGAATTGCTGGTTCTGCTGAGGGAGCAA
TTGTTGAGGACGAGAGACACCAAGATGGTAGAGCAACTCAATTAGACACAAAAGATGAGG
AAGGTAATGATAATCAGAAGAAGGATAACAAGAATACCCAGCCTGTAATAGATCAAAATA
TGTCTAGTACATCTGATTCTAATGCCCCGGCACCTAATGCCCCGGCACCTAATGCTCCGG
CACCAAATGTCCCAGCACCTAATGTCCCTGCACCTAGTGCCCCTGCATTTAGTGTTTCGG
AGGCATTTGATGCCTTAACAGGGATGGATGATTCCACTCAAATGGCAGTTAACAATGTTT
TTGGGGTTTTAGAAAATATGATAACTCAATTGGAGGAGAGTTCTGAACATGAAAATGAAG
AGAAGAAAAGTGATTCTGCACCTGTAAAGGACCAGCTTAGTGGTAAAAATGGTCAAGAAG
ATTCAGAAGCCAGTAAGTTAGACCAGAGTGTACATACTGATGGATTAAGTGATGTTTCTG
TATCTGATGGCCATGTGAATACTATTGACCAGCAGCCTGATGCATCAAATGTCTTGGAAG
AGAAGCATACTCAAAGCCCTGTATCAGTTGATGGAAATAATAGTATTAGCAGTTCACAGG
GAAGTGACAGAGTTAACCACGTAGGTGAGGATAAAGTAGAAACAAGGGATCAGTTGGTTG
GTATCAATCGTGTAAACAACATACCACCTTGCTTAACTTCAATACCACCTTGCATAACTT
CGATCTCTAGTGGGGTGCATAATTATCTTCTTTCAAAGGTGCGTGCCCAATCACTAGATT
TAGATTCAACCGCTCCACTATTGCTGGACTATTTTCCAGAAGAAGGTACTTGGAAACTCT
TGGAACAACCTGGACCTGCTGGAAGTTCTGTTGGAGATGCAGCTGCTCAGAAGGTTGAGG
CACATAAAGCTGTTGTTGATGAAGTAATTGAGCCATCTTATGTAATATTAGATACAGAAA
AGCATCAGGAGCCAATAAAAGAATATGAAGCAGTGGATAATGCGGAGGAGAGGGTTGAAA
TTGGTGAAGATGAAAGAGAGGACTTAGGGGAGTTTGTGAGAAATATTATATTGGATAGTT
TGACGGTCGAAGTTGGTCGCAGACAAAGTGCTGATGACATACAAAAAATGGAACCCTATC
TTACCAAAGATTTGGAACAAGTGGCTACTGCTGTATCGCTTTCTGTTGGACATGCCTATG
ATCCACGCTTGGAAGTTGAATACCATAGTATTGGCTCAGAAAAAGTCGGTACCCTTCATG
GAGAGCATGTTATCAAGGCCATATCATCTGCTGTTCAAGAGACTAGCTTCTTGAGAAGAG
TAGTGCCAGTTGGTGTTATAGTAGGCTCAAGTTTAGCTGCACTCAGAAAATATTTCATTG
TTGCCACGGTGCGTGATAGTGGTCAAATAGAACCTCCAATGTTTAATCGAGCCAAAGTCT
CTGGAGAAAATGTGGCTAAGGTTAGAGGCACAGCGATTAGCCACATGCCTGATGAAAAAT
CTGATCATAATACAAGGTTGGACGATTTGGTTGATAGGAAAGAGGAAAACTCAGAGTTGA
AGAGTTTAAACAACAGTGTTATGGTTGGTGCTGTTACAGCTGCCATTGGGGCGTCTGCTT
TATTGGCAGAGCACCAGGATTCAATCACAAGTAATGAAACTTCTGAGAGTTCATTGGAGT
CCATCAAGATGAACGGTAATGGTCAGATGGAGCCTGACAATCACGAAGAGTCATCTGACA
AACACCAAAGTAACATTGTCACAAGCCTTGCTGAAAAAGCTATGTCAGTTGCTGCCCCTG
TCGTACCCAAGAGACACGATGGTGGACTGGATCAAGAAAGATTGCTCACGATGCTGGTTG
ATATGGGACAAAGGGGTGGCATGTTGAGGCTAGTTGGCAAACTTGCTTTGCTCTGGGGTG
GTATGCGTGGTGCAATGAGTTTGACTGACAAGTTAATCCAATTTCTTTATCTATCTGAAC
GTCCCTTGATCCAGAGGATTTTGGGGTTTGCTGGTATGACGCTTGTTTTATGGTCACCAG
TAGTTGTTCCACTACTTCCAACATTTATGCAAAGCTGGACAACTAAAACCCCCTCCAGAA
TTGCTGATCTTGCATGCATTGTTGGCCTCTATGCTGCATTTATGATACTTGTTACATTAT
GGGGAAAAAGAATACGTGGATATGAAGATCCACTTGCGGAATATGGCCTTGATTTGATGT
CATTGCCAAAGTTGTTCGATTTTTTCAAGGGGTTGATCGGTGGAGTGATGCTTGTTTTGT
CAATACAATCTGCAAATACATTACTTGGCTGTGTGAATATCTCTTGGCCTTCTACTCCAT
CTTCTTTGGACGCCATGAAATTGCTCTCAGTGTATGGACATGTACTTACGCTGATTGGTC
AAAGTATTATGACAGCAACAGGTGTTGCTATTGTGGAAGAATTGTTCTTCAGGTCTTGGC
TGCCCCAAGAAATTGCTGCAGATCTTGGATATCATCGATCTTTAATTTTATCAGGACTTG
TATTCGCTTTGTGCCAAAGGTCTCTATGGGCAATACCAGGACTGTGGCTGCTTTCTGTGA
GTTTAGCAGGTGCTCGGCAAAGAAACCAAGGCAGCCTTGCTATTCCAATTGGGTTGCGGG
CAGGAATAATTGGTTCAAGTTTCATCTTACAGAAGGGTGGTCTTCTAACCTACCGGGCTG
AATCTCCCCTTTGGATTATTGGCACACACCAATTCCAGCCATTTAGTGGGCTAACTGGTT
TTGCATTCGCTTTATTGTTGGCAATAATTCTATACCCGGCAGTGCCTCTGCCTACAAAGA
CATTGGAAAGTACAACTGAGGAATAAACATACTAGAGACTGGTGAATATGCTATTGACAA
TGCCGACGCATTTTGAAGGGTGCAACATCAGCGACAGTCTCATTGTTGACTTGTTGCTTA
CTCATTTGGCTGGTTTTAAGTGTTCCAACCCCGGAACCAGGAACAACCTCGGGTTATGGG
GAAACAAGTATGAAATTTTGCACGAAAGGCCGGATTCAGAGGTGAAAAGGGAATTGAAAG
ACGGAAGCGCTTCATTGTAGCTTTTGATCTCCCTTTCAGGGTCACTAAGGCTGAGTATAT
ACATACAATCTCAAAGGTAGTAGGCAAATTCTGTGACTAGAAAATGAGCTCTGTCTTCCA
TCTTGATGCCCCTATGATCATCTCAAGTGCTCTTGACTTCGACTGATTTTGCTTCTTCCT
GTCACCATACGTGTATATAGAAGGAACTGCATAGTGTAGGTGTCGGTTTTACTGTAAATC
TGTAATAACAAAGTCCATAAGCCAGAAGTCGAGGACGAGTATTCTTGTTGAGAGTGTCCA
TTGTATGAATCAAAGTAAATCAACTACAGATCAAATTTCAGGTAAGATGGCCTTGGTGTA
ACTGAGAGGCATTAATGCAACTTCAGTATATAGTTGGAAAGT
>Isoform0000612
GGCTACTGAGGTTGGTGATGGGTTTATCACTCTTTAACCCGTTTGGAAGAACTGGCTTTG
CTCCTTTTGAGGTGACTTCCTCGTTCATTGAAGCTCTTGCTTGGTGCTCTATGCTAATTT
TAATTGGCTTGGAAACTAAGATTTACATTCGGGAATTCCGATGGTATGTAAGGTTTGGAG
TCCTTTATGTCTTGGTAGGAGATGCTGTGGTGTTAAATCTAATTCTTGGAGTGACAGATT
CATACAGCAGATCTGCTCTGTATCTGTACATAAGCACCGTCTGTTGCCAGGTGCTGTTTG
GAATTCTTCTTCTCATCTATGTTCCGCATTTAGATCCTTTTCCTGGCTACATTGTTCTGC
AATCTGAGTCACTTGACAATGCTGAATATGAAGCACTACCAGGAGAAGATCAAATTTGCC
CTGAACGACATGTTAATATATTTTCCAGAATATATTTTGGATGGATGACTCCACTCATGC
AGCTAGGGTACAGAAAACCCATCACCGAAACAGATGTTTGGAAGTTGGACACATGGGATC
AGACCGAGACTTTGATTAAAAGGTTTCAGGAATGTTGGGTTGAAGAATCTAAAAGGTCCA
AACCGTGGCTTCTGAGAGCACTGAATTGTAGCCTTGGACGAAGGTTCTGGTTGGGAGGCT
TTTTCAAGATTGGCAATGATCTCTCTCAGTTTTCGGGTCCCATTCTATTAAATCATCTCT
TGCAGTCAATGCAACGGGGTGATCCAGCTTGGATTGGTTATATATATGCCTTCTTAATTT
TCATGGGTGTGTCATTAGGTGTGCTCTCTGAATCTCAGTATTTCCAGAATGTTATGCGTG
TCGGTTTTCGGTTGAGATCAACCTTGGTTGCTGCTATATTCCGCAAATCTATAAGAATAA
CACATGAGGGCCGCAAGAATTTTCCATCTGGGAAGATTACGAATATGATGTCTACAGATG
CTAATTCACTCCAGCAAATATGCCAACAACTTCACGGATTATGGTCCGCTCCTTTCCGTA
TCACTGTAGCTATGGTTCTTCTTTACCAACAATTAGGTGTTGCATCGCTTATTGGATCCT
TGATGCTAGTTCTCATGATCCCCATACAGACAACTATCATCAGCAAAATGCGGAAACTGA
CAAAGGATGGACTGCAACAGACTGACAAGAGAGTTGGTCTCATGAATGAAATTCTAACTG
CCATGGACACTGTGAAATGTTATGCCTGGGAGACAAGTTTCCAGCAGCGAGTTCAAAGTA
TAAGGAACGATGAGCTTTCAAGGTTCCGTAAAGCGCAATTATTATCTGCTTTGAACAGTT
TTATTCTCAACAGCATCCCAGTTGTTGTGACAGTAACTTCGTTTGGGGTATTCACTTTTC
TTGGAGGCGAATTGACACCTGCGAGGGCGTTTACATCACTTTCTCTTTTTGCAGTGCTAC
GCTTCCCTTTAAACATGCTGCCCAATTTATTAAGTCAGGTCGTAAATGCAAACGTATCCT
TGCAGCGTTTGGAGGAACTATTTTTAACCGAGGAGAGAATTCTAGTACCAAACCTGCCAC
TGGAACCAGGGCTTCCAGCCATCTCAATTCAGGATGGGCACTTTTCATGGAATTCAAAGG
CAGAGAAACCCACATTATCAAACATCAACTTGGATATACGAGTTGGCAGCTTAGTTGCAG
TTGTGGGCGGCACTGGAGAAGGAAAAACATCACTTGTATCAGCCATGCTTGGGGAGCTGC
CTCCAATTGCAGATTCCAGTGTTGTAATAAGGGGGACTGTTGCTTATGTTCCCCAAGTTT
CATGGATTTTCAATGCGACTGTACGTGAAAACATTTTATTTGGATCTGAATTTGAAGCTG
CACGGTATTGGAAAGCAATTGATGTAACTGAGTTCCGTCATGACCTAGACTTACTTCCAG
GTCGAGATCTTACGGAGATAGGTGAAAGAGGGGTCAATATTAGTGGAGGTCAAAAGCAAA
GGGTTTCAATGGCGAGAGCTGTATATTCTAATTCAGATGTTTATATATTTGATGACCCAT
TAAGTGCTCTAGATGCTCATGTTGCTAGAGAGGTTTTCAACCACTGCATAAAGGAAGAGT
TGCAGGGGAAAACTAGGGTGCTTGTCACAAATCAGCTACACTTTCTGCCTCAAGTGGATG
AAATAGTATTAGTCTCTGACGGTACAATTAAAGAGAAGGGAACCTTTAAGGATCTCTCTG
AAAACAGTTTGCTGTTCCAGAAGCTTATGGAAAATGCCGGGAAAATGGAAGAACACGTAG
AAGAAAAGGAAGACAGCAAAACTGATTACCAGGAAACCTCACTTCCTGTGTCTAATGGGG
CGGTGAATGACTTGCCAAAAGATGCAAGCTACACCAAGAAAGGGAAAGGGATGAGATCTG
TACTCATTAAGCAAGAGGAACGGGAAACAGGTGTTGTAAGTTGGAAAATTTTGCAGAGGT
ATAAACATGCATTAGGAGGCCTATGGGTGGTCATGGTTCTATTTACATGTTATACACTAA
CAGAAGTTCTTCGAGTTTCAAGCAGCACATGGTTAAGTTTTTGGACAGACCAAAGCTCGT
CAAAGAGTTATGCACCTGGGTTCTACATTCTTATTTATGCAATTCTATCACTTGGTCAGG
TAACGGTGACTCTGACGAACTCTTTTTGGCTAATCACTTCAAGTCTTCGTGCAGCCAGAA
AATTGCATGATGCCCTGCTACAGGCTATACTAAAATCTCCAATGGTCTTCTTTCACACTA
ACCCAACTGGAAGGATAATCAATAGGTTTGCAAAGGATCTGGGTGACATAGATCGCACTG
TAGCCAATTTTATGAACATGTTTCTGGGTCAAGTGTGGCAGCTCATTTCGACTTTTGTGC
TCATAGGTATAGTGAGCACACTATCCCTCTGGGCCATAATGCCACTTCTAATTTTGTTCT
ATGCAGCCTATCTATTCTATCAGAGCACATCCCGCGAAGTGAAACGCTTGGATTCCATTA
CCAGATCTCCTGTTTATGCACAGTTTGGAGAAGCATTAAATGGTTTGTCATCAATTCGTG
CCTATAAAGCTTATGATCGGATGGCAAACATCAGTGGAAGGTCTATGGATAATAACATCA
GATTCACCCTTGTGAATATTAGTTCAAACCGCTGGCTTACGATAAGGTTGGAAACACTAG
GAGGTATCATGATATGGGTGATAGCAACCTTTGCTGTCATGCAAAATGGAAGAGCAGAAA
ACCAAGTACAATTTGCATCCACAATGGGTCTACTTCTTACTTATACTTTGAATATCACAA
GTCTGTTGAGTGGTGTTCTTAGACAAGCTAGTAGGGCTGTAAATAGTTTAAATGCTGTTG
AGCGGGTTGGAACATATATTGAATTGCCTTCTGAGGCTCCAGCTGTTATTGAAAGCAACC
GTCCCCCACACGGGTGGCCATCATCAGGATCAATCAAGTTTGAGGATGTTGTCCTCCGTT
ATAGGCCTGGACTTCCACCAGTACTGCACAGATTATCCTTCACAGTTTCTGCAAGTGAGA
AGTTAGGAATAGTTGGAAGAACTGGTGCCGGCAAATCTAGCATGATTAATGCATTGTTTA
GGATAGTAGAAATAGAAAAAGGAAGCATCTTGATTGATGGGTGTGATGTTGCTAAGTTTG
GATTGGCAGATTTGCGAAAAGTTCTCAGTATCATACCCCAATCACCAGTTCTCTTTTCAG
GAACTGTACGGTTTAATCTTGATCCTTTCAGTGAGCATAATGATGCTGACCTCTGGGAAG
CCCTAGAAAGGGCGCATCTAAAGGATGTCATTAGAAGGAATTCCTTCGGTCTCGATGCTG
AGGTTTTGGAGGGTGGTGAGAATTTCAGTGTTGGACAGAGGCAGCTAATAAGTCTTGCTA
GAGCATTGCTACGGAGATCAAAGATTCTTGTTCTTGATGAAGCAACAGCAGCTGTGGATG
TTAGAACGGATGCTCTCATCCAAAAAACCATACGTGAAGAATTCAAATCATGCACCATGC
TCATTATTGCTCACAGATTGAACACCATTATTGACTGTGATCGAATCCTTGTTCTTGATG
CTGGTCAGGTCCTAGAACATGGTTCACCAGAAGAATTACTGCGAAATGAAGTGAGCGCAT
TCTCCAAGATGGTTAGGAGTACAGGACCTTCTAATGCTCAGTACTTACGCAGCCTGGTTT
TCGAAGGCAAGCAGAATAAGGTGAATGGAGAGGAAACTGAGCAACTGGTTGGCCTGAGTC
GGAGGAGATGGTTAGCCTCTTCGCGCTGGGCTGCTGCTGCCCAATTTGCATTGGCTTTAA
GTCTCACATCCTCACAGAACGATCTCCAAAGGTTAGATATTGGAGACGAGGACAATATTC
TCATGAAAACAAAGGATGCAGTTATAACATTACAGGGAGTTTTGGAAGGAAAGCATGATG
AAGATATAGACATATCACTAAATCATTACCATATTCCAAGAGAAGGGTGGTGGTCAGCTT
TGTTCAGAATAGTTGAAGGTTTGGCCGTGATGAGCAGGCTGGCTCAGAACAGACTTCACC
CTTTAGAAGACGACGATTTTGAAGACAACCTATAGGTTGGAGTTGAACAAGGAATAACTG
TTTATACTTTATACCAGCAATTCCTCTCAAATAAGGGCCAATGAAGAAGAGCAATGGATT
CAAGATGTTGATTCGTATAGATAAATCTAGATGAAATCCAAATTGTAACAAGCAGAACAG
AGTCACATCTGCATAGAATACGAGAAACAACTATCATACAGTTGTATAGGTATTATGGCA
TTTGAGAATAACCACATGAATGTCGAAAAGAGGAAGAGAGCGACTAAACACTGGCTAACA
GTATCTTGCTTAATCTACATTGGGATGAGAGGCCTAACTCTTTGGCTATTATTATATGAC
ATTCACTACAAATGGCTAGTGTTAATGTGTC
>Isoform0000643
GGGGAGAAACCCAAATTCCTTTTCCTCCACACTTTCACTTCCGCCTTTCCGATCCTCTTG
TTCTTCTTCTCCGAGCATTCCGATTCGCCTCAGACAGCCATGGATCGCCTCGTCGGCCTT
CATCAGTGAAGCAAGGCAGCTTCGTGGTAATTCTGAATGAAGATGTGAGAAGGGGAAAAG
AGAACTAGAAATACATTCAAAAAGGTGCCGAGAAAGGTGTTTTTGAATTGGCACTTGGGA
GAACTAAAGAATGAAGTGTTTTTGAATCAAAGTACGAACCATAACCCTGTTGCTTGTAAA
TCTGGTTGACTGCTGAACCATGCCTTCGCTTCAGCTGTTGCAATTAACAGAGCATGGTCG
GAGTTTCGTTGCATCAAGGAGGAAAACCTTGCTACTTGCTACTGGTATTGTAGTTGCTGG
TGGGGCAGCTGCTTATGTTCAATCAAGATTAACCCATAAAAAGCACAATTCTTTTGGTCA
ATATAATGGGCTGAATGAAAATAAAGAGGCAGATAATGTCGTGGCGAATGATCATAAGAA
AAAGAAACCTCCACAAAAGAGAGGGGGATTGAAGTCTCTTCAAGTGCTTGCTGCAATTCT
TTTATCTGAAATGGGCCAAGTGGGTGTGAGGGATCTTTTATCTTTGGTCGGAATAGTGGT
GTTGCGAACTGCTTTGAGCAACAGACTTGCGAAAGTCCAAGGGTTTTTATTCCGTGCAGC
TTTTCTTCGACGTGTTCCATTATTTTTCCGGCTGATTTATGAGAATATTTTATTATGTTT
CCTTGCCTCAACTATGCATTCAACTTCAAAGTACATAACAGGGACTTTAAGTCTTCGGTT
CAGAAAAATATTGACCAAACGTATCCATTCCCATTATTTTGAGAATATTGCATACTACAA
AATGTCTCATGTCGATGGTCGGATAACCAATCCGGAACAGCGAATTGCAAGTGATGTACC
AAGGTTCTGTTCGGAGTTGAGTGAAATTGTGCAAGATGATTTAACAGCTGTTACTGATGG
TCTCCTTTACTCTTGGCGGCTGTGTTCCTATGCCAGTCCCAAATATATATTCTGGATACT
GGCATATGTATTGGGAGCAGGGGGAATGATAAGAAACTTCTCTCCTCCTTTTGGGAAATT
AATGTCCAAAGAACAACAATTGGAAGGGGAGTACCGGCAGCTCCATTCACGATTAAGAAC
CCATGCAGAAAGTGTGGCATTCTACGGTGGAGAAAATAGAGAGGAATCTCATATTCAGAA
GAAGTTTAACACACTTGTTGGGCATCTGCGTGTTGTCCTTCATAACCATTGGTGGTTTGG
AATGATTCAAGATTTCCTGTTGAAGTATCTTGGTGCCACAGTTGCTGTTATATTGATTAT
CGAGCCCTTTTTCTCGGGCAGTTTGAGGCCTGATACTTCAACTTTAGGCCGCGCAGAGAT
GTTAAGCAATTTGAGATATCATACCAGTGTCATCATTTCACTTTTCCAGTCTATGGGAAC
TCTCGCTTCAAGCTCGAGAAAGCTCAATCGTCTCAGTGGTTATGCTGATCGCATACATGA
ATTAATGGTCATATCAAGGGAGCTAAGTGCTGTTGATAACAAATATTCAGGGAATAAAAA
TTGCTCTAGTGAGGCTGATTACATTGAATTTGCTGGGGTCAAGGTTGTTACCCCCACGGG
TAATGTTTTGGTGGATAAATTGTCAGTTAGGGTTGAACCAGGATCTAATCTTTTGATTAC
AGGTCCAAATGGAAGTGGAAAGAGCTCGCTTTTCCGAGTTTTAGGAGGCCTCTGGCCTCT
GGTGTCTGGCCATATTGTGAAACCTGGTGTTGGAACTGATCTCAACAAAGAAATTTTTTA
TGTCCCACAAAGACCCTACACTGCTGTTGGAACACTTAGAGACCAGTTGATTTATCCTCT
TACTGCAGATCAAGAGGTTAAACCACTTACACGTGAAGAAATGGCAGAGCTATTGAGAAA
TGTTGATCTTCAGTATTTATTAGACCGTTATCCACCTGAGGAAGAGGTTAATTGGGGTGA
TGAATTATCTCTTGGTGAGCAACAAAGATTGGGGATGGCTAGACTTTTCTATCATAAGCC
TAAATTTGCAATTCTTGATGAGTGCACAAGTGCTGTCACAACTGACATGGAGGAAAGATT
TTGTGCTAAAGTTCGAGCAATGGGAACATCGTGCATTACTATCTCGCATCGTCCAGCACT
AGTTGCATTTCACGATGTAGTGCTGTCCTTGGATGGTGAAGGCGGTTGGAGTGTTCATGA
GAAAAGGGATGATTCTCTAGTCCGTAATGGAGGTGGGAATAGTAGGTTGAAGCTTTCTGA
AACGAACCGGCAGAATGATGCAATGACTGTTCAGCGAGCATTCGCTTTGACCAAGGATTC
CACAATCTCAAACTCAAAGTCCCAGTCATACATAGCTGATGTGGTAGCAGTTTCTCCCTC
TGCTGAGCATAATGTTACAATTCCGTCTTTCCCACAGCTCCAAAGAGCTCCCAGAGCACT
GCCACTGAGAGCAGCTGCCATGTTCAAAGTACTGATTCCTACTGTTGTTGATAAGCAAGG
AACACAACTGCTTGCAGTTGCTTTTCTCGTAGTATCGAGGACATGGATTTCTGATCGTAT
TGCTTCATTAAATGGAACCACTGTGAAATTTGTTTTGGAACAAGATAAGGCATCCTTTAT
CCATCTAATTGGTGTTAGTGTACTTCAGAGTGCGGTATCTTCTTTTATTGCACCTTCTCT
AAGGCACTTAAAATCTAGGCTGGCTCTTGGGTGGAGGATTCGTTTGACTCAACATTTACT
TAAAAACTACTTGAGAAATAATGCATTCTATAAGGTATTCAACATGTCAAGCAATAACAT
AGACGCAGATCAGAGAATTACGCAGGACCTTGAAAAGTTAACCTCTGACTTGTCAGGATT
GGTTACTGGATTGGTAAAGCCATCTGTGGACATTCTATGGTTCACCTGGAGAATGAAGCT
ATTGACTGGTCGGAGAGGAGTAACTATATTGTACGTGTATATGTTACTGGGTCTTGGTTT
GCTCAGGGCTGCTACCCCTGAATTCGGTGATTTAACAAGTCGACAACAACAACTTGAAGG
AACCTTTAGGTTTATGCATGAAAGACTGCGTGCTCATGCTGAATCTGTTGCTTTCTTTGG
GGGTGGTTATAGAGAGAAAGCTATGGTTGAATCAAAGTTCAAGGAGCTACTCCATCACTC
CTCGTCTCTTTTGAAGAAGCAATGGTTATTTGGTATTCTAGATGATTTTATCACGAAACA
ACTCCCACATAATGTGACTTGGGGATTGAGCTTGCTATATGCCATCGAACACAAGGGAGA
CCGAGCACTAATATCTACTCAAGGTGAGCTGGCACATGCATTGCGTTTCTTGGCATCTGT
GGTATCTCAAAGCTTTTTAGCTTTTGGTGACATTCTTGAATTGCATAGAAAATTTCTGGA
ACTTTCTGGCAGCATCAACAGGGTTTTTGAGCTTGAAGAGCTTCTAGACGCGGCACAGTC
TGTTGTTGGCTATTCTGGGGGTTCTGAAGCTGGTAACCTATCACCATCTGAGAGGGAAGG
TGTTCAATCTGAAGATGCCATTAACTTTTCTGAAGTTGATATCATAACCCCATCACAGAA
ATTGTTGGCTAGGAAATTAACATGTGATATAGTACCTGGGAAAAGCTTACTTGTTACTGG
TCCGAACGGGAGTGGAAAAAGTTCTGTGTTTAGAGTTCTTAGAGGTCTTTGGCCCATCAT
GAGTGGAAGTATCACACGGCCATCTCAAGAAATTAACGGAGTTAATAGAGAAGTTGGATC
TGGTTGCGGAGTGTTTTATGTTCCTCAGCGACCTTACACATGCTTGGGAACACTCAGGGA
TCAAATTATATATCCTCTCTCTTTTGATGAGGCGGAGATGAGGGCATTAAAGTTGTATCA
AGAAGGTGGAGAATTTGCCGACAGCACCAACATTCTGGACATGCGTTTGAGAACTATTCT
GGAGAATGTCCGATTAAGTTATCTTTTGGAAAGGAAGGGTGGTGGCTGGGATGCTAATCT
CAATTGGGAGGACACTCTCTCTCTTGGAGAACAGCAGAGACTAGGCATGGCTCGCTTATT
TTTTCACAAACCTAAATTTGCCATCCTTGATGAATGCACCAATGCTACAAGTGTTGATGT
TGAAGAACAACTTTATTGGCTTGCAAAAGACATGGGTATCACAGTTGTTACCTCCTCACA
ACGTCCTGCTCTAACACCATTCCATTCCCTGGAATTACGGCTTATTGATGGTGAGGGTAA
CTGGGAGCTCCGATCAATAAAGCAATGAGCAAGAACATGCTGGGATGTGTAGCTTATCTG
TTTACTGTGTGACAGTCCATTTTAGCGGACTTGCTTTTTATCATACAAGTCACCGTAGAA
GGCAAGAAAAGGCTGGTTTCTATATCCAGGGACATTTATCATAGAGCAAGCTGTGTTATG
TTGCTCATACATGACAGGCAGCCTAAGAAGGAAAAAGGTGATCATGTCATTCTGTGTAGC
GCACACGAATTGCAGACCATAAGATTGGAGCATACTATTTGTGTAACAATCTCTTTAGTC
TTTAGGCGAAGGATATACAATATGTACAGTTCCCCCAATTTTCCCAGCATTTTGGGTTGT
TAGAATTCACTCCAATATAGAAAAAGATAAAATGGTGTAGGTTACTGGGCATTTCTATAC
AAGCTGTATCCTGACCTGCCCCCTTGGTAAGTTTACACCCCAATGTTATATATAGCGTAG
CGCGTGCAACCTAGGATTCTCATGTTTTGGGGTTTTATATGAATGCTCACACTCATTGTT
GCTTCAATAATAACCATAGAAGAGTCCATTCTTTCCAG
>Isoform0000647
GGCTTGTGAGCCTGAAAGTTACGAGGGTGACATTGACTGGGAGCCCTACAATCAATTGGT
GAAAAGGACCTTTTACCTTGTGAACAAGAAGAATGACTCTGCTGTTGCTATTGTAGATGG
GATTCCAGAGTTTGTTAGAAAGCCTGGAAATCCGATCAAGTTGAAAGTATTCCATAATGC
TTCTATAGCTCCTGATATAAAGGTGGATAGCTACCCCAGATTGGAATCGATTGCTAGTCT
GCAACATAACCCACTGAGTGATGAAGGCATAACTTCTGGAAGTGGAAAGCTTCCATGCAT
CTATGTCACATTTGACACAATTTCCTTGACCATTATCCATGAACTCGTAGATACAAAAGA
TGTACCTCTCCTTCGTTGTTGCATTGGCGGAACTGGACAGTCCAAACATGAACTTGAAGA
CTCAAAAGACATGGCTCTCCTTGGTGGCTGCAGTGACAGAACTAAACCCAAATTTACTAT
TCAAATTCTCCCTTCTAAAGCTAGGGTTATAAGCTCCTTAACAGCAGTGGCATATTACTT
TGATGCTCAAAGAAACAAATGGAGAGAACTAATCCACCCAGTTGAAACATGCTTTTTCTA
TCGCTCAACTCACAGTTCAGAAGGTGTTTCACATGGAGTACCTGTTCATATCCATTGCAG
AACTAAAGAGTTGAATATATCCCTATCCGAGCTTTCATTGGATATACTTCTCTTTACAGT
TGGGAAACTAAATTTAGCTGGTCCTTTCTCAGTGAGAAGTACTAAGATTTGGGCCAATTG
TTGCAAGGTGGAGAACCAGTCAGGATTAAACCTTCTTTGTCAGTATGATGAGGAAAGTGT
GAAAGTTTCCAGAAGGCAGTCTACGTCCATTATTTTAAGGTGCTCGGATTTGGAAAACCA
ACCTCCAGAGATCGCGTCAGTTGTTTCAGTTCAACTTTCTGGTCCTATATCTTCTCTGAC
GACCTCTCCAATTCATATCTCTCGTCTAGAAGCGCAAGCATTTGCTTGGAGAACACAAAT
TATGTCACTTCAAGATTCACAAACTTACCCTGGACCATTTGTTATAGTTGATGTTTCAAG
GAAATCTGAGGATGGTTTGTCGATTCTTATTTCTCCTCTCATAAGAATACACAATGAAAC
TGGATTGTCTATAAAGCTACGATTTCGACGACCTCAGCAGAAGGAAGATGTTTTTGCTTC
AGTGGTGCTTAATGCTGGTGATACATATGACGACTCCATGGCCATGTTTGATGCTATAAA
TGTGGCTGGTGAAGAAAAGAAGGCCCTGAGGTCTTTGAGTCTTGGCAATTTCTTGTTCTC
CTTTAGACCTGAAATTCCAGAAATTCCAGATGGCTTAATGAACTCTAAGAAATTAATTTC
AGCAGAGTGGTCAGATGATCTTAAAGGTGGAAAGGCAGTTCGTCTCTCTGGAATTTTTCA
TCAATTAAGCTACAAAGTGCGGAAGGCTTTGTTTACTGAATCTGTGAAATCTTCCTTCAG
CACTACCCATTGCACTCTTAAATCGGAAGGGGAAAATACTGTGGATATGCATTTTCTGAT
TCAGAGTATAAAGAGAAAAGTTCCTATTGCACAACCTGATAAGTCTATGAATGTCCTTGA
AAATAGCAAATCACAAGTTGCATTACAAGAGCAGAAGGATATTTATCTTCTTCCTACAGT
GTGTGTTTCCAATTTATTGCATACGGATATACATATCTTTTTGAGTGAATCAGATGGACG
TCCTACTACTGTATCTGACAATCTTAGGAATCAATCAACCATATCTTGCGGTTCCATGGT
TGAATTTTATACCAACCCTTCCATTATTTTCTTCACTATCACTCTGACTGGTTTTGATTC
AACCTGCAAACCAGTGAACAGCAGTGATTGGGTCAAAAAGTTACTGAAGCAGAAAAGTGA
TGTTCCTTCTGTAGACATTGATCTGGATTTTGGTGGGGGAAAGTGTTCTGCTACCTTAAG
ATTGTCTCGAGGGAGCAGAGGCACCTTAGAGGCTGCTATTTTCACATCATACTCCCTGAA
AAATGATACAGAATTTGGCCTTTGTTTCTTTGTGCCTAATAAGAGGCCCCTTTCTAGGGA
TGAAGCAGAGAACTATGGTTCTAGCATTCCTTCAGAATTTGGATTATATTTGCCTCCAAA
GTCAACAAGATCATGGTTCTTAAAATCCAACAAAGTGCGTCTCAAATTGCTAAAAGATAA
TGCATCTGAGACGCTTATCGACTTGGATGCTTTATCAGGACTTGCTGAGATAAGCTTGGA
AACAGAGGAAGGAGCTGGAATTAGATCTATTACAAAGATTGGGGTTTCAACAGGACCACC
TTTGAGTAAAGTGGTTGTGCCATCACAAGTAGTAACTATGGTCCCAAGACATGTTGTAAT
TAATGAATCGGGAGAAAACATCATTGTTCGTCAATGTTATTTGCAGGATGACACTGTTGG
CATGATCCCTGTAAACAGTAAACAGAGGGCGCCTCTACAGCTGTGGAATGTGATAAACAA
GAAGAGAGATGTCAGTTTGTTTGAGCGTGTTATGAAAAAGCACAGAAAAGCTAATGATGA
TTCACCAATATATCTCCAGTTTCGATTGAATGAGTCTAAATTAGGGTGGTCGGGGCCAGT
ATGCATTGCTTCTCTAGGAAGGTTTTTCCTCAAGTTTAAAAGGCAGCAATTGGACCAAGT
GACAGCACTAGAAAGCAATGTAACAGAATTCGCTTATGTTCATCTTGTTGAAGAAGGCTC
TACTCTTGGTTTACACTTCCATAAACCTCCAAATGTCAGTCTCCCATACCGGATCGAGAA
TTGCTTGCCAGATGTGTCGATAACTTACTACCAGAAGGATTCCTCAGAGCCAGAGATTAT
TGGATCAGAAAGTTGCACTGATTATGTTTGGGATGATTTGACTCTTCCACATAAGTTGGT
CGTCAGGATCAATGATAGTCTTCTACTACGTGAAATTAACCTGGATAAGGTGAGAGCATG
GAAGCCTTTCTACAAAACCAGGCAATGGAGTGGACTGGCCACTCATTTACCTTTGGGAAA
AGACTCGGGGGACAAGAAGGGTGATTTTGGTGAGTTTAATGGCATGGAGATGATGAAGGT
GGGGTTTGAAGTATATGCAGACGGTCCAACCCGGGTTTTAAGATTTTGTGAAATCTCTAC
CAGTCACAAGGGAGATAAAATGTTTCACTCATGCGAGAAGATTCAGCTAAGAGTTAATCA
GTTTACAATTCATCTACTTGAACATGAAAAGCAGGATGGAGAAGATATGGAGCTACCTGG
TTATACACCAATCTTAGCTGCAAGAATGGGGAATATAAACTTTGATTCTGTCTTTACATA
TGAGCAAAAGTTTAGCCAGATCAGTGTACAGTCATTGAATTTGGAGCACAAGTGGGTGGG
TGCTCCTTTTGCAGCAATGCTCCGTAGACATCAATCAGACTTCAATGATTCAAATGATTC
TGTACTCAAAATTGTCGTTGTCTTTCTGTCAACTAGTTCCAATGTTGTACAAATTAAGTA
CGCGTCTATTGCTCTGCAGCCAATGGATTTAAATCTTGATGAGGAGACATTAATGAAAAT
TGCCCCATTTTGGAGAACATCTCTTAGTGAGGGGAAGAGTAGCCAGTATTATTTTGATCA
TTTTGAGATCCATCCGATAAAGATTATTGCAAACTTTCTTCCTGGCGAGTCATATTCAAG
TTATAGCTCAGCTGAGGAGACTCTGAGGTCCTTGCTGCACAGTGTAGTTAAGGTCCCTGC
GATAAAAAATAAGGTTGTAGAGCTCAATGGTGTTATGGTCACTCATGCTCTTATAACAAT
GCGTGAATTACTTATCAAATGCGCACAACATTATTCATGGTATGCCATGAGGGCTATATA
TATTGCAAAGGGAAGTCCGTTGCTTCCACCGGATTTTGTGTCGATATTTGATGACTTGGC
TTCTTCGTCTCTTGATGTGTTCTTTGATCCTTCTCGTGCATTTAGTGACTCTTCCAGGTT
TGACTTTAGGTACCTTCAAATTAATCAGTAAATGCATCGAGGGTAAAGGATTTTTGGGGA
CGAAACGATATTTTGGTGACTTAGGAAAATCTTTGAGGACGGCAGGGTCAAATGTACTGT
TTGCTGCAGTCACTGAAATATCAGACTCTGTTCTAAAAGGAGCAGAAGCAAGTGGTTTTG
ATGGAGTGGTCACCGGCTTTCACCATGGAATATTGAAATTGGCTATGGAGCCATCATTAT
TGGGAACTGCTTTGATGGAAGGTGGCCCAGATAGAAAGATTAAGCTTGATCGCAGTCCTG
CTGTTGATGAGTTGTATATCGAAGGATACTTGCAAGCGATGTTGGACACGATGTTTAGAC
AAGAATATTTGAGAGTCAGAGTCATTGATGATCAGGTTTACCTCAAGAACCTGCCCCCAA
ACAGTTCCCTTATAGAGGAGATTATGGATCGTGTGAAGGGGTTTCTTGTGAGCAAGTCAC
TTCTGAAAGGAGATCCCTCAATAACTTCCCGCCCCTTGGGTCATCTTCGAGGTGAACGTG
AGTGGAGAATCGGCCCAACTGTGCTGACATTAGGTGAGCATCTGTTTGTGAGTTTTGCGA
TCCGGATGCTGCGGAAGCAAGCTAACAAGTGCATCGCCAACATCAAGTGGAAGCCAGAGA
GTGATAGTGGTACGTCAATTGTCCCTGCAAGCTCCTCGGAAGAAGTGGTGAAGGGTAAGT
TTATTTGGAAATGGGGAAGTGGGATCGGTAAGTTTGTTTTGTCAGCTGTAGTAGCATATA
TAGACGGAAGGTTGTGTCGTTCTATTCCTAATCCTGTAGCTCGCCGCATTGTTAGTGGCT
TTCTGTTGACTTTCCTTGATAACAACAATAGCAATGAATGAACTTTGCC
>Isoform0000679
GGGATGATATTCCATCCAAAACCAAATAGAAATTGCAGCATACAATAATGCTCTTGGTTG
GAAATGTAATTAAAATCAAATCGAAAGGCAAGAGTTGCGAGGATAGCAAAGTTGCTACTC
TCCGATTTGGCCATTGAAGCCCCCACCTACTGTCCCTTTGCTCACTAAAAGTCCCTCTCA
CTACTGGTTTTGATTGTTTGGGCCTTTAGTCCTCTCACTTCTTTCTTTTATAAAAACCCG
AGAATCTCTCTCTCTGCTTTGTCTTATATTTTCATCGTCGTCGTCTCCTAATCACTCCAT
TTCATTTTTGTTTTTCCCAAACATTTTTCAGTGTTTCGAAAAACAAACAACATAAAACAA
TACGCTTCCCGGATATCTAAGCAAGACAAGCAATCATCTTCATCTGAGAAACAAGAAAAG
TAGGTGATTATTTGTTGCAATATGGATGAAACACAAGTGAGTGCAGAGATCCCAGTGAAG
GCTGTTGAAGAAGCTGAGACCAATGAAAAGGTGTCAAACGGAGACTTGCTACCAATTGAA
AAAGAAGTGAAGAAAGAAGAGGATGAAGCTAATTTCGATGGAGAGTTTATTAAAGTTGAG
AAGGAATCACTAGCTGAAAAGACATTGGCTGATGAGGAGGACAGCAAGCCATCTGTTATT
GAGAGAAGCACAAGCAATTCAAGCAGGGAATTACTAGAAGCGCGGGAGAAGATGAGTGAA
CTTGAGGTAGAGATTGAAAGATTGGCTGGTGTGTTGAAGCAATCAGAGTCTGAGAATTCC
GAGCTGAAGAATGAGGTCTTACTTACTAAAGAGAAGTTTGAAGAAAGCGGAAAGAAGAAC
GAGGAGCTGGAACTCAGTCACAAGAAATTGCAAGAGCAGATCAATGAAGCTGATGAGAAA
TACATGTCACAACTCAGTGCTTTACAAGAGGCATTGAAAGCTCAAGAAGAAAAGCACAAA
GGTCTTATTGGGGTGAAGGAATCATTTGATGGTCTAAGCCTCGAGCTTGAAAGTTCAAGA
AAGAGGATGCAGGAGTTGGAGCAAGAGCTGCAGAGTTCTGTAGGTGAGGTGCAGAAGTTT
GAGGAGCTGCACAAGCAAAGTGGTTCGCACGCCGAGTCTGAAATGAAGAAGGCCTTGGAG
TTTGAAAAGCTGCTTGAAGTGGCGAAATTAAGTGCTAAAGAGATGGAAGAGCAGATGGGT
GCTATTCAAGAAGAACTTAAGGGATTGTATGACAAGATTGCTGAAGATGAAAAAGTCAAG
GAAGCACTTCAGTCTGCTGCTGCTGAGCTATCTGCTGTCCAAGAGGAGCTGGTTCTGTCA
AAGTCCCAAGGTGCAGACTTGGAGCAACGACTCTCTGATAAAGAAGCTCTTATAAGTGAA
ATAACCGCGGAATTGGACCTGAAAAAGGCTTCTGGGTCTCAAGTGAAGGAAGACATTTCA
GCTCTTGAGAATCTGATTGACTCAACTAAAGAAGATCTTCAGGCGAAGGTTTCTGAGTTG
GAAGAAATCAAGTTGAAGCTGCAGGAGGAATCAAGTGCCAAGGAATTGGTTGAAGCTGCA
AAAAGGACCCACGAAGAACAGGTCTTAATTGTACAGGAGCAGTTGACTGTTGTAACTAAA
GAAAAAGAAGCAGTGGAAGCAGCTGTGGCCGATCTCACTGGTAATTTGCAGCTGATGAAG
GAGTTGTGCAGTGATCTTGAAGAAAAATTGAAACTTTCGGAGGAAAATTTTGGAAAAAGA
GATGCTCTATTGTCTGAAGCTTTGTCGAACAATGTAGAACTTGAACAGAAGTTGAAGTCA
TTGGAGGTAATCCATAGCGAATCGGGAGCTGCACATGCAACTGCTAGTCAAAAGAATCTT
GAGCTTGAGGGTATTATTCAATCTTCAACTGCAGCAGCAGAAGAAGCGAAATTGCAACTG
GCAGAGCTTCAGACCCGCTTTATAGCAGTTGAACAAAAGAATGTAGAGCTGGAGCAACAA
TTAAATGTGGTAGAGTTGAACAAAGGAGTTGCTGAGAAAAATCTGGAAGAATTTTCTGAA
AAATTATCAGCACTCACTACAACAATGGGAGAAGTTGAGGCAGAAAAGAATCAGCTGAGT
GGTCAGGTTCAAGAATACCAAGAGAAGATAACACAGCTGGATTCTGCCTTAAACCAGTCA
TCCTTGCAAAATGCGGAGCTTCAGGAGCAATTGAAGATCACCACCGAGAAATGCTCTGAA
CATGAGGACAAAGCCACTACAATTCATCAGCGGAGCCTGGAACTCGAAGATTTGATCCAA
GTATCTCATTCTAAAGTAGAGGATGCTGGCAAAAAAGCAAGTGAGCTGGAGTTGTTACTT
GAAACGGAGAAGTATAGAATTCAAGAACTTGAGGAGCAAATAAGCACGTTGGAGAAAAAA
TACGAGGAAGCTGAAGCAGATTCAAAGATGTACTCAAACAAAGTATCTGAACTGGCTTCT
GAACTTGAGGCATTCCAAGAAAGAACATCGAGTCTTGAAGTTGCACTGCAGATGGCGAAT
GACAAGGAAAGGGAGTTGACAGCATCCTTGAATGTTGCTACTGAAGAGAAGAAAAGGTTA
GAAGATGCCTCAAACAGCTCGACTGAAAAGTATTCCGAAGCGGAAAATCTAGTGGAAGTT
TTAAAGAATGAATTGACTGAAACTCAAGAGAAATTGGTGAAAATGGAAAGCGATCTCAAG
GCTGCTGGAATCAGAGAAGTTGAGATCATAGAGAAACTCAAGTTGGCAGAGGAGCAACTG
GAGCAACATAGCAAAGTGATAGAGCAAACATCATCAAGAAACTTAGAACTTGAATCACTA
CACGAATCCCGTACGAGGGATTCAGAGATTAAACTCCAAGAAGCAATAGGAAACTTCACT
AGCAGGGATTCTGAGGCAAAATCTCTTGCTGAGAAACTGAATGCTCTTGAAGATCAGGTG
AAGGCTTATGAGGAGCAAGTTGCTGCAGCAGCCGAAAAATCTGCATCTTTGAAGGAAGAA
TTGGATAATAGTTTGAGTAAATTGGCTTCTTCAGAAAGTACAAATGAAGAACTCCGGAAA
CAGATCTTGGAAGCAGAAGACAAAGCTTCTCAATCATTCTCAGAAAACGAACTGTTGGTT
GGCACGAATGTTCAGCTGAAAAGCAAGATTGATGAATTACAGGAATTGTTGAACTCTGTT
CTATCTGAAAAAGAAGCCACTACTGAACAACTTGTTTCCCACAAGAGCACCATTGAGGAG
TTAACAGAAAAACACTCGAGAGCCTTTGATCTCCACTCTGCTGCTGAAGCCCGCATTCTG
GAATCAGAAGCAAAGCTACAAGAAGCCAGTCAGAGATTCAGTGAGAAAGATTTGGAAGCT
AAAGATCTGAACGAGAAACTAATTGCACTGGAAGCCCAAATAAAGGTCTATGAAGAGCAG
GCTCAAGAATCGTCCGCAGTTTCTGAAACCATTAAAGTAGAGTTAGATGAGGCTCTCTTG
AAGTTGAAGCAGCTTGAGATTATTGTTGAGGAACTACAAACTAAGTCAGCTCACTTTGAA
GAAGAGAGCAGAAAGCTAGCTGAGGCAAATGTGAAGCTTACAGAGGAAGCGTCTACATAT
GAGTCCAAAGTGATGGATCTAGAAGCAAAATTATCTGCCACCATCCTTGAGAAGGATGCC
ACAGTTGAACAACTTCGTACTTCACAAAAGACTATCGAAGAGTTAACACAGCAACTTTCT
TCTGAAGGGCAAAAACTACAATCTCAGATGTCTTCGGTTATGGATGAGAATAACCTACTA
AATGAACTGCATCAAAGTACCAAGAAGGAACTGCAGCAAGTGATATCCCAGCTCGAAGAA
CAGCTGCAGGAACACAAAGCAGGAGGAGATACTTTAAAATCTGAGCTTGAAAATCTCAAG
GCTGAGGTTGCTGAAAAATCTTTATTACAGAAGTCTCTTGAGGAACTCAAAGAACAATTG
GTGAACACAGAAGCTCAACTAGCAAAAGAGGTTGAAAGTGTTAAGCTAGCTGCTGCTGCG
AGAGAGGCAGAGTTGACTTCAAAATTAGAGGATCATGCAATTAAAGTCCATGATAGAGAT
TTATTAAATGAAAAAGTTCTCAACCTTCAGAGAGAGTTAGAAATTGCTCAGACCACTGTT
TCTGAAAAGAAAGAAAAAGATTCTCAAAAGGACATAGAACGAGAAGCTGCATTGAAGCAT
TCTCTTGAGCAACTTGAAACCAAGAACAAGGAAATCATACTTCTCGATAAGCAAGTCAAA
GATCTTGAGCAAAAATTACAGCTTTCAGACGCCAATAAAATCGAAAAGGGTGATATCTCA
GGATTGGAAGTGAAATCCCGGGACATTGGATCAACCATTTCAACTCCATCGAAAAGGAAG
AGTAAGAAAAAGTCCGAAGCAACAACTTCTGCTCCAACCTCATCCTCATCAGAGAGCCTT
ACTCACACTGCTGATGCGTCCCCAATGATGACCATTAAGGTCATATTTGGAGTGGCTCTG
GTGTCCGTCATCCTTGGCATCATTCTTGGGAAACGATATTAGCTATTGTGTATTGTGGTT
CTGGTTTACCCTCAGGTTTTGGTTTATATTGTCCCTTGGTACAAGTTATGCACAGCTGAT
TGAAAGGTTTTGGTTTATATTTTTCCTTGGTTTAAGTTATGCACAGCTGATTGAAGGCTT
TGTTTTCATGCTTTCAAGCTTATATTTTTTGAGGTTTTTGGTCAGGGAGTTTATTTTGAT
GCCTATCCCCTTGCCTGTTTGCAAAGCAAAACACCGCTTATTCATGTATTGTTATTCAAG
TTTGTATTTAGTTTTCGATTGGGTTGCAGGTGCTTATATAAATCTTCTTTT
>Isoform0000690
GGGATAAACAAAAAAGAAAAAAAATCGAAACTGTGAAATAATAAATAGAGAAGAGCTCTT
GGTGCGAATTTTTGGGCTTTCCTCTATTCTCTTTCTCTGATTCCCTCATTCCCTCGATTT
GTAAGTTTACGCTTCTTTCTTAATTCAATTCCAATTTTTTGTTGTTGTTGAAATTTCACG
ACGAGAATGCGTTGGATTGAAGCGGGAAGAAGCAAGGAGGAATCTGCGATCTCCGGTTGA
TTCTCGCGGTGGTGGGAATTGCAGAGGCGGAGCTCAGACGCCGTAGATCTTGCTCTGCCT
ATATTTTTGGATCTCGTGGTTTATTTATTTATTTTTGTTGAGGATTGGAGCTCCAATTTG
GAAGAAAGGTTATAGGGATTTGAGGGGAAGCTTCGATTTTGGTTCAGGGTTAGATGGCTT
CGAATCCTCCTCCATTTCAGGTGGAGGATACGGATGAGGATTTCTTTGATAAATTGGTGG
GGGATGACCTGGCCCCGCCGGGGAAGGCGGTGGGGAACGGTTTGAACGAGGGGAGTGATT
CCGATGAGGCCAAGGCGTTTGCTAATCTGAGTATTGGTGATTCCGCGGCGGATTCGGAGG
TTAAAGGCGGTGCGGATTTGGATAAGGGAGAGGCGGTGGCGGATGTGGTGGAGTCAAGTG
ATTTGATCAACGGTGCGGCGGAGAATAATCATGATGGATTGAAGTCGGATTTGGAATTGG
TGGTGAGCAAGGGGAATGATTCCGGGGTTAAGCAGGTGGATTGGGGTAAATTCAATGCCA
ATTCGGGTCATAATGGGGGCAACGGGTCCGAATCCTACTCGGATTTCTTCAATGACTTGG
GGGATGGCACTGGGGATTTTCCCGCCAATGTGGATGGGAATTTGATTGGGCAACACAATG
TGGTATCCGGCAGTGAAGTTTATAGAGCCAACAGTTTGACTGCTCAACCGGATGTGACAT
CCGGCAGTGCAGATTATACAGCCAACGGTTTCAGCAATTCGGTTTATTATAGCCAGCCTT
ATCAAGAGGTTCAAGCTTCTGGAGAAGAAAGCAAAAACAACCAGCCGGATGTAAACAGTG
CCGAGTACTGGGAAAGTCTGTATCCTGGGTATAAGCTCGACGTCAACACATGGCAGTGGT
ATCTGGTGGACGATGAAGCTTCTAACAATGTGATGGCTGTTACTGATACTAAAACGGAGG
TTTCGCAGCAGAAAACACCTCAACCTGCTTCTGAAACTGTGACTCAAACCAGCACGACTG
GTTTGCATAGCTGTTTTCAAGGGACTAATGGGTACCCTGCACACATGTTTTTTGATCCCA
AGTACCCTGATTATTACTGGGACACAGTTGATGGGGAGTGGCATTCATTGGAAGCATATC
ATTCTTCTTTGCAAACCACGACCACAACACCAGCTCCTGGGAAAGAAACTAGTTGGCCGG
CTTATAATAGTTACAATCAGCAAGTGAATATACGGCAACCTGAGCCAAGTAATGGAAACC
AACAGTTGGGTAATCCAACAGCATGTCATGGTCATGGTGAGACTAATGGGATTGGTAAAT
TCCAAAGCTTCATTCCTGGTGGAAACTTTAACCAGCCGTTTGATCAAAGAAATACATTGC
CGAATGATCAAACCCAATTTCCAGATGTTTATCATGGCAGTCAGAAACCTGTACATTGTT
CACAACAACCTTTCCAGAGTGACAACCAGATTCCATATGCTCCAACTGTTGGAAGATCCT
CTGCTGGGCGTCCTCCACATGCCCTAGTAACTTTTGGATTTGGTGGAAAACTCATTGTGA
TGAAAGACAGTAGTAGTCTTGGGAACTCGTCTTATGGAAGCCAGGATCCTGTAGCAGGCT
CAGTTTCTGTCCTAAATTTGACAGAAGTTTTTATGCAAAAACCTGATTCTTCAAGTTTTG
GGATGGCGACGTGTGATTATTTTCGGGCTTTGTGCCAACAATCCTTTCCGGGGCCCTTGG
TTGGAGGAAATGTTGGGAGCAAAGAGTTGAACAAATGGATTGATGAAAGGATTGCTCACT
GTGATTCACCCGACATGGAGTATAGGAAAGGAAAAGTATTGAGGTTACTTATTTCTTTGC
TGAAGATAGGTTGTCAACACTATGGAAAACTTCGATCTCCTTTTGGTACCGACACTCTAT
CCAAGGAAAATGATACTCCCGAATCGGCAGTTGCTAAGCTTTTTGCATCTGCAAAGAGCA
ATGGTGCACAGCTTGGTGAGTATAATGCTCTTAGCCACTGTGTGCAGAACATCCCTTCAG
AAGGACAAATACGGGCAACTGCTTCTGAGGTACAAAATCTACTGGTTTCTGGTAGAAAGA
AAGACGCTTTACAGTGCGCGCAAGTAGGTCAATTGTGGGGGCCGGCGCTTGTTCTTGCTT
CACAGCTTGGCGAACAGTTATATGTGGATACTGTTAAGCAAATGGCAGTATGCCAGCTAA
TTCCAGGATCACCTTTGCGAACATTATGCCTGCTTATTGCAGGCCAACCTGCGGAGGTGT
TTTCTGCTGACACTACATCTGAAATCAGTGTTCCAGGTGCTGTTAATATGCCCCAACATC
CTGGGCAGTTTGGATCAAATAAAATGCTTGATGATTGGGAGGAGAATTTGGCTGTGATAA
CTGCAAACAGAACAAAGGATGATGAACTGGTAATCATTCATCTTGGAGATACCTTGTGGA
AGGATAGGAGTGAGATTACTGCAGCACACATTTGCTATTTAATTGCAGAAGCAAATTTCG
AGTCATACTCAGATACTGCAAGACTATGTCTGATTGGAGCAGATCACTGGAAATTGCCTC
GAACGTATGCTAGCCCAGAGGCCATTCAGAGGACTGAGTTATATGAATATTCACAGATGC
TTGGAAACTCTCAGTTTATTCTTCTACCATTCCAGCCATATAAGCTCATATATGCACACA
TGCTTGCTGAAGTTGGAAGAGTATCTGATTCATTGAAGTACTGTCAAATAATATTGAAGT
CTTTAAAAACTGTAAGAGCACCTGAAGTGGAAACATGGAAGCAGCTAGTTTTATCTCTTG
AGGATAGGATCAGAGCTCATCAGCAGGGCGGATACTCTGTAAATTTTGTTTCTACTTCCA
AAGGTAAATTGCTCAACTTCATCGATAGTACTGCCCATCGTGTTGTCGGCCTACCACCAC
CCGCACCATCCACATCCCAAAGAAGTATTCACGGTAATGAACATTACCAACAGCCAATGG
GCCCCAGAGTATCTAGTAGTCAGTCGACCATGGCCATGTCGTCCTTAATTCCTTCTGCTT
CTATGGAACCCATAAATGATTTTGGCCATAGAAAGCCGATGCATAATAGAAGTGTCTCAG
AGCCAGATTTTGGCAGAACTCAGGTTGATCCATCAAAGGAAATAAACTTGCCTGATGGAC
AGCAAAAAACCTCTGGGGGGTCTTCCCGCTTGACTGACCTGTTCCAAAAGGCTGTCTTCG
TATTCGTGGGACCTCGCACTGGGAAACAGGCAAAGTTGGGTGAAACAAATAAGTTCTACT
ATGATGAAAAACGTAAGAGATGGGTTGAGGAAGGTGCTGAACCTCCAGCTGAAGAACCTG
CATTGCCTCCTCCCCCAACAACTGCAGCCTTCCAGAATGGTATTTCTGATTACAACTTGA
GATCTGCTTTAAAGAAAGAAGGGTCCCTAACTAAAGGGGGCCCAGAGTTGCATACTTCAA
CTCCTCCAGGACCAACTTCAGGGACCCCTCCTGTTCCACCCAGCTCAAATCAATTCTCAG
CTCGTGGACGAATGGGCATTAGATCCAGATATGTTGATACTTTCAACCAATCTGGGGGAA
TGCCAACCAACTTGTTCCAGTCACCATCTGTTCCATCTGTTAAGCCTGCTGTTGCTGCGA
ATGCAAAGTTTTTCATTCCTACTCCAGTGTTAACAGGTGACCAGTCAATGGATGCTATTG
TCGAACATGCACAAGAAGTTGGTGCGACAACTAAAGAAGATCCTTCAACATCAGCCAGGA
ATGACTTTTTCCATGCTCCACCACTATCATCACCGAGTATGCAGAGGTACCCAAGCATGG
GTAACATCCAAAACATGGGAATCGTGCCAAATTCCAATGGCCCTGTTCCACCTCACTCAC
GAAGGACGGCATCATGGGGTGGGAACTCCAATGATATATTTAGCCCTCCAAAGATGGGTG
AAATAAAACCTTTAGGGGAGGCATTAGGCATGTCCCCTGCTTTCTATAGGCATAATGAGC
TGCCTTCTCAAATGCACGCACCAATGAATGGCGGCGGTTTTGGTGAAGATCTTCATGAAG
TGGAACTTTGAGCTGGAGGTAGTGAAGATGTAAATATCAAGTTTTGCTCTTAGTGATCAG
TACAAATACTAATGACGTTCCTGCTCCTACATCTGTCAAAAGGTCAAAATGGTGGTAGGT
GCCGGAAGTAAGTTCATAGAACGGTCATTTTCTTTCCCACTATTCCTACTCCCCCCACCT
TAACATGTTATCTTGAAATGTAATTGGCGCAATTCCCTTGCCTTTGAGCCAATGTTTATT
TGAATGCCCTGGGAGTTGCCACTATCCAAGTCTTGGGAGAAAGATCTTTTTCTTTTTCTT
TTTTTTGTTCTCAACTCCCCAAAAAAGAGAGAGAAGCCCGCATGGGCACCATTGTACAGA
TCATTTGTTCATTTGTTTAAAAACAGAAAATGTTACTTGATGTAGATGAAAGGGGAACCT
CCATAGATCTTCTCGAGGGGAAAAGATGGTGTATTAAAAATGAGAGAAAGATAAGATGTT
CCGTTTTGGTTCTTTTAGGATATGGTTTCCTTTTCATCTC
>Isoform0000695
GGGAGGCCACCAAGTCGTCTCCTAATCAAATGGCCAGGGATCAGCAGCTCACTGATGGAC
TGATTGATATTCTGAGGTCGAACAAGGAACTGTTTCAAGGAAAAGCAAAAGGTTTTGACG
TGGCGCAAGCTCTTTCGGCAAAATCTGTTCTTGAATTTGAGAAAGCAATCTCCATGGTAT
CTCATGGTTTTGATGCCATTGAAGATTTTTATTCAAAAGCAAGTACAAGAAGTGTGGTTG
GGAACGTAAAGATTCCCGTTTTATTTATACAGAAAGACGATGAGTTGGCAACACCATACT
CAATTCCACGCAGTTTAATAGCTGAAAATCCATTTACAAGCCTACTCTTGTGCTCCTGCT
TACCTTGTCGTTCTATTGATGGTTGTAGATCTGTTCTATCTTGGTGCCAGCACCTAACTA
TTGAGTGGCTCACAGCAGTGGAGCTTGGCCTTTTGAAGGGTCGTCATCCTCTTCTTAAAG
ATGTGGACATACCTCTCGAGCCTTCAAGAGAATTAGCTCATGAAGGGCGTGACACTGCTG
CTAGTTTCTGGTTAAAATCCAAAAATGATTCTTCAAATGGATATACCATGAGCCAGCCAG
GTTCTTTAAATGGATGTACGGAAAATACTACGAAAAAGATGTTTGGAGAAAGTGATACTG
CTGCTAGCTTCTGGTTAGCATCTAAAAAGGATTCATATAGAAAGTCAGAGGCTGAACATA
CAGTGCAGGGTGTGGAAAATGGTGCACTGAATCAGACTCACTCTGATGATCCAGAGTTGG
TCAATGAGGAGGAAGTTGGTCCTGCAGATGGTGAAAGAGGTCAAGTGTTACAGACAGCAC
AAGTTGTTATGAACATGCTTGATGTTACCATGCCGAATGTTCTGACTGAAGAAAAGAAGA
AAAAGGTCTTAGCAGCAGTGGATAAAGGAGACACACTAATGCAAGCTTTGCAAGATGCAG
TGCCGGAAGATGTTCGTGGGAAGCTAACAGATGCTGTATCTGGCGTTTTACATGCTCAAG
GCCCAAACCTAAAATTTGATCAGCTTCTGGGTGTAGCTCGAATCCCCGATATATCATCAG
GTTTAAAGTCAGAATTCCAAGACGAGGGAATTTCAAGTTCAGAAGGTGCACATGAAGACC
ATCATTCATCTGATCTGTTGAAAAAGTCTGATGATTTGTTGGATAGTTCTGTCGACAGTC
AACCAGCTGCGAATAAGCCTCCTGGGGAACTAGAATCAGAGTCTCTTCCCACGGAGCAAT
CACCGAAAATTTCAACTGATCAATCATTGAGCACTGATGGAAGTGATATTTCTGCTTCTG
TCATTAAGGATACTACTGAATCAGGAAGTTCTGACGCTGAACATCTTAACAATAGTGAGA
AGGGATCAGAGCAGACAAAGTCTAACAACTCCACTGGAATTGCTGGTTCTGCTGAGGGAG
CAATTGTTGAGGACGAGAGACACCAAGATGGTAGAGCAACTCAATTAGACACAAAAGATG
AGGAAGGTAATGATAATCAGAAGAAGGATAACAAGAATACCCAGCCTGTAATAGATCAAA
ATATGTCTAGTACATCTGATTCTAATGCCCCGGCACCTAATGCCCCGGCACCTAATGCTC
CGGCACCAAATGTCCCAGCACCTAATGTCCCTGCACCTAGTGCCCCTGCATTTAGTGTTT
CGGAGGCATTTGATGCCTTAACAGGGATGGATGATTCCACTCAAATGGCAGTTAACAATG
TTTTTGGGGTTTTAGAAAATATGATAACTCAATTGGAGGAGAGTTCTGAACATGAAAATG
AAGAGAAGAAAAGTGATTCTGCACCTGTAAAGGACCAGCTTAGTGGTAAAAATGGTCAAG
AAGATTCAGAAGCCAGTAAGTTAGACCAGAGTGTACATACTGATGGATTAAGTGATGTTT
CTGTATCTGATGGCCATGTGAATACTATTGACCAGCAGCCTGATGCATCAAATGTCTTGG
AAGAGAAGCATACTCAAAGCCCTGTATCAGTTGATGGAAATAATAGTATTAGCAGTTCAC
AGGGAAGTGACAGAGTTAACCACGTAGGTGAGGATAAAGTAGAAACAAGGGATCAGTTGG
TTGGTATCAATCGTGTAAACAACATACCACCTTGCTTAACTTCAATACCACCTTGCATAA
CTTCGATCTCTAGTGGGGTGCATAATTATCTTCTTTCAAAGGTGCGTGCCCAATCACTAG
ATTTAGATTCAACCGCTCCACTATTGCTGGACTATTTTCCAGAAGAAGGTACTTGGAAAC
TCTTGGAACAACCTGGACCTGCTGGAAGTTCTGTTGGAGATGCAGCTGCTCAGAAGGTTG
AGGCACATAAAGCTGTTGTTGATGAAGTAATTGAGCCATCTTATGTAATATTAGATACAG
AAAAGCATCAGGAGCCAATAAAAGAATATGAAGCAGTGGATAATGCGGAGGAGAGGGTTG
AAATTGGTGAAGATGAAAGAGAGGACTTAGGGGAGTTTGTGAGAAATATTATATTGGATA
GTTTGACGGTCGAAGTTGGTCGCAGACAAAGTGCTGATGACATACAAAAAATGGAACCCT
ATCTTACCAAAGATTTGGAACAAGTGGCTACTGCTGTATCGCTTTCTGTTGGACATGCCT
ATGATCCACGCTTGGAAGTTGAATACCATAGTATTGGCTCAGAAAAAGTCGGTACCCTTC
ATGGAGAGCATGTTATCAAGGCCATATCATCTGCTGTTCAAGAGACTAGCTTCTTGAGAA
GAGTAGTGCCAGTTGGTGTTATAGTAGGCTCAAGTTTAGCTGCACTCAGAAAATATTTCA
TTGTTGCCACGGTGCGTGATAGTGGTCAAATAGAACCTCCAATGTTTAATCGAGCCAAAG
TCTCTGGAAAAAATGTGGCTAAGGTTAGAGGCACAGCGATTAGCCACATGCCTGATGAAA
AATCTGATCATAATACAAGGTTGGACGATTTGGTTGATAGGAAAGAGGAAAACTCAGAGT
TGAAGAGTTTAAACAACAGTGTTATGGTTGGTGCTGTTACAGCTGCCATTGGGGCGTCTG
CTTTATTGGCAGAGCACCAGGATTCAATCACAAGTAATGAAACTTCTGAGAGTTCATTGG
AGTCCATCAAGATGAACGGTAATGGTCAGATGGAGCCTGACAATCACGAAGAGTCATCTG
ACAAACACCAAAGTAACATTGTCACAAGCCTTGCTGAAAAAGCTATGTCAGTTGCTGCCC
CTGTCGTACCCAAGAGACACGATGGTGGACTGGATCAAGAAAGATTGCTCACGATGCTGG
TTGATATGGGACAAAGGGGTGGCATGTTGAGGCTAGTTGGCAAACTTGCTTTGCTCTGGG
GTGGTATGCGTGGTGCAATGAGTTTGACTGACAAGTTAATCCAATTTCTTCATCTATCTG
AACGTCCCTTGATCCAGAGGATTTTGGGGTTTGCTGGTATGACGCTTGTTTTATGGTCAC
CAGTAGTTGTTCCACTACTTCCAACATTTATGCAAAGCTGGACAACTAAAACCCCCTCCA
GAATTGCTGATCTTGCATGCATTGTTGGCCTCTATGCTGCATTTATGATACTTGTTACAT
TATGGGGAAAAAGAATACGTGGATATGAAGATCCACTTGCGGAATATGGCCTTGATTTGA
TGTCATTGCCAAAGTTGTTCGATTTTTTCAAGGGGTTGATCGGTGGAGTGATGCTTGTTT
TGTCAATACAATCTGCAAATACATTACTTGGCTGTGTGAATATCTCTTGGCCTTCTACTC
CATCTTCTTTGGACGCCATGAAATTGCTCTCAGTGTATGGACATGTACTTACGCTGATTG
GTCAAAGTATTATGACAGCAACAGGTGTTGCTATTGTGGAAGAATTGTTCTTCAGGTCTT
GGCTGCCCCAAGAAATTGCTGCAGATCTTGGATATCATCGATCTTTAATTTTATCAGGAC
TTGTATTCGCTTTGTGCCAAAGGTCTCTATGGGCAATACCAGGACTGTGGCTGCTTTCTG
TGAGTTTAGCAGGTGCTCGGCAAAGAAACCAAGGCAGCCTTGCTATTCCAATTGGGTTGC
GGGCAGGAATAATTGGTTCAAGTTTCATCTTACAGAAGGGTGGTCTTCTAACCTACCGGG
CTGAATCTCCCCTTTGGATTATTGGCACACACCAATTCCAGCCATTTAGTGGGCTAACTG
GTTTTGCATTCGCTTTATTGTTGGCAATAATTCTATACCCGGCAGTGCCTCTGCCTACAA
AGACATTGGAAAGTACAACTGAGGAATAAACATACTAGAGACTGGTGAATATGCTATTGA
CAATGCCGACGCATTTTGAAGGGTGCAACATCAGCGACAGTCTCATTGTTGACTTGTTGC
TTACTCATTTGGCTGGTTTTAAGTGTTCCAACCCCGGAACCAGGAACAACCTCGGGTTAT
GGGGAAACAAGTATGAAATTTTGCACGAAAGGCCGGATTCAGAGGTGAAAAGGGAATTGA
AAGACGGAAGCGCTTCATTGTAGCTTTTGATCTCCCTTTCAGGGTCACTAAGGCTGAGTA
TATACATACAATCTCAAAGGTAGTAGGCAAATTCTGTGACTAGAAAATGAGCTCTGTCTT
CCATCTTGATGCCCCTATGATCATCTCAAGTGCTCTTGACTTCGACTGATTTTGCTTCTT
CCTGTCACCATACGTGTATATAGAAGGAACTGCATAGTGTAGGTGTCGGTTTTACTGTAA
ATCTGTAATAACAAAGTCCATAAGCCAGAAGTCGAGGACGAGTATTCTTGTTGAGAGTGT
CCATTGTATGAATCAAAGTAAATCAACTACAGATCAAATTTCAGGT
>Isoform0000718
GGGGTATGTAACAGAAACTCATACATACTCTTCTCTTCCTTGTCCAGCTGTTCTTCTTCT
CTCTAGCTACTTCCAATCTACACCTCTCTCTCTCTTCCCAAGTCTACATTGCTTACCAAA
GATCCTTGCTTTGAGTTTCGCACCCACATTCATGTCGGTGGGCTGATCTCGATCTCGCTT
CCGATCTGCGCTGCTCTTCTACGATCTGCTCCTAACTAGATTGTTGTTGTTGTGGTGGTG
GGTTGGAATTCGGGTGTGATCGAAGCAATGACGGCGGAGGTGGATGTGCGCCGTGATGCG
TGTGAATCTGAGGTGTCCAAGTGTGAGGAAGGGAATGTCAATGTCGGTGTGATTGGGAAT
GGGATCTCCAAGGACGACGGCGACGGCTCTTATGTGTTTGTGACCGGGAGTGACGCCGTG
GCTTCGGACGAGTCTGATCTAGCCAATGGGCATTGCGGCAGAGTCGAGACCAATGGTGGT
GGCGGTCTTCAACTCCAGGTTGAGGAGAGTGTTGTTGTTGTTGAGAATCCCCAATCTCAA
TTACAGTCTCATTCAGAATCAGTAGAGAAGGCTGAAGCTGCTGCCGAGGAGTCGACATGT
TCCGGTGATCCGGAGATTGCAGTTGAAAGTTCTTGTCTTGAGGGTGAGGGGGATCAGCAA
TCAGTCAAGGAGGTGTTAGAAGAAGATCTAGTTCAAGAGTCAGAGTCGAAAACCCAAGCT
GATGATAAGAAGGTAGATGAGCAAATTGTCAGTGATCCTGAGTCGAAGGAGAATGGGGAC
GGCGTGGCTGCTTGTGATGCTAATGATACCACCTCAGCAACTACAGCTGAACAGATTGGA
TCTTCTGAAATTGGCCGATCCGTGGCTGCTGACTCTGTTGAAGTTGAGGTACATTTGGAG
ACACAAGTGGTCAATGACATTGTCTCTGATGAAAATGGAGATGGACTGTCTACTCATGAT
GATCAAGAGAGACTTATAGAGTCGTTAGTCACAAATCACTTGGTTGATGTAGCTGAAAAG
AATAATGAGTCATGCGAAGAAAATGTTCAAATATTGGATGCCAATAGTGATATCCAAGAG
AGCGTTTCAGAGGCACTTGCTGAAGAAGTGAATGATGGTCCATCGGAACAAAATGGCCAT
ATCTTGACAGCCAATGTTGATGTTAAAGAGCGTATTTTGGAGCCCATTGGTACATGCGAA
GAAAGTGGCGAAATCTTGGCTGTTAAAGGTGATATCCAAGAGAGTGCTTTGGATTCTCTT
GGTGAAAATGTTAATGGTGTATCTGAAGATAATGGCCAAATATTGGGTGTATCTGAAGAT
AACGGCCAAATATTGGTTGTTAATGGTGATATCCAAGAGAGTGCTTTGGATTCTCTTGCG
GAAAAGATAAATGGTGAATCTGAAGATAATGGCCAAATATTGGCTGTCAATCTTGATCTC
CAAGAGAGTGTTTCCGAGCCCATTGCCAAAAAGATTAATGGTTCATATGAAGTTGATGAT
CAAAACTTGGCTGTCAAAGTTGATGTCCAAGAAAGTGTTTCCCAGCCCATTGCTGAAAAG
ATTAATGGTTTATGTGAAGAAAATTGCGATATATTGGCTGTCAAGGTTGACAGCCAAGAG
AGTGTTTCCGTGCCCATTGCTGAAAAGATTAATGGCTCATGTGAAGAAAATGGACATATA
TTAGCTGTCAAGGTTGATAGCCAAAATAGCGTTTCCGAGCCCATTGCTGAAAATATTAAT
GGCTCATGTGAAGAAAATGGCCAAATGTTGGCTGCCAAAGTAGATGTCGAAGAAAGTGTT
TCCGAACCCATTGCTGAAAAGGTTGATGGTTTATGTGAAAAAAATGGCCAAATATTGGCT
GCCAATGGTGATAGCCAAGAGAGTATTTTGCAGCACATAGCGGAAAAAATGAATGGTTTT
CCATGTGAAGAAAATGGCCAAATATTGGCACACAATCTTGAAGTCAAGAAGCAATTGGAA
ACTGAAGTTGACAATGTTCTTGTTTCTGATAAATCTGGAGATGAGTCGCTTATCGTTCAT
GCTCATGAAGAGAGCATTTCAGTGCCCATAGATACTACTCACTTGGCTGATACACCTGAA
GAACACGGATCATGTGAAAACGGTGTAGTGGGGGATGCATCTGTTGAAGTTCAGAAGCAG
TTGGAAGCACCAGTTGACAATGGCCCTATTGTTCATTCTCAACAAGAGAACATTTCAGAG
GAGAATGGGTCATCTGAAAAGGCTTCTGTGTGCGAAAATGTACCGGTTGAAAATGGTGAA
AGCTGTGCAACTGTTGCTGATAGTGATACAATAGTGAATGTTGAAAATGAGGATTCTCTA
CCTAAGGAAGATGATTCAACTTGCAGTATTGATGATGGAATGCCAGAGCAATTAGATAAG
AAAAGTAGTGAAAAGCTGAGTTTTTGTCCTTGTGAACCTTCAAAACCAGAAGTTGAAGGT
GATGCTGGTGTGTCAAACTTGGAGGCTGAATGTGCTGACGACCATGGGAAGCCGGCATTA
CAGATAGATGATTTGGTTGAGAATGAAGCCACCTTGCCGGCTAGCTCAGGTGTTGATGAG
CCGTCCATCATCAGTGATGCTAAACCAGAGTCTGAAGTCGGCCCTGTTGATTCTTTGGAA
GGACACAATAAGGTTGTTGATGTTGATGAGTCTTCCATCATCACTGATGTTAAGTCAGAG
TCTGAAGTTGCCCCTGTTGATTCTTTGGAAGGACAGGATAAGGTTGTTGATGTGGTAAAA
AGGCCTTTCTACTACTTAATTAGGATTCCTAGAAATGATGACGAAAACTTAAAAGAACAG
ATCAAGCGTGCTCAATTACAAGTTGAAGAAAAAACCAGAGACAGGGATGCTATTCGTTCC
AAAATGCAAATGCAACGAGCCACTTGTAAGGATCATAAATTACAATTCGAAGCTGCCATA
TCTGAAGAGAGAGCTGCTCAAGAGCTGCTCAAGGCCAAACGACGGGAAATGGATTCTGTT
CTTATTATGAGTAACAAACTAAAGGATGCTCTGTCTGTTGAACAAATAACTAACACAATA
CGCCAGATGGAACATACCTTGACTCATGAGACCGTACCTTTAAAGGAAGAAAAACAGTAT
ATTCGTGACATCAAGCAACTTAAGCAACGTCGTGATCAGCTCTCTTATAGCTTGGCTAAA
CAGGATGAAGTTCAACAATCTCTAGATCAGAAAGACCATATTGGAAAGCGCATACAGGAT
CTGAAATTGGAAATGGATCAACTAAAAAACAATCTTGTCAAAGCACAGGGAGTCACACAA
GCTGCTAAAAAGAAATATAATGGAGAGAATGATATGCTGCATGAATTACAATATCAATTT
GAAGCTGCAGATGCAACTCGCCAAGAAGCATATGTACATCTACAGAGCTTGAGGAAACAA
AATTATGAAAAGACTAAACACTACTGGAGGTACAGAAATGATGCAAAGGCTGCTAATGAC
TTAGCATTGAGTGGAGATAAGGAGCAAGTGCAGCATTTATGTATCAATCAGGTGGAATCA
TTTATGGAACTCTGGAGAACAAATGGCGATTTCCGGAAAGAATATATCAAGTGCAACACC
AGGAGTACACTAAGGAGATTAAGAACCTTGGATGGCCGTTCACTTGGTCCTGATGAGGAA
CCACCTGTGATACCTGACATAGTAAGAGTAACCAGGCATCATATGCCAGCAGCGGTGGTG
TCAACTCCTGAACCTGCAAAACGAGTTGCAATTGTAGAATCTGAAGAACCAAATGATAAA
TCTGGTGTGGAGATTGTGGAGCCAAACAATGAGACAGCTAAGAACAAGAAGCCTGTGAAA
GTTGCTTCTTCTGGAATCAGCCAAGCAACAGTTTCTGGAAAAAATGAGATTGTAGAGGAA
ATAGTAGATGACCCAAAACCAACAAAAGAGGAAGTAGAGTTGGCCAGGAAGGAAGAGGAA
TTGAGAAAGGAAGAAGCAGCTGCAAAGTTGAGGGAGCAACGTAGGCTGGAGGAAAAGGCC
AAAGCTAAGGAAGCAATGGAGAGAAAGAAAAGAATAACGGAGAAAGCCCAAGCTAGAGCA
GCTATAAAAGCACAGAAAGAAGCTGAAGAGAAAGAGAAGGAAAGAGAGAAGCGCGCAAGG
AAGAAGGAAAGAAAGAAGGCAAGTGCAACAAAGGCTACAAATGGTATCAATGAAGGAGAA
TTTGCTCCAGAACCAAGCTCAGAGACTACAACCGAGACTCCAGTAGAGCCTGAAGCTGCA
GAGAAACCGGTGAAGATAACGAAGAGGTCCCAGAAAATGTCACAGTTCACAAAGCAAAGC
AAGGTAAAACCCATCCCTCTTCCTCTTCGCAACCGCAGTAAGAGAAGAATGCAGCCTTGG
ATGTGGGTGTTTGTTGCAATTGTCGCCATGCTTGGCTTGTTTTTGATGGGCAATGGTGGC
AGCTTCTCTTTTAAATCTATGCTGGAGAGGTTTTCCTAAATACTACAGCTATGGACTTAT
TTAAGTAGCTAAATTAGCAGAGGTTGTTTGGGACATTCCCTTAATATATCTAGGAAATCG
CTATATCATATATATAGGCAATTCTTTGTTCTTTTTGGTGAGCAGCTTGGGATTTGGTTT
TCTCTTAGTTTGCATTATTTAAGTGGGTTTTGGGTTTCATACACCGATAGAAGAGTGGTT
TATGCTTAAAATGTCTGAAGAAAAACAAACGTTCAGTACTACAATAAACGTGAGTTATTG
AC
>Isoform0000733
GGGTTCTGAACAACTTTGAGACGACAAAGCTGACCACTTTGAACTTGGGAAAGCCCCAAG
CTCCGGTCTTGTTTGCGGTCTGATAATCACTCTGCCATTTTGGGTGCACCTACTTCAGTT
TAGTTCATTTGCTTTGCCCCCCGCCAAAAGAGATGGCGGCGGCACTGGCCGGAGAAGACT
TAATGAGGCAGTCGAGCAGCCGGAGGAGCTGGCGGTCCACGAGTGTCCGGGAAATGTGGA
ACGCGCCGGACGTGTTCCAGAGGAGCGTCCGGCAGCCGGCGCTGGACGAGGAGGAGGAGC
TCAAGTGGGCGGCTATAGAGAGGTTGCCGACTTATGATCGGATGAGGAGAGGGATGCTGA
GGAATGTTATGAGTAATGGGAGAGTTGTGGCTGAGGAAGTTGATGTTGCGCATCTTGGGG
ATCAAGATAAGAAGCAGTTGATGGAGAGCATACTTAAGGTTATTGAGGAGGATAACGAGA
AGTTCTTGAAGAAACTCAAAGCCAGAAATGACAGGGTTGGAATCGATATTCCTAAAGTTG
AGGTCAGATTCCAGGAGTTAGCAATAGAGGGAGATGCGTTTGTCGGCACCAGAGCACTTC
CGACTCTGTGGAATTCCACCTTGAACGCAGTTGAGGGAATACTGGGACTAGTTGGACTTT
CACCATCGAAGAAAAGAACTGTTAAAATTCTACAAGGAGTTAGTGGTATTGTCAAGCCTG
CAAGGATGACACTGCTTCTTGGACCTCCCGGATCAGGAAAAACAACATTGCTAAAAGCAC
TCTCTGGCAAACTAGATAGGGATCTTAGGGTAAATGGGAAGGTGACTTACTGCGGCCATG
AATTTAATGAATTTGTTCCTCAGAGAACATCTGCTTATATTAGCCAGCATGATCTTCATT
ATGGTGAGATGACAGTTCGTGAGACATTGGATTTCTCCGGACGTTGCCTTGGAGTTGGAA
CACGGTATGATATACTTGTAGAGCTGTCTAGACGGGAAAAAGATGCAGGTATCAAACCAG
ATCCTGGGATTGATGCATACATGAAAGCCACATCTGTGGCAGGCCAGGAAACAAGTTTGA
TCACAGATTATGTTCTCAAGATACTTGGATTAGATATCTGTGCTGATATTATGGTGGGTG
ATGACATGAGAAGGGGAATATCTGGTGGGCAAAAGAAGCGTGTCACGACTGGAGAAATGT
TAGTTGGACCAGCAAAAGCATTTTTTATGGATGAAATTTCAACTGGACTGGACAGTTCAA
CAACTTTTCAGATCATCAGATACATGAGACAGATGGTTCACATTATGGATGTGTCAATGG
TCATCGCTCTCTTGCAGCCGGCACCTGAGACGTACGATCTTTTTGATGATGTTATGCTTC
TCTCGGAGGGTCGGATTGTTTATCAAGGCCCACGTGAGAATGTCCTCGAGTTCTTTGAGT
ATATGGGATTCAAATGCCCTGACAGAAAGGGTGTTGCAGACTTCTTGCAAGAAGTGACTT
CAGCGAAGGACCAAGAACAGTACTGGTTTAAGAAGAACCAACCTTACAGATTAGTCACAG
TGGATGATTTTGTTCGGGCGTTCAGCTCTTTCCATGTTGGCCAACGGCTTGGGGAAGAAC
TAAGAGTTCCTTATGATAAAAGACAAGCCCATCCTGCGGCTTTGGTTACAGAAAAGTATG
GAATATCCAACATGGAACTCTTTAAGGCCTGCTTTGCAAGGGAATGGCTGCTTATGAAGC
GAAACTCTTTCGTGTACATATTCAAAACTACACAGATTGCCATCATGGCTACAATTGCTT
TGACCGTCTTCTTCAGGACTGAAATGAAGCCTGGATCACAGCTTGAGTCAGGAAAATATT
GGGGGGCACTGTTCTTCAGTCTTATTAATGTCATGTTTAATGGAATAACAGAGCTTGCAT
TGACTGTGTTCCGGCTTCCAGTGTTCTTTAAACAGAGGGACGCCTTGTTCTATCCAGCTT
GGGCCTTTGCCTTGCCTATTTGGGTGACCAGAATTCCTGTTTCAGTGTTGGAATCTGCAA
TATGGATCAGTTTCACCTATTACACCATAGGATTTGCACCTGATCCTAGTAGGTTCTTCA
AGCATTTATTGGCTTTCATTGCTATCAGTCAGATGGCACTGTCCCTCTTCCGTTTCATTG
CAGCTCTCGGAAGATCCGATGTGGTTGCTAACACAATTGGTTCATTTACACTGCTAATGG
TATTTGTCCTAGGAGGTTATATCGTTTCTAAAGATGACATCAAGTCATGGATGATATGGG
GATACTATGTTTCACCTATGATGTATGGACAGAATGCAATTGCTATTAATGAATTTCTTG
ATGACAGATGGGGCGGAAAACCAGTCAACTCCAATCAGACCACTATCGGAAAAGCCCTTC
TCAGAGAAAGAGGCCTGTACACTACAGAATCTTGGTATTGGATCTGTATTTGCGCGCTTT
TCGGGTTTTCTCTTCTCTTCAATCTGATGTTCATTGCAGCACTAACGTACTTAAACCCTT
TTGGCGACAACAAAACTTTGATTGGGGAGGATGACTCTGAAAGAAAGAGGAGGCCACGAT
TGACAGAAGGTACTGATATGCAAGTGAGAAATGCAGAAGGATCTTCCAACGTACAAGCCA
AGAGAGGAATGGTGTTGCCTTTCCAGCCCCTTTCACTCGCTTTCAGCCATGTTAACTACT
ATGTAGATATGCCTGCGGAGATGAAGACCCAAGGTATTGAAGAGGACCGACTGCAACTAC
TAAGAGATGTTAATGGGGCATTCAGGCCCGGGGTTCTCACTGCACTAGTTGGTGTCAGTG
GTGCTGGAAAGACTACTTTGATGGATGTTTTAGCTGGAAGAAAGACTGGTGGATATATAG
AAGGAAGTATTAGCATATCAGGATACCCAAAGAACCAAACCACATTTGCTCGGGTTAGTG
GTTATTGTGAACAGAACGACATTCATTCGCCATTTGTTACTGTCTATGAATCTCTGCTGT
ACTCCGCCTGGCTCCGTCTTGCTAAGGATGTCGACAAAAACAAACGGATGATGTTTGTTG
ACGAAGTTATGGACTTGGTGGAGCTTCACCCCTTGAGGAATGCTTTAGTTGGACTTCCAG
GAGTTAATGGACTTTCAACTGAGCAAAGAAAGAGACTGACCATTGCTGTAGAATTGGTTG
CTAATCCTTCCATTATCTTTATGGATGAGCCAACATCAGGGCTGGATGCTAGAGCAGCTG
CAATTGTTATGCGTACTGTAAGAAACACAGTTGATACAGGAAGAACTGTTGTCTGCACCA
TTCACCAACCTAGCATTGACATTTTTGAAGCTTTTGACGAGCTTTTCTTAATGAAAAGAG
GAGGACAAGTGACTTATGCAGGACCTCTTGGTGACCGGTCTCACAAACTTGTTGAATATT
TTGAGGCCATTCCAGGTGTTCCAAAGATTAAAGACGGCTACAACCCTGCTACATGGATGT
TAGAGGTCAGCTCGGCTGCAGTTGAGGCTCAAAATAACATTGATTTTGCCGAAATATATG
CGAACTCTGAGCTGTATAGGAGTGTTCAAGAGCTTATCAAGGAATTGAGCACACCAGTCC
CAGGCTCCAAGGACCTTCACTTCCCCACACAATTCTCGCAAAGCTTCCCAACCCAATGCA
ATGCTTGCTTTTGGAAACAACACAAGTCATACTGGAGGAACTCGCACTACAATGCCATCC
GATTTTTCAACACAATAGTTATCGGCCTACTTTTTGGTGTCATCTTCTGGAAGAAAGGAA
ACGTGTTAGAAAAACAACAAGATATTGTAAACCTTCTGGGAGCAACCTATTCAGCTGTTC
TTTTCCTTGGAGCGGGAAATGCTTCTGCTGTGCAATCTGTTGTTGCGATCGAGAGAACAG
TTTTTTACCGTGAAAGAGCAGCAGGAATGTATTCAGAGTTGCCTTATGCATTTGCTCAGG
TGGCCATTGAGACGGTTTATGTTCTGATACAAACCTTCATCTATTCCCTTCTTCTGTTTA
CTATGATCGGCTACGAATTCAAAATTGAGAAGTTTCTGTATTTCTACTACTTCATATTCA
TGTGTTTTACATACTTCTCAATGTACGGAATGATGCTGGTTGCCCTAACTCCCGGCCATC
AAATCGCGGCAGTTTGCATGGGCTTCTTCATGAGTTTCTGGAATTTGTTCTCTGGTTTCC
TCATCCCTAGACCGATGATCCCAATATGGTGGAGGTGGTACTACTGGGGTTCTCCAGTGG
CTTGGACGATCTACGGTCTCCTTGCATCTCAGTTCGGTGATCGGAGTGATAAGACAATCA
AAACAAGTACTGGGGTGGAAGTGAAAGTGGATGAATTCCTCAAGGCGACCTGGGGTTATG
ACCACGACTTCCTCATTCCAGTTGTTTTTGCTCATGTTGGTTGGGTCCTCCTCTTCTTCT
TTGTCTTTGCTTATGGTATCAAGTACCTCAACTTCCAAAGGAGATGATCAAGCAACCTCA
TTGTGCATACAGTCAACCTTCGCAGTATGTTACAAATATATAGCAGCAAGTCGGGGTGAA
AAGAACTCTGATGATCAAACTTTTTGGGCTTTTTGTATCATAATATATATATGGTGTAAT
TAATTTTAATTTCGCTTAGGCAACTTCTTTCCCACTCAACTTTTGTGGTCATATTTGTTC
GTCGAGATATTCAATAATGAAGCCTCGCAATGGCATTGTTCTTGTT
>Isoform0000804
GCTTTGTCTTATATTTTCATCGTCGTCGTCTCCTAATCACTCCATTTCATTTTTGTTTTC
CCAAACATTTTTCAGTGTTTCGAAAAACAAACAACATAAAACAATACGCTTCCCGGATAT
CTAAGCAAGACAAGCAATCATCTTCATCAGAGAAGCAAGAAAAGTAGGTGATTATTTGTT
GCAATATGGATGAAACACAAGTGAGTGCAGAGATCCCAGTGAAGGCTGTTGAAGAAGCTG
AGATTAATGAAAAGGTGTCAAACGGAGACTTGCTACCAATTGAAAAAGAAGCGAAGAAAG
AAGAGGATGAAGCTAATTTCGATGGAGAGTTTATCAAAGTTGAGAAGGAATCACTAGCTG
AAAAGACATTGGCTGATGAGGAGGACAGCAAGCCATCTGTTGTTGAGAGAAGCACAAGCA
ATTCAAGCAGGGAATTACTAGAAGCGCGGGAGAAGATGAGTGAACTTGAGGTAGAGATTG
AAAGATTGGCTGGTGTGTTGAAGCAATCAGAGTCTGAGAATTCCGAGCTGAAGAATGAGG
TCTTACTTACTAAAGAGAAGCTTGAAGAAAGCGGAAAGAAGAACGAGGAGCTGGAACTCG
GTCACAAGAAATTGCAAGAGCAGATCAATGAAGCTGATGAGAAATACATGTCACAACTCA
GTGCTTTACAAGAGGCATTGCAAGCTCAAGAAGAAAAGCACAAAGATCTTATTGGGGTGA
AGGAATCATTTGATGGTCTAAGCCTCGAGCTTGAAAGTTCGAGAAAGAGGATGCAGGAGT
TGGAGCAAGAGCTGCAGAGTTCTGTAGGTGAGGTGCAGAAGTTTGAGGAGCTGCACAAGC
AAAGTGGTTCGCACGCCGAGTCTGAAACAAAGAAAGCCTTGGAGTTTGAAAAGCTGCTTG
AAGTGGCGAAATTAAGTGCTAAAGAGATGGAAGAGCAGATGGTTGCTATTCAAGAAGAAC
TTAAGGGATTGTATGACAAGATTGCTGAAGATGAAAAAGTCAAGGAAGCACTTCAGTCTG
CTGCTGCTGAGCTATCTGCTGTCCAAGAGGAGCTGGTTCTGTCAAAGTCCCAAGGTGCAG
ACTTGGAGCAACGACTCTCTGATAAAGAAGCTCTTCTAAGTGAAATAACCGCGGAATTGG
ACCTGAAAAAGGCTTCTGAGTCTCAAGTGAAGGAAGACATTTCAGCTCTTGAGAATCTGA
TTGCCTCAACTAAAGAAGATCTTCAGGCAAAGGTTTCTGAGTTGGAAGAAATCAAGTTGA
AGCTGCAGGAGGAATCAAGTGCCAAGGAATTGGTTGAAGCTGCAAAAAGGACCCACGAAG
AACAGGTCTTAATTGTACAGGAGCAGTTGGCTGTTGTAACTAAAGAAAAAGAAGCTGTGG
AAGCAGCCGTGGCCGATCTCACTGGTAATGTGCAGCTGATGAAGGAGTTGTGCAGTGATC
TTGAAGAAAAATTGAAACTTTCGGAGGAAAATTTTGGAAAAAGAGATGCTCTATTGTCTG
AAGCTTTGTCGAACAATGTAGAACTTGAACAGAAGTTGAAGTCATTGGAGGTAATACATA
GCGAATTGGGAGCTGCACATGCAACTGCTACTCAAAAGAATCTTGAGCTTGAGGGTATTA
TTCAATCTTCAACTGCTGCAGCAGAAGAAGCGAAATTGCAACTGGCAGAGCTTCAGACCC
GCTTTATAGCAGTTGAACAAAAGAATGTAGAGCTGGAGCAACAATTAAATGTGGTAGAGT
TGAACAAAGGAGTTGCTGAGAAAAATCTGGAAGAATTTTCTGAAAAATTATCAGCACTCA
CTACAACATTGGGAGAAGTTGAGGCAGAAAAGAATCAGCTGAGTGGTCAGGTTCAAGAAT
ACCAAGAGAAGATAACACAGCTGGATTCTGCCTTAAACCAGTCATCCTTGCAAAATGCGG
AGCTTCAGGAGCAATTGAAGATCACCACCGAGAAATGCTCTGAACATGAGGGCAAAGCCA
CTACAATTCATCAGCGGAGCCTGGAACTCGAAGATTTGATCCAAGTGTCTCATTCTAAAG
TGGAGGATGCTGGCAAAAAAGCGAGTGAGCTGGAGTTGTTACTTGAAACTGAGAAGTATA
GAATTCAAGAGCTTGAGGAGCAAATAAGCACGTTGGAGAAAAAATACGAGGAAACTGAAG
CAGATTCAAAGAAGTACTCAAACAAAGTATCTGAACTGGCTTCTGAACTTGAGGCATTCC
AAGAAAGAACATCGAGCCTTGAAGTTGCACTGCAGATGGCGAATGACAAGGAAAGGGAGT
TGATAGAATCCTTGAATATTGCCACTGAAGAGAAGAAAAGGTTAGAAGATGCCTCAAACA
GCTCGACTGAAAAGTATTCCGAAGCGGAAAATCTAGTGGAAGTTTTAAAGAATGAATTGA
CTGAAACTCAAGAGAAATTGGTGAAAATGGAAAGTGATCTCAAGGCTGCTGGAATCAGAG
AAGTTGAGATCATAGAGAAACTCAAGTTGGCAGAGGAGCAACTGGAACAACATAGCAAAG
TGATAGAGCAAACATCATCAAGAAACTTAGAACTTGAATCACTACACGAATCCCTTACGA
GGGATTCAGAGATTAAAATCCAAGAAGCAATAGGAAACTTCACTAGCAGGGATTCTGAGG
CAAAATCTCTTGCTCTCAAACTGAATGCTCTTGAAGATCAGGTGAAGGCTTATGAAGAGC
AAGTTGCTGCAGCAGCCGAAAAATCTGCATCTTTGAAGGAAGAATTGGATAATAGTTTGA
GTAAATTGGCTTCTTCAGAAAGTACAAATGAAGAACTCCGGAAACAGATCTTGGAAGCAG
AAGACAAAGCTTCTCAATCATTCTCAGAAAACGAACTGTTGGTTGGCACGAATGTTCAGC
TGAAAAGCAAGATTGATGAATTACAGGAATTGTTGAACTCTGTTCTATCTGAAAAAGAAG
CCACTACTGAACAACTTGTTTCCCACAAGATCACCATTGAGGAGTTAACAGAAAAACACT
CGAGAGCCTTTGATCTCCACTCTGCTGCTGAAGCCCGCATTCTGGATTCAGAAGCAAAGC
TACAAGAAGCCAGTCAGAGATTCAGTGAGAAAGATTTGGAAGCTAAAGATCTGAACGACA
AACTAATTGCACTGGAAGCCCAAATAAAGGTCTATGAAGAGCAGGCTCAAGAATCGTCCG
CAGTTTCTGAAACCAGTAAAGTAGAGTTAGAAGAGGCTCTCTTGAAGTTGAAGCAGCTTG
AGATTATTGTTGAGGAACTACAAACTAAGTCAGCTCACTTTGAAGAAGAAGGCAGAAAGC
TAGCTGAGGCAAATGTGAAGCTTACAGAGGAAGCGTCTACATATGAGTCCAAAGTGATGG
ATCTAGAAGCAAAATTATCTGCCACCATCCTTGAGAAGGATGCCACAGTTGAACAACTTC
AGACTTCACAAAAGACTATTGAAGAGTTAACACAGCAACTTTCTTCTGAAGGGCAAAAAC
TACAATCTCAGATGTCTTCGGTTATGGATGAGAATAACCTGCTAAATGAACTGCATCAAA
GTACCAAGAAGGAACTGCAGCAAGTGATATCCCAGCTCGAAGAACAGCTGCAGGAACACA
AAGCAGGAGGAGATGCTTTAAAATCTGAGCTTGAAAATCTCAAGGCTGAGGTTGCTGAAA
AATCTTTGTTACAGAAGTCTCTTGAGGAACTCAAAGAACAATTGGTGAACACAGAAGCTC
AACTAGCAAAAGAGGTTGAAAGTGTTAAGGTAGCTGCTGCTGCGAGAGAGGCAGAGTTGA
CTTCAAAATTAGAGGATCATGCAATTAAAGTCCATGATAGAGATTTATTAAATGAAAAAG
TTCTCAACCTTCAGAGAGAGTTAGAAATTGCTCAGACCACTGTTTCTGAAAAGAAAGAAA
CAGATTCTCAAAAGGACATAGAACGAGAAGCTGCATTGAAGCATTCTCTAGAGCAACTTG
AAACCAAGAATAAGGAAATCACACTTCTGGATAAGCAAGTCAAAGACCTTGAGCAAAAAT
TACAGCTTTCAGACGCCAATAAAATCGAAAAGGGTGATGTCTCAGGATTGGAAGTGAAAT
CCCGGGACATTGGATCAACCATTTCAACTCCATCGAAAAGGAAGAGTAAGAAAAAGTCTG
AAGCAACAACTTCTGCTCCAACCTCATCCTCATCAGAGAGCCTTACTCACACTGCTGATG
CCTTCCCAATGATGACCATTAAGGTCATATTTGGAGTGGCTCTGGTGTCCATCATCCTTG
GCATCATTCTTGGGAAACGATATTAGCTATTGTGTATTGTGGTTCTGGTTTACCCTCAGG
TTTTGGTTTATACTGTCCCTTGGTATAAGTTATGCACAGCTGATTGAAAGGTTTTGGTTT
ATATTTTCCCTTGGTATAAGTTATGAACAGCTGATTGAAGGCTTTGTTTTTATGCTTTCA
AGCTTATAGTTTTTGAGGTTTTTGGTCAGGGAGTTTATTTTGATGCCTATACCCCTTACC
TGTTTGCAAAGCAAAACACAGCTTATTCATGTATTGTTGTTCAAGTTTGTATTTAGTTTT
CGATTGGGTTGCAGGTGCTTATATAAATCTGCTTTTACAGCTTTTTCGAGTAC
>Isoform0000819
GGAAGTACAAGAAGTGTGGTTGGGAACGTAAAGATTCCCGTTTTATTTATACAGAAAGAC
GATGAGTTGGCAACACCATACTCAATTCCACGCAGTTTAATAGCTGAAAATCCATTTACA
AGCCTACTCTTGTGCTCCTGCTTACCTTGTCGTTCTATTGATGGTTGTAGATCTGTTCTA
TCTTGGTGCCAGCACCTAACTATTGAGTGGCTCACAGCAGTGGAGCTTGGCCTTTTGAAG
GGTCGTCATCCTCTTCTTAAAGATGTGGACATACCTCTCGAGCCTTCAAGAGAATTAGCT
CATGAAGGGCGTGACACTGCTGCTAGTTTCTGGTTAAAATCCAAAAATGATTCTTCAAAT
GGATATACCATGAGCCAGCCAGGTTCTTTAAATGGATGTACGGAAAATACTACGAAAAAG
ATGTTTGGAGAAAGTGATACTGCTGCTAGCTTCTGGTTAGCATCTAAAAAGGATTCATAT
AGAAAGTCAGAGGCTGAACATACAGTGCAGGGTGTGGAAAATGGTGCACTGAATCAGACT
CACTCTGATGATCCAGAGTTGGTCAATGAGGAGGAAGTTGGTCCTGCAGATGGTGAAAGA
GGTCAAGTGTTACAGACAGCACAAGTTGTTATGAACATGCTTGATGTTACCATGCCGAAT
GTTCTGACTGAAGAAAAGAAGAAAAAGGTCTTAGCAGCAGTGGATAAAGGAGACACACTA
ATGCAAGCTTTGCAAGATGCAGTGCCGGAAGATGTTCGTGGGAAGCTAACAGATGCTGTA
TCTGGCGTTTTACATGCTCAAGGCCCAAACCTAAAATTTGATCAGCTTCTGGGTGTAGCT
CGAATCCCCGATATATCATCAGGTTTAAAGTCAGAATTCCAAGACGAGGGAATTTCAAGT
TCAGAAGGTGCACATGAAGACCATCATTCATCTGATCTGTTGAAAAAGTCTGATGATTTG
TTGGATAGTTCTGTCGACAGTCAACCAGCTGCGAATAAGCCTCCTGGGGAACTAGAATCA
GAGTCTCTTCCCACGGAGCAATCACCGAAAATTTCAACTGATCAATCATTGAGCACTGAT
GGAAGTGATATTTCTGCTTCTGTCATTAAGGATACTACTGAATCAGGAAGTTCTGACGCT
GAACATCTTAACAATAGTGAGAAGGGATCAGAGCAGACAAAGTCTAACAACTCCACTGGA
ATTGCTGGTTCTGCTGAGGGAGCAATTGTTGAGGACGAGAGACACCAAGATGGTAGAGCA
ACTCAATTAGACACAAAAGATGAGGAAGGTAATGATAATCAGAAGAAGGATAACAAGAAT
ACCCAGCCTGTAATAGATCAAAATATGTCTAGTACATCTGATTCTAATGCCCCGGCACCT
AATGCCCCGGCACCTAATGCTCCGGCACCAAATGTCCCAGCACCTAATGTCCCTGCACCT
AGTGCCCCTGCATTTAGTGTTTCGGAGGCATTTGATGCCTTAACAGGGATGGATGATTCC
ACTCAAATGGCAGTTAACAATGTTTTTGGGGTTTTAGAAAATATGATAACTCAATTGGAG
GAGAGTTCTGAACATGAAAATGAAGAGAAGAAAAGTGATTCTGCACCTGTAAAGGACCAG
CTTAGTGGTAAAAATGGTCAAGAAGATTCAGAAGCCAGTAAGTTAGACCAGAGTGTACAT
ACTGATGGATTAAGTGATGTTTCTGTATCTGATGGCCATGTGAATACTATTGACCAGCAG
CCTGATGCATCAAATGTCTTGGAAGAGAAGCATACTCAAAGCCCTGTATCAGTTGATGGA
AATAATAGTATTAGCAGTTCACAGGGAAGTGACAGAGTTAACCACGTAGGTGAGGATAAA
GTAGAAACAAGGGATCAGTTGGTTGGTATCAATCGTGTAAACAACATACCACCTTGCTTA
ACTTCAATACCACCTTGCATAACTTCGATCTCTAGTGGGGTGCATAATTATCTTCTTTCA
AAGGTGCGTGCCCAATCACTAGATTTAGATTCAACCGCTCCACTATTGCTGGACTATTTT
CCAGAAGAAGGTACTTGGAAACTCTTGGAACAACCTGGACCTGCTGGAAGTTCTGTTGGA
GATGCAGCTGCTCAGAAGGTTGAGGCACATAAAGCTGTTGTTGATGAAGTAATTGAGCCA
TCTTATGTAATATTAGATACAGAAAAGCATCAGGAGCCAATAAAAGAATATGAAGCAGTG
GATAATGCGGAGGAGAGGGTTGAAATTGGTGAAGATGAAAGAGAGGACTTAGGGGAGTTT
GTGAGAAATATTATATTGGATAGTTTGACGGTCGAAGTTGGTCGCAGACAAAGTGCTGAT
GACATACAAAAAATGGAACCCTATCTTACCAAAGATTTGGAACAAGTGGCTACTGCTGTA
TCGCTTTCTGTTGGACATGCCTATGATCCACGCTTGGAAGTTGAATACCATAGTATTGGC
TCAGAAAAAGTCGGTACCCTTCATGGAGAGCATGTTATCAAGGCCATATCATCTGCTGTT
CAAGAGACTAGCTTCTTGAGAAGAGTAGTGCCAGTTGGTGTTATAGTAGGCTCAAGTTTA
GCTGCACTCAGAAAATATTTCATTGTTGCCACGGTGCGTGATAGTGGTCAAATAGAACCT
CCAATGTTTAATCGAGCCAAAGTCTCTGGAGAAAATGTGGCTAAGGTTAGAGGCACAGCG
ATTAGCCACATGCCTGATGAAAAATCTGATCATAATACAAGGTTGGACGATTTGGTTGAT
AGGAAAGAGGAAAACTCAGAGTTGAAGAGTTTAAACAACAGTGTTATGGTTGGTGCTGTT
ACAGCTGCCATTGGGGCGTCTGCTTTATTGGCAGAGCACCAGGATTCAATCACAAGTAAT
GAAACTTCTGAGAGTTCATTGGAGTCCATCAAGATGAACGGTAATGGTCAGATGGAGCCT
GACAATCACGAAGAGTCATCTGACAAACACCAAAGTAACATTGTCACAAGCCTTGCTGAA
AAAGCTATGTCAGTTGCTGCCCCTGTCGTACCCAAGAGACACGATGGTGGACTGGATCAA
GAAAGATTGCTCACGATGCTGGTTGATATGGGACAAAGGGGTGGCATGTTGAGGCTAGTT
GGCAAACTTGCTTTGCTCTGGGGTGGTATGCGTGGTGCAATGAGTTTGACTGACAAGTTA
ATCCAATTTCTTCATCTATCTGAACGTCCCTTGATCCAGAGGATTTTGGGGTTTGCTGGT
ATGACGCTTGTTTTATGGTCACCAGTAGTTGTTCCACTACTTCCAACATTTATGCAAAGC
TGGACAACTAAAACCCCCTCCAGAATTGCTGATCTTGCATGCATTGTTGGCCTCTATGCT
GCATTTATGATACTTGTTACATTATGGGGAAAAAGAATACGTGGATATGAAGATCCACTT
GCGGAATATGGCCTTGATTTGATGTCATTGCCAAAGTTGTTCGATTTTTTCAAGGGGTTG
ATCGGTGGAGTGATGCTTGTTTTGTCAATACAATCTGCAAATACATTACTTGGCTGTGTG
AATATCTCTTGGCCTTCTACTCCATCTTCTTTGGACGCCATGAAATTGCTCTCAGTGTAT
GGACATGTACTTACGCTGATTGGTCAAAGTATTATGACAGCAACAGGTGTTGCTATTGTG
GAAGAATTGTTCTTCAGGTCTTGGCTGCCCCAAGAAATTGCTGCAGATCTTGGATATCAT
CGATCTTTAATTTTATCAGGACTTGTATTCGCTTTGTGCCAAAGGTCTCTATGGGCAATA
CCAGGACTGTGGCTGCTTTCTGTGAGTTTAGCAGGTGCTCGGCAAAGAAACCAAGGCAGC
CTTGCTATTCCAATTGGGTTGCGGGCAGGAATAATTGGTTCAAGTTTCATCTTACAGAAG
GGTGGTCTTCTAACCTACCGGGCTGAATCTCCCCTTTGGATTATTGGCACACACCAATTC
CAGCCATTTAGTGGGCTAACTGGTTTTGCATTCGCTTTATTGTTGGCAATAATTCTATAC
CCGGCAGTGCCTCTGCCTACAAAGACATTGGAAAGTACAACTGAGGAATAAACATACTAG
AGACTGGTGAATATGCTATTGACAATGCCGACGCATTTTGAAGGGTGCAACATCAGCGAC
AGTCTCATTGTTGACTTGTTGCTTACTCATTTGGCTGGTTTTAAGTGTTCCAACCCCGGA
ACCAGGAACAACCTCGGGTTATGGGGAAACAAGTATGAAATTTTGCACGAAAGGCCGGAT
TCAGAGGTGAAAAGGGAATTGAAAGACGGAAGCGCTTCATTGTAGCTTTTGATCTCCCTT
TCAGGGTCACTAAGGCTGAGTATATACATACAATCTCAAAGGTAGTAGGCAAATTCTGTG
ACTAGAAAATGAGCTCTGTCTTCCATCTTGATGCCCCTATGATCATCTCAAGTGCTCTTG
ACTTCGACTGATTTTGCTTCTTCCTGTCACCATACGTGTATATAGAAGGAACTGCATAGT
GTAGGTGTCGGTTTTACTGTAAATCTGTAATAACAAAGTCCATAAGCCAGAAGTCGAGGA
CGAGTATTCTTGTTGAGAGTGTCCATTGTATGAATCAAAGTAAATCAACTACAGATCAAA
TTTCAGGC
>Isoform0000880
GGGGTGCCAGCACCTAACTATTGAGTGGCTCACAGCAGTGGAGCTTGGCCTTTTGAAGGG
TCGTCATCCTCTTCTTAAAGATGTGGACATACCTCTCGAGCCTTCAAGAGAATTAGCTCA
TGAAGGGCGTGACACTGCTGCTAGTTTCTGGTTAAAATCCAAAAATGATTCTTCAAATGG
ATATACCATGAGCCAGCCAGGTTCTTTAAATGGATGTACGGAAAATACTACGAAAAAGAT
GTTTGGAGAAAGTGATACTGCTGCTAGCTTCTGGTTAGCATCTAAAAAGGATTCATATAG
AAAGTCAGAGGCTGAACATACAGTGCAGGGTGTGGAAAATGGTGCACTGAATCAGACTCA
CTCTGATGATCCAGAGTTGGTCAATGAGGAGGAAGTTGGTCCTGCAGATGGTGAAAGAGG
TCAAGTGTTACAGACAGCACAAGTTGTTATGAACATGCTTGATGTTACCATGCCGAATGT
TCTGACTGAAGAAAAGAAGAAAAAGGTCTTAGCAGCAGTGGATAAAGGAGACACACTAAT
GCAAGCTTTGCAAGATGCAGTGCCGGAAGATGTTCGTGGGAAGCTAACAGATGCTGTATC
TGGCGTTTTACATGCTCAAGGCCCAAACCTAAAATTTGATCAGCTTCTGGGTGTAGCTCG
AATCCCCGATATATCATCAGGTTTAAAGTCAGAATTCCAAGACGAGGGAATTTCAAGTTC
AGAAGGTGCACATGAAGACCATCATTCATCTGATCTGTTGAAAAAGTCTGATGATTTGTT
GGATAGTTCTGTCGACAGTCAACCAGCTGCGAATAAGCCTCCTGGGGAACTAGAATCAGA
GTCTCTTCCCACGGAGCAATCACCGAAAATTTCAACTGATCAATCATTGAGCACTGATGG
AAGTGATATTTCTGCTTCTGTCATTAAGGATACTACTGAATCAGGAAGTTCTGACGCTGA
ACATCTTAACAATAGTGAGAAGGGATCAGAGCAGACAAAGTCTAACAACTCCACTGGAAT
TGCTGGTTCTGCTGAGGGAGCAATTGTTGAGGACGAGAGACACCAAGATGGTAGAGCAAC
TCAATTAGACACAAAAGATGAGGAAGGTAATGATAATCAGAAGAAGGATAACAAGAATAC
CCAGCCTGTAATAGATCAAAATATGTCTAGTACATCTGATTCTAATGCCCCGGCACCTAA
TGCCCCGGCACCTAATGCTCCGGCACCAAATGTCCCAGCACCTAATGTCCCTGCACCTAG
TGCCCCTGCATTTAGTGTTTCGGAGGCATTTGATGCCTTAACAGGGATGGATGATTCCAC
TCAAATGGCAGTTAACAATGTTTTTGGGGTTTTAGAAAATATGATAACTCAATTGGAGGA
GAGTTCTGAACATGAAAATGAAGAGAAGAAAAGTGATTCTGCACCTGTAAAGGACCAGCT
TAGTGGTAAAAATGGTCAAGAAGATTCAGAAGCCAGTAAGTTAGACCAGAGTGTACATAC
TGATGGATTAAGTGATGTTTCTGTATCTGATGGCCATGTGAATACTATTGACCAGCAGCC
TGATGCATCAAATGTCTTGGAAGAGAAGCATACTCAAAGCCCTGTATCAGTTGATGGAAA
TAATAGTATTAGCAGTTCACAGGGAAGTGACAGAGTTAACCACGTAGGTGAGGATAAAGT
AGAAACAAGGGATCAGTTGGTTGGTATCAATCGTGTAAACAACATACCACCTTGCTTAAC
TTCAATACCACCTTGCATAACTTCGATCTCTAGTGGGGTGCATAATTATCTTCTTTCAAA
GGTGCGTGCCCAATCACTAGATTTAGATTCAACCGCTCCACTATTGCTGGACTATTTTCC
AGAAGAAGGTACTTGGAAACTCTTGGAACAACCTGGACCTGCTGGAAGTTCTGTTGGAGA
TGCAGCTGCTCAGAAGGTTGAGGCACATAAAGCTGTTGTTGATGAAGTAATTGAGCCATC
TTATGTAATATTAGATACAGAAAAGCATCAGGAGCCAATAAAAGAATATGAAGCAGTGGA
TAATGCGGAGGAGAGGGTTGAAATTGGTGAAGATGAAAGAGAGGACTTAGGGGAGTTTGT
GAGAAATATTATATTGGATAGTTTGACGGTCGAAGTTGGTCGCAGACAAAGTGCTGATGA
CATACAAAAAATGGAACCCTATCTTACCAAAGATTTGGAACAAGTGGCTACTGCTGTATC
GCTTTCTGTTGGACATGCCTATGATCCACGCTTGGAAGTTGAATACCATAGTATTGGCTC
AGAAAAAGTCGGTACCCTTCATGGAGAGCATGTTATCAAGGCCATATCATCTGCTGTTCA
[truncated: 38,258,322 more chars]
