# Supplementary material for: Abscisic acid mediated strawberry receptacle ripening involves the interplay of multiple phytohormone signaling networks
Source: Front Plant Sci. 2023 Jan 30;14:1117156. doi: 10.3389/fpls.2023.1117156 (PMC9923025; doi:10.3389/fpls.2023.1117156)
Supplement: Supplementary Data Sheet 1 — The information of genes involved in phytohormone signalings, related to qualities, NAC and MADS families in five core modules. [file DataSheet_1.zip › Supplemental Data Set/Supplemental Data Set S3.xls]

GeneID	Module	MM.darkgreen	MM.lightgreen	MM.red	MM.tan	MM.greenyellow	MM.salmon	MM.darkred	MM.lightyellow	MM.purple	MM.brown	MM.black	MM.grey60	MM.lightcyan	MM.blue	MM.turquoise	MM.yellow	MM.cyan	MM.royalblue	MM.magenta	MM.pink	MM.grey	Symbol	G1_B	G2_B	G3_B	G1_A	G2_A	G3_A	T1_B	T2_B	T3_B	T1_A	T2_A	T3_A	HR1_B	HR2_B	HR3_B	HR1_A	HR2_A	HR3_A	Water_9_1_DA	Water_9_2_DA	Water_9_3_DA	Water_9_1_Achened	Water_9_2_Achened	Water_9_3_Achened	NAA_9_1_DA	NAA_9_2_DA
Isoform0000002	brown	-0.052103647	0.032067462	-0.241007249	-0.223107485	0.270914932	0.021397698	-0.040363555	-0.171856026	-0.094184487	-0.58984941	-0.29007048	-0.496059121	-0.402497445	0.385460739	0.495398668	0.209309694	-0.127320379	0.332793674	0.318308326	0.452420175	0.071548334	--	13.11	14.18	13.69	12.54	13.64	12.76	12.33	12.03	12.73	11.22	10.36	12.08	5.32	12.15	12.48	9.65	11.22	10.92	11.81	12.27	11.64	12.6	12.25	13.8	11.77	13.91
Isoform0000008	brown	0.007483716	0.073657267	-0.16984121	-0.229446523	0.498350971	0.25818549	0.084170216	-0.062045422	0.06278603	-0.674259852	-0.402305834	-0.639994453	-0.448490774	0.489337452	0.481131217	0.171101484	-0.352998689	0.238460006	0.175572269	0.331185332	0.055365497	PRP8A	14.97	19.41	17.68	14.73	17.82	17.09	14.57	14.14	15.08	12.25	11.75	13.13	6.56	13.11	14.13	13.04	13.03	14.35	12.02	13.55	13.24	14.12	14.2	15.85	14.23	17.25
Isoform0000009	brown	-0.013991937	0.061858832	-0.309560055	-0.240135779	0.330232628	0.012182069	0.008806682	-0.162958574	-0.082783314	-0.709113406	-0.273703945	-0.574298205	-0.478251416	0.490505269	0.589212938	0.248942849	-0.186123039	0.406557059	0.393836739	0.524402004	0.20185623	--	7.83	8.4	8.28	8.02	8.32	7.65	7.1	7.43	7.12	6.45	6.5	6.4	5.73	6.76	6.83	6.53	6.28	6.72	7.1	6.82	7.15	6.97	7.37	7.69	7.7	7.81
Isoform0000011	brown	-0.241673502	-0.178147829	-0.474090142	-0.494616369	0.443441361	0.021732687	0.165715603	-0.182551438	-0.178933231	-0.794672255	-0.145214407	-0.507001099	-0.309724473	0.692761262	0.719752657	0.469319381	-0.287699167	0.18962161	0.415191002	0.446825274	0.064047919	DEK1	9.05	7.64	8.43	8.2	7.57	7.6	7.04	6.86	6.48	6.05	5.14	5.81	3.86	6.49	6.71	5.23	6.18	6.04	5.5	6.32	5.83	6.92	7.17	7.09	6.85	7.57
Isoform0000013	brown	0.011740796	-0.24640269	0.13646661	0.273485383	-0.661833573	-0.322066573	-0.276505526	-0.153015369	-0.259628834	0.880247156	0.230897738	0.742785237	0.586887166	-0.674750211	-0.569791756	-0.222181775	0.631097507	-0.04687997	-0.14380643	-0.219415802	-0.010598816	--	1.88	1.69	1.34	1.6	1.67	1.48	7.02	5.87	5.8	11.74	10.19	12.58	5.52	11.67	9.44	9.69	12.76	12.31	8.51	6.51	10.71	7.69	4.09	8.77	3.92	2.92
Isoform0000015	brown	-0.032130193	-0.158319045	-0.532839438	-0.587514514	0.390212977	-0.081141293	0.059361592	-0.233889679	-0.217268025	-0.869352642	-0.103255153	-0.490390093	-0.435855383	0.71251619	0.82489849	0.560454644	-0.256163553	0.140944758	0.514045651	0.501408508	0.052748676	BRM	10.79	14.15	12.83	10.73	12.93	12.09	9.48	9.13	9.76	7.69	7.27	8.37	4.11	9.24	9.93	6.76	7.3	7.87	8.84	9.89	8.38	10.05	10.82	10.49	10.79	12.69
Isoform0000017	brown	0.055747063	0.124708311	-0.105041937	-0.20772614	0.549440922	0.321075603	0.195665903	0.064400609	0.196037702	-0.717736726	-0.457031823	-0.716790915	-0.496183984	0.54315604	0.460433415	0.134779378	-0.465231431	0.194582562	0.101659638	0.268736123	0.018072244	PRP8A	6.96	8.92	8.5	7.18	7.96	7.89	6.16	6.37	6.56	5.39	5.47	5.73	3.22	6.22	6.37	5.78	5.88	6.32	6.09	6.1	6.09	6.3	6.23	6.77	6.74	7.74
Isoform0000019	brown	-0.134633479	-0.464822468	-0.181432504	0.012184823	-0.703534725	-0.544146371	-0.412358085	-0.410499701	-0.542072112	0.752223859	0.49351847	0.885515952	0.670143486	-0.537906196	-0.301379662	0.072163872	0.763756735	-0.063473271	0.146244023	-0.050780928	-0.064483039	--	4.87	5.23	3.41	3.95	5.49	3.47	18.45	16.66	14.88	26.09	24.54	25.58	15.58	23.5	20.64	19.59	21.74	21.93	15.69	13.7	18.33	16.48	11.12	19.02	9.82	8.17
Isoform0000023	brown	-0.16486777	-0.302876709	-0.499847118	-0.533446611	0.204092057	-0.140026799	0.202370811	-0.170711466	-0.240779669	-0.677747	-0.089179922	-0.366048169	-0.155464314	0.664199195	0.667116728	0.508157076	-0.21016326	0.091964999	0.386664566	0.358944736	0.059923478	SWEETIE	11.88	12.75	10.49	11.77	11.88	9.96	9.96	9.75	9.36	9.5	8.83	8.94	5.98	9.71	10.56	8.27	8.93	9.55	8.85	9.09	9.16	10.47	10.62	10.15	9.89	10.7
Isoform0000046	brown	-0.033662452	0.132431585	-0.060021922	-0.160413398	0.641342867	0.422700154	0.181796398	0.055982316	0.257730154	-0.687087593	-0.477125192	-0.718358268	-0.472882548	0.528579408	0.408494096	0.080757571	-0.512001097	0.178840949	0.030499394	0.214928393	0.100816445	PRP8A	7.05	8.4	8.9	7.27	8.25	8.46	6.09	6.18	7.11	5.15	5.53	5.83	3.6	5.99	6	6.35	6.81	6.64	5.88	6.53	6.04	6.72	7.12	6.81	6.63	7.96
Isoform0000058	brown	0.088136866	-0.08754367	-0.362589708	-0.404524815	0.261973544	-0.047288503	0.118578386	-0.133887509	-0.109720069	-0.693995498	-0.237935019	-0.489878521	-0.394392069	0.56193434	0.619333073	0.377063478	-0.209733447	0.221195704	0.357907962	0.422931475	0.166940808	ATG2	9.46	11.02	9.44	9.3	10.67	9.82	8.52	8.64	8.65	8.05	7.8	8.71	6.24	8.94	9.44	7.91	8.64	8.34	8.46	9.28	8.97	8.74	8.73	8.82	9.22	9.19
Isoform0000061	brown	-0.185782792	-0.046678646	-0.083060933	-0.202108354	0.422512156	0.31321728	0.417876629	0.152046037	0.226447709	-0.537821465	-0.339132203	-0.543229795	-0.145815689	0.574604383	0.301235854	0.12682058	-0.547090066	-0.019074258	-0.097746462	-0.005772559	0.100894275	BRR2C	9.59	10.58	9.19	10.11	9.32	8.7	8.22	8.23	7.85	7.13	7.09	7.14	6.1	8.12	7.86	9.02	7.49	8.2	7.32	7.59	7.26	8.46	7.46	7.89	7.63	8.08
Isoform0000103	brown	-0.287370034	-0.194992483	-0.452773021	-0.487714935	0.307403308	-0.07182062	0.097397517	-0.176093118	-0.195916057	-0.712585943	-0.045622288	-0.403776808	-0.255966897	0.612214752	0.676432585	0.463140093	-0.21009504	0.119182781	0.418294626	0.410271136	-0.043674366	--	10.36	9.45	9.71	10.1	9.91	9.09	8.87	9.35	8.75	8.88	8.1	9.32	6.6	8.55	8.73	7.66	8.4	8.14	8.22	9.04	8.84	9.28	9.09	9.67	8.65	10.21
Isoform0000107	brown	0.02099256	0.023337624	-0.279434744	-0.34755914	0.394840449	0.087261934	0.246188021	0.013505	-0.031394648	-0.747068652	-0.237693387	-0.593277442	-0.439135091	0.584595086	0.598143811	0.325373795	-0.300169258	0.225138404	0.307609226	0.410086167	0.261771985	LDL3	12.57	12.48	11.34	13.09	12.85	11.42	10.9	11.07	11.42	10.13	10.16	10.55	7.81	9.91	10.96	9.61	10.46	10.76	10.56	11.26	10.62	11.4	11.56	12.2	12.17	12.23
Isoform0000114	brown	-0.02596912	-0.204952759	-0.550920574	-0.615919484	0.31716386	-0.145131813	0.057625139	-0.21940767	-0.236847435	-0.844949797	-0.021588656	-0.42407264	-0.37850706	0.728646821	0.822824517	0.596655008	-0.245447274	0.059544312	0.510830484	0.448996808	0.025094298	TIC	5.85	8.63	7.12	6.22	8.19	6.63	5.02	5.06	5.48	4.67	4.46	5.4	2.89	4.42	5.02	3.56	3.7	4	5.08	5.51	5.71	6.02	5.87	6.76	6.22	7.06
Isoform0000116	brown	-0.16078487	-0.208797501	-0.251467025	-0.460074234	0.717608065	0.412980022	0.36288807	0.056063943	0.111857855	-0.636425757	-0.214517872	-0.470712254	-0.166204436	0.680927113	0.475821478	0.346492957	-0.544499614	-0.171000048	0.019962164	0.019330434	0.116338752	NUP205	7.9	8.12	8.77	7.66	8.8	9.6	6.97	6.41	6.88	5.52	5.53	6.11	3.78	6.6	6.57	7.17	6.82	7.24	6	7.01	5.49	7.05	8.1	6.79	5.97	7.66
Isoform0000129	brown	-0.014607824	-0.204795348	-0.535547978	-0.633148743	0.267312451	-0.180962586	0.10724241	-0.179372774	-0.229444906	-0.820021224	0.018691127	-0.391140581	-0.332704063	0.739124899	0.799094672	0.607909091	-0.266829536	-0.012034515	0.469149266	0.378897995	0.041304029	TIC	6.94	9.56	7.98	7.29	8.92	7.16	5.81	6.45	6.63	6.03	5.6	6.59	3.41	5.76	6.05	3.99	4.14	4.62	5.42	6.09	6.69	7.21	6.5	7.46	6.86	7.66
Isoform0000131	brown	0.032140864	-0.178584647	0.044530346	0.065871893	-0.120904117	0.019106077	0.050780001	0.025488722	-0.07339723	0.171824882	-0.287763816	0.008397405	0.137326736	-0.12901368	-0.12965119	-0.094885194	0.170887234	0.145686668	-0.066308293	0.042467168	0.098242749	CALS9	9.11	9.01	8.37	8.15	9.26	8.5	8.14	8.5	8.52	8.97	8.11	9.48	5.48	9.63	9.52	9.02	9.67	9.54	8.17	9	9.49	9.94	8.4	9.31	8.63	9.16
Isoform0000134	brown	-0.038526027	0.070408411	-0.274634318	-0.103616874	0.076670396	-0.130308737	-0.132794187	-0.251528441	-0.225786143	-0.536917175	-0.313544458	-0.471144425	-0.440122518	0.253436973	0.484227495	0.152119398	0.058924711	0.578171028	0.460090443	0.650962866	0.211149913	VPS8	6.99	7.84	6.5	7.14	6.89	6.07	6.46	6.39	6.46	5.62	5.71	5.63	4.98	5.79	6.59	5.8	5.88	6.06	6.45	5.84	6.38	6.9	6.45	6.66	6.92	7.43
Isoform0000136	brown	-0.035492082	-0.073001205	-0.381066219	-0.353705798	0.254903617	-0.053378487	0.017451941	-0.209780169	-0.164036204	-0.708132567	-0.273623336	-0.517096826	-0.403287009	0.518450415	0.638330755	0.347672151	-0.142299424	0.335571342	0.430600012	0.534424608	0.125134956	MED14	7.52	9.44	7.35	7.75	8.25	7.82	6.77	6.56	7.12	6.27	5.48	6.4	3.83	6.78	7.06	5.52	6.2	6.65	5.87	6.48	7.22	6.71	6.98	7.57	7.72	7.92
Isoform0000148	brown	-0.233914535	-0.284266694	-0.619953158	-0.706031129	0.54831876	0.011551787	0.183562415	-0.234497968	-0.225989732	-0.915563667	0.032727708	-0.438625998	-0.300443783	0.843253257	0.880585832	0.673124458	-0.353877751	0.013532174	0.499129615	0.424990067	0.106464181	APC1	8.1	7.7	8.53	8.35	8.87	8.64	5.31	5.78	6.73	3.63	3.33	4.65	3.38	4.67	5.53	4.6	3.68	4.43	4.25	4.62	2.89	5.36	7.27	5.12	6.51	7.46
Isoform0000151	brown	0.28124667	0.330755388	0.619039576	0.73217467	-0.488436826	0.026281853	-0.194706179	0.218942855	0.198154195	0.844346487	-0.166507155	0.320469969	0.221587352	-0.834034475	-0.831091007	-0.691237306	0.406871565	0.169095102	-0.443927235	-0.285793036	0.072516761	--	2.98	2.75	2.33	2.79	3.02	2.49	6.41	6.66	5.41	8.08	7.43	8.78	3.56	6.96	6.89	5.85	6.83	7.65	6.82	5.57	9.63	5.92	4.39	7.82	4.9	3.57
Isoform0000160	brown	0.081608469	0.101596743	0.170173698	0.412842498	-0.409332508	-0.168433846	-0.413521456	-0.209735574	-0.142711294	0.441329998	-0.100605802	0.197846625	0.10304543	-0.539453791	-0.320656013	-0.323185025	0.521592391	0.429210099	0.042770816	0.188488052	-0.121081734	TAF1	7.58	7.95	6.8	7.23	7.44	7.08	8.9	8.33	8.19	8.7	8.14	9.06	6.27	9.2	8.95	8.33	8.57	8.62	8	8.27	9.34	8.19	8.17	8.93	8.69	8.19
Isoform0000170	brown	0.074614923	-0.138933056	0.180397951	0.360514445	-0.670419683	-0.320236467	-0.33698358	-0.152906252	-0.250266882	0.874935089	0.186036379	0.693203681	0.489832104	-0.74467417	-0.580944864	-0.28727927	0.694205896	0.087128615	-0.104083743	-0.126045639	0.033820204	--	2.68	2.46	1.95	2.36	2.56	2.1	6.78	5.97	6.22	10.93	9.7	11.62	6.07	10.33	8.82	8.42	10.82	10.18	7.86	6.52	10.82	7.66	4.62	8.29	5.05	3.6
Isoform0000171	brown	-0.324492543	-0.282643863	-0.547083766	-0.640363194	0.578927609	0.094182075	0.187194947	-0.203598177	-0.165336122	-0.855121695	-0.039787619	-0.455281886	-0.243773666	0.817322696	0.79168007	0.585903939	-0.396642052	-0.007724287	0.389864176	0.339304393	0.037512712	ILA	9.13	8.82	9.35	8.19	8.93	8.95	6.76	6.87	7.17	6.42	6.13	5.99	4.32	6.35	6.52	6.25	5.67	6.06	5.65	6.67	5.61	6.6	7.53	7.06	6.25	8.42
Isoform0000180	brown	-0.166939872	-0.224486799	-0.282625992	-0.464958853	0.71281329	0.384299614	0.323112854	0.017336204	0.065171445	-0.624455159	-0.190179011	-0.438374948	-0.161250742	0.652577374	0.493057101	0.362972741	-0.47060568	-0.11457016	0.075236308	0.081469926	0.135318711	NUP205	7.69	7.49	8.87	7.22	7.82	9.15	6.72	6.53	6.56	5.75	5.58	6.21	3.82	6.63	6.62	6.98	6.78	6.56	5.81	6.7	5.51	6.55	7.67	6.77	5.7	6.87
Isoform0000188	brown	0.25495618	0.29970907	0.593718088	0.709135027	-0.506464375	-0.001200678	-0.212231446	0.186215732	0.165790594	0.858358522	-0.136610231	0.356501795	0.248317447	-0.836508021	-0.822914369	-0.667758598	0.428263595	0.153526327	-0.428526557	-0.284849354	0.052816286	--	3.16	2.9	2.48	2.83	2.68	2.7	6.62	6.88	5.51	8.7	8.08	9.05	3.61	7.53	7.4	6.08	7.68	7.74	6.89	5.66	9.67	6.34	4.53	8.09	4.83	3.85
Isoform0000193	brown	-0.132542637	-0.142748977	-0.139072872	-0.167235759	0.093317525	0.020886345	0.247130494	0.051608944	-0.03482194	-0.302010273	-0.192775914	-0.284971022	0.018178223	0.33422169	0.22856637	0.14119487	-0.137576449	0.135610168	0.063168117	0.13626879	0.099370758	BIG2	10.25	9.79	8.83	10.24	9.58	8.84	8.78	8.89	8.67	9.89	8.72	8.96	4.47	8.31	8.86	7.87	8.34	8.82	7.27	7.62	9.12	9.1	8.53	9.65	8.77	8.03
Isoform0000196	brown	0.073953641	-0.146582293	0.181834277	0.352141538	-0.677502416	-0.324790225	-0.332122626	-0.140714416	-0.250878042	0.88012389	0.200153062	0.704269386	0.499914194	-0.74061702	-0.585607408	-0.282834764	0.681104167	0.051763497	-0.114192696	-0.150251553	-0.016169128	--	2.37	2.28	1.83	2.35	2.47	2	6.93	5.49	5.91	11.35	9.52	11.14	5.88	10.05	8.35	8.31	10.67	9.86	8.12	6.38	10.58	7.39	4.69	8.55	5.05	3.85
Isoform0000205	brown	-0.103949277	-0.406858385	-0.169987096	0.063163353	-0.704639345	-0.546649072	-0.460026751	-0.424055497	-0.562338912	0.730835435	0.43537606	0.83219611	0.592448984	-0.582833326	-0.287531373	0.035586289	0.821632716	0.060492611	0.199793943	0.051584719	0.004163121	--	3.39	3.76	2.73	3.3	3.96	2.58	9.13	8.72	8.22	13.29	12.01	12.16	8.02	11.38	10.31	9.4	10.85	10.37	8.32	7.84	9.7	8.32	6.59	10.54	6.12	5.06
Isoform0000221	brown	0.052231876	-0.156069912	0.174793642	0.351004418	-0.669958409	-0.323311402	-0.344374591	-0.158702914	-0.250883659	0.872568102	0.186341354	0.696868501	0.5035361	-0.734795666	-0.578029929	-0.281367316	0.684590861	0.060318352	-0.108379524	-0.141366387	-0.011979264	--	2.44	1.94	1.84	2.14	2.32	2.18	6.94	6.11	5.77	11.08	9.18	12.02	5.98	10.62	8.94	7.97	10.26	10.17	8.18	6.17	10.64	7.52	4.38	9.01	4.75	3.9
Isoform0000226	brown	-0.160282822	-0.152723107	-0.426517427	-0.490262282	0.338504769	-0.035297699	0.125467015	-0.148686774	-0.183812262	-0.691711168	-0.044313759	-0.384662369	-0.273867938	0.583007334	0.663539585	0.472197453	-0.184159787	0.139846577	0.413471808	0.417809353	0.123672866	PTM	8.59	8.42	7.54	8.24	8.53	7.66	7.71	7.22	7.73	7.39	7.05	8.24	5.18	7.55	7.41	6.28	7.18	7.45	6.84	7.82	7.17	7.42	8.63	7.69	7.47	7.94
Isoform0000250	brown	0.078984154	0.071196573	-0.144857669	-0.27713852	0.554397141	0.278736077	0.361320331	0.207943235	0.1003064	-0.683693046	-0.347075877	-0.618002629	-0.458207812	0.551776314	0.467325326	0.210800159	-0.425682491	0.111951342	0.13245121	0.243040723	0.192385498	UGGT	7.98	6.43	7.32	6.95	7.37	7.46	6.12	5.83	6.01	5.42	5.04	5.91	4.2	6.47	6.03	6.01	5.58	4.98	6.67	6.2	6.06	7.38	7.22	6.35	6.5	7.4
Isoform0000263	brown	-0.133942378	-0.190608234	-0.25043634	-0.325847116	0.263507969	0.05114179	0.341970483	0.043145816	0.000271926	-0.506351933	-0.168394152	-0.380356935	-0.071611695	0.582188491	0.396054698	0.277541168	-0.333186533	0.031981754	0.089739822	0.105150687	0.151763261	BIG1	8.44	8.22	8.62	8.5	7.91	7.62	6.71	6.61	6.84	7.3	6.8	6.76	4.52	6.8	6.29	5.89	6.79	6.76	6.19	6.08	6.93	7	7.18	7.52	6.62	6.43
Isoform0000273	brown	0.229968464	0.406107915	0.120839997	-0.009580146	0.557255508	0.41134185	0.291954759	0.279486735	0.390964311	-0.704800677	-0.569463504	-0.857812084	-0.700300246	0.457095818	0.33241278	-0.052392161	-0.570758038	0.22465879	-0.029209442	0.212610997	0.08324596	ABCC2	7	7.24	7.35	7.14	7.28	6.87	5.21	5.23	5.71	4.62	4.12	4.85	3.77	5.55	6.14	5.02	5.42	5.3	6.35	6.98	6.04	5.94	6.45	6.14	6.74	6.58
Isoform0000292	brown	-0.040568696	-0.02793207	-0.281850291	-0.355201662	0.4044123	0.098191418	0.107627124	-0.104388477	0.018260844	-0.680847415	-0.183201742	-0.501919971	-0.326197665	0.570181411	0.554139398	0.316434212	-0.326331313	0.10479533	0.231446692	0.280771315	0.175072892	PDS5A	7.6	9.43	9.06	8.14	9.08	7.69	7.61	8.64	7.45	6.69	7	7.15	5.39	7.26	7.64	6.92	6.9	6.91	6.91	7.16	7.29	7.59	8.16	7.79	7.08	8.31
Isoform0000301	brown	-0.229104764	0.166256904	0.038036462	-0.005239825	0.607756839	0.483807348	0.057012803	-0.009266632	0.239173551	-0.45181164	-0.403328464	-0.563680487	-0.327593119	0.281969172	0.224098335	-0.050421922	-0.340669465	0.263558636	-0.010503422	0.210983331	0.109244328	NUP214	7.08	6.71	7.25	7.13	7.3	7.84	6.62	7.02	6.72	5.82	6.38	6.73	4.19	6.31	6.76	6.63	6.48	7.33	5.82	6.85	6.25	6.21	6.44	6.24	5.94	7.55
Isoform0000314	brown	0.075107136	-0.022431434	-0.358560993	-0.439462329	0.366573997	-0.028359556	0.065779476	-0.039134373	-0.11016513	-0.739301796	-0.12794059	-0.452647939	-0.501320722	0.540175751	0.658456531	0.407701977	-0.25145581	0.065057213	0.419077213	0.413099002	0.030594137	NOV	4.77	5.14	6.38	4.71	5.19	5.85	2.89	2.96	2.59	2.69	2.13	2.19	1.81	2.44	3.09	1.43	1.75	1.94	4.29	7.14	5.43	5.96	7.27	4.7	6.65	7.33
Isoform0000315	brown	0.054874912	0.084655625	-0.205705672	-0.283903251	0.48439509	0.202408568	0.064174134	-0.072713794	0.037101699	-0.641520997	-0.218183966	-0.508696378	-0.404752206	0.459938144	0.502391716	0.25588312	-0.313978014	0.100086698	0.231323388	0.298484087	-0.017315429	ABCC12	7.65	8.82	7.11	6.81	9.19	7.71	8.02	7.67	7.59	4.54	4.67	4.36	4.31	6.99	8.74	5.82	6.16	7.22	5.43	6.76	5.01	7.97	8.97	8.54	8.91	9.84
Isoform0000350	brown	-0.027883429	-0.10499646	-0.157450646	-0.2218374	0.131804218	0.046916341	0.30090126	0.047645668	0.027548337	-0.449776333	-0.310774726	-0.4248326	-0.108028162	0.478292376	0.305483921	0.167117386	-0.321639002	0.0976679	0.036415786	0.118144207	0.058817376	--	9.23	10.19	9.02	9.37	9.9	8.92	8.38	7.98	8.14	8	8.11	8.5	6.11	7.76	8.52	8.04	8.28	8.85	7.42	7.15	8.37	8.07	7.93	8.21	8.95	7.99
Isoform0000356	brown	0.076449118	-0.00719799	-0.268341442	-0.37114876	0.500172393	0.161184778	0.376407474	0.139965166	-0.006586519	-0.730714435	-0.276003215	-0.575485448	-0.444054839	0.601415126	0.572429068	0.326159414	-0.335177734	0.167523875	0.266925689	0.35932676	0.326194155	UGGT	9.21	7.92	8.58	9.12	8.35	9.08	7.25	7.37	6.84	7.07	6.86	7.13	5.96	7.75	7.64	7.26	6.9	6.42	7.45	7.13	7.71	8.66	8.18	7.87	8.31	8.58
Isoform0000380	brown	-0.153031277	-0.062730593	-0.005077794	-0.107760956	0.260479868	0.228405998	0.258515573	0.130916144	0.17476138	-0.353412219	-0.349489699	-0.423113863	-0.093124376	0.351521377	0.17099814	0.027997114	-0.344390016	0.030288501	-0.105558776	0.011695817	0.120621732	Mon2	6.72	7.18	6.93	6.74	6.9	6.19	5.82	6.06	6.17	5.59	6.11	5.96	3.77	5.82	6.39	5.89	6.5	5.82	5.91	5.41	5.95	5.93	6.34	6.64	5.44	5.8
Isoform0000399	brown	0.119676046	0.040326648	0.38662431	0.548120254	-0.576722828	-0.126380389	-0.316363388	-0.028205683	-0.056323989	0.897350349	-0.012870868	0.5320055	0.381799715	-0.826493149	-0.718408968	-0.492237872	0.574899426	0.126115617	-0.26584156	-0.190896422	-0.030130556	pol	3.49	3.79	2.33	3.57	3.66	2.35	8.37	7.15	7.58	11.26	9.27	12.38	6.21	11.78	10.36	9.7	13.41	13.62	10.57	8.44	11.61	8.97	7.59	9.47	7.5	6.53
Isoform0000415	brown	-0.194542953	-0.102360405	-0.312515689	-0.490887742	0.697512699	0.309069562	0.121578136	-0.141813563	0.091903404	-0.709460186	-0.038327331	-0.428852489	-0.242704572	0.698714193	0.571048957	0.406981693	-0.531295204	-0.18702844	0.123653137	0.063121165	-0.046783107	NRPA1	6.87	7.5	8.72	5.91	7.62	9.87	6.79	6.88	7.73	5.03	5.26	5.52	4.19	6.28	6.01	5.37	5.21	5.85	4.76	6.21	5.12	5.79	6.46	5.71	5.03	7.22
Isoform0000431	brown	-0.065716504	-0.053133153	0.226743188	0.301579208	-0.382644067	-0.057850451	-0.165984319	-0.012649192	-0.023963084	0.460565837	-0.159081545	0.209978438	0.288198945	-0.415995472	-0.39416961	-0.298235366	0.293372232	0.103795329	-0.191558932	-0.095892551	-0.121345683	SAC9	8.17	9.3	7.61	8.54	8.9	7.81	8.87	9.02	9.31	9.88	9.09	9.92	6.49	9.56	10.39	9.39	10.12	9.74	8.53	8.91	10.55	7.93	8.8	9.47	8.65	8.66
Isoform0000437	brown	0.154898287	0.163399518	-0.058584012	0.121148589	0.07728487	0.005015451	-0.11778365	-0.09581823	-0.084905057	-0.331746702	-0.460361475	-0.463022309	-0.421066768	0.035547857	0.240202872	-0.079485734	0.140714651	0.683960453	0.3052647	0.58827165	0.195305357	--	9.9	11.1	10.34	10.42	10.51	9.95	9.34	9.73	8.88	9.74	8.82	9.96	6.08	9.5	9.98	9.3	9.33	9.07	9.52	8.81	10.27	9.35	9.78	10.17	11.61	10.29
Isoform0000465	brown	-0.068412707	-0.126304888	-0.55113734	-0.602981843	0.379418144	-0.109222701	-0.051453852	-0.295970447	-0.206880699	-0.88878533	0.028564856	-0.440356322	-0.455361987	0.700860507	0.852522468	0.590432235	-0.279384801	0.050382589	0.549510972	0.484582556	-0.115540022	TSS	7.51	17.15	13.49	7.99	14.57	12.97	6.07	7.82	10.2	2.28	3.18	3.05	4.5	5.07	4.83	1.51	1.73	1.68	5.33	7.88	4.23	8.55	9.64	7.23	11.88	13.52
Isoform0000483	brown	-0.146220622	-0.008398824	0.076676361	-0.011147783	0.260369597	0.298274743	0.137531253	0.080847944	0.241407991	-0.240189026	-0.334571785	-0.36049951	-0.030104403	0.248377372	0.06416945	-0.055670236	-0.309312941	0.022317886	-0.1654514	-0.040227941	-0.12200242	AQR	6.29	7.23	6.4	6.72	6.89	6.94	6.2	6.1	6.79	6.35	6.05	6.34	4.37	6.28	6.47	6.42	6.63	6.67	5.29	5.5	7.12	5.74	6.56	6.45	6.16	6.58
Isoform0000484	brown	0.098016189	0.180857158	-0.212865402	-0.352336576	0.632524766	0.24952247	0.226824315	0.063707869	0.177218578	-0.897815679	-0.311095595	-0.734832628	-0.643236543	0.708597019	0.633999118	0.286935595	-0.572209023	0.089814498	0.205721585	0.290647883	0.110632134	PDR2	7.52	10.39	13.29	7.61	9.39	11.46	4.22	4.12	4.97	2.73	2.44	2.63	2.56	3.42	3.62	2.36	2.14	2.32	5.35	4.61	4.84	5.4	5.81	4.7	7.28	9.4
Isoform0000490	brown	0.049951595	0.197874989	0.443337442	0.65034135	-0.512600778	-0.059684121	-0.202950324	0.091597331	0.079676967	0.676541101	-0.182762752	0.233246868	0.215813794	-0.691266698	-0.654720391	-0.59178416	0.406984282	0.331163171	-0.27373616	-0.089296662	-0.039709191	UVH3	6.21	5.74	5.39	5.87	5.2	5.09	6.02	6.1	6.03	7.26	6.88	6.65	5.91	6.3	6.19	6.71	6.85	6.62	6.39	5.49	7.49	5.99	5.51	5.77	6.27	5.8
Isoform0000499	brown	0.054105173	0.002745358	0.41995919	0.549087677	-0.557355387	-0.069902865	-0.230133284	0.047626637	-0.00266826	0.956396031	0.042176244	0.586761614	0.509088458	-0.788655428	-0.80304859	-0.518604684	0.457259376	-0.030944162	-0.400752072	-0.377419604	-0.045324288	AIM1	0.95	1.12	1.07	1.03	1.24	1.3	6.67	6.6	3.77	11.81	11.51	9.13	7.08	8.01	7.32	12.4	10.85	12.13	8.44	6.12	11.92	6.26	3	6.85	3.92	1.96
Isoform0000513	brown	-0.07769879	-0.105184301	-0.383347551	-0.477420063	0.69028157	0.243642884	0.16334538	-0.07369065	-0.066074111	-0.775842481	-0.144680009	-0.500628955	-0.403123277	0.620063993	0.671848802	0.425275804	-0.320340448	0.123669932	0.355627613	0.392386406	0.205940071	NUP160	5.79	5.34	6.63	5.31	6.22	7.23	4.32	4.88	5.15	4.11	4.23	4.47	3.34	4.25	4.56	4.82	4.1	4.27	4.04	5.52	4.1	5.11	6.46	4.57	4.83	6.32
Isoform0000551	brown	-0.016081273	-0.016139039	-0.388812777	-0.559608185	0.392690147	-0.045805898	0.084849861	-0.078326538	-0.109012861	-0.713014515	0.249238681	-0.295646133	-0.386750378	0.607356088	0.664566786	0.522175739	-0.345088479	-0.205686177	0.342001335	0.199755422	-0.043648517	PDR2	10.92	10.98	12.73	12.72	12.7	13.33	9.54	13.99	14.04	7.57	10.85	9.61	7.99	8.45	7.1	6.71	6.67	5.24	13.01	12.07	9.77	10.82	12.54	10.57	9.96	13.23
Isoform0000569	brown	0.177078669	-0.048551747	-0.060117673	-0.32423543	0.252619106	0.117149306	0.465140798	0.322293255	0.185082527	-0.451456708	-0.157379565	-0.369773729	-0.188438949	0.499737821	0.290649286	0.23898272	-0.409461177	-0.22282904	-0.06582839	-0.08168586	0.222218961	SEC16B	10.49	10.69	9.73	10.2	11.47	9.95	8.8	9.28	10.04	9.21	9	9.72	6.77	9.02	9.26	7.04	8.89	9.71	10.06	8.7	10.34	9.87	9.78	9.49	8.95	9.79
Isoform0000578	brown	0.182811126	0.273568766	0.302618514	0.074713727	0.38207975	0.460096506	0.507479791	0.490668645	0.47834804	-0.333507777	-0.630799287	-0.640425598	-0.334377369	0.310999802	-0.021694915	-0.202768093	-0.59350583	-0.028742157	-0.373928097	-0.170596637	0.173872242	EXA1	7.19	7.75	7.29	7.28	7.35	6.96	5.72	5.39	5.93	5.69	5.19	6.23	3.53	5.9	6.37	5.74	6.45	6.29	6.37	5.8	6.5	6.98	5.49	5.92	6.05	6.77
Isoform0000584	brown	-0.107487977	-0.397461431	-0.160731946	0.080790326	-0.693046607	-0.535316044	-0.470509548	-0.423192947	-0.547786965	0.738106142	0.439053406	0.836726125	0.589819168	-0.596836301	-0.295848622	0.023112357	0.831588866	0.074531754	0.202931311	0.057326067	-0.018001434	--	3.42	3.57	2.59	3.5	4.03	3	9.56	9.04	8.16	13.48	12.08	13.09	9.07	11.61	10.76	10.11	11.1	10.51	8.47	8.41	9.92	8.95	6.56	10.78	6.64	5.93
Isoform0000585	brown	0.56784982	0.214715376	0.092251101	-0.113629218	0.229702266	0.140778405	0.309015591	0.33366195	0.294705084	-0.408197268	-0.35742404	-0.470401058	-0.423135339	0.364409963	0.182964357	0.037155315	-0.414088443	-0.089278044	-0.117978871	-0.06142806	0.192270962	--	7.52	9.62	9.52	7.6	10.63	9.4	7.2	7.34	6.83	7.05	7.44	7.7	5.98	8.2	7.85	6.27	7.01	7.2	9	7.89	9.34	8.73	8.81	8.2	8.46	7.4
Isoform0000597	brown	0.067826488	-0.143421993	0.190509571	0.358945197	-0.679882419	-0.322603451	-0.336863605	-0.137455124	-0.237590115	0.894577973	0.219072977	0.720848807	0.513778828	-0.748573257	-0.599594953	-0.288800671	0.678379607	0.034062255	-0.127168016	-0.171548376	-0.003936378	--	2.3	2.26	1.67	1.88	2.32	1.94	6.76	5.74	5.57	10.05	9.06	11.25	6.42	9.99	7.61	7.85	10.01	9.09	7.89	5.67	9.83	6.97	4.64	8.02	4.46	3.62
Isoform0000612	brown	0.015568814	0.125695217	-0.194838096	-0.273480753	0.480314365	0.202520743	0.066136896	-0.068463263	0.045503787	-0.665737826	-0.227556057	-0.537698284	-0.43617312	0.471974162	0.508452134	0.244826307	-0.344847323	0.103544342	0.227163266	0.303501509	-0.024154761	ABCC2	8.19	9.14	7.59	7.29	9.22	7.7	8.53	8	7.99	4.86	4.8	4.23	4.73	7.14	8.52	6.38	6.16	7.18	5.63	7.02	5.97	8.55	8.56	8.11	8.51	10.79
Isoform0000643	brown	-0.02034591	0.237913737	0.063641117	0.141874083	0.225918458	0.198941864	-0.003806276	0.04210357	0.126282085	-0.385568204	-0.532354142	-0.572447348	-0.424909205	0.104712936	0.185769501	-0.151896707	-0.10911091	0.490984978	0.116113803	0.402303783	0.05330591	ABCD1	17.33	19.46	17.01	18.21	18.44	16.57	16.45	16.87	16.1	16.52	15.38	15.05	13.35	16.61	17.2	16.65	17.43	16.13	16.69	15.39	16.66	17.12	17.72	17.12	17.75	19.71
Isoform0000647	brown	-0.051802427	0.027760498	-0.464024288	-0.396385876	0.393213277	-0.059835671	-0.183067042	-0.342453909	-0.22108484	-0.844826002	-0.136631864	-0.540591698	-0.595306091	0.531900213	0.787605417	0.41573542	-0.126428774	0.380402021	0.597827382	0.678220674	0.053613638	--	12.47	15.63	14.15	12.55	13.84	14.51	11.57	12.39	13.31	9.38	11.07	10.16	8.64	10.7	10.74	9.65	9.3	9.74	12.05	12.17	11.81	13.44	13.6	11.79	13.19	15.16
Isoform0000679	brown	-0.351732831	-0.036483222	-0.034441781	-0.206484931	0.44637354	0.359460284	0.125472633	-0.00442554	0.155870578	-0.342974363	-0.118252198	-0.310223876	-0.058505136	0.37878638	0.188877471	0.107439999	-0.458537808	-0.22031804	-0.134171842	-0.117074583	-0.305902025	--	8.98	8.67	9.29	9.21	8.75	10.15	9.14	8.67	9.1	8.14	7.97	8.55	6.17	8.42	8.58	9.59	9.34	8.77	7.59	8.18	9.35	8.29	8.17	8.84	7.73	9.88
Isoform0000690	brown	0.098299983	-0.029429401	-0.229586026	-0.263403799	0.223677242	-0.017756454	0.134434611	-0.022761275	-0.04476205	-0.552000537	-0.269417363	-0.434558092	-0.366171803	0.385430122	0.477369869	0.257064982	-0.085720409	0.280750067	0.314174487	0.424849123	0.282331123	SEC16B	8.32	8.96	8.16	8.39	8.82	8.14	7.18	7.12	7.82	7.09	7.14	7.88	5.97	8.05	8.06	6.44	7.83	7.67	8.01	8.01	7.92	8.01	8.32	8.89	7.9	8.08
Isoform0000695	brown	0.05415551	-0.149345226	0.174451392	0.344544482	-0.67353102	-0.327744917	-0.334209251	-0.149963755	-0.250914813	0.876435566	0.225061319	0.71302019	0.511790731	-0.734207114	-0.578268807	-0.272258291	0.683281535	0.046355243	-0.108628737	-0.151753489	-0.004850799	--	2.29	2.16	1.45	2.49	2.32	1.91	6.71	6.05	5.76	10.7	9.5	11.2	6.03	10.58	7.62	7.82	9.94	9.82	7.34	6.58	10.22	7.33	4.64	8.1	4.59	3.81
Isoform0000718	brown	0.090984971	0.016133024	0.449639115	0.40936532	-0.405043678	0.019633809	-0.101729549	0.163082424	0.153984545	0.84054433	0.099672282	0.539969419	0.480793374	-0.622500142	-0.745750933	-0.431562847	0.246413645	-0.290032515	-0.509248422	-0.555019233	-0.135358672	PPI1	3.23	3.88	5.16	2.98	3.87	5.41	5.49	7.81	6.96	8.89	11.47	11.58	5.97	9.8	7.49	7.33	10.35	10.49	6.9	8.27	10.41	6.19	5.87	7.79	3.7	5.29
Isoform0000733	brown	0.137205292	0.216784725	-0.192201642	-0.321280199	0.603997553	0.237876951	0.223694445	0.0722475	0.177805608	-0.886726626	-0.326759823	-0.747644572	-0.674158423	0.682230899	0.618162359	0.260767978	-0.55742372	0.125118149	0.206293458	0.308942229	0.152539024	PDR2	7.25	10.01	12.49	7.6	9.05	10.65	3.92	4.26	4.24	2.45	2.68	2.81	2.5	3.26	3.33	2.64	2.26	2.08	5.38	4.85	5	5.47	5.19	4.61	7.32	8.82
Isoform0000804	brown	-0.331927937	-0.325648595	-0.426096393	-0.624749557	0.371216642	0.017173517	0.195112596	-0.129492712	-0.086695216	-0.550761222	0.251462635	-0.135919264	0.045475991	0.676803397	0.549160157	0.555588696	-0.383149548	-0.384058927	0.183489017	-0.013974671	-0.23159538	--	7.93	6.85	8.59	8.22	6.67	8.86	8.25	7.76	6.59	7.23	6.73	6.43	3.72	6.2	7.15	6.06	5.88	6.38	4.43	7.2	7.25	5.08	6.43	7.75	6.48	7.87
Isoform0000819	brown	0.04966679	-0.145815065	0.18144371	0.351599331	-0.668518615	-0.316779092	-0.343769286	-0.161428048	-0.24031809	0.887819259	0.215725707	0.717052178	0.513012264	-0.739695464	-0.590179707	-0.281571752	0.676098372	0.037368111	-0.122601341	-0.164738072	-0.026775639	--	2.64	2.29	2.02	2.22	2.42	2.14	7.06	6.21	6.04	11.04	9.66	11.47	6.72	11.17	8.4	8.45	10.73	10.49	8.34	6.66	10.68	7.37	4.57	8.73	4.54	3.89
Isoform0000880	brown	0.07337971	-0.147115024	0.185287659	0.345101279	-0.68879095	-0.334472644	-0.317317051	-0.134521354	-0.235872351	0.890330041	0.223087791	0.723338763	0.514484571	-0.734846508	-0.593915629	-0.27642761	0.666116463	0.018164385	-0.129966123	-0.179671739	0.009719575	--	2.41	2.38	1.54	2.19	2.13	1.77	6.34	5.56	5.63	11.03	9.52	10.87	6.28	10.51	7.89	7.77	10.58	9.74	8.17	6.34	9.93	7.34	5.13	7.39	4.78	3.58
Isoform0000885	brown	0.040750496	0.005851511	0.437297791	0.557314621	-0.542395781	-0.041422407	-0.216271823	0.062319927	0.024279158	0.937789136	-0.007570814	0.54430944	0.500398213	-0.77565112	-0.804746242	-0.536374708	0.432179758	-0.019080737	-0.421981124	-0.377040302	-0.072391708	--	1.04	1.55	1.42	1.11	1.35	1.49	6.97	7.15	4.64	13.86	11.34	10.02	4.45	8.9	8.09	13.63	13.3	12.92	8.82	6.93	12.72	6.56	3.15	8.59	4.27	2.31
Isoform0000898	brown	0.018192483	-0.091899753	0.275056218	0.310255856	-0.466715493	-0.132974032	-0.243995504	-0.02100584	-0.04894699	0.824483526	0.254275656	0.655602598	0.534106713	-0.617818379	-0.624688886	-0.29830313	0.407139519	-0.221881923	-0.316157561	-0.413847358	-0.112170608	PPI1	6.27	6.53	9.98	6.17	7.81	10.93	13.3	17.47	14.77	20.1	23.15	23.68	11.66	18.91	14.75	14.95	17.48	18.69	12.93	16.13	19.82	11.54	12.46	15.99	8.84	10.88
Isoform0000902	brown	-0.060343938	-0.124554383	-0.500220922	-0.550391368	0.36875702	-0.088749078	0.024132049	-0.235826599	-0.193153242	-0.834267269	-0.039756595	-0.462672861	-0.389709206	0.676094956	0.789469584	0.535390398	-0.238346366	0.127909976	0.497660776	0.476525818	-0.01313802	--	7.21	8.18	7.31	6.47	7.42	7.02	6.54	6.65	6.47	5.87	5.64	6.21	4.68	6.02	6.35	5.03	5.82	5.36	5.43	6.31	6.29	6.16	7.57	6.92	7.12	7.14
Isoform0000907	brown	0.005568406	0.25140735	-0.066069778	0.097466905	0.144892201	0.030164536	-0.211595247	-0.194348019	-0.079154667	-0.405897241	-0.379574695	-0.498863881	-0.448243305	0.102658946	0.283111603	-0.065253241	0.010421489	0.58248622	0.278813083	0.525145999	0.098356831	--	6.34	7.13	6.62	6.92	6.71	6.64	6.05	7.08	6.01	6.27	5.87	5.65	3	5.72	6.07	5.24	5.4	5.79	5.57	5.65	6.2	6.44	6.59	6.89	7.63	6.68
Isoform0000916	brown	-0.055141504	-0.018363462	0.177457527	0.431184828	-0.526751928	-0.211481687	-0.350193662	-0.165331838	-0.210866927	0.652247553	0.015390904	0.418924405	0.321124332	-0.65465297	-0.45733043	-0.339984291	0.629201376	0.349969678	-0.010452334	0.083533469	-0.002024547	PI4KB1	5.78	6.38	5.3	6.22	5.52	4.69	7.54	6.27	6.42	8.18	7.44	7.51	6.04	7.63	6.68	7.33	6.98	7.31	6.42	6.23	7.71	6.46	5.86	7	5.88	6.85
Isoform0000926	brown	-0.006837194	0.083821556	0.214945201	0.350139386	-0.141500729	0.085121641	-0.355325843	-0.13673353	-0.022690052	0.366353592	-0.216758201	0.101865054	0.10980007	-0.448976573	-0.320279443	-0.328028403	0.333302674	0.287816833	-0.07825884	0.077477527	-0.145132505	MED15A	5.95	6.72	6.31	5.15	6.29	6.35	7.5	7.26	6.57	7.45	7.12	7.42	4.54	7.25	7.16	6.7	6.82	7.48	5.67	6.44	7.42	6.13	6.02	6.88	6.98	7.61
Isoform0000933	brown	-0.135722043	-0.198378689	-0.590388121	-0.643965686	0.488157735	-0.042828615	0.070856666	-0.268151061	-0.193449873	-0.936766106	-0.034713332	-0.484962969	-0.406791219	0.798844534	0.885645996	0.620516686	-0.31368753	0.103197557	0.536994198	0.492507347	0.079900418	ARF19	11.12	16.96	16.5	10.67	16.67	16.57	7.2	7.22	7.82	4.62	4.49	5.55	4.22	5.59	6.88	1.94	2.74	2.74	3.89	6.35	3.57	7.01	9.53	6.57	10.07	12.92
Isoform0000946	brown	-0.013740531	-0.018013208	-0.387268378	-0.554841158	0.380378548	-0.055439674	0.10792157	-0.065381995	-0.111834443	-0.694539427	0.271987382	-0.27840699	-0.369132885	0.605060861	0.650162014	0.52071791	-0.343847653	-0.210331956	0.332360268	0.185402444	-0.023724706	PDR2	11.76	10.71	12.58	13.05	11.95	13.54	8.52	14.6	13.84	8.41	11.41	9.98	8	7.59	7	6.6	6.71	5.19	13.7	12.46	9.32	11.44	12.51	10.18	10.27	12.38
Isoform0000970	brown	-0.167507085	-0.238670326	-0.588427649	-0.654532451	0.410884391	-0.084602591	0.162117578	-0.197048576	-0.226326152	-0.891421135	0.002790158	-0.448149446	-0.320741543	0.801210594	0.849264644	0.627704307	-0.326698376	0.040678385	0.511033591	0.443102068	0.03246725	ALE2	7.93	8.77	8.18	8.35	7.58	7.8	5.74	5.76	5.2	4.68	4.32	4.22	3.65	4.51	4.71	4.01	3.63	4.76	3.92	5.7	5.44	5.39	8.09	5.84	8.05	7.29
Isoform0000989	brown	0.189872506	0.214812627	-0.052951615	0.018389091	0.243730104	0.100052439	-0.079763835	-0.056372712	-0.061986821	-0.369780888	-0.351841925	-0.431215445	-0.512604289	0.050739841	0.28932063	0.008838888	0.11089923	0.551617698	0.312343224	0.557415106	0.402779087	SYN4	8.92	8.71	9.58	8.8	8.78	8.61	9.32	8.29	9.15	8.14	8.3	9.18	6.49	8.94	8.78	7.99	8.64	8.72	8.94	8.75	9.22	8.7	8.86	9.03	9.29	9.75
Isoform0001027	brown	0.089330307	0.025813468	0.503888774	0.551716516	-0.525962067	-0.001585247	-0.092575671	0.185276826	0.121491576	0.983562907	0.037680422	0.589356828	0.536652397	-0.770663228	-0.872205057	-0.545889949	0.346737612	-0.172591867	-0.528693506	-0.529285246	-0.065973968	At5g48900	3.9	3.14	1.72	3.29	4.32	2.3	16.64	15.3	11.55	30.7	26.72	28.6	26.33	25.62	22.81	33.36	33.22	33.89	26.07	18.96	23.27	18.53	10.2	16.27	8.61	5.67
Isoform0001066	brown	-0.052340456	-0.022304575	-0.378858772	-0.498403635	0.598003112	0.161088194	0.127734767	-0.150538111	0.023604098	-0.85300685	-0.145031102	-0.558606658	-0.443151799	0.754066199	0.696781129	0.434705611	-0.505949361	-0.002715199	0.274066161	0.265430985	0.011636807	AAO3	6.19	7.59	9.05	5.41	7.49	8.75	4.76	5.35	5.4	4.1	4.05	3.89	3.9	4.91	5.3	4.25	4	4.16	4.46	4.88	4.2	4.78	5.4	5	5.15	5.97
Isoform0001093	brown	-0.006113326	0.175070655	-0.024692576	0.108285009	-0.049981748	-0.051685729	-0.100405877	-0.101597352	-0.038741164	-0.310308252	-0.362366295	-0.427103712	-0.32358352	0.095764824	0.193695449	-0.079394438	-0.021022683	0.479392564	0.186153384	0.401877682	-0.04278333	UPL1	8.3	9.27	7.15	7.44	8.33	6.34	7.31	6.39	7.32	7.43	7	6.87	4.97	7.32	6.84	7.09	7.43	7.08	7.22	6.47	7.36	7.25	6.71	7.79	8.96	7.39
Isoform0001106	brown	0.110313332	0.274363572	0.065028068	-0.078584687	0.629158273	0.453281881	0.303819451	0.242641809	0.451245067	-0.683457627	-0.477581115	-0.752659312	-0.50362128	0.536568532	0.330624027	0.004252934	-0.624143771	0.089889907	-0.076968984	0.087188812	-0.000101474	RSA1	8.09	9.7	9.95	8.59	8.95	9.67	6.98	7.12	6.72	7.07	6.11	6.4	6.41	7.22	7.48	7.8	6.54	6.55	5.91	8.31	7.23	7.64	7.66	8.15	8.12	8.15
Isoform0001134	brown	0.200292202	0.191490872	0.580388284	0.667374139	-0.405599931	0.105133197	-0.156608504	0.192545172	0.197820545	0.89954395	-0.162000915	0.400632213	0.335415323	-0.810818841	-0.854375418	-0.652260894	0.365644188	0.044717843	-0.499675945	-0.381353239	0.041780709	--	1.61	1.85	2.23	1.81	1.85	2.01	3.36	4.08	3.77	4.48	4.83	5.32	3.58	5.93	4.67	4.83	6.14	6.2	4.2	4.3	5.47	4.21	3.36	4.5	2.9	2.38
Isoform0001142	brown	0.218926277	0.268556535	0.69693752	0.750859692	-0.371587412	0.216585353	-0.054771816	0.314581985	0.326108953	0.904337248	-0.276685441	0.303276459	0.287686435	-0.821628377	-0.934000693	-0.752747611	0.264012199	0.054988236	-0.609767807	-0.433725185	0.005716994	sen1	1.86	1.74	1.54	1.65	1.88	1.53	3.47	3.41	2.77	6.05	4.8	7.53	4.61	6.88	5.52	8.19	9.43	10.32	6.36	5.81	7.75	4.35	2.61	4.47	3.63	2.48
Isoform0001147	brown	-0.218915776	-0.200100471	-0.447575117	-0.59245591	0.467768663	0.060567712	0.245063345	-0.0881981	-0.016978979	-0.834741833	-0.045665316	-0.462966592	-0.264200448	0.82193012	0.715463863	0.526424582	-0.51948641	-0.150573232	0.270275149	0.185786441	0.021066306	ltnD	6.4	10.54	6.91	6.58	9.4	7.88	3.08	3.44	4.2	2.14	2.38	1.89	4.45	2	2.45	2.69	1.89	2.06	3.18	2.79	2.38	4.12	4.83	2.48	3.18	5.55
Isoform0001167	brown	-0.430382087	-0.132099398	-0.191667546	-0.310560584	0.472363192	0.272872781	0.059812587	-0.137847306	0.04796659	-0.454806159	-0.049243591	-0.302465067	-0.053653422	0.46805233	0.352976843	0.240464752	-0.383210537	-0.140493678	0.039669674	0.030808982	-0.227235322	--	9.28	8.22	8.59	8.78	8.43	9.84	8.75	8.39	8.79	7.57	7.62	8.24	6.1	8.62	8.5	8.8	8.17	8.42	6.65	8.28	9.04	7.36	8.96	8.49	7.58	8.98
Isoform0001172	brown	-0.176325835	-0.177785097	-0.370448967	-0.482444043	0.340949086	0.009456405	0.28056507	-0.052316019	-0.036087513	-0.684994022	-0.117707115	-0.422373445	-0.198490693	0.685397561	0.593301229	0.430058493	-0.361676528	-0.019964223	0.239564595	0.219659915	0.015046435	SAB	7.63	7.86	8.02	8.28	7.58	7.25	6.28	6.62	6.45	6.62	6.35	6.67	5	6.69	7.33	5.41	6.21	6	5.78	6.19	6.22	6.86	6.51	7.04	6.39	7.45
Isoform0001173	brown	0.005075238	0.242256578	-0.217874844	-0.044632873	0.43479361	0.119858715	-0.273994633	-0.255027449	-0.098199908	-0.647687943	-0.289390312	-0.57593355	-0.614401262	0.232322807	0.5319291	0.102534699	0.01212147	0.637088167	0.497009104	0.718091375	0.07967715	Khsrp	8.06	8.77	8.66	7.78	8.3	8.49	8.46	8.24	7.95	6.85	6.96	7.22	6.91	6.76	7.84	6.83	6.42	6.6	7.43	7.05	7.09	7.81	9.37	8.57	8.79	9.23
Isoform0001231	brown	-0.18377105	-0.173926168	-0.419509163	-0.58933115	0.365437009	-0.027711015	0.045049248	-0.232491714	-0.079750186	-0.667150314	0.120253758	-0.267510007	-0.192861709	0.655125655	0.641093647	0.533814106	-0.347603255	-0.210704568	0.270993359	0.141923833	-0.067500295	ALA4	6.37	8.33	7.89	5.94	7.91	7.84	6.79	7.05	8.1	4.77	5.44	6.82	3.98	7.11	7.19	4.09	5.48	5.58	5.1	5.58	5.46	6.05	6.5	6.08	5.02	7.56
Isoform0001237	brown	-0.061946909	0.022108865	-0.134323044	-0.152650135	0.432872518	0.230885823	0.116638625	0.028093938	-0.016152226	-0.49985863	-0.330653874	-0.476627916	-0.307590419	0.312565608	0.372646706	0.130484165	-0.144170275	0.291009026	0.210793087	0.372223041	0.065074001	BCHC2	8.36	7.75	7.61	7.79	8.71	7.69	7.34	7.7	7.05	6.99	7.1	7.09	5.37	7.37	7.63	7.12	7.33	7.18	6.69	7.43	7.11	7.93	8.28	8.08	7.98	9.26
Isoform0001256	brown	-0.076770201	0.091848878	-0.234263063	-0.194799086	0.215404576	-0.050758089	0.076340885	-0.037101419	-0.065822154	-0.61480662	-0.220346306	-0.495741684	-0.449565341	0.411739699	0.501896966	0.206648473	-0.137264435	0.349343203	0.361453061	0.484812014	0.122183579	SPL14	7.41	6.78	7.19	7.73	6.37	6.57	5.6	6.13	6.35	6.4	5.52	6.53	5.42	6.22	5.37	5.16	5.79	5.77	6.1	5.52	7.43	5.96	6.83	7.31	7.1	7.46
Isoform0001265	brown	0.041483431	-0.230855765	0.136476366	0.28135495	-0.694290007	-0.354546506	-0.318835271	-0.173333809	-0.260089722	0.898586551	0.270148903	0.778256043	0.60368665	-0.688247246	-0.580070054	-0.221698064	0.641554845	-0.085928317	-0.147369912	-0.254655209	-0.016921939	TPS7	1.12	1.78	1.28	1.13	1.63	1.2	5.51	4.69	4.16	7	6.03	7.22	5.18	7.3	6.9	4.97	6.47	7.42	4.49	4.75	7.03	4.36	3.63	5.47	2.86	1.89
Isoform0001277	brown	-0.108252717	-0.403253759	-0.168658546	0.065174276	-0.707164885	-0.551939534	-0.477005118	-0.436173467	-0.550943001	0.730718017	0.438337144	0.837948619	0.589435742	-0.58670856	-0.285534011	0.036806749	0.826469442	0.058685547	0.204585163	0.054231829	-0.011960929	--	3.45	4.13	2.91	3.06	3.79	2.75	9.65	8.91	8.2	13.41	11.93	12.72	8.58	12.03	10.34	9.3	10.73	11.1	7.99	8.03	10.13	9.47	6.75	10.03	6.31	5.67
Isoform0001296	brown	0.15480576	-0.129584119	0.199369878	0.180264737	-0.403198293	-0.123423815	0.073245513	0.129797701	0.029207016	0.492189938	-0.046401201	0.321992063	0.345438641	-0.332401249	-0.390498926	-0.176475021	0.264138835	-0.07828634	-0.232897909	-0.231647512	-0.01110703	SAC9	5.58	6.33	5.25	5.59	5.52	5.23	5.42	5.57	5.61	6.44	6.15	6.99	5.35	6.12	7.3	5.8	6.18	6.6	5.67	5.67	6.31	6.14	5.24	5.86	5.7	5.63
Isoform0001313	brown	-0.15676972	-0.09059958	0.148250582	0.263343554	-0.37111982	-0.091143125	-0.261002098	-0.182161703	-0.061737563	0.527782142	0.085397859	0.380993408	0.443805236	-0.40953252	-0.392354384	-0.224654739	0.324641357	0.013210522	-0.162244972	-0.165744187	-0.169750539	PI4KB1	5.54	5.62	4.59	5.03	6.05	5.17	6.17	6.17	6.34	6.65	6.36	6.65	4.84	6.42	6.35	6.23	6.17	6.29	5.12	5.79	5.62	5.34	5.22	6.34	5.86	5.52
Isoform0001317	brown	-0.012337564	0.121225457	0.375184287	0.555391326	-0.515547406	-0.115906933	-0.403270777	-0.084767916	0.002990522	0.799812462	0.100137066	0.489015833	0.385411882	-0.724665714	-0.682123501	-0.503074729	0.406269503	0.04053575	-0.301648679	-0.284600864	-0.234212403	ISA3	1.31	2.28	2.16	1.27	2.54	2.49	6.13	6.86	3.61	8.3	8.93	5.34	5.37	5.25	4.95	6.52	5.76	5.8	5.22	5.94	5.45	4.2	2.86	4.95	3.91	2.93
Isoform0001333	brown	-0.031350595	-0.306198928	0.098438603	0.210260514	-0.630366604	-0.31081858	-0.241309824	-0.156495204	-0.264778118	0.84753697	0.246439465	0.745410216	0.619786333	-0.610389312	-0.53420303	-0.171474835	0.584727045	-0.106798006	-0.148971421	-0.247054027	-0.023830001	--	2.05	1.62	1.34	1.63	2.05	1.69	9.24	7.95	8.14	18.24	15.02	20.75	5.6	17.87	13.68	15.18	19.18	19.81	12.22	9.92	15.17	11.97	5.98	12.33	4.96	3.66
Isoform0001365	brown	0.222229046	0.198137151	0.502636977	0.631065891	-0.581185061	-0.104190369	-0.262065278	0.103462466	0.072579246	0.896136884	-0.006887267	0.483166385	0.332268347	-0.834846858	-0.788094912	-0.578573363	0.501039912	0.095816136	-0.365310894	-0.286660801	0.036213584	--	3.72	3.59	3.15	3.09	3.88	3.4	8.81	9.45	7.66	12.26	11.67	12.03	6.53	11.08	9.31	8.44	9.97	10.72	9.16	8.31	13.15	8.28	5.64	10.62	6.18	4.35
Isoform0001479	brown	0.039841204	0.134375034	0.490896572	0.660277781	-0.381730617	0.103188843	-0.221224197	0.087315488	0.106162768	0.86312805	-0.115908035	0.397442707	0.38632612	-0.801675348	-0.792448662	-0.617760159	0.421550425	0.161745314	-0.391712844	-0.261889966	-0.03104181	XPO1	4.9	4.09	4.07	4.59	4.63	3.56	9.19	7.37	6.91	10.71	7.46	7.92	7.06	7.54	7.86	10.29	9.6	11.09	6.86	7.12	7.63	7.08	6.38	6.96	7.13	5.5
Isoform0001483	brown	-0.067328838	0.091888775	-0.303344561	-0.162713244	0.463522183	0.105916803	-0.208494306	-0.258135114	-0.111755884	-0.668394284	-0.26400233	-0.527521221	-0.534364954	0.313546393	0.587929054	0.200363578	0.009143828	0.557234069	0.523171523	0.706020117	0.057912865	Fubp1	5.91	6.03	6.62	6.1	5.7	7.05	5.17	6.09	6.07	5.22	5.22	5.23	4.77	5.25	5.5	4.91	5.18	4.98	4.58	5.96	5.76	6.24	6.77	6.4	6.94	6.72
Isoform0001487	brown	-0.225633068	0.006426383	-0.344354007	-0.342251254	0.555442306	0.166155998	0.015651402	-0.137213627	-0.099887383	-0.782414692	-0.167672395	-0.554215987	-0.457956765	0.509906956	0.665986747	0.335033469	-0.215843406	0.311844112	0.454834617	0.558158277	-0.055832215	PRH	6.05	5.35	5.69	5.96	6.04	5.21	4.78	5.07	5.03	4.38	4.89	4.63	3.97	4.3	4.47	4.1	4.41	4.79	3.81	5.57	4.47	5.02	6.07	4.85	5.73	7.12
Isoform0001505	brown	-0.152763423	-0.25399035	-0.642834918	-0.715245185	0.35624325	-0.179406857	0.039009376	-0.295012757	-0.277887058	-0.901131719	0.102132848	-0.373697307	-0.364525643	0.784658556	0.910242876	0.699917152	-0.272483732	-0.022347657	0.584196204	0.46333464	-0.02507414	AHK1	7.03	10.1	8.87	7.98	8.61	7.7	4.98	4.65	6.98	2.73	3.05	3.91	3.5	4.68	5.43	1.43	1.78	2.32	4.08	7.14	3.98	5.99	8.07	4.71	7.29	9.34
Isoform0001525	brown	-0.383381422	-0.348322646	-0.636431387	-0.747549653	0.389447227	-0.110614263	0.162285144	-0.257464431	-0.215982276	-0.869202928	0.161908358	-0.335340401	-0.161022931	0.879377847	0.851768576	0.703786592	-0.412126524	-0.169503915	0.440514062	0.277489545	-0.069162547	ltnD	6.33	7.38	6.09	6.25	7.75	5.67	3.06	3.91	4.44	1.6	2.2	1.86	2.52	1.65	1.73	0.99	1.01	0.78	1.15	1.92	0.87	2.48	3.61	2.3	2.6	5.24
Isoform0001545	brown	-0.108738394	-0.42307	-0.163219876	0.050453159	-0.734377111	-0.564749424	-0.446145207	-0.411040748	-0.539222868	0.765366476	0.499749613	0.886996982	0.641748001	-0.577552761	-0.314459558	0.045786739	0.797111455	-0.026466178	0.16226062	-0.025200222	-0.066392624	--	6.01	7.32	4.38	5.86	7.06	4.7	18.28	18.7	15.94	27.47	24.88	24.64	19.31	23.79	20.02	19.16	22.44	21.38	17.08	14.83	20.86	16.97	13.23	19.19	11.71	9.81
Isoform0001575	brown	-0.061655022	0.13566025	0.224565299	-0.011924494	0.546973823	0.56667511	0.546054117	0.431065473	0.508119225	-0.362903266	-0.478329836	-0.562597757	-0.150662639	0.420342904	0.016953555	-0.117736897	-0.681256148	-0.17548605	-0.400508528	-0.271643667	-0.163601423	PDR2	6.82	6.62	6.52	6.57	6.31	6.67	5.55	5.41	5.19	5.51	5.34	5.38	5.23	6.12	6.45	5.65	6.2	5.8	5.14	5.39	5.39	5.34	6.21	5.88	5.82	5.97
Isoform0001587	brown	0.120254553	0.083757115	-0.035382096	0.030165923	0.028166576	0.001707136	0.160460796	0.082058937	-0.013631789	-0.283852168	-0.412455329	-0.387484135	-0.282411963	0.106508872	0.187856893	-0.022931055	0.027139187	0.436649744	0.178628797	0.390455272	0.223786592	TAO3	7.74	8.46	7.76	8.72	7.4	6.9	7.05	7.04	6.68	7.67	7.19	7.18	6.29	7.63	8.02	6.99	7.74	7.45	6.84	6.98	7.13	8.46	7.66	7.97	8.31	7.98
Isoform0001589	brown	0.01230406	0.010022699	-0.292287111	-0.460711135	0.4062077	0.049556666	0.273458147	0.086383131	0.011030074	-0.767575564	-0.073346804	-0.48767673	-0.431986887	0.639414707	0.632672206	0.41969341	-0.407479822	-0.06376455	0.284650641	0.26343408	0.072035801	SOV	7.06	8.5	5.24	8.11	6.5	5.6	3.66	4.15	4.9	4.02	4.49	4.81	3.36	4.71	5.23	3.05	3.5	3.51	4.92	7.73	4.67	6.87	8.65	6.3	6.3	8
Isoform0001597	brown	0.055801453	0.107177982	0.545002099	0.633073946	-0.492731579	0.043322262	-0.179755221	0.148685697	0.157484969	0.959668466	-0.003509119	0.521320475	0.498474336	-0.801076087	-0.880786864	-0.613527034	0.357072181	-0.077260898	-0.52650743	-0.480261755	-0.09014669	LKR/SDH	2.56	3.36	2.04	2.33	3.28	2.26	7.59	7.83	5.72	9.96	10.12	8.54	7.67	8.49	7.74	11.09	10.15	10.15	7.02	6.3	9.25	6.54	4.71	7.57	4.07	3.31
Isoform0001600	brown	-0.007645516	-0.004796116	-0.361345087	-0.290743004	0.346219064	0.026464576	-0.111006387	-0.263432596	-0.235187012	-0.643026102	-0.212297574	-0.451821732	-0.439738604	0.411590164	0.596815924	0.299807828	-0.074854058	0.37678183	0.449669668	0.553346914	0.100575572	VIR	7.8	9.79	8.41	8.09	8.91	8.76	7.73	7.45	8.16	7.68	7.26	7.88	6.49	7.91	7.92	7.28	7.02	7.02	7.43	7.84	7.37	7.69	8.13	8.32	8.31	9.08
Isoform0001605	brown	0.226796248	-0.106283013	0.048988562	0.179953653	-0.52428733	-0.309748237	-0.328063514	-0.19756875	-0.244019743	0.613271959	0.268472806	0.58265347	0.289223385	-0.564187328	-0.334983534	-0.109996961	0.60474016	0.070304867	0.047191553	-0.006226153	-0.116662281	PLDBETA1	5.35	6.68	5.67	5.34	6.29	5.97	6.48	7.65	7.28	7.29	8.43	8.86	7.93	9.26	8.32	9.25	8.28	7.85	7.94	8.41	8.8	6.88	6.36	6.68	7.37	5.94
Isoform0001613	brown	0.072469552	0.124930526	0.567590001	0.649057001	-0.498025866	0.054037832	-0.154801187	0.174166598	0.174346777	0.957062747	-0.045118034	0.490353391	0.476130183	-0.799009522	-0.896197565	-0.637696498	0.327377751	-0.076265479	-0.553678831	-0.493389836	-0.089948636	LKR/SDH	2.1	2.29	1.49	1.91	2.47	1.77	5.21	5.82	3.91	6.82	6.67	6.16	5.23	6.21	5.86	8.54	7.76	7.5	5.77	4.7	6.91	4.64	3.46	5.58	2.94	2.33
Isoform0001620	brown	-0.310177406	-0.20974854	-0.500351493	-0.59236577	0.373793638	-0.067832879	0.027722261	-0.291740564	-0.129454919	-0.758735136	0.094571034	-0.328052963	-0.174323585	0.759401839	0.714836263	0.548507272	-0.407374963	-0.152974386	0.327830997	0.18989588	-0.11327764	pald1	5.54	7.82	6.92	6.23	7.03	6.83	5.1	6.08	5.07	4.69	5.24	4.03	3.66	5.26	5.03	3.17	3.71	4.08	3.46	4.98	3.67	4.77	6.17	5.7	4.14	6.1
Isoform0001623	brown	0.28204476	-0.140449522	0.028998373	-0.011932112	-0.554393825	-0.413403022	0.00769797	0.091647347	-0.192004802	0.434897454	0.28989597	0.474691312	0.275307991	-0.290843093	-0.224200468	0.04684223	0.364727745	-0.244693902	-0.031138966	-0.18870023	0.170866907	RGA1	5.11	4.58	2.76	4.29	4.51	2.93	6.27	5.84	5.57	5.81	5.4	6.41	4.97	6.61	6.79	4.11	5.06	4.91	8.03	5.89	8.02	6.95	5.51	7.85	4.25	4.08
Isoform0001635	brown	-0.176510876	-0.299531811	-0.683813016	-0.712536381	0.376382014	-0.176505424	0.028008891	-0.356550167	-0.283180317	-0.885698723	0.155764181	-0.341311724	-0.270039184	0.822635754	0.901889889	0.704080575	-0.274784921	0.004592769	0.566402548	0.425687058	-0.01996409	BTS	9.54	14.68	13.69	10.45	15.15	13.98	8.24	10.28	8.12	4.56	6.9	4.68	7.5	5.37	6.43	3.41	3.16	3.32	4.37	6.09	4.03	8.24	8.89	6.85	8.53	9.84
Isoform0001669	brown	0.010548236	-0.025498674	0.451184212	0.52539766	-0.5197937	-0.018485446	-0.169326353	0.084855838	0.071129018	0.967428159	0.038033017	0.59425223	0.559785266	-0.75709855	-0.828059969	-0.512639844	0.390468821	-0.12950531	-0.476026741	-0.47058665	-0.109620714	TPR4	0.95	0.75	0.65	1.03	0.97	0.68	3.67	3.47	2.95	5.89	5.12	6.05	3.74	5.84	5.05	6.27	6.85	7.66	4.16	4.03	6.05	3.1	2.32	3.56	1.71	1.42
Isoform0001711	brown	0.06968587	0.085884191	0.512935677	0.594253963	-0.546537813	-0.0244971	-0.197907248	0.122313195	0.117638335	0.96634336	0.049075523	0.565334444	0.510176224	-0.796356169	-0.861349544	-0.573053042	0.37795674	-0.114271619	-0.499919917	-0.485021252	-0.115696866	LKR/SDH	2.77	3.65	2.6	2.9	4.01	2.66	9.5	9.41	6.82	12.38	12.16	10.35	8.99	10.36	9.78	11.95	12.11	11.96	9.07	7.69	10.75	7.96	5.22	9.4	5.2	4.12
Isoform0001735	brown	-0.326288243	-0.329746806	-0.557229425	-0.646851186	0.624682854	0.139016411	0.161763068	-0.23938825	-0.19022454	-0.78610079	0.001899872	-0.364814997	-0.195278728	0.745038974	0.764832326	0.599007815	-0.333600152	-0.020367863	0.410380083	0.351680975	0.018748794	Tubgcp6	6.82	5.97	7.23	5.86	6.23	6.73	4.27	4.75	5.08	3.15	3.68	4.25	3.78	5.21	5.55	5.18	4.83	4.91	3.14	5.02	2.8	4.67	7.19	4.73	5.28	6.65
Isoform0001739	brown	0.088264961	0.185242513	0.60442462	0.680956561	-0.449226807	0.101617745	-0.15307934	0.205051139	0.216192919	0.938332549	-0.061766326	0.454018059	0.439645876	-0.805080958	-0.904252775	-0.667359704	0.305892029	-0.058902815	-0.566363689	-0.490764864	-0.092104126	LKR/SDH	2.49	2.71	1.84	2.31	2.95	2.35	7.04	6.93	4.82	9.43	9.24	7.41	6.71	8.19	7.34	10.45	8.66	8.86	6.65	5.76	8.61	5.85	4.59	6.69	3.95	3.25
Isoform0001757	brown	0.035397552	0.002818774	0.437448061	0.546504843	-0.543923855	-0.053958948	-0.221721892	0.046154246	0.033544076	0.96833907	0.054760542	0.600800713	0.52829025	-0.782377387	-0.816010137	-0.517697702	0.437243315	-0.073137543	-0.433100913	-0.421532511	-0.087219472	TPR4	0.92	0.89	0.75	1.11	0.97	0.93	3.67	3.99	3.19	6.6	5.5	6.49	4.38	6.2	5.29	6.44	6.69	6.92	4.87	4.08	6.21	3.4	2.54	3.86	1.71	1.65
Isoform0001811	brown	-0.169898565	-0.223390792	-0.052175136	0.012872166	-0.340047248	-0.22149501	-0.216131616	-0.206847346	-0.176798975	0.254538524	0.014176198	0.243254307	0.273810572	-0.174299731	-0.109349333	-0.006151176	0.284088586	0.030450158	0.026658943	0.024932462	-0.05954302	atad1a	5.67	6.1	5.95	5.21	5.84	5.28	6.19	6.54	5.68	5.73	6.7	6.72	4.28	6.49	6.65	5.44	6.97	6.49	6.48	4.77	7.66	5.23	5.55	6.33	5.25	6.17
Isoform0001846	brown	0.150269807	-0.088883234	0.345499554	0.39964972	-0.570384011	-0.131243577	-0.149390079	0.045762679	-0.026271361	0.93593761	0.10846905	0.658838364	0.529232976	-0.720339586	-0.732866184	-0.381012307	0.453909579	-0.176683097	-0.378128755	-0.423966774	0.013237258	ACA8	1.95	2.32	2.11	1.85	2.48	1.8	5.19	4.72	4.59	6.16	6.17	5.9	5.71	8.46	8.02	7.57	8.44	8.18	6.64	5.99	6.8	5.4	3.84	4.9	3.29	2.64
Isoform0001856	brown	0.170025549	-0.125502305	0.330975708	0.366950144	-0.533462477	-0.106427992	-0.085072864	0.083012464	-0.01624182	0.900829446	0.057343169	0.62471405	0.52387712	-0.678099286	-0.709102302	-0.361162964	0.427801143	-0.177514077	-0.380205627	-0.417261134	0.054518075	ACA8	2.25	2.82	2.59	2.28	2.58	2.56	4.61	4.56	3.51	5.31	5.06	5.53	4.94	7.55	6.94	6.59	7.55	7.22	5.83	5.37	5.48	5.04	3.56	4.82	3.67	2.81
Isoform0001879	brown	0.120176243	-0.036530947	-0.02675639	-0.104888528	0.244526973	0.169119141	0.130519771	0.089444997	0.047009034	-0.275686834	-0.366490577	-0.33548319	-0.200437507	0.193909226	0.17958656	0.046802797	-0.133710311	0.113695539	0.03045423	0.147461035	0.05984131	UPL1	6.4	7.59	6.99	6.56	6.86	6.97	6.26	5.85	6.16	6	5.93	6.41	2.94	6.96	7.42	6.14	6.29	7.02	6.13	7.24	6.51	7.33	7.96	6.82	6.74	7.2
Isoform0001889	brown	0.073144327	0.025557184	0.454487833	0.564128732	-0.538326226	-0.033780166	-0.197122576	0.088881994	0.04274345	0.924495527	-0.042809732	0.511554371	0.47630451	-0.769336565	-0.807307796	-0.549864617	0.413638043	-0.014822799	-0.436652023	-0.380526376	-0.050587227	pol	2.52	3.07	2.88	2.38	3.78	3.28	12.31	14.45	8.22	22.17	20.08	19.04	5.49	16.48	15.21	24.23	22.48	23.58	17.32	11.46	23.82	12.87	6.88	16.53	7.8	4.77
Isoform0001890	brown	-0.103016117	-0.142312463	0.103696148	0.163319251	0.015355779	0.206526193	-0.036690301	-0.066253119	-0.074137843	0.378586396	-0.101434938	0.191556818	0.292760529	-0.27113695	-0.297879468	-0.17708638	0.164464869	0.045804219	-0.18919036	-0.125725663	0.123595679	HST1	7.95	9.06	7.78	8.88	9.29	8.05	8.82	9.04	9.34	8.55	8.85	9.1	7.41	9.23	9.65	10.81	10.46	11.36	9.05	9.04	7.87	8.14	9.4	8.96	7.25	8.39
Isoform0001893	brown	-0.314599612	-0.160799396	-0.117011016	0.16035069	-0.441682864	-0.324159636	-0.428945813	-0.443738891	-0.362603708	0.374204161	0.249023053	0.388306768	0.365243777	-0.35589339	-0.142253165	-0.050691381	0.510005499	0.271396737	0.191418085	0.182734318	-0.119526329	At3g26560	6.02	5.02	4.43	5.92	5.16	4.19	7.61	7.75	6.64	6.98	6.65	6.74	5.43	6.59	6.4	6.59	6.47	7	5.01	5.38	5.78	4.82	5.44	6.31	6.78	5.6
Isoform0001909	brown	0.057136133	-0.153370576	0.175283966	0.356188999	-0.652505676	-0.308617189	-0.341223619	-0.153951034	-0.25809255	0.888522077	0.207200569	0.717546773	0.513045747	-0.747592667	-0.587949793	-0.283847721	0.692204795	0.062184628	-0.108743502	-0.146353647	0.027459778	--	2.59	2.54	1.86	2.18	2.41	2.11	6.8	6.11	5.57	11.38	10.14	11.07	6.64	10.59	8.21	8.49	9.79	9.94	8.02	6.81	10.09	7.23	4.7	7.92	4.59	4
Isoform0001915	brown	-0.116825637	-0.4048647	-0.183458815	0.051381644	-0.71078635	-0.568434371	-0.472652487	-0.433527491	-0.564251176	0.732872715	0.49999994	0.868000604	0.607582514	-0.578044446	-0.278909573	0.054989233	0.827990533	0.035926797	0.214178177	0.038966128	-0.042897228	--	3.5	3.81	2.91	3.44	3.45	2.6	9.71	8.89	7.75	12.36	11.53	12.52	9.75	11.19	9.59	9.62	9.7	9.92	7.11	7.68	10.06	8.43	6.7	9.61	6.41	5.29
Isoform0001922	brown	0.218691912	0.072150375	0.465594203	0.584186274	-0.565370317	-0.069015262	-0.156853929	0.140049988	0.018528167	0.92692301	-0.097588325	0.501646137	0.380366909	-0.818198647	-0.802063962	-0.556195819	0.477778914	0.059761827	-0.385525859	-0.308807289	0.107945045	NPC1	3.17	3.81	1.64	3.15	3.61	2.23	13.62	10.97	11	21.66	18.08	22.17	17.82	22.3	20.9	23.53	29.53	26.52	22.82	17.55	25.17	16.57	8.99	14.51	12.64	6.7
Isoform0001938	brown	0.107738615	0.065496145	0.514909269	0.445473732	-0.332183708	0.112195327	-0.05409071	0.227173178	0.245972606	0.816654274	0.008899327	0.460904113	0.439356839	-0.607482716	-0.773825813	-0.484028848	0.169029646	-0.297040008	-0.578128401	-0.59012627	-0.101671907	PPI1	2.49	2.93	4.27	2.54	3.17	4.75	4.31	5.81	5.18	6.5	8.34	9.06	3.81	7.34	6.42	5.82	8.36	8.34	5.55	6.3	8.1	5.05	5.1	6.09	2.89	4.08
Isoform0001950	brown	0.044804015	0.043373242	0.51206223	0.588535058	-0.346286937	0.180463373	-0.061654354	0.185823115	0.165727359	0.844683506	-0.21810064	0.360849083	0.399344556	-0.706933583	-0.813823695	-0.604086617	0.251328637	-0.014713773	-0.522662818	-0.405215209	0.003742666	NPC1	1.35	1.62	1.18	1.05	1.38	1.35	3.19	2.57	3.33	5.21	4.46	5.5	6.37	6.88	5.32	16.14	13.35	12.16	6.58	6.02	8.11	5.08	2.43	4.46	3.59	2.61
Isoform0001958	brown	0.220758135	0.286975307	0.713632431	0.767026956	-0.369133531	0.225319064	-0.049241264	0.322921598	0.341577182	0.902346979	-0.2960882	0.285732551	0.281455418	-0.822030993	-0.944290886	-0.769792544	0.249932466	0.059695283	-0.626389308	-0.441337911	0.010070574	sen1	1.63	1.65	1.46	1.65	1.61	1.34	3.28	2.96	2.76	5.82	4.31	6.28	3.99	6.26	5.54	6.98	8.8	9.27	5.64	4.81	6.78	4.11	2.48	4.12	3.17	2.35
Isoform0001964	brown	0.117035538	0.214554298	-0.264364171	-0.09985448	0.178138589	-0.088899635	-0.219861919	-0.248208072	-0.174707011	-0.63832478	-0.272092238	-0.537178002	-0.637692721	0.231595725	0.565743475	0.168457361	0.072516049	0.636451442	0.556577385	0.763521337	0.184103289	CNOT1	6.36	7.81	5.8	6.29	6.98	5.91	6.17	6.24	6.24	4.93	5.08	5.61	5.44	5.23	5.94	5.5	5.59	4.89	6.06	6.19	6.24	6.55	6.22	6.14	7.55	6.63
Isoform0001979	brown	0.265455332	0.05711564	-0.122620744	-0.300355963	0.290698369	0.082948485	0.231692625	0.110329806	0.154428437	-0.560926356	-0.289696928	-0.463457398	-0.407304582	0.492396378	0.407285601	0.229881176	-0.373104737	-0.047139553	0.079258902	0.114933722	0.2064269	--	5.68	8.28	7.08	6.27	7.93	6.84	5.29	5.75	5.57	5.1	5.01	6.19	4.18	6.91	5.99	4.8	5.98	5.41	7.11	6.24	6.01	6.64	6.47	6.17	5.94	6.6
Isoform0001980	brown	0.150048137	-0.135961341	0.300097311	0.339121403	-0.570268227	-0.159494528	-0.109376659	0.051827449	-0.057118028	0.910639105	0.13178581	0.674286805	0.548433544	-0.671617293	-0.693200039	-0.324582423	0.4478113	-0.20923695	-0.355532105	-0.424699232	0.031299994	ACA8	2.63	2.8	2.5	2.29	2.73	2.58	4.93	4.86	4.04	6.03	5.61	5.57	5.44	7.82	6.86	6.91	7.6	7.31	6.15	5.61	6.35	5.3	3.76	4.76	3.57	3.1
Isoform0001986	brown	0.042835981	-0.024151713	0.433332116	0.51424518	-0.513245116	-0.028527845	-0.176820216	0.07012834	0.047545687	0.95468902	0.026662095	0.587525869	0.537518186	-0.751450969	-0.80748265	-0.497544644	0.404725818	-0.108275747	-0.452728773	-0.444025608	-0.070340751	TPR4	1.03	0.79	0.64	0.7	1.02	1.04	4.27	3.61	2.95	6.6	4.99	6.82	4.23	6.86	5.95	6.59	7.75	7.92	4.16	4.33	6.76	3.98	2.72	3.78	1.91	1.26
Isoform0001991	brown	0.057411399	-0.168301737	0.232244888	0.343210279	-0.630179473	-0.239277447	-0.262831676	-0.097003299	-0.167091975	0.943108383	0.220283395	0.75381927	0.591551427	-0.727597328	-0.666455124	-0.30112835	0.56580957	-0.129300586	-0.256474695	-0.338578995	-0.032780938	ACA8	1.79	2.18	1.84	1.84	2.62	2.17	6.91	6.65	5.67	9	7.92	8.58	7.58	10.58	9.98	9.61	9.92	10.23	7.25	6.66	8.43	6.02	3.95	6.73	4.05	3.13
Isoform0001992	brown	-0.226859049	-0.294730264	-0.692627256	-0.737784586	0.355420069	-0.197655401	0.037940554	-0.338649748	-0.337845333	-0.916908868	0.138399923	-0.363827232	-0.320159091	0.80846369	0.943236774	0.732080662	-0.244771662	0.018905833	0.621680854	0.500370096	-0.011307381	GDCSP	8.18	10.05	8.26	8.4	9.11	7.31	5.49	6	7.67	3.42	3.88	3.9	3.84	4.78	5.5	2.53	2.47	2.76	3.57	5.58	3.94	5.54	7.43	5.8	6.43	8.95
Isoform0002004	brown	0.088795125	0.063000786	0.499499446	0.55581156	-0.55144461	-0.039104974	-0.151517579	0.15348095	0.116160681	0.956447976	0.082340941	0.579940104	0.533481929	-0.758741171	-0.84975168	-0.540318825	0.35123283	-0.169699739	-0.512766242	-0.523881591	-0.100064962	LKR/SDH	3.1	4.36	2.71	3.57	5.05	2.73	10.26	11.33	7.89	14.9	14.71	12.84	10.16	11.51	11.77	13.51	13.18	12.82	10.5	8.28	12.78	8.81	6.77	9.59	5.54	4.18
Isoform0002035	brown	-0.141993028	-0.191088589	0.255508486	0.254585465	-0.498922758	-0.122157495	-0.185885251	-0.024906469	-0.038775526	0.854906829	0.334838442	0.716769494	0.694568789	-0.557726739	-0.651757492	-0.258139214	0.300105781	-0.416511954	-0.405375076	-0.570229326	-0.289584688	ARF6	2.94	2.83	2.83	2.34	3.1	2.43	6.3	7.17	6.15	6.77	7.49	7.07	5.82	6.7	6.97	7.77	7.14	7.76	4.97	5.32	7.06	4.45	4.58	6.7	2.95	3.58
Isoform0002058	brown	0.067520098	0.01252406	0.440396273	0.388717666	-0.314483354	0.078864536	-0.10840817	0.147891516	0.187793511	0.788227051	0.069847905	0.492272821	0.470750498	-0.572687487	-0.714821444	-0.422114008	0.191749397	-0.298949418	-0.520258094	-0.561794454	-0.133002964	PPI1	2.13	2.9	4.66	2.56	3.31	4.88	4.44	6.07	4.96	6.3	7.24	8.06	3.45	6.65	5.89	5.44	7.32	6.64	5.13	5.5	6.59	4.12	5.16	5.65	2.87	3.78
Isoform0002066	brown	-0.199876984	-0.318644436	-0.015483307	-0.052741641	-0.195655317	-0.03953173	-0.020496691	-0.192213107	-0.075227427	0.384244198	0.099835503	0.372170612	0.447432145	-0.138003761	-0.227985327	0.025693521	0.104769624	-0.249881208	-0.182782093	-0.264673788	-0.154292576	BAG6	0.84	0.76	0.99	1.13	0.4	0.72	0.92	2.85	7.35	1.25	1.96	6.98	1.86	14.73	16.07	4.98	23.33	34.63	0.39	0.78	1.7	0.29	0.54	0.66	0.77	0.89
Isoform0002070	brown	0.125566996	-0.142696773	0.26467127	0.359742772	-0.60107287	-0.197048307	-0.206910941	-0.03578993	-0.135099889	0.934668141	0.164029724	0.709747454	0.549806643	-0.726590403	-0.683581909	-0.327668554	0.531554558	-0.125903409	-0.289099283	-0.350492819	0.034129375	ACA8	2.27	3.16	2.24	2.25	3.05	2.75	6.76	6.35	5.66	8.5	7.52	8.23	7.38	9.43	9.64	10.04	10.06	10.23	8.45	7.39	7.28	6.88	4.23	7.01	4.57	3.47
Isoform0002086	brown	0.139259974	-0.13834621	0.300934447	0.365391299	-0.553028021	-0.133989149	-0.15804789	0.013726597	-0.058474865	0.927282463	0.125345969	0.677294929	0.547571845	-0.706734668	-0.704753284	-0.345449703	0.473988261	-0.167882301	-0.342625253	-0.397630106	0.022307294	ACA10	1.72	2.87	2.47	1.87	2.67	2.43	6.07	5.3	4.94	7.02	7.19	7.26	6.85	8.45	8.85	8.81	9.63	10.09	8.06	6.25	6.72	6.68	3.92	5.27	4.33	2.92
Isoform0002087	brown	-0.217079388	-0.363859914	-0.060273214	-0.095010502	-0.183451243	-0.052502473	-0.012779463	-0.201833168	-0.114904868	0.370728197	0.131458201	0.392050649	0.460817631	-0.119267803	-0.19580955	0.066618997	0.116522814	-0.259197365	-0.148008229	-0.245279298	-0.166282879	BAG6	0.07	0.11	0.09	0.05	0.06	0.16	0.4	2	3.65	0.48	1.33	3.22	2.55	9.36	9.69	4.18	21.05	24.98	0.2	0.45	0.51	0.15	0.26	0.2	0.18	0.17
Isoform0002095	brown	0.079281799	-0.192154612	0.050993386	0.095960756	-0.584736773	-0.379305473	-0.297730122	-0.171741694	-0.240980162	0.724092591	0.493931791	0.770251671	0.514090061	-0.52434557	-0.407327316	-0.038968223	0.51260283	-0.289081434	-0.08542486	-0.29705397	-0.092797049	At2g02240	6.82	8.57	6.88	6.89	7.04	6.66	14.42	14.77	15.3	16.7	16.25	16.87	12.59	15.86	16.17	12.1	12.55	14.08	15.32	14.86	13.05	14.43	11.17	13.22	9.04	7.81
Isoform0002123	brown	0.060933073	0.095802698	0.528083787	0.60804657	-0.52666217	0.001353706	-0.174164666	0.148453582	0.138715518	0.959349916	0.029456681	0.545472681	0.508722035	-0.788872447	-0.870309955	-0.590399758	0.353835568	-0.110309927	-0.518345253	-0.495421848	-0.131248529	LKR/SDH	3.38	4.11	2.27	2.88	3.86	2.8	8.73	9	6.12	12.01	12.11	9.84	9.19	10.04	9.7	12.67	10.63	11.74	8.93	7.14	10.42	7.04	5.64	8.55	4.78	4.26
Isoform0002138	brown	-0.225755387	-0.314297513	-0.704378623	-0.760815538	0.338383888	-0.217178753	0.057737528	-0.336625268	-0.333768459	-0.911653881	0.175195554	-0.339302453	-0.298484762	0.829538647	0.944772789	0.752840475	-0.261883018	-0.025500808	0.610994008	0.466901795	-0.019520447	GDCSP	8.08	9.81	8.28	8.54	9.08	7.46	5.39	5.86	6.72	3.35	4.41	3.68	4.07	4.93	5.11	2.72	2.47	2.45	3.71	5.71	4.05	6.03	6.8	5.44	5.83	8.05
Isoform0002139	brown	0.179288604	0.324647223	-0.024562204	0.141420262	0.097743306	0.011439048	-0.342454008	-0.229502381	-0.019637019	-0.395998456	-0.423424615	-0.500943935	-0.588559971	0.029355815	0.271082438	-0.105192083	0.053953847	0.609388089	0.303329233	0.568114714	0.088504654	GWD3	6.19	8.4	8.48	6.33	7.84	7.78	7.12	6.65	7.1	6.48	6.8	7.17	5	6.53	6.64	6.5	6.55	6.46	7.23	6.52	7.61	6.85	6.59	7.83	8.72	8.25
Isoform0002152	brown	0.047302007	0.166226858	-0.016655362	0.071550823	-0.119779686	-0.11596739	-0.036537856	-0.056955748	0.052859053	-0.332623151	-0.318068799	-0.413715207	-0.318450493	0.166158891	0.205105939	-0.043938736	-0.081494245	0.361659625	0.146929418	0.312664819	-0.052463154	UPL1	9.33	11.47	8	9.89	10.03	8.03	8.25	7.68	8.19	8.09	8.69	8.6	6.89	8.43	8.6	7.38	8.59	8.61	8.72	8.01	9.5	8.85	7.98	9.05	9.64	8.77
Isoform0002188	brown	-0.092693535	0.090177747	0.259095444	0.420655005	-0.41243771	-0.122529588	-0.080399751	0.065065268	0.038646967	0.418669886	-0.116736364	0.157117804	0.221094181	-0.418354992	-0.396068562	-0.364117474	0.306882461	0.273651513	-0.136171253	-0.016100209	-0.013947888	TPLATE	8.14	7.01	6.48	7.3	7.23	6.13	7.55	7.23	6.68	8.21	7.58	7.86	7.07	7.82	7.49	7.71	7.67	7.13	6.78	6.62	7.74	7.35	7.17	7.89	6.95	7.13
Isoform0002200	brown	0.067070079	0.050293045	0.47753683	0.550271273	-0.559711952	-0.057699261	-0.183634154	0.123907422	0.075707393	0.959710114	0.103216052	0.598853317	0.536734213	-0.771061947	-0.83638301	-0.52857061	0.383929599	-0.148366364	-0.47984029	-0.494905979	-0.114898375	LKR/SDH	2.97	3.65	2.38	2.75	4.02	2.42	9.68	9.21	7.13	12.98	12.38	11.51	9.34	10.19	9.55	12.74	10.99	10.81	8.78	7.47	11.7	7.49	5.65	9.28	4.65	3.94
Isoform0002217	brown	0.082244796	0.153134308	0.587556692	0.664747529	-0.479300419	0.076012522	-0.151047209	0.193024966	0.198062864	0.953228909	-0.046941083	0.477805279	0.462116434	-0.804007206	-0.904375264	-0.652142316	0.315810506	-0.074099905	-0.563343358	-0.498064508	-0.115032908	LKR/SDH	2.66	3.26	2.04	2.53	3.36	2.26	7.65	7.38	5.4	10.28	9.33	8.29	7.76	8.17	7.71	11.61	11.03	10.13	7.63	6.27	9.57	7.22	5.06	7.26	4.07	3.51
Isoform0002219	brown	0.058386982	0.011065188	0.439321501	0.56180807	-0.556219374	-0.059077894	-0.211056927	0.075739409	0.023848669	0.960869071	0.033250345	0.57988338	0.50881615	-0.789658685	-0.818837892	-0.534013348	0.439754796	-0.044943995	-0.422811925	-0.398987371	-0.046931252	AIM1	1.36	1.61	1.52	1.55	1.63	1.65	8.58	8.31	4.57	15.8	14.35	11.41	9.91	10.55	9.34	15.51	14.73	14.63	11.55	7.84	14.79	7.47	4.26	8.96	4.87	2.69
Isoform0002224	brown	-0.187506801	-0.283792014	0.031660237	-0.010349185	-0.164131566	0.014877009	0.005941804	-0.143280085	-0.03124191	0.387484408	0.0456641	0.329262607	0.420991901	-0.154042862	-0.261027785	-0.023109293	0.0777075	-0.229954144	-0.219584652	-0.273453962	-0.143234394	BAG6	0.47	0.68	0.69	1.24	0.47	0.74	0.6	2.01	8.32	1.33	1.68	8.5	2.46	18.17	18.86	6.74	38.54	55.6	0.62	0.81	2.07	0.37	0.6	0.36	0.79	0.61
Isoform0002235	brown	0.072576439	0.116338614	0.553022067	0.631379175	-0.497192485	0.04118513	-0.157983055	0.172325566	0.167577856	0.954995333	-8.57E-05	0.515179255	0.490501016	-0.79248189	-0.883508052	-0.613853374	0.336508304	-0.09989417	-0.538554716	-0.498456774	-0.115116311	LKR/SDH	2.65	3.16	1.83	2.42	3.04	2.01	6.84	7.15	4.75	9.08	9.47	7.57	7.55	7.63	7.32	10.17	9.15	9.27	6.76	6.15	8.3	6.28	4.28	7.23	3.96	2.83
Isoform0002243	brown	-0.097050081	-0.399442771	-0.165857098	0.077793838	-0.729206377	-0.565008505	-0.465939497	-0.423885591	-0.551998918	0.741459083	0.451937159	0.848082569	0.596926976	-0.592581697	-0.295520327	0.028807688	0.832328897	0.066750669	0.203030781	0.050294288	0.003707739	--	3.44	4.42	2.38	3.2	3.71	2.62	8.98	8.38	7.42	12.44	12.1	11.75	8.79	11.62	9.96	9.83	9.93	9.16	8.54	7.13	9.37	7.95	6.2	9.43	5.57	5.15
Isoform0002275	brown	-0.328032379	-0.334613506	0.130314506	0.148325621	-0.168240908	0.128179012	-0.062385174	-0.094121609	-0.02752804	0.634000238	0.167026096	0.502574211	0.688201114	-0.324723779	-0.493738481	-0.183948825	0.128593606	-0.297352212	-0.382563143	-0.474311941	-0.236091816	NRPC2	4.16	4.22	4.45	3.83	4.36	4.56	5.36	5.7	5.35	6.17	4.94	5.04	4.21	5.18	5.01	7.91	7.32	7.41	3.96	4.75	4.25	3.84	4.98	4.89	3.44	2.87
Isoform0002279	brown	0.015994665	0.041390381	0.458789249	0.551610074	-0.547939375	-0.050784479	-0.209204406	0.077503283	0.079624461	0.936827229	0.095522747	0.577400567	0.549894103	-0.750331476	-0.816621311	-0.525888939	0.379018812	-0.118673781	-0.468204636	-0.473191048	-0.133125961	LKR/SDH	3.02	4.23	2.43	3.03	4.03	2.37	10.23	9.15	6.52	10.61	11.08	9.72	7.51	9.74	8.63	11.59	10.38	9.76	7.5	6.1	9.57	6.55	5.13	8.28	4.75	3.42
Isoform0002282	brown	0.081823679	-0.136496944	0.185087909	0.359937005	-0.679312402	-0.327304523	-0.325485902	-0.142297911	-0.246119449	0.889609503	0.195205494	0.711581859	0.492877869	-0.74817635	-0.592876304	-0.288363173	0.685731994	0.058179323	-0.115647056	-0.149489701	0.010477391	--	2.5	2.08	1.79	2.36	2.22	2.01	6.48	5.68	5.23	10.95	9.44	10.78	7.09	11.51	8.45	8.19	10.57	10.47	8.47	6.21	10.45	6.9	4.72	8.01	4.96	3.65
Isoform0002302	brown	0.103727092	-0.0501143	0.245425423	0.460206686	-0.656877724	-0.276610053	-0.404656336	-0.159305161	-0.219203623	0.896807187	0.113289187	0.646603568	0.440898728	-0.816917844	-0.63476489	-0.382559566	0.697513458	0.147483419	-0.131831023	-0.118945742	0.051766051	TPS7	1.39	2.25	1.53	1.54	1.52	1.81	5.95	4.89	4.95	6.82	5.8	6.72	5.17	6.45	6.56	5.46	7.38	6.84	5.04	4.85	7.17	4.57	4.22	6.09	3.95	2.94
Isoform0002308	brown	0.142127639	-0.051576353	-0.283903966	-0.447790772	0.2986923	-0.01874962	0.247471584	0.032500887	0.044864401	-0.676588759	-0.156073567	-0.442879117	-0.400778079	0.602647342	0.575042149	0.401237288	-0.324909176	-0.030183394	0.241154102	0.22782234	0.265374063	--	7.87	9.41	8.24	8.12	8.55	8.44	7.34	6.95	7.45	6.99	6.12	7.5	5.68	7.14	7.93	5.64	6.9	6.61	7.83	8.24	7.59	7.79	6.89	7.28	6.7	7.89
Isoform0002315	brown	0.1523418	0.12833762	-0.257598223	-0.256307103	0.260132813	-0.038225543	0.064574229	-0.086498728	0.011295348	-0.720886669	-0.254856935	-0.573437137	-0.525180696	0.517593443	0.573690031	0.25782853	-0.238041905	0.306174841	0.333624629	0.431465132	0.234194737	--	10.33	12.06	11.27	9.62	11.01	10.02	9.6	9.24	9.51	8.59	8.5	8.87	8.28	8.9	9.16	7.78	7.96	8.31	9.47	8.66	9.69	9.35	9.14	9.92	9.34	9.4
Isoform0002319	brown	-0.2191961	-0.132492818	0.371378081	0.390538473	-0.216604862	0.233039395	0.015205762	0.097626547	0.141812108	0.71113635	-0.139233368	0.346422592	0.537000755	-0.465772214	-0.682948547	-0.44094521	0.064286168	-0.182513806	-0.534991993	-0.487183102	-0.180698308	At3g02760	5.47	4.74	4.81	5.24	5.37	5.65	5.91	5.27	4.77	9.68	7.62	8.68	6.62	8.4	7.55	22.01	18.61	22.2	7.81	5.96	8.25	6.57	5.37	5.85	5.22	5.36
Isoform0002327	brown	0.016524886	0.152604949	0.409347571	0.598965694	-0.540422918	-0.115820146	-0.390180229	-0.059299978	0.029810916	0.822159831	0.0751452	0.481494332	0.365685161	-0.758307576	-0.712206536	-0.539341283	0.422442099	0.072433446	-0.313756883	-0.277363231	-0.226272909	ISA3	1.32	2.13	1.99	1.34	1.93	1.83	6.24	6.81	3.77	9.14	9.14	5.52	6.28	5.72	5.66	7.39	6.34	6.39	6.2	6.26	5.94	4.56	3.03	4.87	4.23	2.76
Isoform0002332	brown	0.027849863	0.012367015	0.452632495	0.557224456	-0.521300047	-0.031458669	-0.217264328	0.063884311	0.050311406	0.963885083	0.036145361	0.584599725	0.525520308	-0.785336995	-0.822624252	-0.531255186	0.429025385	-0.066135432	-0.443845565	-0.423993869	-0.067853322	TPR4	0.89	0.83	0.76	0.82	0.88	0.92	3.98	3.64	3.53	7.06	5.24	6.34	3.98	5.88	5.14	6.35	6.35	6.83	4.12	3.93	6.15	3.72	2.65	3.65	1.76	1.44
Isoform0002339	brown	0.08155782	0.150953224	0.597344763	0.676551619	-0.461457489	0.102457827	-0.13741946	0.197176823	0.212921458	0.954637476	-0.08700252	0.462335524	0.453010254	-0.808049293	-0.911836552	-0.665901233	0.312958595	-0.05580778	-0.572291078	-0.492189623	-0.093592275	LKR/SDH	2.84	3.4	2.15	3.04	3.63	2.71	7.91	7.38	5.76	10.51	9.73	9.1	8.65	9.79	9.19	13.28	11.58	12.43	8.46	7.16	10.14	7.96	5.02	7.85	4.4	4.19
Isoform0002340	brown	-0.093738572	-0.371058002	-0.25892932	-0.186389958	-0.436342067	-0.466984059	-0.31719558	-0.336055002	-0.474686281	0.415567694	0.587069345	0.685457252	0.504677927	-0.258002915	-0.049349797	0.246245849	0.548705086	-0.159227408	0.217588704	-0.029501693	-0.064392587	--	2.27	2.76	2.58	2.38	3.35	2.59	6.73	5.4	5.67	7.45	7.66	7.17	2.93	5.3	5.18	3.11	4.08	4.33	3.38	4.69	4.56	4.2	5.1	6.06	3	2.95
Isoform0002368	brown	0.065550675	-0.18043196	0.226499329	0.33421699	-0.616325416	-0.229380924	-0.257642163	-0.092027104	-0.167965359	0.941922022	0.225403841	0.753754927	0.588911335	-0.72759672	-0.662730207	-0.295175565	0.566208709	-0.135300665	-0.252220524	-0.337272307	-0.030523959	ACA8	1.82	2.08	2.01	1.74	2.39	2.03	6.26	6.33	5.44	7.53	7.19	8.1	7.1	9.21	8.77	8.83	9.29	9.53	7.16	6.86	7.56	5.75	4.27	5.89	3.9	3.09
Isoform0002369	brown	-0.261454379	-0.470095818	-0.408066162	-0.149008295	-0.596474224	-0.629877751	-0.558128579	-0.629998136	-0.641524835	0.414588101	0.573992451	0.731297698	0.525563101	-0.315900142	0.036825748	0.273858877	0.744160755	0.071160245	0.421994024	0.214128742	-0.12261323	XI-K	6.17	6.98	5.87	5.86	7.02	5.57	9.27	8.62	7.69	8.93	8.37	9.04	8.15	8.52	8.25	8.11	7.48	7.73	6.69	6.53	7.87	7.64	7.76	7.89	7.2	7.41
Isoform0002371	brown	0.082991185	-0.171749166	0.245234001	0.343947502	-0.618350847	-0.219896709	-0.232373674	-0.063192662	-0.152781174	0.944556627	0.198507592	0.74025331	0.584989215	-0.728031021	-0.676788738	-0.30924995	0.551132057	-0.141110526	-0.274482624	-0.351076355	-0.008655379	ACA8	1.9	2.72	2.04	1.87	2.31	2.15	6.61	6.52	6.01	8.5	8.31	8.11	7.56	10.11	9.7	9.42	10.8	10.18	7.54	6.72	8.15	6.46	4.32	6.74	4.19	3.15
Isoform0002397	brown	-0.167306374	-0.267368406	-0.647506963	-0.728458379	0.377717405	-0.165221306	0.060131359	-0.285050316	-0.275749592	-0.907037412	0.105571676	-0.37588439	-0.346725382	0.80507447	0.913226427	0.708202875	-0.289706127	-0.04259355	0.572110824	0.443408574	-0.024600519	AHK1	7.59	10.65	8.79	8.52	8.5	8.68	5.9	4.97	7.28	2.76	3.13	3.66	3.08	5.18	5.41	1.27	2.01	2.25	3.98	7.24	4.01	6.37	8.5	5.56	7.4	9.68
Isoform0002411	brown	0.28626612	0.229087189	-0.114622544	0.042978459	0.188627704	-0.011003824	-0.30508079	-0.196817809	-0.11331522	-0.406329412	-0.398660496	-0.445240323	-0.572903447	0.028175151	0.348485717	0.001944014	0.18331189	0.644252121	0.423769695	0.662358172	0.150643768	TPR2	5.63	6.63	7.5	5.28	6.91	7.16	6.31	6.48	5.63	6.53	5.67	6.35	4.03	5.84	6.89	5	5.93	5.34	6.44	6.27	6.78	6.87	6.83	6.86	7.47	7.51
Isoform0002426	brown	0.191643405	0.168137865	-0.352497716	-0.394094793	0.277551497	-0.127512674	-0.111531332	-0.185051475	-0.129684979	-0.788558858	-0.034640504	-0.485025114	-0.641942172	0.509961123	0.708182291	0.399967474	-0.219561152	0.152200415	0.482416759	0.482218187	0.001579183	BOR2	7.66	15.34	10.93	9.14	10.94	9.88	9.07	9.66	10.18	6.19	7.54	7.28	6.43	6.98	7.89	4.53	4.57	5.09	9.77	10.99	10.27	11.03	11.15	10.29	10.75	13.94
Isoform0002443	brown	0.102109511	-0.015437488	-0.340856262	-0.410307668	0.422993644	0.051329882	0.135125378	-0.052689766	-0.12415653	-0.71730231	-0.20665019	-0.50582621	-0.472069186	0.549022374	0.621815652	0.368697379	-0.241866947	0.181172245	0.362084367	0.418655701	0.126953198	--	9.34	10.64	11.15	9.22	9.85	10.22	9.19	8.07	7.8	7.95	8.09	8.12	6.15	8.27	8.45	7.46	7.52	7.56	9.5	8.06	8.89	8.31	9.15	9.15	9.24	9.62
Isoform0002463	brown	-0.20493183	-0.3492781	-0.712399992	-0.782339979	0.338981929	-0.212650455	0.130902575	-0.303090745	-0.340361935	-0.907740862	0.161493814	-0.340265374	-0.258576444	0.86009601	0.941195449	0.769810645	-0.270311842	-0.031793818	0.590941656	0.445009338	0.039689062	GDCSP	9.73	11.71	9.5	10.51	10.66	9.09	7.12	6.66	8.05	4.99	5.14	5.29	4.33	6.19	6.43	3.72	3.57	3.95	4.31	6.46	4.89	7.24	7.71	7.12	7.65	8.61
Isoform0002466	brown	0.015776052	-0.24950467	0.10484451	0.257069923	-0.703272633	-0.381418339	-0.33241411	-0.200636697	-0.289441636	0.881062499	0.278174327	0.78394138	0.604124521	-0.67479912	-0.550951347	-0.197074409	0.649298046	-0.087509715	-0.118155032	-0.233223751	-0.01287895	TPS7	1.15	1.61	1.17	1.24	1.37	1.29	5.48	5.05	4.16	6.5	5.87	6.7	5.1	8.09	7	5.27	6.69	6.53	4.44	4.71	6.67	4.66	3.63	5.58	2.83	2.25
Isoform0002470	brown	-0.158594228	-0.224075136	0.214243341	0.221312002	-0.521337622	-0.165936493	-0.194706931	-0.038587459	-0.070036236	0.842852896	0.371002889	0.743949487	0.711147125	-0.548006368	-0.619702243	-0.221075802	0.326111472	-0.421607343	-0.364051488	-0.545493763	-0.261889483	ARF6	2.6	3.14	2.97	2.63	2.88	2.39	6.66	7.79	6.53	7.4	7.83	6.91	6.02	6.74	6.51	8.71	7.12	7.84	5.31	5.15	7.34	5.27	5.38	6.73	3.11	3.64
Isoform0002480	brown	0.084199855	-0.14208731	0.250615819	0.351499184	-0.602430033	-0.210652972	-0.259334165	-0.082423963	-0.149932839	0.94035802	0.210303252	0.737707152	0.563269096	-0.734502452	-0.673364642	-0.312828675	0.552995239	-0.134141004	-0.268512017	-0.344986763	-0.030681908	ACA8	1.83	2.19	2.01	1.5	2.39	2.21	6.94	6.26	6.08	8.5	7.91	8.74	7.4	10.44	8.98	8.84	9.92	10.42	7.49	7.01	7.63	6.69	4.1	6.89	3.99	3.32
Isoform0002506	brown	0.078874548	0.165347066	0.567567457	0.66692143	-0.507474523	0.036888385	-0.197700389	0.145031535	0.174828534	0.939022921	-0.036265872	0.478785474	0.449295938	-0.806220792	-0.881971472	-0.643665948	0.339489424	-0.04568839	-0.529300894	-0.465357988	-0.106919376	LKR/SDH	2.67	3.78	2.41	3.03	3.79	2.5	8.45	8.97	6.73	10.48	9.94	9.46	8.31	9.62	9.06	11.98	10.74	10.15	7.9	6.82	9.47	7.45	5.1	8.08	5.4	3.66
Isoform0002546	brown	-0.090207009	-0.168023659	0.278859562	0.276702719	-0.52143938	-0.127447952	-0.163244104	0.017889035	-0.013882194	0.866231844	0.33101965	0.7141324	0.677641248	-0.571440616	-0.671583227	-0.278308247	0.30087668	-0.410142774	-0.418253311	-0.579396579	-0.234534497	ARF6	2.48	3.26	2.63	2.54	2.92	2.59	6.31	6.57	5.91	7.27	7.61	6.81	5.94	6.3	6.1	8.11	6.55	7.46	5.1	5.25	7.48	4.37	4.27	6.53	2.89	3.13
Isoform0002563	brown	0.05056752	-0.289105577	0.152760954	0.129612772	-0.521053644	-0.217311134	-0.012808028	0.085210353	-0.133799206	0.797523605	0.342456238	0.730378523	0.603279016	-0.512139178	-0.544836534	-0.128361404	0.383927082	-0.381954863	-0.275922705	-0.452912286	0.00249585	ACA2	1.82	1.06	0.51	2.43	0.72	0.62	4.45	6.17	4.76	6.02	7.92	7.32	7.75	6.83	5.55	8.82	10.06	8.66	9.54	7.52	7.63	5.83	4.53	5.44	1.58	1.53
Isoform0002568	brown	0.136284009	0.186853363	0.612220593	0.689772404	-0.479132627	0.083132121	-0.156857494	0.213623276	0.212124009	0.950581789	-0.092035246	0.450164488	0.421160731	-0.828469371	-0.911743271	-0.676766666	0.331450374	-0.039875299	-0.559382685	-0.474388682	-0.085905096	LKR/SDH	2.67	3.87	2.24	2.85	3.91	2.53	9.18	8.59	6.26	11.64	10.52	10.27	7.92	9.9	9.72	12.29	12.24	12.09	8.91	7.75	10.83	7.86	6.38	9.09	5.66	4.16
Isoform0002569	brown	0.080818361	0.127856688	0.561418265	0.652918046	-0.502531993	0.04290337	-0.169429926	0.170216484	0.172777233	0.949064222	-0.041598076	0.490885725	0.468599442	-0.800031104	-0.88519278	-0.634516894	0.342358219	-0.063000458	-0.534240453	-0.477400959	-0.11775061	LKR/SDH	2.6	3.74	2.13	2.59	3.26	2.13	8.11	6.99	5.24	10.42	9.92	8.16	8.08	9.26	8.43	11.65	10.12	9.81	7.58	6.48	9.79	6.96	4.8	7.64	4.04	3.55
Isoform0002570	brown	-0.306500269	-0.14685368	-0.118769019	-0.275998729	0.428158479	0.325934361	0.19260832	-0.007662446	0.075200119	-0.383228389	-0.118225804	-0.311013463	0.005352184	0.452269963	0.251510172	0.183892727	-0.427549674	-0.186726754	-0.079362718	-0.072651527	-0.187696311	--	10.49	10.65	10.73	10.91	10.72	11.33	10.34	9.97	10.75	9.08	9.3	9.83	5.71	8.99	9.42	11	9.89	10.64	7.78	9.21	10.97	8.45	9.27	10.53	9.38	11.36
Isoform0002578	brown	0.09132705	0.199428086	0.616981944	0.703354976	-0.462282168	0.103358207	-0.160238725	0.202676149	0.235388371	0.931621805	-0.087796666	0.430686855	0.414494389	-0.811333081	-0.907701433	-0.686696188	0.302811322	-0.032738235	-0.56783588	-0.477011139	-0.112677609	LKR/SDH	1.84	2.45	1.32	1.88	2.33	1.53	5.85	4.98	3.69	6.75	6.5	6.01	5.61	6.44	5.74	8.59	7.09	7.44	6.09	4.58	6.8	4.23	3.57	5.16	3.12	2.36
Isoform0002612	brown	0.136629902	0.1685664	0.556790356	0.65669636	-0.355792429	0.156276387	-0.143328559	0.203213886	0.174561352	0.870198575	-0.112480362	0.386840658	0.371808457	-0.792057562	-0.833179452	-0.637510148	0.351786867	0.063710838	-0.474896927	-0.354444271	0.010164171	XPO1	4.23	4.43	3.73	4.49	4.52	4.46	6.18	6.37	5.65	7.36	7	6.46	5.19	6.08	5.71	7.55	7.42	7.3	5.78	5.73	6.57	5.64	5.42	5.85	6.08	5.04
Isoform0002615	brown	-0.10227006	0.061466604	-0.293845348	-0.275217239	0.2555097	-0.059252835	-0.024899649	-0.124108303	-0.119297449	-0.599952505	-0.055205461	-0.373844543	-0.363429285	0.386140316	0.551274234	0.300566442	-0.070477779	0.247677948	0.414697164	0.458646747	0.134342768	ML4	8.29	8.26	6.56	7.78	8.24	7.34	7.62	7.19	7.7	7.43	7.23	7.21	6.02	7.35	7.23	6.33	5.15	6.04	6.56	7.04	6.98	8.07	7.9	8.61	6.94	8.82
Isoform0002621	brown	0.062445474	-0.158795839	0.236818547	0.344841461	-0.60960574	-0.218809354	-0.274821527	-0.104757259	-0.164284108	0.937883697	0.202319158	0.73714636	0.573727124	-0.731187038	-0.666606478	-0.308094753	0.553794703	-0.13090563	-0.260441664	-0.335440538	-0.015170567	ACA8	1.37	1.93	1.74	1.3	2.04	2.01	6.67	6.55	5.36	7.79	7.16	7.84	6.44	9.7	8.75	8.83	9.57	9.84	7.45	6.49	7.36	5.78	4.11	6.07	4	3.07
Isoform0002632	brown	0.002133622	0.142816329	0.38684011	0.584974992	-0.525101466	-0.111956368	-0.408750194	-0.085072055	0.002805622	0.795084674	0.061609824	0.459503667	0.353123136	-0.740151731	-0.686455373	-0.529127835	0.418683794	0.096004054	-0.293430825	-0.24888613	-0.204811616	ISA3	1.08	2.3	1.98	1.1	2.45	2.06	5.85	7.17	3.39	8.33	9.62	5.95	5.41	4.69	5.02	7.42	6	6.16	6.17	6.05	5.58	4.22	2.6	5.14	4.15	2.78
Isoform0002654	brown	0.17825663	0.03640696	-0.190895642	-0.408667991	0.491363364	0.188144822	0.191468354	0.043707594	0.15529551	-0.684774588	-0.222118808	-0.491706915	-0.445181835	0.593970972	0.520196929	0.33074598	-0.462984494	-0.128492786	0.128420075	0.130175981	0.051318759	EMF1	5.45	8.18	8.6	5.78	8.1	7.98	5.23	4.86	6.44	4.25	4.6	5.58	3.98	6.33	7.47	4.09	5.29	5.87	5.47	6.71	6.46	5.89	6.56	5.76	6.63	8.28
Isoform0002661	brown	0.180998155	-0.00636829	0.282927955	0.486034109	-0.629836176	-0.242041966	-0.356742082	-0.091620512	-0.185156728	0.890318247	0.072192405	0.608159464	0.400327225	-0.820174627	-0.652339801	-0.412870741	0.680177881	0.163934374	-0.156306016	-0.125429964	0.091470247	TPS7	1.48	1.96	1.72	1.52	2.02	1.61	5.35	4.76	4.06	6.83	6.18	6	4.63	6.41	6.5	5.49	6.24	6.74	5.16	5.25	7.18	4.52	4.09	6.34	3.85	2.86
Isoform0002663	brown	-0.048719341	-0.138018471	0.381711415	0.413294718	-0.484565859	-0.007395633	-0.097536584	0.069314074	0.04926932	0.927563959	0.04874435	0.60464191	0.623279282	-0.655677385	-0.776143203	-0.424222038	0.320015248	-0.233132965	-0.488280773	-0.517241251	-0.146739761	TPR4	1.39	1.06	1.32	1.35	1.38	1.25	4.95	4.66	4	9.2	6.87	8.64	5.19	9.32	8.3	10.52	12.93	13.64	5.83	4.61	9.02	4.86	2.97	5.31	2.17	2.08
Isoform0002665	brown	0.082508861	-0.217989746	0.22472621	0.26785483	-0.546026052	-0.174569522	-0.142226793	-0.025449113	-0.109804786	0.883813257	0.169959506	0.703407512	0.587920672	-0.630161968	-0.634660261	-0.256380905	0.462843851	-0.219159108	-0.304909782	-0.398222463	-0.013189221	ACA8	3.45	3.66	3.47	3.06	3.62	3.74	5.71	5.58	4.78	6.52	6.22	6.84	5.78	8.01	8.3	7.35	8.3	8.07	6.53	6.23	6.64	6.12	4.69	5.11	4.16	3.83
Isoform0002667	brown	-0.401511495	-0.370090951	0.112624677	0.094176852	-0.302684617	-0.005176875	-0.012671297	-0.042326387	-0.030248106	0.637067458	0.24817394	0.563418754	0.758299916	-0.287231779	-0.473337362	-0.124377209	0.132607104	-0.39411695	-0.361801949	-0.50490445	-0.394948174	XPO7	7.2	6.55	5.76	6.55	6.66	6.03	7.42	7.12	6.79	7.98	8.18	8.11	6.52	7.69	7.38	8.88	8.54	9.47	6.25	7.3	6.94	6.84	7.26	7.46	5.91	6.22
Isoform0002678	brown	0.111154418	0.158146124	0.575671895	0.669376489	-0.493587044	0.055767933	-0.181164992	0.171536572	0.1700825	0.954900093	-0.044107703	0.48318129	0.442740187	-0.821752039	-0.89408065	-0.650043201	0.353282678	-0.041223062	-0.532432867	-0.464148012	-0.113875271	LKR/SDH	2.72	3.47	2.21	2.46	3.34	2.5	7.88	7.91	5.73	9.97	10.05	8.87	7.98	8.78	8.47	12.17	10.75	10.15	8.45	6.93	10.14	6.85	5.06	8.53	4.76	3.75
Isoform0002694	brown	0.056087814	-0.188334844	0.164780117	0.320803589	-0.68342349	-0.34279527	-0.323076152	-0.150645389	-0.227800183	0.890074289	0.239838878	0.745823283	0.565698529	-0.705646749	-0.589671506	-0.257017202	0.647745718	-0.04057335	-0.147445768	-0.233958407	-0.018963737	TPS7	1.58	1.67	1.26	1.14	1.62	1.63	5.39	4.96	4.44	7.2	6.13	7.26	5.5	7.29	7.69	4.71	6.68	6.74	4.63	5.02	7.19	3.98	3.42	5.83	3	2.3
Isoform0002695	brown	0.081038072	-0.067979709	0.242480711	0.451219797	-0.641528894	-0.262780772	-0.390685256	-0.157744014	-0.202650865	0.90528558	0.115194102	0.660612071	0.46322306	-0.813595198	-0.637113887	-0.374776789	0.692885712	0.128867132	-0.138847077	-0.133182506	0.027677141	TPS7	1.68	2.13	1.52	1.66	2.2	1.73	5.94	5.24	4.49	7.23	5.3	6.65	5.59	7.03	7.23	5.94	7.51	7.15	5.2	5.59	6.7	5.3	4.39	5.93	3.5	3.48
Isoform0002712	brown	-0.048869847	-0.178910878	0.201598311	0.379130907	-0.617261494	-0.236626988	-0.324699728	-0.181375346	-0.168389466	0.901447029	0.180443699	0.701370461	0.59341781	-0.697635013	-0.636116111	-0.321680312	0.575432154	-0.015849143	-0.22082796	-0.267518137	-0.033707954	--	3.43	4.59	4.34	3.64	3.89	4.05	9.55	10.37	7.4	14.9	11.61	12.3	11.67	13.72	13.72	13.34	14.41	15.14	8.43	8.38	13.83	7.72	6.1	9.18	5.24	4.44
Isoform0002729	brown	0.035238314	-0.178322323	0.154305509	0.328365568	-0.67199507	-0.334704626	-0.322649316	-0.159445323	-0.264828388	0.881024986	0.234432133	0.73064035	0.533997967	-0.721248127	-0.5728335	-0.256657356	0.682973421	0.035764363	-0.105696036	-0.158914828	0.016648587	--	2.71	2.22	1.61	2.58	2.22	2.05	6.87	5.84	5.79	10.54	9.39	10.94	6.46	10.99	7.82	8.1	10.59	9.41	7.95	6.35	9.89	7.07	5.09	7.9	4.43	3.42
Isoform0002760	brown	0.149902023	0.244127967	0.660743522	0.740171497	-0.4410308	0.14235474	-0.128401277	0.255378064	0.269155751	0.932652303	-0.145093462	0.386570853	0.374482999	-0.826063256	-0.934330748	-0.728014696	0.287229062	-0.006564178	-0.596714286	-0.47829509	-0.08544869	LKR/SDH	3.56	4.29	2.97	3.52	4.58	2.79	9.47	9.29	7.12	12.86	11.68	10.21	9.99	11.13	9.93	15.5	13.52	14.04	10.29	8.58	13.83	8.29	6.06	9.73	6.37	4.83
Isoform0002846	brown	0.243449952	0.067883247	0.53892538	0.437472541	-0.40663291	0.078042485	0.093217471	0.339326699	0.251890002	0.855876949	0.013175306	0.479864099	0.449715937	-0.604903181	-0.814085185	-0.471893988	0.13650609	-0.372988175	-0.625651524	-0.660852003	-0.034762562	KIPK2	2.99	3.14	2.63	2.39	3.12	2.88	4.96	4.51	4.19	5.47	5.9	6.63	5.31	6.62	6.35	5.79	8.22	7.79	7.09	5.46	6.26	5.64	3.99	5.08	3.59	3
Isoform0002859	brown	-0.122889062	0.017311634	0.160960175	0.274631731	-0.166534647	0.019132623	-0.067838493	0.024425975	-0.06420857	0.338514266	0.002792148	0.140340983	0.240839713	-0.316757862	-0.299781413	-0.240740066	0.24088746	0.207724367	-0.099635759	-0.021138463	0.015300416	At4g32640	6.08	4.83	5.32	5.85	5.77	4.77	6.72	5.58	5.91	6.76	6.61	6.64	4.48	5.22	5.64	5.76	6.16	5.79	5.4	4.9	5.5	6.07	5.79	6	5.68	5.29
Isoform0002862	brown	0.045661447	-0.18606233	0.225770409	0.330778391	-0.601987933	-0.219123341	-0.26033588	-0.097171607	-0.157537691	0.944993927	0.237709777	0.76773225	0.604238348	-0.721344039	-0.66538954	-0.291084279	0.554343579	-0.157916659	-0.260656616	-0.355666628	-0.030693122	ACA8	1.55	2.17	2.15	1.72	2.26	2.23	6.74	6.1	5.22	7.75	7.35	8.48	7.86	9.82	8.84	9.07	9.09	9.49	6.93	6.8	6.99	6.15	4.17	5.97	3.96	3.34
Isoform0002890	brown	-0.099533156	-0.18038511	0.263999263	0.242397319	-0.509169173	-0.13821995	-0.144798119	0.029808491	-0.017756077	0.836713855	0.338303794	0.706101365	0.675037565	-0.539148666	-0.642092317	-0.246503962	0.286998822	-0.445765712	-0.40888573	-0.58271686	-0.224097796	ARF6	2.97	3.44	2.89	3.15	3.32	2.64	7.19	7.44	6.59	7.71	8.67	7.25	5.96	7.02	6.98	7.88	7.29	8.02	6.04	5.86	7.76	5.16	4.94	8.13	3.04	3.86
Isoform0002921	brown	-0.225294978	-0.338196992	-0.702713491	-0.762163556	0.321394361	-0.220194785	0.122550751	-0.302994207	-0.337614862	-0.898712673	0.153021922	-0.344562228	-0.266859445	0.844966931	0.931413172	0.753505265	-0.265262169	-0.022202416	0.594203411	0.453306418	0.002057698	GLDP1	6.8	7.68	6.27	7.72	7.32	6.09	4.88	4.71	5.4	3.78	3.78	3.88	3.6	4.57	4.7	2.87	2.62	3.02	3.73	4.76	3.74	5.02	4.91	5.02	5.42	6.11
Isoform0002935	brown	-0.007798924	0.081945984	0.490096475	0.517296474	-0.348293615	0.132527139	-0.165108597	0.07969454	0.197331676	0.758165682	-0.197884095	0.325344779	0.336348592	-0.627983117	-0.735433615	-0.543524608	0.169021978	-0.121948175	-0.511175097	-0.426441009	-0.23660845	ABCC2	3.43	3.65	3.82	3.07	3.93	4.08	4.55	5.21	4.89	6.44	5.77	6.14	4.85	8.35	7.99	6.93	10.94	10.92	7.79	6.09	7.54	5.75	4.28	5.26	4.71	6.04
Isoform0002974	brown	0.094002167	-0.174663684	-0.427285644	-0.512644549	0.143942845	-0.181855161	0.14723455	-0.151498781	-0.102955564	-0.666208506	-0.054401192	-0.342987647	-0.284414635	0.632063018	0.6387608	0.490351307	-0.236184382	0.005424058	0.340611033	0.28372284	0.108481512	TRAF1A	5.78	8.08	6.4	6.08	6.95	6.09	5.14	5.66	6.09	4.99	5.01	5.44	4.94	5.61	5.73	4.03	5.5	5.62	5.35	5.67	5.74	5.74	5.7	5.2	5.59	5.78
Isoform0002982	brown	0.219110503	0.219892094	-0.123000746	0.01186205	0.161118111	-0.006653597	-0.146020532	-0.127343144	-0.064349833	-0.436769472	-0.341274165	-0.461972923	-0.512235717	0.121856794	0.353442741	0.029307191	0.080010316	0.577571155	0.361678394	0.582474779	0.11848609	SPAC1F5.11c	6.34	7.5	6.34	5.84	6.3	6.3	5.54	6.66	5.86	6.08	5.83	5.45	5.21	5.52	6.36	5.31	6.31	5.97	6	5.84	6.52	5.95	6.18	7.11	6.76	6.7
Isoform0002987	brown	0.342833106	-0.110104949	-0.117930948	-0.074046348	-0.382596674	-0.407099286	-0.14255525	-0.032772525	-0.281970911	0.280371728	0.353895737	0.437957225	0.075065022	-0.294204255	-0.032120585	0.140591144	0.46460459	-0.060149585	0.23693471	0.083567044	0.080295295	--	6.36	6.58	6.36	6.44	6.85	5.83	9.46	8.41	7.68	7.82	7.97	8.26	10.63	8.54	8.74	8.28	7.31	6.82	11.13	9.64	8.51	10.08	8.32	8.33	8.68	7.54
Isoform0002988	brown	0.12003759	0.219973229	0.064172399	0.134879748	-0.001489736	-0.002306029	-0.096886603	0.037685967	0.134255563	-0.225009977	-0.272968769	-0.304072973	-0.293688282	0.031127564	0.114918411	-0.1006337	0.004023575	0.287156973	0.109478827	0.253966762	0.006781672	SPAC16C9.04c	5.51	6.09	5.4	5.73	6.88	5.29	5.36	5.66	5.41	5.72	5.35	5.56	5.19	5.81	5.54	5.14	5.22	5	5.64	5.38	6.01	6.32	5.96	6.07	6.44	6.09
Isoform0003054	brown	0.072839103	0.13165355	0.58985142	0.66925639	-0.468645552	0.094075977	-0.123243833	0.210329173	0.208252686	0.952286102	-0.082031247	0.462674761	0.46996428	-0.796213748	-0.908841731	-0.658742134	0.31063163	-0.061404574	-0.571585631	-0.495430043	-0.096882278	LKR/SDH	3.25	3.73	2.3	2.99	3.44	2.26	7.77	7.62	5.46	11.11	9.6	9.37	8.65	8.85	8.67	13.11	12.08	11.39	8.25	6.38	10.73	7.41	4.87	7.87	4.44	3.78
Isoform0003063	brown	-0.058800041	0.05614502	0.117515744	0.340143891	-0.334520119	-0.108670975	-0.258521455	-0.177077017	-0.05085977	0.285865857	-0.145402729	0.079790293	0.160590853	-0.331091415	-0.240572785	-0.271755212	0.31831483	0.369829793	-0.011208978	0.126872471	-0.061095989	CHR17	7.71	8.96	6.93	7.94	7.92	7.55	8.76	8.34	8.45	8.34	8.14	7.59	7.11	8.58	8.82	8.51	8.18	8.27	7.59	7.19	8.15	7	7.48	8.44	8.43	7.57
Isoform0003067	brown	0.102473686	0.205414654	-0.20276169	-0.337066991	0.636983885	0.254056494	0.213571122	0.059128005	0.179787209	-0.89482133	-0.310237848	-0.73890483	-0.664440151	0.693167795	0.629011543	0.275074609	-0.564234423	0.107778255	0.210016923	0.303382933	0.127795019	PDR2	6.63	8.32	11.53	6.75	8.64	10.28	3.21	3.52	4.38	2	2.31	2.32	2.61	2.7	3.15	2.05	1.92	2.04	4.55	4.58	4.66	5.34	4.95	4.02	6.3	7.96
Isoform0003068	brown	-0.411961572	-0.36846217	-0.451037564	-0.555922514	0.509000504	0.147490881	0.349993229	-0.038914583	-0.159957877	-0.586913511	0.13411301	-0.236072594	0.020454014	0.658211413	0.57134568	0.520364376	-0.304097173	-0.109520998	0.258473736	0.17260846	0.105079334	CHR17	12.73	7.89	8.69	11.92	9.94	10.5	9.04	8.35	10.22	8.49	7.28	9.18	6.39	8.1	7.44	9.65	7.91	8.07	7.13	8.44	6.82	8.76	10.7	8.16	9.04	8.24
Isoform0003078	brown	0.120533224	0.218789983	0.651692239	0.729479403	-0.433598554	0.144829396	-0.127691576	0.246251109	0.267222637	0.93827837	-0.14894063	0.397629138	0.395530872	-0.823753858	-0.93301643	-0.720461558	0.288788854	-0.016860523	-0.597155701	-0.481490547	-0.089317511	LKR/SDH	2.85	3.42	2.28	2.73	3.4	2.24	7.54	7.92	5.19	10.72	9.34	9.39	8.21	9.42	8.82	13.07	12.3	12.21	9.17	6.95	10.4	7.65	6.08	8.7	4.74	3.96
Isoform0003082	brown	-0.156712693	-0.158933418	-0.39141384	-0.525484949	0.354196629	-0.03314777	0.183856162	-0.010989215	-0.131327588	-0.647464026	0.096625732	-0.285213024	-0.25663063	0.588025612	0.61434706	0.487113092	-0.299553742	-0.156797262	0.338138668	0.226170426	-0.037992605	RDR3	7.48	4.6	4.66	7.26	4.38	4.62	3.35	3.67	2.46	2.88	2.47	2.51	2.09	2.31	3.42	1.32	1.78	1.53	3.34	10.7	4.98	4.31	9.9	4.85	5.1	8.42
Isoform0003119	brown	0.047920482	-0.280872873	0.164807676	0.14565873	-0.510321221	-0.196044105	-0.026625593	0.077301963	-0.120412872	0.807293777	0.338147655	0.729090496	0.603250281	-0.526167566	-0.557457305	-0.143733158	0.38483546	-0.373278776	-0.28655492	-0.455137401	-0.023652464	ACA2	1.75	1.14	0.46	2.19	0.9	0.83	4.34	6.34	5.07	6.58	7.57	7.04	7.86	6.94	6.28	10.01	10.27	8.6	9.43	7.53	8.04	5.7	4.24	5.06	1.56	1.35
Isoform0003148	brown	0.096872001	0.017921773	0.477861995	0.533898058	-0.542202991	-0.035079585	-0.116922016	0.150387158	0.084561797	0.98004397	0.064172018	0.604376291	0.535755574	-0.769556962	-0.846666126	-0.518960923	0.389162073	-0.142882277	-0.490813724	-0.48984123	-0.015876718	THE1	2	1.62	1.24	2.31	2.1	1.45	5.82	5.14	4.68	10.12	9.59	10.06	6.44	8.61	7.9	10.76	10.66	10.41	8.05	6.35	9.33	6.33	4.54	6.21	3.16	2.16
Isoform0003173	brown	0.097764698	0.131940779	-0.092009935	-0.050918535	0.09283981	-0.020538163	-0.047042541	-0.084340445	-0.105021986	-0.370736465	-0.337575171	-0.406979904	-0.391402325	0.166147452	0.300355608	0.057446556	0.003191558	0.389598	0.249805474	0.432345397	0.095721342	ATXR3	7.81	8.35	7.59	8.25	7.77	7.23	7.08	7	7.31	7.22	7.46	7.93	4.67	7.84	8.16	6.73	7.53	7.72	7.32	7.85	8.66	7.84	7.92	8.91	8.06	8.68
Isoform0003183	brown	-0.113427367	0.179249107	-0.055896191	-0.24461567	0.831232085	0.547081223	0.273759106	0.125418582	0.368776074	-0.788526126	-0.368840619	-0.747505036	-0.488897311	0.651194151	0.459669892	0.144725189	-0.689015606	0.004600363	-0.0178064	0.104888201	-0.068710277	POLIA	5.83	6.24	7.15	5.66	6.1	7.8	4.5	4.7	5.02	3.56	3.56	4.27	3.24	3.98	4.22	4.31	4.33	4.67	3.55	5.16	3.86	4.8	5.03	4.51	4.4	6.21
Isoform0003193	brown	0.238146505	0.257193002	0.658825519	0.742855838	-0.435635118	0.127592449	-0.104370895	0.291949135	0.245478972	0.910840021	-0.231859064	0.335861152	0.277669606	-0.843857095	-0.911483944	-0.733593793	0.325695087	0.072174416	-0.551371046	-0.394961613	0.055416066	TPR4	3.07	2.23	2.43	2.85	2.19	2.39	5.31	5.67	4.89	8.66	8.26	8.72	5.32	8.34	7.37	10.02	11.02	10.66	10.16	8.63	10.6	8.25	4.91	7.27	5.02	3.93
Isoform0003197	brown	0.09822604	0.142601251	0.57264888	0.660528118	-0.4960767	0.055004828	-0.162999365	0.171796668	0.183255096	0.953278471	-0.046476722	0.485168441	0.459969155	-0.804159429	-0.89513235	-0.643606672	0.33134546	-0.063910703	-0.548281083	-0.485948933	-0.091297264	LKR/SDH	2.32	3.35	2.1	2.3	3.54	1.89	6.74	6.99	5.1	8.95	8.79	7.9	7.5	7.75	7.66	10.85	9.42	9.74	7.67	5.8	8.31	6.18	4.39	6.96	4.07	3.2
Isoform0003206	brown	0.005498082	0.016509021	0.448295099	0.559455947	-0.523482913	-0.032736123	-0.230605695	0.045445871	0.047874931	0.957414741	0.042350167	0.580249627	0.525543377	-0.782365886	-0.817505926	-0.531303393	0.426680727	-0.059462449	-0.438528593	-0.416899169	-0.109016298	TPR4	1.02	0.71	0.89	0.98	1	0.75	4.21	3.67	3.56	6.64	5.45	6.41	4.09	5.72	5.16	6.18	6.83	7.01	4.19	4.16	6.07	3.27	2.61	3.83	1.93	1.41
Isoform0003215	brown	-0.166401369	-0.275717241	-0.52295783	-0.597111414	0.23075282	-0.169038691	0.151118655	-0.205915078	-0.194665107	-0.71687012	0.095785376	-0.300650315	-0.13485582	0.72107761	0.707228354	0.579386182	-0.260541857	-0.030581161	0.403039474	0.3024443	-0.018410682	SPL1	11.2	11.24	11.16	10.7	11.08	10.53	10.51	9.2	9.21	9.34	10.8	9.1	6.42	8.84	10.06	8.06	7.82	8.71	7.42	8.65	9.25	9.64	9.29	9.45	11.28	9.47
Isoform0003223	brown	0.102347539	0.141899195	0.572431915	0.662015625	-0.509398414	0.042857786	-0.171719343	0.176755564	0.174053147	0.955235059	-0.044129564	0.488116394	0.455325101	-0.813742885	-0.892619435	-0.641663953	0.354882158	-0.049785116	-0.533587625	-0.468064834	-0.09520381	LKR/SDH	2.31	3.01	1.83	2.51	3.3	2.11	7.47	7.08	5.12	9.13	9.32	8.66	7.34	8	7.98	10.51	9.67	9.76	7.32	5.51	10.12	6.71	4.3	6.89	4.2	3.56
Isoform0003227	brown	0.07433883	0.067747581	0.48464179	0.596215736	-0.52320993	-0.010415667	-0.211091997	0.087890984	0.078236753	0.916145635	-0.081470578	0.477671003	0.442643889	-0.780095425	-0.817531136	-0.581375469	0.401054931	0.008826839	-0.451116429	-0.373654535	-0.061876582	AIM1	1.22	1.61	1.58	1.07	1.48	1.75	7.16	7.58	4.6	11.99	10.4	9.52	1.99	10.78	8.68	12.74	12.42	13.39	9.61	6.85	12.48	6.99	3.85	9.24	3.87	2.53
Isoform0003248	brown	0.263131158	0.244393816	0.528206608	0.636256504	-0.423861871	0.027782302	-0.146048127	0.157289601	0.184486451	0.774884154	-0.161986647	0.311130729	0.244447914	-0.727648808	-0.749197279	-0.60500029	0.374841903	0.168239563	-0.414246183	-0.269809908	0.129529124	SPI	4.98	5.1	5.67	5.42	5.51	5.73	6.13	6.54	6.24	6.79	6.95	7.57	5.51	7.18	7.32	6.29	7.41	6.28	6.34	5.44	6.85	6.68	5.43	6.27	5.85	4.85
Isoform0003253	brown	0.036434128	-0.185498398	0.137891838	0.315158632	-0.673437256	-0.346626202	-0.332327135	-0.175839005	-0.278039118	0.875916889	0.253897886	0.741576187	0.533928703	-0.715501705	-0.559068537	-0.240538164	0.689333524	0.031571058	-0.089627321	-0.153044403	-0.020061719	--	2.57	2.3	1.56	2.4	2.21	1.99	6.79	5.54	5.51	10.72	9.35	11.37	7.31	10.58	8.01	7.83	10.42	9.51	8.01	5.78	9.54	7.52	4.86	7.81	4.22	3.66
Isoform0003321	brown	0.014610755	-0.065738893	0.273547264	0.345920365	-0.454991535	-0.078912775	0.009929594	0.108394219	-0.055316268	0.632213613	-0.042383847	0.356855526	0.415366073	-0.493686768	-0.531049034	-0.323811739	0.322629741	0.036895363	-0.272371672	-0.220695751	0.033918646	ALA2	8.21	7.87	6.23	7.87	7.88	6.63	8.02	7.89	8.09	9.41	8.5	8.44	7.07	8.39	8.55	8.48	9.72	9.07	8.05	7.61	8.01	8.49	8.21	8.49	8.25	8.29
Isoform0003371	brown	-0.140320064	-0.170186315	0.13338841	0.332359004	-0.509469113	-0.190665303	-0.329326853	-0.190033218	-0.21089134	0.74895682	0.203761362	0.597481735	0.567961504	-0.614346891	-0.511666646	-0.264065241	0.550088568	0.068021062	-0.116863092	-0.146596739	-0.091625533	XPO1	6.53	7.29	5.92	6.78	7.05	5.64	8.7	9.38	8.02	10.66	9.42	8.63	7.81	8.64	8.03	8.78	9.02	9.72	7.07	7.55	8.04	7.01	8.05	8.13	7.65	6.79
Isoform0003395	brown	0.0370185	-0.112380161	0.324923147	0.424174696	-0.579794823	-0.142966552	-0.211931625	-0.001316789	-0.069732153	0.977649499	0.19314841	0.719417731	0.602939469	-0.750426305	-0.751426371	-0.390270933	0.498486334	-0.150029441	-0.355284853	-0.418408389	-0.040022407	IPMS2	1.07	1.47	0.87	1.09	1.26	1.05	8.54	7.54	5.33	12.28	10.6	11.05	10.82	10.79	9.68	13.17	12.87	12.87	9.09	7.65	11.1	6.81	4.34	8.19	2.91	2.35
Isoform0003414	brown	-0.247594989	-0.0655106	0.127624434	0.368033965	-0.05101046	0.161609677	-0.319810814	-0.230058535	-0.104283856	0.387240548	-0.244906902	0.116099723	0.235800915	-0.451793439	-0.313410141	-0.328895616	0.378874796	0.420007446	-0.02418896	0.169082859	-0.024936551	Xpo4	10.37	9.69	8.81	8.88	10.4	10.3	10.73	10.94	10.12	10.35	10.67	11.15	10.01	10.2	11.08	12.01	12.38	13.25	8.56	8.97	9.92	9.44	11.2	10.93	11.04	11.24
Isoform0003447	brown	0.181581565	0.05208299	0.336356289	0.509802537	-0.679533517	-0.262794616	-0.315207166	-0.027161063	-0.118072149	0.897519255	0.11028847	0.607913352	0.397752374	-0.797649172	-0.688250788	-0.437895749	0.60079648	0.093416941	-0.223903233	-0.211927632	0.047499928	--	2.8	3.04	2.08	2.37	2.85	2.16	4.92	4.16	4.07	6.64	6.07	6.49	4.61	5.8	5.77	6.06	5.22	5.27	5.28	5.15	7.06	4.88	3.59	5.15	3.77	3.15
Isoform0003472	brown	0.093679436	0.15847273	0.613080261	0.681745096	-0.45993992	0.110711422	-0.111930073	0.232392476	0.233574457	0.949188124	-0.094602246	0.44457444	0.445227785	-0.800634452	-0.919446439	-0.675153885	0.293971373	-0.066966781	-0.591057429	-0.507532425	-0.093405458	LKR/SDH	3.2	3.61	2.13	3.15	3.64	2.38	7.47	7.3	5.9	9.37	9.07	9.17	8.29	8.23	8.25	12.53	11.5	11.7	8.28	6.73	10.49	7.09	5.04	7.75	4.42	3.49
Isoform0003484	brown	0.072327353	0.306591942	-0.005433012	0.104031322	0.267728192	0.114775745	-0.163820829	-0.049185023	0.053679516	-0.375225209	-0.322419929	-0.442775056	-0.544096794	0.015847994	0.263117583	-0.073275559	0.055717644	0.512528354	0.292841672	0.518166186	0.012037449	ABCD1	7.26	7.34	6.96	7.04	6.82	7.12	6.5	7.07	6.55	6.7	6.52	6.94	6.66	6.85	7.1	6.67	6.62	6.41	7.53	7.19	6.52	7.43	7.55	7.65	7	7.67
Isoform0003501	brown	0.071439575	-0.016310241	0.446924357	0.505319753	-0.535803773	-0.038069726	-0.120403995	0.118310246	0.054792045	0.972530376	0.086778269	0.617785255	0.558508096	-0.750925849	-0.826588847	-0.491604245	0.391783496	-0.143601175	-0.476234412	-0.481915263	-0.039655529	THE1	2.36	2.2	1.34	2.05	1.84	1.53	5.24	5.72	4.88	9.9	10.31	10.82	6.16	8.57	8.37	11.65	10.97	11.45	8.29	5.99	8.67	6.12	4.78	6.5	3.11	2.32
Isoform0003570	brown	0.110357681	0.159581778	0.597696698	0.675887239	-0.491309729	0.071517221	-0.134200807	0.213866923	0.206778951	0.952158729	-0.066009035	0.46459684	0.44692804	-0.806827954	-0.909644864	-0.662389614	0.318407297	-0.059577734	-0.565456908	-0.49345504	-0.109819205	LKR/SDH	2.44	3.01	2.03	2.82	3.04	2.31	7.2	6.39	4.86	8.91	8.67	8.09	7.09	7.78	7.06	10.35	9.93	9.22	7.61	5.44	8.54	6.8	4.08	7.03	4.16	2.99
Isoform0003571	brown	0.150838527	0.257735362	0.673598405	0.74822879	-0.430511753	0.151924614	-0.122382737	0.26794852	0.290045053	0.924301302	-0.160109818	0.373004634	0.36062453	-0.82630939	-0.936564524	-0.738327462	0.273193218	-0.008285558	-0.606178791	-0.482314177	-0.067169546	LKR/SDH	2.45	3.58	2.06	2.68	3.22	2.37	7.21	7.57	5.67	9.71	9.16	9.02	8.18	9.13	8.34	12.63	11.13	10.63	8.83	6.84	9.77	7.74	5.16	7.99	4.76	3.73
Isoform0003579	brown	0.132858433	0.227552291	0.662294063	0.740319712	-0.422249725	0.162373547	-0.117627506	0.254602128	0.279868342	0.927306783	-0.174598155	0.372214681	0.376834295	-0.819908412	-0.934773764	-0.732468095	0.275293283	-0.002775113	-0.605744895	-0.478361341	-0.051816276	LKR/SDH	3.11	3.8	2.47	3.24	3.93	2.86	8.69	8.48	6.03	10.88	10.94	10.49	9.24	9.9	10.78	15.07	13.15	13.88	10.25	8.07	11.7	8.81	5.51	9.23	5.41	4.24
Isoform0003580	brown	0.0544231	0.049094601	-0.179516341	-0.245987648	0.405257235	0.160283503	0.149772025	0.007691387	-0.009995652	-0.624424867	-0.356330133	-0.570151926	-0.416487649	0.453980059	0.465165861	0.19539506	-0.271284847	0.238979457	0.207665543	0.347775334	0.125107169	--	10.58	10.79	10.89	10.08	11.57	10.9	10.03	9.26	8.79	7.98	8.7	8.87	3.49	9.14	9.96	8.42	8.55	8.54	9.14	9.43	9.15	9.75	10.06	9.84	9.92	11.04
Isoform0003586	brown	0.126818886	0.250749309	0.676694686	0.749177575	-0.412500783	0.176718282	-0.111993526	0.264527838	0.295574854	0.923998699	-0.182867001	0.358289207	0.367858101	-0.816220695	-0.942072235	-0.744365461	0.255833315	-0.004803984	-0.620654915	-0.488733815	-0.084391424	LKR/SDH	3.18	4.13	2.74	3.52	3.99	2.87	9.29	8	6.62	12.44	10.31	10.21	9.04	10.31	9.96	15.12	14.3	13.86	9.64	8.51	12.5	8.58	5.47	8.68	5.64	4.61
Isoform0003637	brown	-0.117510475	-0.062773703	0.031626321	0.243774508	-0.392634034	-0.216623883	-0.299184131	-0.237345126	-0.145196306	0.308243043	-0.073555147	0.195584858	0.247781794	-0.309872265	-0.194131312	-0.170169505	0.369304845	0.267772635	0.047823015	0.11702585	-0.091341632	CHR17	6.91	8.15	7.03	7.36	7.36	6.51	8.44	7.69	7.08	8.08	7.08	7.88	7.15	8.24	8.63	7.47	7.91	7.6	6.92	6.66	7.53	7.2	7.76	8.46	7.75	7.15
Isoform0003684	brown	0.099169281	0.180471004	0.614487663	0.695955914	-0.452800939	0.110768177	-0.139559051	0.215399709	0.227781643	0.943061752	-0.094318014	0.438999874	0.43033786	-0.811809188	-0.915007354	-0.683249808	0.303834463	-0.042376596	-0.576505329	-0.488181608	-0.081714634	LKR/SDH	2.22	2.63	1.69	2	2.62	1.69	5.76	5.76	4.51	7.5	7.78	6.41	6.34	7.02	6.63	9.35	8.46	8.15	6.36	5.13	6.96	5.56	3.61	6.03	3.44	2.76
Isoform0003733	brown	0.09427703	-0.174307389	-0.178102137	-0.273686043	0.046173113	-0.029799464	0.270503513	0.047453858	-0.050048448	-0.320849088	-0.158782282	-0.224055776	-0.059834336	0.352443818	0.276660792	0.246327303	-0.16989417	-0.029098246	0.090877448	0.100640917	0.181357881	AP3BA	6.14	6.99	6.02	6.68	6.59	5.85	6	5.85	6.26	5.8	5.61	6.17	5.17	5.82	6.35	5.78	5.89	6.83	5.7	5.8	5.99	6.17	5.94	5.74	7.08	6.05
Isoform0003738	brown	0.242967146	0.327391609	0.702697578	0.76871932	-0.395749673	0.174595724	-0.112150796	0.301369496	0.300328476	0.915493561	-0.195284193	0.336454512	0.269664172	-0.859812255	-0.934288833	-0.754835157	0.304030479	0.059159842	-0.582357982	-0.426101549	0.057479503	GT-2	3.35	3.6	3.49	3.51	3.79	3.23	7.24	5.64	6.43	8.54	7.94	9.16	7	7.93	7.47	9.89	9.29	9.75	8.74	6.83	9.42	6.8	5.17	7.18	4.65	4.65
Isoform0003745	brown	0.122868061	0.243271881	0.665428914	0.745352527	-0.430942611	0.153345029	-0.126885777	0.255967332	0.288250444	0.920473221	-0.165708103	0.367134202	0.372170509	-0.814762386	-0.933053768	-0.736602642	0.267204804	-0.004035711	-0.606145405	-0.481037803	-0.072532731	LKR/SDH	3.52	4.51	2.71	3.43	4.28	3.13	9.23	8.88	6.86	12.43	11.32	10.03	9.84	10.23	9.95	15.22	14.41	13.37	10.05	8.25	13.37	8.29	5.84	9.71	5.97	4.15
Isoform0003751	brown	-0.216529838	-0.311825637	-0.682304836	-0.727077163	0.347266313	-0.187034123	0.113181731	-0.296421186	-0.324365068	-0.902736717	0.111878018	-0.374535689	-0.307198525	0.822914684	0.922826732	0.721424799	-0.253817872	0.036099087	0.595528918	0.488125902	0.058321057	GLDP1	6.75	7.59	6.82	7.32	6.6	5.8	4.2	4.69	5.63	3.67	3.53	3.67	3.27	3.94	4.38	3.24	2.78	3.13	4.05	5.02	3.77	4.58	4.75	5.19	5.12	6.47
Isoform0003757	brown	-0.06961767	-0.121930285	-0.395583889	-0.457650248	0.52805396	0.126032948	0.025357231	-0.206282072	-0.080857788	-0.728447203	-0.106718252	-0.446359908	-0.365919828	0.592258573	0.65128996	0.418455933	-0.290856771	0.093534082	0.349524309	0.361666853	0.12615205	PDS5	6.08	6.88	7	6.23	7.16	7.47	5.92	5.75	7	5.5	5.97	5.41	4.63	5.36	6.58	5.48	5.94	5.88	6.31	5.83	5.33	5.83	7.02	6.09	6.07	6.84
Isoform0003789	brown	0.125718471	0.207384315	0.649183538	0.714405145	-0.430501976	0.14985846	-0.10876398	0.257537162	0.269106738	0.933570666	-0.140238459	0.397700893	0.40273637	-0.808945741	-0.930297181	-0.709798418	0.273466273	-0.040509322	-0.607906699	-0.500243872	-0.082961769	LKR/SDH	2.67	3.82	2.53	3.33	3.64	2.24	8.25	7.87	5.9	10.03	9.67	9.34	7.82	9.56	8.37	13.01	12.07	12.47	9.07	7.11	11.01	7.8	5.74	8.12	4.84	3.93
Isoform0003801	brown	-0.105161298	-0.183349475	0.288912522	0.265508792	-0.503934372	-0.107839875	-0.108930091	0.060406412	0.00972283	0.851504576	0.301232707	0.693670572	0.690096579	-0.540835409	-0.67291098	-0.276467654	0.262398142	-0.440790334	-0.446171102	-0.606841302	-0.234914035	ARF6	2.89	3.55	2.79	2.81	2.84	2.56	6.37	6.56	5.61	7.35	7.36	6.91	5.88	6.48	6.23	8.27	6.9	7.55	4.81	5.07	7.42	4.33	4.55	7.15	3.11	3.7
Isoform0003806	brown	0.081766923	-0.159471101	0.225465644	0.328695357	-0.629920976	-0.247567904	-0.268839514	-0.105916798	-0.16813298	0.931152607	0.2331341	0.752103414	0.581414914	-0.715762888	-0.654324928	-0.287641254	0.554613889	-0.149315681	-0.254227256	-0.346825227	-0.02095612	ACA10	1.56	2.47	2	1.61	2.79	1.99	7.22	6.29	5.76	7.89	7.85	7.85	7.16	9.39	9.81	8.47	9.92	8.99	6.86	6.8	7.29	6.27	4.02	6.2	3.98	3.07
Isoform0003807	brown	-0.037176558	-0.116441771	0.391585377	0.432053702	-0.501836364	-0.02215665	-0.115318707	0.063923924	0.05366968	0.940061403	0.06784853	0.617422542	0.617064867	-0.675595619	-0.786071174	-0.435528761	0.336918429	-0.218741941	-0.482996445	-0.512004912	-0.135035657	TPR4	1.25	0.85	0.78	0.79	0.89	1.03	3.07	3.31	2.48	5.86	5.15	6.22	4	6.19	5.68	6.8	8.2	8.43	3.85	3.25	5.65	3.2	1.84	3.64	1.67	1.29
Isoform0003811	brown	0.096075674	-0.264727401	-0.488447164	-0.630527116	0.192676511	-0.169913213	0.236091212	-0.111032248	-0.156194125	-0.673331298	0.073096292	-0.265771902	-0.178829116	0.712658584	0.674633624	0.596797767	-0.28501988	-0.160968664	0.32653778	0.18556311	0.14029264	TRAF1A	5.87	8.3	6.44	6.64	7.74	6.36	6.04	6.02	6.04	5.6	5.38	5.35	5.29	6.1	6.05	5.14	5.19	5.77	5.59	6.05	5.93	5.79	6.11	6.07	5.92	5.74
Isoform0003820	brown	0.080130516	0.144732362	0.579330015	0.679315819	-0.477769075	0.073625109	-0.153261978	0.186502382	0.185750533	0.947759878	-0.075614016	0.465826051	0.450917134	-0.808420884	-0.897660346	-0.660601251	0.33915145	-0.025186386	-0.544397402	-0.4640452	-0.054158699	LKR/SDH	2.89	3.38	2.63	3.36	3.59	2.43	7.37	7.49	5.96	9.94	9.96	8.89	8.82	8.75	8.76	12.86	11.03	10.76	8.07	6.9	10.2	6.9	5.63	8.14	4.61	3.63
Isoform0003831	brown	-0.110520873	-0.097447702	-0.314072148	-0.509810517	0.729668435	0.328325551	0.294647833	0.039074528	0.077942887	-0.82072151	-0.17702085	-0.561699727	-0.367604322	0.738724985	0.64165682	0.421419364	-0.543371587	-0.09804496	0.189854963	0.18772788	0.064905358	--	10.35	11.15	12.04	10.57	12.94	12.59	8.7	8.7	9	7.37	6.41	7.74	6.41	8.19	8.63	8.65	6.75	8.54	8.18	9.53	6.89	9.3	10.92	8.87	8.22	12.07
Isoform0003886	brown	-0.228342594	-0.311365799	-0.655089222	-0.766190666	0.376853049	-0.155830621	0.141476645	-0.261438472	-0.25518292	-0.90471554	0.162743729	-0.353257587	-0.278272474	0.863241597	0.906766333	0.738087572	-0.352183669	-0.12151993	0.518086783	0.361956653	-0.024852024	GDCSP	7.7	9.74	7.91	8.66	8.31	7.05	3.92	4.4	6.75	1.41	2.23	3.46	2.4	4.78	3.8	1.16	1.13	1.17	3.04	5.18	2.58	4.86	6.47	3.8	3.84	7.15
Isoform0003919	brown	0.152632644	0.27086722	0.68901405	0.771410105	-0.397431655	0.19437341	-0.101583491	0.282183077	0.308246274	0.909541558	-0.225149358	0.320139828	0.34015742	-0.820153409	-0.942280437	-0.765318589	0.253684108	0.039060078	-0.617335153	-0.461865528	-0.038844996	LKR/SDH	2.4	3.34	1.84	2.6	3.05	2.17	7.06	6.17	4.53	9.58	7.96	7.7	6.71	7.34	7.77	12.38	11	10.89	8.02	5.92	9.3	6.12	4.28	7.3	4.73	2.83
Isoform0003932	brown	-0.355225757	-0.116158154	-0.439939805	-0.383478977	0.467557463	0.068691026	-0.003889409	-0.263324948	-0.161500428	-0.755015633	-0.095465733	-0.481469169	-0.291705794	0.581387867	0.680894306	0.388974644	-0.19894403	0.301322706	0.454526377	0.51821671	0.113014377	APUM1	9.07	8.43	8.35	8.59	8.31	8.17	8.21	7.58	7.43	6.65	6.5	6.26	5.22	5.54	6.66	6.72	5.69	6.52	5.13	6.58	6.67	5.96	8.98	7.48	7.75	8.34
Isoform0003959	brown	-0.065438546	-0.035193383	-0.220388393	-0.263815508	0.169422561	0.004120767	0.135921946	-0.048725033	-0.009705597	-0.532611397	-0.154408766	-0.383167545	-0.192855013	0.481447442	0.419361768	0.238673429	-0.274580281	0.092185812	0.172085171	0.201283401	-0.073118328	SRFR1	5.52	7.18	5.38	5.82	6.35	5.5	4.67	5.32	4.85	5.73	5.46	5.14	4.6	5.03	5.03	4.52	4.75	5.14	4.4	5.11	5.25	4.74	5.03	5.46	5.29	5.46
Isoform0003980	brown	0.080274293	0.08641919	0.473506946	0.640303924	-0.494685155	-8.73E-05	-0.272519067	0.038908019	0.051342786	0.917885868	-0.132397516	0.471384858	0.380220635	-0.857355294	-0.798166	-0.598387522	0.511656067	0.156684056	-0.358316475	-0.236793031	-0.000210028	ACR4	0.9	1.45	0.88	0.93	1.18	0.79	5.23	4.82	5.51	8.46	6.22	8.88	7.7	9.28	8.47	8.91	12.24	12.27	5.41	6.86	8.24	5.73	3.33	5.52	4.91	3.87
Isoform0003983	brown	0.057262927	-0.031682987	0.420979858	0.493519977	-0.567973522	-0.082997725	-0.137249377	0.096067813	0.026095116	0.976595082	0.123752165	0.645250325	0.566833852	-0.754908205	-0.81097748	-0.469072302	0.425349032	-0.138049415	-0.441922042	-0.459572227	-0.021091741	THE1	2.5	1.85	1.12	2.77	1.67	1.49	5.85	5.88	5.23	9.9	10.2	10.96	7.06	8.7	7.78	11.03	11.21	11.23	8.38	6.09	9.07	6.45	4.71	6.12	3.72	2.34
Isoform0003984	brown	-0.092182187	-0.197312036	0.266915534	0.263962289	-0.530534435	-0.13394738	-0.148867462	0.013764015	-0.020160438	0.866926506	0.317517866	0.715634694	0.694055827	-0.560527377	-0.668978398	-0.26874356	0.294150182	-0.423343577	-0.423708176	-0.587135945	-0.224431382	ARF6	2.6	3.27	2.67	2.72	3.21	2.71	6.41	7.16	6.25	7.07	7.3	6.59	5.87	6.29	7.07	8.61	7.26	7.77	5.84	5.1	7.24	4.56	4.4	6.71	3.22	3.36
Isoform0003989	brown	-0.066855626	-0.359891649	-0.138155998	0.111550986	-0.724420518	-0.548666469	-0.477136902	-0.413967427	-0.542297537	0.755230472	0.434182081	0.834793344	0.572478656	-0.620004578	-0.317781075	-0.002214146	0.838650323	0.091022561	0.194413262	0.056514738	-0.008128427	--	3.57	3.98	2.58	3.12	3.75	2.5	8.56	8.18	7.3	12.34	11.35	11.7	8.7	10.4	9.8	9.5	9.57	9.58	8.12	7.27	9.9	8.1	6.51	9.22	6.55	5.13
Isoform0004022	brown	0.173476	0.269068763	0.632707417	0.770156156	-0.352408103	0.198916632	-0.178486568	0.171417655	0.242645323	0.864192552	-0.300932814	0.273043696	0.243302081	-0.832334309	-0.873219012	-0.747533616	0.331615432	0.197702453	-0.510507886	-0.302282441	0.04098833	TPS1	1.62	2.26	2.05	1.98	2.39	2.25	4.86	3.56	4.18	6.13	5.46	6.53	5.21	6.52	6.98	10.04	10.07	11	6.48	5.61	7.9	6.16	3.16	4.14	4.31	3.59
Isoform0004027	brown	0.032735892	-0.178078812	0.139976962	0.318342309	-0.675789769	-0.345494304	-0.35699838	-0.193930473	-0.280051187	0.878715622	0.255204934	0.745498587	0.531869614	-0.724735067	-0.559581009	-0.242791947	0.695498628	0.033411338	-0.087126608	-0.147051363	0.008295592	--	2.4	2.42	1.75	2.2	2.37	1.96	6.75	5.97	5.89	10.58	9.6	11.58	6.85	10.61	8.44	8.67	10.29	9.43	7.94	6.66	9.95	7.09	4.97	8.43	4.46	3.5
Isoform0004029	brown	0.198787025	0.245925959	0.634706464	0.703090564	-0.450179837	0.093037732	-0.113329908	0.26688232	0.222508746	0.931934631	-0.095789265	0.420021954	0.344783306	-0.838862588	-0.903408872	-0.681695345	0.34506223	0.009519691	-0.541868562	-0.436104675	0.068877118	GT-2	3.87	3.46	3.07	3.79	3.88	2.92	7.24	5.95	6.69	8.86	8.37	9.4	6.8	7.56	7.44	8.93	8.57	9.03	8.67	6.93	8.4	6.93	5.28	6.98	4.56	4.35
Isoform0004085	brown	0.097657375	-0.004637469	0.322584693	0.474817974	-0.443161484	-0.044120826	-0.244618031	-0.058143233	-0.050378512	0.799777941	-0.074086939	0.460957525	0.355269947	-0.723998019	-0.63475048	-0.428830995	0.52200945	0.181909615	-0.23073502	-0.12267772	0.136543817	--	1.18	1.54	1.22	1.28	1.49	1.25	2.66	3.16	3.04	4.78	5.14	6.17	3.41	5.23	5.05	5.12	9.03	8.99	3.49	3.85	5.94	2.71	2.74	3.8	3.83	2.29
Isoform0004095	brown	-0.187413124	-0.161263343	-0.52227834	-0.589630771	0.57802935	0.079406708	0.194338382	-0.164210714	-0.13491026	-0.929034524	-0.085250819	-0.542304622	-0.388657791	0.804324394	0.829674891	0.557419667	-0.378636812	0.120070444	0.462523903	0.456844082	0.052719632	ARF6	10.22	10.05	10.5	10.25	10.63	10.97	6.81	7.01	6.88	6.27	7.48	6.2	6.23	7.02	7.27	6.45	5.77	5.95	5.55	7.58	5.57	7.29	8.11	8.29	8.53	9.94
Isoform0004124	brown	-0.210637033	-0.309668412	0.146845752	0.236489391	-0.579535549	-0.220642103	-0.205064418	-0.139778012	-0.160811972	0.868898778	0.297333757	0.753804064	0.735269188	-0.566113983	-0.601676838	-0.214569064	0.436279831	-0.238240052	-0.277346451	-0.406898313	-0.206657828	--	1.45	1.25	0.89	1.8	1.07	1.12	4.17	3.61	2.49	7.27	6.89	5.81	3.63	5.66	5.18	5.94	7.08	6.87	3.56	3.16	4.19	2.51	1.84	3.02	1.68	1.46
Isoform0004125	brown	-0.053888517	0.089823735	-0.175660677	-0.213744643	0.332071336	0.07140293	0.174354161	0.088616135	-0.026829891	-0.614612202	-0.201128322	-0.524795786	-0.413304511	0.467489177	0.445102886	0.179604309	-0.313021725	0.161801141	0.203105594	0.278984196	0.136790686	Os08g0191100	7.44	6.53	7.29	7.22	6.36	6.73	6.33	6.4	6.1	5.76	5.58	5.42	4.8	5.22	5.4	5.99	5.04	5.18	6.13	6.1	7.34	6.06	6.67	7.18	6.11	6.8
Isoform0004133	brown	0.055090804	-0.124488409	-0.150024438	-0.195775856	0.016634423	-0.03224816	0.213549746	-0.009742587	0.017129075	-0.308432839	-0.191629964	-0.264938743	-0.037627816	0.382052354	0.236067872	0.167419802	-0.224379755	0.034401921	0.022639958	0.040050851	0.054706355	SUD1	5.87	7.41	5.63	5.64	6.33	5.41	5.36	5.35	5.59	5.74	5.36	5.36	4.47	5.59	5.08	4.99	5.26	5.88	4.94	5.19	5.34	5.36	4.63	5.01	5.41	5.25
Isoform0004151	brown	0.387537249	0.123170931	0.162999134	0.442489287	-0.631292361	-0.363918034	-0.454183247	-0.199700291	-0.255880086	0.573979381	-0.126082367	0.327114782	0.025701766	-0.711892364	-0.371958912	-0.330531889	0.72812685	0.488640363	0.122717947	0.257748769	0.164074118	HUB1	7.02	10.65	7.29	6.75	9.13	7.18	11.4	10.14	10.43	12.5	9.63	11.18	10.59	13.32	13.67	8.78	11.73	12.05	12.22	10.45	12.91	12.1	9.39	10.78	12.22	9.11
Isoform0004175	brown	-0.220621446	-0.189781526	-0.459644725	-0.543747698	0.326477772	-0.073225463	0.141131573	-0.170049736	-0.124971847	-0.759616761	0.015817827	-0.395002044	-0.205867068	0.727022354	0.698103608	0.518445	-0.333408714	-0.009250908	0.360284668	0.296857797	-0.015319708	SPL1	9.27	9.67	9.31	9.13	8.95	8.66	8.58	8.18	8.08	7.54	7.84	8.51	5.53	7.37	7.93	7.01	6.71	7.34	7.17	7.85	7.8	7.48	8.55	8.57	8.87	8.4
Isoform0004188	brown	0.037219748	-0.19298042	-0.476743683	-0.627449215	0.401495475	-0.032106755	0.086964098	-0.200883917	-0.100124159	-0.749190222	0.093663672	-0.327597236	-0.294654758	0.725676751	0.716614377	0.582244957	-0.363586341	-0.159603608	0.339361581	0.205861184	-0.039682631	XRN3	6.91	10.76	9.21	6.2	10.09	9.26	7.32	6.36	8.06	5.35	6.54	7.24	5.92	6.23	6.75	5.46	5.34	6.37	6.81	6.62	6.25	6.23	6.54	6.33	6.75	7.74
Isoform0004191	brown	0.125176222	0.255638103	0.645118639	0.76742468	-0.347054656	0.215828783	-0.161843097	0.185406563	0.259081257	0.86405145	-0.299601381	0.270940008	0.272931559	-0.812815607	-0.885320951	-0.752214713	0.293445939	0.155414515	-0.546840404	-0.345391116	0.010745622	TPS1	2.14	2.46	2.03	1.56	2.29	1.96	4.55	3.18	4.3	6.44	5.33	6.52	4.93	7.03	6.38	10.03	9.78	10.63	6.13	5.05	7.93	5.57	3.33	4.7	3.4	3.48
Isoform0004223	brown	-0.230618653	-0.306967915	-0.650471071	-0.769012809	0.383564625	-0.150963775	0.134713075	-0.262604897	-0.240162697	-0.908317876	0.167832815	-0.354954355	-0.27537931	0.873237423	0.903823236	0.736565985	-0.372929594	-0.145033111	0.501350505	0.336439065	-0.028973665	GDCSP	5.9	8.01	6.82	6.74	7.19	5.87	3.41	3.73	6.03	1.5	1.68	2.58	2.12	3.19	3.23	0.77	0.8	0.93	2.54	3.9	2.12	3.4	4.8	3.28	2.8	6.04
Isoform0004249	brown	-0.191593608	-0.074751262	-0.381577477	-0.428621959	0.394880211	0.023750933	0.094501752	-0.129347746	-0.116629792	-0.72874314	-0.008726888	-0.437775907	-0.287940072	0.602915901	0.641884843	0.420292598	-0.270884155	0.098177345	0.374646824	0.361077659	0.028056263	SEC16B	7.61	7.27	7.46	7.92	7.78	7.03	7.67	6.89	7.39	6.35	6.58	6.8	5.85	6.39	6.37	5.47	5.69	6.71	6.13	6.47	6.89	6.16	8.01	7.19	7.1	7.42
Isoform0004255	brown	0.061367364	-0.023803752	0.4389848	0.499609146	-0.548813053	-0.05260765	-0.123233254	0.112648769	0.047927232	0.97324331	0.094705449	0.626651911	0.564018762	-0.748199962	-0.822263215	-0.48368131	0.398645933	-0.147463216	-0.468791109	-0.479018134	-0.025685931	THE1	2.38	2.06	1.44	2.29	2.04	1.45	5.47	5.69	4.97	10.55	10.24	10.91	6.42	8.82	7.71	11.24	10.95	11.74	8.41	6.04	9.05	6.41	4.35	6.48	3.1	2.35
Isoform0004320	brown	-0.105481176	-0.413238789	-0.189596435	0.050769062	-0.713959967	-0.573880185	-0.471695119	-0.439639544	-0.5628439	0.713757657	0.452677972	0.834448149	0.584130683	-0.573007755	-0.26287804	0.054915197	0.836925662	0.069976002	0.229696379	0.075088985	-0.014476151	--	3.01	3.49	2.62	3.06	3.17	2.15	9	8.04	6.75	11.65	10.6	10.36	7.69	10.65	9.06	8.42	9.18	9.54	7.4	6.98	9.28	7.72	5.85	8.92	5.54	4.65
Isoform0004322	brown	0.144694765	0.050143658	0.300314742	0.491048806	-0.616003655	-0.24307233	-0.329641725	-0.062260174	-0.143289114	0.859262292	0.124858262	0.590257683	0.380504538	-0.776973035	-0.644555528	-0.411296891	0.614138459	0.128868976	-0.178824548	-0.161625	0.069881409	--	2.73	2.32	2.37	2.84	2.62	2.53	4.74	4.38	4.36	7.07	5.05	5.92	4.22	5.53	5	5.29	4.9	5	5.14	4.65	6.06	4.91	3.97	4.82	3.86	3.1
Isoform0004334	brown	-0.189932421	-0.278147025	-0.657198222	-0.736376232	0.391302186	-0.159547868	0.050707984	-0.301840811	-0.283398201	-0.904973431	0.123656978	-0.363202987	-0.339440526	0.80516439	0.917542126	0.717365133	-0.287346953	-0.045610548	0.577896605	0.446278896	-0.038226524	AHK1	7.77	9.54	9.37	8.09	8.47	8.42	5.29	4.92	7.31	2.85	3.16	4.13	3.45	4.51	5.75	1.6	2.41	2.42	3.74	7.45	3.77	6.71	8.38	5.02	7.12	9.47
Isoform0004339	brown	-0.022715654	-0.061607805	0.193202896	0.215742454	-0.518113608	-0.239749701	-0.168891773	-0.007951175	-0.089535551	0.730115852	0.511019129	0.685929684	0.508012941	-0.512435678	-0.521619661	-0.177926619	0.328950016	-0.314670919	-0.251855774	-0.42887798	-0.1382078	THE1	2.2	1.57	1.21	2.32	1.4	1.16	4.13	4.42	5.05	5.26	7.08	5.77	4.84	3.41	3.14	6.59	4.39	3.46	5.35	3.9	4.51	3.48	2.66	3.35	1.75	1.41
Isoform0004384	brown	0.120758046	0.140718716	-0.118104548	-0.194646319	0.293303593	0.062681706	0.183160698	0.17993065	0.027256618	-0.556599465	-0.098621342	-0.449725172	-0.40455414	0.428693515	0.387785535	0.168984822	-0.306333753	0.063656004	0.162143348	0.187971698	-0.128835826	ACO3	9.11	8.15	9.17	9.05	9.3	8.97	8.06	7.71	7.48	8.23	8.11	8.29	7.33	6.73	6.88	7.64	6.16	6.41	7.9	8.33	9.71	8.7	8.05	9.56	8.66	8.06
Isoform0004396	brown	-0.194533918	0.060078732	0.167736229	0.369702362	-0.230879451	-0.024606403	-0.115080593	0.02925762	-0.087527234	0.332343299	-0.060290371	0.122045519	0.165969438	-0.373637906	-0.291065271	-0.302034154	0.33470897	0.338986543	-0.032627407	0.098708759	0.062209712	NUP98A	7.27	6.11	4.89	7.66	4.99	5.13	6.65	6.56	6.09	7.48	6.75	7.14	5.68	5.86	6.25	8.16	5.63	5.44	6.06	6.55	7.79	6.33	6.89	7.27	5.56	6.12
Isoform0004401	brown	0.110705566	0.172620147	0.62366559	0.685302809	-0.451697513	0.12060975	-0.100069393	0.245909771	0.249145414	0.946788221	-0.094219106	0.44025869	0.438621922	-0.796662961	-0.924736923	-0.680044578	0.276373853	-0.082235593	-0.603455836	-0.524509947	-0.088155401	LKR/SDH	2.59	3.15	2.18	2.75	3.15	1.74	6.81	6.41	5	8.23	8.04	7.37	7.88	7.82	7.33	10.9	10.24	9.99	7.44	6.13	8.84	6.56	4.53	6.72	3.87	3.17
Isoform0004409	brown	0.15750304	0.267599994	0.642810745	0.771328151	-0.390200293	0.172505468	-0.182795315	0.175578002	0.256373106	0.874612825	-0.287724869	0.288724455	0.255012428	-0.83026165	-0.88549896	-0.750332263	0.320326503	0.161883037	-0.529594036	-0.332430775	0.056022569	TPS1	1.54	2.02	2	1.62	1.88	2.12	4.36	3.23	3.44	5.51	5.24	5.88	4.77	6.71	5.73	8.54	8.8	9.7	6.19	5.25	7.66	5.09	2.31	4.36	3.55	2.7
Isoform0004415	brown	-0.217997621	-0.285701453	-0.686966925	-0.739637404	0.372751379	-0.182076591	0.0444152	-0.335543241	-0.315318466	-0.923127871	0.145503842	-0.371036146	-0.328254009	0.817402673	0.943086772	0.731506081	-0.262092901	0.008072875	0.610782404	0.48717822	0.023552911	GDCSP	6.98	9.27	7.62	8.18	9.08	7.21	5.09	5.76	6.95	2.67	3.47	3.75	3.63	4.41	4.14	2.27	2.27	2.45	3.46	5.26	3.3	5.12	6.48	5.48	5.89	8.09
Isoform0004480	brown	0.049367437	-0.04587054	0.410066616	0.472693577	-0.562784617	-0.081071284	-0.13321621	0.092113417	0.013755598	0.972740548	0.132252531	0.649930651	0.581062644	-0.740484454	-0.804458154	-0.455070039	0.412373901	-0.158478501	-0.445394837	-0.473400957	-0.053095648	THE1	2.67	1.99	1.32	2.54	2.08	1.59	6.07	5.75	5.6	9.73	10.21	10.36	6.34	8.44	7.71	10.58	11.25	11.1	8.13	6.39	9.13	5.54	4.55	5.88	3.38	2.23
Isoform0004486	brown	0.166522501	0.132818575	0.576927128	0.629722946	-0.469759632	0.070674131	-0.091622031	0.240046668	0.171876095	0.96856562	-0.057632449	0.497082281	0.434016817	-0.814776414	-0.902037894	-0.625816246	0.333499767	-0.090875435	-0.549631063	-0.491723236	-0.005406882	At5g48900	1.26	0.88	0.61	0.97	1.33	0.88	6.42	6.09	4.16	10.55	9.21	9.11	8.37	8.63	7.76	11.94	12.42	11.87	10.18	7.8	8.94	6.74	3.96	6.1	3.73	2.39
Isoform0004496	brown	-0.24528533	-0.271400773	-0.615056229	-0.712261775	0.493638394	-0.04200497	0.079165369	-0.280813071	-0.209167467	-0.91720186	0.046641786	-0.416586811	-0.327896394	0.826809547	0.889202544	0.674064122	-0.356275282	-0.044339253	0.507497097	0.408834277	-0.006868077	BAM1	7.3	12.05	12.52	8.72	11.01	10.41	4.06	5.02	6.33	1.97	2.9	3.46	2.86	3.97	4.93	1.2	1.94	2.54	2.34	4.8	2.21	5.51	7.9	5.37	5.68	10.75
Isoform0004508	brown	-0.130485416	-0.320107094	-0.67383356	-0.70246161	0.282082353	-0.235132184	0.094621819	-0.319075939	-0.296689955	-0.85440758	0.086538625	-0.339281212	-0.263634211	0.815181392	0.879591784	0.692384063	-0.247362764	0.030841566	0.556615053	0.432606152	0.058651389	TPS7	5.71	8.31	6.37	5.83	6.67	6.55	4.05	4.24	4.08	3.23	3.53	3.36	3.68	4.37	4.24	2.34	2.8	2.51	3.1	3.84	2.89	4.24	4.84	4.51	5.02	5.26
Isoform0004548	brown	-0.279580843	-0.278224103	-0.679001943	-0.728822704	0.360800865	-0.193483884	-0.032188861	-0.368613281	-0.33694896	-0.881134042	0.203752854	-0.315651589	-0.319199546	0.756920084	0.9241249	0.723103164	-0.223233422	-0.021061235	0.624014127	0.485556284	-0.082373362	PETs	8.37	9.84	8.73	9.66	9.64	8.41	5.64	6.55	9.37	2.34	3.5	3.01	2.85	4.69	4.55	0.92	1.6	0.9	3.94	7.34	3.31	6.24	9.37	6.48	5.27	11.18
Isoform0004593	brown	-0.046617628	-0.292500814	-0.0901562	0.156929064	-0.681062691	-0.50952376	-0.472904923	-0.411875954	-0.473136358	0.747424208	0.377404864	0.781863085	0.529149305	-0.614933713	-0.342645344	-0.049315464	0.79208723	0.100081108	0.143716715	0.023290211	0.050129899	TPS7	4.49	4.44	4.5	5.2	4.63	4.55	11.39	10	9.36	12.52	11.79	12.75	10.72	13.99	13.35	8.62	11.4	11.27	8.91	9.57	10.75	9.19	8.26	10.86	6.87	6.09
Isoform0004617	brown	0.176653239	0.284358099	0.657722566	0.782222686	-0.353081421	0.211530208	-0.170439201	0.19388266	0.271908552	0.870030583	-0.305895914	0.267024963	0.239686959	-0.836364831	-0.891119283	-0.764063919	0.312277476	0.180479493	-0.53664212	-0.325912827	0.024080642	TPS1	1.77	2.64	2.21	1.87	2.22	2.47	4.46	3.5	4.26	6.7	5.66	6.79	5.1	6.31	6.98	9.62	10.6	10.91	6.79	5.79	8.06	5.86	3.18	4.99	4.31	3.26
Isoform0004626	brown	0.170952194	0.094670214	-0.218367851	-0.310851916	0.169218638	-0.101218012	0.345332534	0.177235748	0.053091646	-0.71800745	-0.157776199	-0.540189427	-0.48212896	0.567717164	0.560704503	0.313383688	-0.284302018	0.152988391	0.290417298	0.347808375	0.177503619	SAC3	7.12	7.14	5.63	7.53	6.62	5.21	4.96	4.86	5.09	4.59	4.82	5.19	4.55	5.33	5.42	4.2	4.35	3.81	5.44	5.51	6.29	5.77	5.23	5.99	6.33	5.89
Isoform0004673	brown	0.247683362	0.571310187	0.158303734	0.346906423	-0.080108411	-0.091926333	-0.416504158	-0.147423642	0.070631767	-0.196811272	-0.206043869	-0.346382646	-0.561360446	-0.18511986	0.073381395	-0.254203974	0.117612112	0.53813593	0.201766459	0.40611527	-0.071654747	LHA1	3.36	4.79	3.27	3.28	4.89	3.49	4.54	4.79	5.18	3.36	3.53	3.28	3.99	4.37	3.6	2.42	2.63	2.05	4.46	4.58	4.04	4.23	4.15	3.72	4.9	4.14
Isoform0004690	brown	0.151029707	0.082348005	0.374144013	0.538857589	-0.644875008	-0.206641507	-0.331016358	-0.031237159	-0.078385275	0.890782426	0.065473457	0.568688805	0.378125759	-0.80123328	-0.707998651	-0.473770802	0.5629952	0.096764522	-0.259458205	-0.220424243	0.005230279	--	2.76	2.73	2.34	2.42	2.87	2.39	4.68	4.23	4.65	7.06	6.29	7.27	4.26	6.3	5.94	6.69	5.79	6.13	6.01	5.49	7.81	4.88	3.76	5.48	4.32	3.03
Isoform0004711	brown	0.019470204	0.064625169	-0.298626946	-0.369424285	0.273508458	-0.079185641	0.253367681	0.060123746	-0.004180742	-0.782347492	-0.130160256	-0.549986885	-0.496387687	0.59933152	0.648813766	0.372299603	-0.268640139	0.186390172	0.379208967	0.426827849	0.205779878	SAC3	10.08	9.64	8.75	10.61	8.78	6.8	7.31	6.74	8	6.93	6.47	6.5	5.83	7.41	7.03	5	5.67	5.27	6.96	8.45	8.11	8.28	7.46	8.03	8.13	9.04
Isoform0004733	brown	-0.150013344	-0.243000597	0.005436545	0.141946037	-0.440713743	-0.238846408	-0.397425753	-0.287696816	-0.256076672	0.510758746	0.079585389	0.45359895	0.367912456	-0.443468207	-0.281452588	-0.113235621	0.451853713	0.010928806	0.009128407	-0.032807511	-0.311169473	ULP2B	5.39	5.94	5.78	4.99	5.92	4.88	6.3	6.37	6.53	5.77	6.12	7.19	6.25	7.68	6.84	6.34	7.31	7.98	5.73	6.7	7.31	6.62	6.68	6.97	6.3	6.34
Isoform0004748	brown	0.00304059	0.160472764	-0.126077881	-0.168143861	0.299999452	0.069823046	0.187649339	0.14675017	0.035865092	-0.634416049	-0.258610722	-0.571547878	-0.459497632	0.463871226	0.427503445	0.137013256	-0.336765454	0.184594708	0.186660199	0.286452512	0.000408263	ACO3	9.69	8.89	9.22	9.26	8.76	9.12	8.01	8.2	7.45	8.16	7.95	7.23	6.72	6.79	6.93	7.75	6.39	6.97	8.39	7.68	9.74	8.51	8.22	9	8.61	8.96
Isoform0004779	brown	0.080077533	-0.015886073	0.442949681	0.50863131	-0.557761201	-0.059173685	-0.129615091	0.118467419	0.054575332	0.977800749	0.094605747	0.627542144	0.55956741	-0.75983602	-0.826655199	-0.490751947	0.409228308	-0.137419903	-0.46364692	-0.473256229	-0.047186514	THE1	2.14	2.05	1.54	2.26	2.16	1.45	5.89	5.61	4.98	10.68	10.34	10.63	6.62	8.44	8.21	11.31	10.77	11.68	8.14	6.28	9.41	6.27	4.58	6.12	3.51	2.1
Isoform0004786	brown	-0.02933394	-0.114609487	0.389429177	0.437407997	-0.497215113	-0.016092015	-0.11771263	0.062429244	0.037205967	0.94257915	0.054746865	0.615733144	0.605990745	-0.687006365	-0.785153457	-0.438663133	0.35268613	-0.196562007	-0.470796757	-0.492485471	-0.139844591	TPR4	0.97	0.66	0.73	0.85	0.99	0.84	3.2	2.78	2.3	6.19	4.57	5.87	4.03	6.36	4.99	6.69	8.05	8.54	3.96	3.27	5.64	3.08	2.16	3.25	1.77	1.27
Isoform0004791	brown	-0.091481516	-0.107410301	0.357671689	0.385269127	-0.499354541	-0.061960444	-0.113036704	0.047210877	0.069541273	0.85763537	0.10766486	0.59081798	0.590096648	-0.591117573	-0.726722041	-0.396280437	0.232710189	-0.294369319	-0.478448507	-0.551042872	-0.241167109	--	0.22	0.05	0.14	0.13	0.15	0.26	2.65	2	1.88	3.68	3.93	4.24	5.24	5.56	6.11	7.33	7.49	6.47	4.13	2.98	2.75	3	1.25	1.81	0.36	0.33
Isoform0004828	brown	0.141929196	-0.006595345	0.0415363	0.30793026	-0.58245996	-0.393955722	-0.546999505	-0.331895417	-0.401554601	0.601509604	0.136137811	0.491884824	0.139650847	-0.702207057	-0.299153948	-0.18927163	0.788696114	0.363804159	0.219869671	0.266722825	0.051380838	--	6.35	7.67	4.6	7.36	7.29	5.13	12.22	10.37	11.82	13.73	12.51	14.87	10.48	13.59	14.78	11.57	14.17	14.1	14.71	13.03	15.28	13.47	12.41	13.91	11.86	12.9
Isoform0004831	brown	-0.159238699	-0.064364366	-0.563671102	-0.551167445	0.355909078	-0.160389668	-0.091951906	-0.318773817	-0.243705737	-0.908031034	0.075672782	-0.452308415	-0.494845969	0.659839337	0.878778775	0.571307296	-0.1930899	0.185129631	0.634753705	0.595377906	-0.043416676	GAUT6	17.39	20.78	17.2	17.6	19.33	17.23	14.35	16.59	17.37	7.94	10.58	8.55	13.82	9.89	10.33	5.85	5.87	5.38	11.3	14.21	11.19	14.06	15.98	14.2	15.01	20.92
Isoform0004859	brown	0.115011502	0.16919064	0.617707919	0.689163558	-0.457106077	0.11438205	-0.115301368	0.233431193	0.231617927	0.947211793	-0.110679083	0.435109216	0.432296262	-0.807290482	-0.919722107	-0.682162075	0.299069624	-0.047281734	-0.587089435	-0.493991551	-0.084632298	LKR/SDH	2.98	3.41	1.99	2.51	3.13	2.52	7.25	6.88	5.14	9.36	8.86	8.46	7.04	8.23	8.29	12.14	11.45	10.49	8.07	6.86	9.53	6.93	4.68	7.27	4.24	3.48
Isoform0004878	brown	0.087222369	-0.125892431	0.182978816	0.35692088	-0.682231528	-0.334591182	-0.343171691	-0.14861693	-0.253759733	0.879692839	0.202606356	0.708499395	0.489664788	-0.744088082	-0.583460844	-0.283179651	0.688030483	0.054398253	-0.109031858	-0.147957715	0.019395296	--	1.81	2.07	1.39	2.14	2.43	1.93	6.05	5.12	5	9.62	8.18	9.65	6.32	9.65	7.73	6.8	9.16	8.27	6.8	4.93	9.84	6.64	4.55	7.67	4.08	3.43
Isoform0004913	brown	-0.13742359	-0.295139383	-0.658058931	-0.703904373	0.342219172	-0.183354327	0.117229588	-0.293720685	-0.274762921	-0.88536151	0.074753267	-0.378659145	-0.286689131	0.835682774	0.888570151	0.691307757	-0.288725602	0.018236731	0.540654849	0.423690917	0.080684084	TPS7	5.82	8	6.31	6.2	7.88	6.43	4.31	4.49	4.51	3.26	3.41	3.23	3.99	4.34	4.13	2.17	2.97	2.76	3.02	4.01	2.87	4.71	5.26	4.16	4.99	5.48
Isoform0004921	brown	-0.330437066	-0.431937398	-0.269805362	-0.17843074	-0.089393884	-0.132419922	-0.332675721	-0.429390609	-0.334955447	0.212860967	0.229707732	0.405390452	0.429307728	-0.105915477	0.042433147	0.202647282	0.349191197	-0.051826385	0.18154384	0.074947029	-0.109556745	ALATS	7.42	7.99	8.11	7.1	7.89	8.55	9.57	9.03	8.45	9.79	8.43	8.85	7.02	8.77	9.19	9.21	9.24	9.17	7.11	7.97	8.49	8.11	8.9	8.54	8.39	8.42
Isoform0004935	brown	-0.292682289	-0.300761075	-0.675019461	-0.729556287	0.456630519	-0.106892035	-0.028310535	-0.378516726	-0.303920263	-0.896192046	0.133048228	-0.348336147	-0.305628111	0.782679049	0.920862422	0.709901789	-0.24859307	0.009185641	0.599165082	0.487546212	-0.059090837	BAM1	5.09	7.25	8.25	5.49	7.64	7.87	3.88	4.25	4.96	2.31	3.22	3.44	1.85	2.56	3	1.06	1.52	1.78	1.46	3.4	2.46	3.56	5.7	4.17	4.25	7.61
Isoform0004962	brown	0.085823475	-0.132375983	0.287160217	0.358322982	-0.557874426	-0.145783063	-0.176125164	-0.017131619	-0.08995356	0.920736011	0.134494563	0.683398582	0.553883863	-0.699377425	-0.69119594	-0.33676025	0.478814454	-0.161433716	-0.331360828	-0.387655959	-0.002553408	ACA8	1.74	2.02	1.88	1.69	1.87	1.83	4.27	4.15	4	5.07	4.59	5.44	5.07	7.07	6.49	6.41	7.33	6.71	4.65	4.94	5.32	4.63	2.83	4.68	2.79	2.59
Isoform0004963	brown	0.228599464	-0.034283959	0.089526127	-0.065758194	-0.131711573	-0.052209365	0.085845742	0.190702637	0.018617889	0.178971795	0.130301236	0.19948809	0.040412089	-0.133871081	-0.122125831	0.032247093	0.030492935	-0.327710046	-0.101732334	-0.195765308	-0.012196915	KIN7E	3.43	3.27	2.85	3.62	4.33	3.52	3.6	3.82	4.85	3.78	4.23	4.66	4.42	4.62	4.41	4.9	5.4	5.54	7.17	5.65	5.64	6.08	6.53	5.26	4.79	4.42
Isoform0004977	brown	0.131247464	-0.193226212	-0.20221144	-0.039643507	-0.615257004	-0.59567412	-0.543596581	-0.411255927	-0.535952787	0.470007232	0.516535195	0.682421384	0.297322621	-0.465377547	-0.079974025	0.142777223	0.72322879	0.005415459	0.327100446	0.136637041	-0.050609055	PICBP	4.32	9.07	5.04	5.01	9.32	5.28	15.47	16.95	16.04	17.34	17.31	15.58	12.39	15.22	16.73	9.48	11.6	11	12.52	14.96	16.46	12.85	15.32	16.97	12.07	11.95
Isoform0004986	brown	0.119493488	0.182238049	0.618485062	0.700859136	-0.478718674	0.092927324	-0.124923777	0.229632942	0.226951238	0.946791966	-0.116067589	0.432080339	0.419599745	-0.813869689	-0.919788853	-0.689043625	0.305881205	-0.034994659	-0.577760445	-0.484999901	-0.08294556	LKR/SDH	2.79	3.45	2.49	2.83	3.04	1.92	7.33	6.71	5.08	9.42	8.09	7.92	7.98	8.65	7.76	11.67	10.6	10.3	8.19	6.01	9.5	7.02	4.28	7.52	4.34	3.37
Isoform0004989	brown	-0.011769476	0.019089181	-0.288152141	-0.301780202	0.414825297	0.127138237	0.128389081	-0.074513978	0.007169472	-0.763187088	-0.276164153	-0.602785112	-0.44636506	0.583686822	0.595060124	0.284755407	-0.346965761	0.239046762	0.301751625	0.399181787	0.014976698	--	5.95	7.54	6.48	6.38	7.48	6.09	5.03	5.32	5.47	4.87	4.49	4.73	5.39	5.35	5.06	5.04	4.8	5.25	4.97	4.83	4.93	5.39	5.58	5.43	6.2	6.62
Isoform0004999	brown	0.046732617	-0.033366355	0.423409653	0.49118366	-0.545493512	-0.062152203	-0.126859185	0.103429514	0.03198913	0.970403118	0.110398173	0.634821671	0.572141653	-0.744586451	-0.811897303	-0.472613299	0.40755645	-0.142097707	-0.452453608	-0.468419673	-0.02736883	THE1	2.29	2.03	1.34	2.72	1.98	1.47	5.84	5.44	4.88	11.86	11.43	10.81	6.76	8.92	7.79	11.5	11.45	11.97	8.48	6.51	8.75	6.12	4.82	6.9	3.33	2.29
Isoform0005045	brown	-0.408131513	-0.34838906	-0.064048494	-0.060708348	0.096970198	0.196306333	0.254150386	0.012595174	-0.059013627	0.096523924	-0.090273464	0.043216199	0.411482272	0.105474238	-0.076075449	0.03036176	-0.06968482	-0.037262642	-0.138783846	-0.109794118	0.074008568	CHR17	12.36	11.32	10.06	12.36	11.78	10.24	11.15	11.17	10.39	11.31	10.57	11.69	9.35	10.88	10.7	13.21	11.64	13.25	9.49	9.83	9.86	10.78	10.06	11.07	11.14	10.94
Isoform0005081	brown	0.111434195	-0.161636132	0.227214317	0.32906722	-0.625056253	-0.244095816	-0.239584228	-0.083845178	-0.166944835	0.936150743	0.228881259	0.75313722	0.571182073	-0.718100228	-0.658709369	-0.288519154	0.556995446	-0.141927705	-0.254883634	-0.343377639	0.001973092	ACA8	1.58	2.49	1.85	1.75	2.42	2.15	5.83	5.82	4.84	7.32	7.25	7.51	7.38	9.01	8.48	8.41	9	8.91	6.69	6.17	6.67	5.88	3.66	5.94	4.07	2.73
Isoform0005110	brown	-0.072786215	-0.318314419	-0.071681048	0.165227753	-0.680726118	-0.482442756	-0.427623059	-0.369609896	-0.44306184	0.777131037	0.377278957	0.798479763	0.582342464	-0.603804053	-0.383493684	-0.069635151	0.750199091	0.048673733	0.086845944	-0.046109594	0.0312332	TPS7	4.97	4.86	4.71	5.36	4.78	5.16	10.28	9.88	8.31	12.69	11.81	11.86	11.07	12.74	12.22	9.55	10.86	11.14	8.5	8.72	11.08	8.8	7.95	10.85	6.53	6.38
Isoform0005121	brown	0.072103245	0.165321054	0.087861476	-0.073407921	0.568236829	0.467741508	0.563373614	0.446185271	0.289626371	-0.45084564	-0.345401806	-0.5585872	-0.313172851	0.390046925	0.172513302	-0.0028905	-0.488030788	0.055467794	-0.121384103	0.022205581	0.189800045	UGGT	7.82	6.38	6.68	8.13	7.86	7.45	6.42	6.07	6.07	6.51	6.2	6.59	5.83	6.12	5.8	6.87	6.57	6.34	6.83	6.65	5.22	7.35	6.63	6.62	7.1	6.98
Isoform0005127	brown	-0.235564756	-0.263693397	-0.606340247	-0.704819387	0.4866686	-0.043325891	0.08854231	-0.269075979	-0.203558266	-0.918440391	0.033781665	-0.427011686	-0.337745844	0.825832904	0.884787707	0.665668724	-0.36116836	-0.039087882	0.501171612	0.408644495	-0.00227958	BAM1	8.2	13.18	13.01	8.74	10.58	10.44	4.16	4.84	6.53	1.76	3.23	3.27	2.57	4.08	5.06	1.18	2.36	2.4	2.4	5	2.46	5.35	8.28	5.62	5.59	11.12
Isoform0005223	brown	0.041816537	0.304449285	0.130607314	0.230169923	0.384457597	0.353834664	-0.132632974	-0.040325091	0.106737953	-0.200674498	-0.439350521	-0.43022311	-0.393293731	-0.098118773	0.055891309	-0.22173574	0.042743635	0.56520577	0.110909675	0.417789017	0.193379197	UBA1	7.67	6.56	7.6	6.92	7.41	8.02	7.87	7.44	7.14	7.33	6.89	7.31	5.43	7.67	7.1	7.79	7.06	8.11	6.92	7.27	7.22	6.83	7.29	7.55	8.25	8.12
Isoform0005227	brown	-0.111922551	-0.115351327	-0.312641489	-0.462846802	0.745486822	0.333619856	0.229807949	0.005628413	0.008400631	-0.701205497	-0.119435816	-0.450534323	-0.328269343	0.604163176	0.585571834	0.399519386	-0.379560851	-0.028622325	0.237711908	0.243654641	0.119503516	Ipo9	10.04	8.63	11.02	9.21	9.58	11.52	8.66	7.88	9.34	6.73	6.57	8.12	7.28	8.25	9.05	8.03	7.97	7.92	8.23	8.31	6.82	9.07	11.49	9.24	8.64	10.32
Isoform0005260	brown	0.180601819	-0.147357258	0.291729577	0.285992587	-0.443156781	-0.08415185	0.064240594	0.217481248	0.001543517	0.790245558	0.137274248	0.584634107	0.523337419	-0.56834971	-0.617072405	-0.268927313	0.401468789	-0.18864693	-0.324995506	-0.384512115	0.141173157	RING1	5.1	4.8	3.47	4.46	4.38	3.36	6.5	5.69	4.93	8.72	8.08	8.83	7.63	7.71	7.58	7.76	8.57	8.8	6.77	6.33	8.09	7.27	6.41	8.01	5.44	4.47
Isoform0005298	brown	0.028417035	0.080198311	-0.176930039	-0.229888023	0.176168377	-0.040691104	0.186632216	0.114228425	-0.027680561	-0.565646204	-0.141186644	-0.437521	-0.359178701	0.46084227	0.420614823	0.201431461	-0.277030604	0.105060442	0.2023608	0.235142614	-0.032589263	ACO3	8.51	8.35	8.31	9	8.82	8.48	7.76	7.04	6.64	7.83	8.04	7.44	6.33	6.59	6.66	7.15	6.21	6.32	7.68	7.69	9.14	7.98	7.69	8.4	8.18	7.98
Isoform0005305	brown	0.090779967	0.002044647	-0.277543438	-0.295488902	0.222400613	-0.043174828	0.242236856	0.004913291	0.039591239	-0.690465116	-0.178271289	-0.509940795	-0.363349412	0.606838387	0.543892916	0.30138081	-0.317762018	0.181815071	0.257256679	0.304276214	0.150056321	SGR2	8.97	10.66	8.76	9.67	10.73	8.85	6.36	6.75	7.01	6.78	5.71	6.22	6.81	6.86	6.62	6.61	6.06	4.97	6.79	6.02	7.25	8.45	6.54	6.95	9.1	6.36
Isoform0005317	brown	0.131902357	0.215143721	0.65779935	0.721886566	-0.432255772	0.14970249	-0.093579858	0.277302104	0.283172886	0.930324892	-0.140601325	0.393382757	0.398100033	-0.807102678	-0.933435184	-0.71633837	0.266903296	-0.038248167	-0.612348516	-0.504502925	-0.102374228	LKR/SDH	3.03	3.66	2.25	3.27	3.55	2.37	7.59	7.18	5.45	10.18	9.84	9.2	8.25	9.42	9.24	13.81	11.68	11.39	8.8	8.4	10.45	7.77	5.49	8.35	4.48	3.86
Isoform0005333	brown	0.00028399	-0.211839351	0.277201955	0.346328158	-0.540442095	-0.116203344	-0.129077374	0.001778819	-0.067543167	0.93940881	0.153237382	0.707349046	0.637414404	-0.670144327	-0.711035578	-0.331551497	0.444203855	-0.195778906	-0.364535846	-0.431110286	-0.036763745	VAT1	0.58	0.73	0.49	0.63	1.01	0.73	8.17	6.64	6.23	17.59	15.56	15.66	14.88	18.05	16.9	23.98	24.48	24.52	13.43	10.02	15.01	10.87	4.76	9.21	3.53	2.14
Isoform0005342	brown	0.199058476	0.208433055	-0.188058178	-0.377018657	0.518511821	0.171699167	0.268272275	0.121893679	0.166600658	-0.881730235	-0.234662649	-0.703081548	-0.621917015	0.713697115	0.618631184	0.310317922	-0.592492252	-0.005407041	0.176514661	0.218861102	0.022682357	--	8.35	10.57	9.81	7.69	10.39	10.05	5.58	5.55	6.41	4.23	4.4	4.92	2.9	4.95	5.6	3.6	3.07	3.13	6.09	6.29	6.38	5.97	6.68	6.07	8.81	7.97
Isoform0005364	brown	0.06513506	0.009978999	0.428037157	0.553786084	-0.547522255	-0.055289801	-0.221324652	0.059223085	0.00066245	0.944190595	0.006976798	0.558737008	0.491668552	-0.785610399	-0.800140166	-0.528098524	0.453780978	-0.008207493	-0.403336221	-0.363399154	-0.041635779	--	1.02	1.09	0.96	0.74	1.13	1.27	6.39	5.87	3.6	11.51	9.68	9.35	4.46	7.86	6.98	11.72	10.52	10.79	8.03	6	11.05	5.05	3.11	7.08	3.65	1.83
Isoform0005368	brown	0.041612538	-0.192962453	-0.538572319	-0.632272608	0.295243719	-0.155093288	0.167912682	-0.180385502	-0.152711825	-0.856588384	-0.005067188	-0.429174606	-0.378296205	0.801516306	0.803289212	0.604044534	-0.366627206	-0.040170584	0.42970088	0.335176681	0.03676983	ARF2A	4.9	8.45	6.77	5.18	6.42	6.13	3.43	3.58	3.7	2.35	2.93	2.59	3.8	3.81	3.63	2.4	2.38	2.48	3.78	3.19	3.45	4.54	3.1	3.67	4.98	4.74
Isoform0005369	brown	0.150498877	0.251003567	0.66728166	0.748176413	-0.431612941	0.151170981	-0.126847818	0.2587282	0.278588156	0.931742894	-0.155827722	0.380402884	0.365471986	-0.832820103	-0.936045423	-0.734844639	0.29023081	0.005475184	-0.596318818	-0.470122285	-0.066544974	LKR/SDH	2.35	3.11	1.65	2.43	3.17	1.98	6.81	6.23	4.48	8.49	8.26	7.66	7.25	7.7	7.12	11.06	9.7	9.96	7.52	5.79	9.06	6.63	4.44	6.82	4.04	3.53
Isoform0005383	brown	0.158554197	0.022295351	0.088010748	0.349067787	-0.588422325	-0.372993411	-0.523639118	-0.28193179	-0.366624329	0.635415776	0.140707565	0.495023564	0.140711665	-0.732372849	-0.348705833	-0.231426793	0.773482864	0.355627938	0.178076004	0.232179865	0.054740042	--	7.04	7.56	5.21	7.17	7.31	4.78	11.81	10.41	11.73	13.4	13.03	15.46	10.73	13.18	12.82	11.79	14.74	13.4	15.62	13.2	14.23	12.59	11.83	13.52	12.18	12.32
Isoform0005390	brown	0.254658014	0.011931894	-0.385273644	-0.469784667	0.258938704	-0.121067134	0.150283458	-0.063815383	-0.056006854	-0.835240477	-0.144838145	-0.537163733	-0.562002555	0.678214621	0.717179721	0.450896679	-0.343347314	0.087072187	0.398280265	0.394453377	0.082796821	ARF2A	6.33	10.51	9.28	6.85	8.46	7.97	4.03	4.52	5.29	3.22	4.01	3.74	4.39	4.91	5.45	3.05	3.43	3	6.79	5.26	6.35	5.68	4.49	5.47	8.81	7.04
Isoform0005392	brown	0.659056046	0.315949412	0.370965422	0.41921337	-0.308817864	-0.049810808	-0.050574336	0.267497708	0.081224728	0.391683133	-0.291166924	0.05007536	-0.241154271	-0.55423923	-0.383485265	-0.381378857	0.380908721	0.297435109	-0.084751582	0.10680902	0.293110514	ETR2	3.35	4.19	4.5	3.51	3.96	3.93	3.92	3.67	3.58	5.86	5.76	6.85	4.49	6.99	7.14	6.08	6.93	8.56	10.86	8.8	11.29	9.42	5.98	8.2	9.4	5.61
Isoform0005424	brown	0.04823932	-0.02111381	0.380361577	0.285262173	-0.267849428	0.06497864	-0.075854303	0.136786981	0.181606792	0.688043222	0.092907571	0.456218596	0.453819561	-0.453650113	-0.625130293	-0.337807981	0.102046412	-0.386784197	-0.508485232	-0.587283554	-0.176377105	PPI1	2.88	4.02	5.74	2.77	4.17	5.54	5.03	6.94	5.5	6.34	8.62	8.25	3.32	7.07	6.58	5.33	7.96	7.54	5.18	6.94	6.93	5.78	6.18	6.43	2.92	4.73
Isoform0005475	brown	0.271734999	0.232430653	0.180408725	-0.164218374	0.529302048	0.436862419	0.543963977	0.521525553	0.513108047	-0.499892628	-0.288724789	-0.55400445	-0.336647445	0.486564573	0.172512469	0.046171895	-0.675606512	-0.31676069	-0.286813673	-0.25181716	0.055489493	AHA11	9.56	10.57	9.25	9.2	10.86	9.76	7.51	7.81	9.22	6.47	6.31	7.31	5.61	8.1	8.84	6.38	7.21	7.07	7.65	8.6	7.91	9.14	10.79	9.05	8.54	9.05
Isoform0005476	brown	0.064156154	0.149258626	-0.123993415	-0.226603981	0.700999088	0.422189776	0.233006116	0.079385995	0.185364987	-0.746533823	-0.43800164	-0.718183151	-0.521582795	0.54753616	0.488766103	0.159652662	-0.462777344	0.218857662	0.132993105	0.303405613	0.083490735	PRP8A	6.12	7.13	7.28	6.29	7.36	7.33	5.58	5.76	5.3	4.36	4.74	4.84	4.15	5.3	5.56	5.47	4.92	5.63	4.87	5.7	4.91	6.19	5.75	5.18	5.98	6.83
Isoform0005512	brown	-0.280542265	-0.342004619	-0.677206843	-0.753078466	0.409746123	-0.133451357	0.132059742	-0.297396546	-0.269596613	-0.912237275	0.110978777	-0.375350472	-0.257726486	0.878408027	0.911814629	0.724612231	-0.341888038	-0.047744666	0.529090876	0.39816463	0.011108475	CG4743	7.23	8.97	8.36	7.67	7.42	7.44	4.15	4.11	5.6	3.55	3.58	3.46	2.81	3.56	4.4	1.98	2.21	2.62	2.89	3.83	2.59	4.22	5.35	4.22	4.69	6.89
Isoform0005514	brown	0.129176672	-0.066584219	0.239251586	0.446045008	-0.637682308	-0.267070316	-0.365668601	-0.138364423	-0.204853987	0.89450131	0.11179729	0.648133404	0.442742259	-0.810274657	-0.627237287	-0.368571144	0.70267567	0.148661991	-0.128280612	-0.116111655	0.072250251	TPS7	2.06	2.51	1.66	1.72	2	1.67	5.82	5.21	4.66	6.62	5.99	6	5.24	7.01	7.19	5.88	7.36	7.12	5.37	5.62	6.61	5.23	4.51	5.52	3.74	3.34
Isoform0005515	brown	-0.168904673	-0.314345996	-0.112732233	-0.087884208	-0.015714978	0.013147214	-0.129377691	-0.195339972	-0.217710561	0.246231473	0.098563877	0.30736113	0.377692605	-0.129074144	-0.077819341	0.081917284	0.235705107	-0.079251433	0.024634577	-0.038963759	-0.111308639	ALATS	7.41	7.94	8.01	8.05	8.5	8.64	9.42	8.44	8.27	9.39	8.48	8.94	7.57	8.78	8.86	8.82	9.84	9.73	7.37	8.02	8.49	8.33	9.62	9.55	8.67	8.7
Isoform0005531	brown	-0.385875001	-0.361253456	-0.650686428	-0.782302359	0.448581357	-0.083110803	0.194066496	-0.236587362	-0.229401316	-0.898248462	0.167852689	-0.347549649	-0.191157317	0.893843501	0.886477925	0.73774643	-0.401321847	-0.170909152	0.469999064	0.310685679	-0.046831407	BAM1	9.67	8.92	9.08	10.48	8.68	8.1	4.29	5.41	6.71	1.98	2.89	2.84	2.3	3.56	4	0.93	1.39	1.6	1.58	3.81	2.25	3.48	6	4.2	3.76	8.88
Isoform0005557	brown	0.180455255	0.201383159	0.629447705	0.696596342	-0.479024253	0.085063907	-0.129588208	0.236514182	0.237068618	0.958888252	-0.122231879	0.441173514	0.366052922	-0.840100484	-0.921380096	-0.686032063	0.329078097	-0.030639126	-0.564273586	-0.464739516	-0.042297855	--	0.98	1.02	0.92	1.08	1.09	0.93	8.53	6.45	5.95	14.05	12.3	13.05	11.04	13.61	12.69	16.68	19.35	18.38	16.5	11.51	15.52	9.4	4.76	8.83	4.2	3.46
Isoform0005559	brown	-0.144643041	-0.208497658	0.246576159	0.240248479	-0.497311441	-0.122579127	-0.154362597	-0.000204075	-0.017408777	0.839692675	0.343913565	0.716690997	0.708092381	-0.533395125	-0.642005347	-0.246667655	0.274984098	-0.440121358	-0.41109241	-0.586335231	-0.256861529	ARF6	2.4	3.09	2.55	2.86	3.35	2.62	6.07	7.1	5.76	6.93	7.2	6.56	5.91	6.1	6.41	9.19	6.35	7.62	4.78	5.25	6.91	5.15	4.99	6.46	2.8	3.19
Isoform0005579	brown	0.224735675	0.495202383	0.122269127	0.122564744	0.487454311	0.313693518	-0.072450819	0.081955575	0.268625026	-0.548408896	-0.515287437	-0.686730749	-0.760193212	0.189236304	0.256843905	-0.15274974	-0.313967763	0.392195141	0.10872222	0.363595187	0.076006341	PMA4	4.53	4.96	13.23	5.03	4.64	11.97	3.13	3.82	4.09	3.65	3.21	3.73	2.9	3.09	4.16	1.8	3	3.07	5.69	6.85	5.69	4.61	5.86	4.4	9.82	10.94
Isoform0005590	brown	-0.024885553	0.097402808	0.36825237	0.541548628	-0.540052501	-0.13284805	-0.393398299	-0.079432279	-0.009211646	0.811381975	0.113887244	0.508474092	0.407132273	-0.722284144	-0.68469099	-0.491415585	0.409970274	0.01649294	-0.303305984	-0.296828079	-0.251112956	ISA3	1.52	2.45	2.36	1.71	3.02	2.5	6.69	7.88	4.16	10.19	9.69	6.98	6.26	6.15	5.42	7.93	6.52	6.86	6.17	6.23	6.97	5.38	3.38	5.82	4.6	3.48
Isoform0005603	brown	-0.28168027	-0.167968593	-0.550798992	-0.576661186	0.275227062	-0.194304724	0.087541619	-0.254401705	-0.179292092	-0.769631656	0.285802217	-0.28350774	-0.209668554	0.734691907	0.755856376	0.590714941	-0.309532253	-0.058963541	0.443856598	0.290988461	0.010218844	RZFP34	9.3	10.5	6.96	9.66	7.05	7	5.83	9.41	6.8	3.36	5.97	3.24	7.68	2.99	3.51	3.52	1.72	1.67	4.44	4.77	2.66	5.8	6.7	4.12	4.99	5.88
Isoform0005616	brown	0.098904297	0.153763702	0.609548774	0.681622843	-0.45715041	0.115879131	-0.108692389	0.227737095	0.223446077	0.951885449	-0.105745502	0.444958931	0.448741063	-0.802027006	-0.920137759	-0.675370355	0.298005187	-0.055072225	-0.58832163	-0.499978082	-0.084083706	LKR/SDH	3.05	3.26	2.22	2.86	3.39	2.43	6.84	7.04	5.8	10.66	9.03	8.6	7.62	8.59	8.38	13	11.37	11.89	8.31	6.81	9.93	7.34	4.59	7.95	4.57	3.58
Isoform0005664	brown	0.055683286	-0.150956271	0.171683557	0.351784673	-0.680491292	-0.3358699	-0.343175504	-0.152203966	-0.260885101	0.885519308	0.219991581	0.720610838	0.51058888	-0.744928321	-0.582981386	-0.277146721	0.693634633	0.053978805	-0.100201904	-0.14581117	-0.0237979	--	2.44	1.99	1.57	2.13	2.09	1.85	6.79	5.41	5.23	10.27	8.47	10.61	7.16	9.4	7.7	7.64	9.8	9.18	7.3	5.76	10.36	7.09	4.39	7.69	4.56	3.86
Isoform0005679	brown	-0.045402776	0.015603305	0.252874973	0.437027472	-0.554149989	-0.21945213	-0.428525985	-0.174167692	-0.097158906	0.768694276	0.21714314	0.567434607	0.443712618	-0.659623589	-0.590231269	-0.378427821	0.445391084	-0.003363861	-0.211530641	-0.255422842	-0.263671652	ISA3	1.61	2.85	3	1.74	3.19	2.74	6.33	7.95	4	8.58	10.54	6.25	5.93	6.42	5.22	7.45	5.99	6.31	5.61	6.2	5.79	4.68	3.33	5.3	4.68	3.14
Isoform0005723	brown	-0.252395298	-0.193362501	0.38770236	0.306019477	-0.306193383	0.133463229	0.131880762	0.206664605	0.18782833	0.78013307	0.048399889	0.494926159	0.705458935	-0.403553239	-0.72692857	-0.365967342	0.022629088	-0.450867172	-0.638332454	-0.713391762	-0.145609317	SBT3.5	6.16	3.57	5.19	6.35	4.77	5.1	5.3	6.52	5.73	8.83	7.79	8.76	5.83	8.15	8.52	9.22	9.87	10.17	4.94	5.31	8.73	5.73	5.54	6.4	2.53	4.39
Isoform0005745	brown	-0.172095069	0.033883289	0.215529099	0.387085096	-0.211445389	0.02944454	-0.109827619	0.060260457	-0.028188808	0.412338554	-0.097867541	0.155447006	0.194804852	-0.421952389	-0.370955931	-0.341507355	0.298722748	0.259875579	-0.111663569	0.012046372	-0.010126433	NUP98A	6.61	5.11	4.42	5.57	3.95	4.65	6.23	5.54	4.97	7.53	5.67	5.74	4.38	5.06	5.58	7.13	5.45	5.14	6.51	5.3	6.1	6	5.32	5.54	4.94	5.77
Isoform0005747	brown	0.120425188	-0.170571692	0.268336096	0.2370125	-0.407103201	-0.068649514	0.077579992	0.206123519	-0.008178473	0.767009003	0.17090062	0.592028554	0.547456748	-0.529298634	-0.592823539	-0.231259112	0.36670376	-0.239042143	-0.328774334	-0.405031463	0.154360029	RING1	4.4	3.55	2.88	3.99	3.85	3.38	5.87	5.47	4.67	7.92	7.61	8.25	6.18	6.59	6.35	6.77	8.27	7.81	5.82	5.78	6.74	6.26	5.4	7.09	4.72	3.55
Isoform0005753	brown	-0.2182535	0.162552077	-0.097168698	0.054458793	0.418209068	0.254352742	-0.2963025	-0.255579355	0.02133479	-0.452432874	-0.371229322	-0.482286837	-0.413848514	0.102653703	0.329666791	-0.028296564	-0.012193311	0.518471181	0.311609514	0.545193164	-0.113308355	PARP1	7.78	8.56	8.71	7.75	8.26	8.55	8.72	8.39	8.27	7.03	7.12	7.07	7.47	7.85	7.91	7.56	7.52	7.97	7	8.03	6.93	7.89	7.81	8.29	8.53	9.95
Isoform0005754	brown	0.107180296	0.200517266	-0.133177359	-0.253275183	0.608152077	0.270875468	0.000330143	-0.048616667	0.196114654	-0.647016379	-0.137398642	-0.49769934	-0.506867646	0.487670093	0.451108179	0.197726338	-0.438742605	0.000703888	0.132612496	0.159993446	-0.063167348	At1g53440	1.25	1.88	5.93	1.44	2.28	7.24	2.35	1.84	2.87	0.7	1.04	1.58	0.99	1.4	1.4	0.44	0.57	0.31	1.44	1.77	1.94	0.89	1.68	2.08	2.58	2.23
Isoform0005766	brown	0.160046984	0.249818503	0.633212929	0.762183463	-0.373728269	0.188342114	-0.184189645	0.167512895	0.244591795	0.873964766	-0.297987352	0.284693328	0.266936889	-0.829271455	-0.881069167	-0.745036809	0.32429899	0.165968834	-0.525611656	-0.325902517	0.010737632	TPS1	1.35	2.23	1.77	1.52	2.43	2.23	4.59	3.37	3.88	5.92	5.23	6.5	4.3	6.54	6.35	9.11	9.42	10.76	6.3	5.05	7.38	5.78	2.78	4.8	4.09	3.28
Isoform0005776	brown	0.2832608	0.226654336	0.608323216	0.669850022	-0.455581035	0.074282058	-0.103560777	0.267194826	0.182951306	0.92860133	-0.138826084	0.418703937	0.292774808	-0.840650333	-0.884297565	-0.660869982	0.350940591	-0.002836208	-0.517875521	-0.414360479	0.065293848	At5g39410	12.09	11.3	12.55	11.86	10.95	12.08	31.65	31.18	25.91	47.76	41.67	45.48	41.34	47.88	42.74	57.9	59.68	57.15	62.57	48.33	53.24	43.5	27.57	35.62	24.21	21.92
Isoform0005785	brown	0.094091009	0.137142796	0.59820095	0.666087609	-0.475724937	0.093885795	-0.098093868	0.23228109	0.217446114	0.947609323	-0.098230048	0.453131545	0.462933994	-0.786849065	-0.912687171	-0.661525424	0.293607243	-0.077911635	-0.587433321	-0.513053903	-0.065470711	LKR/SDH	2.59	3.2	1.84	2.64	3.08	1.98	5.99	5.89	4.38	8.23	7.56	7.12	6.78	7.52	6.76	9.84	9	9.12	6.61	5.21	8.11	5.84	3.97	6.89	3.39	2.88
Isoform0005795	brown	0.189927625	-0.132482657	0.187388784	0.055005091	-0.273453149	-0.060739762	0.062381586	0.185315359	0.000537915	0.532449863	0.204900471	0.468341733	0.368975304	-0.349383524	-0.387954449	-0.078671815	0.209472866	-0.385397809	-0.257573507	-0.386399907	-0.002508988	PMA3	5.57	5.28	5.15	5.66	5.82	5.08	8.36	7.54	7.82	8.48	8.43	9.62	5.77	10.09	9.61	7.81	9.24	9.43	8.68	9.96	8.93	8.86	9.33	9.85	6.69	5.8
Isoform0005810	brown	0.008486944	0.011053611	-0.306907858	-0.42621771	0.271433465	-0.067452295	0.365452316	0.119364887	-0.015852089	-0.77944261	-0.101690267	-0.533173806	-0.427640539	0.659115507	0.641248243	0.410019603	-0.336718302	0.091286666	0.325193502	0.345604943	0.194090542	SAC3	8.56	7.86	6.6	9.02	6.97	5.75	5.77	5.59	6.07	5.28	5.36	5.85	4.67	6.07	5.99	4.35	4.47	4.65	5.78	6.06	6.83	6.56	6.5	6.11	6.69	6.86
Isoform0005812	brown	0.106934899	-0.08107278	-0.11301182	-0.343601232	0.228838788	0.079236577	0.395057115	0.206505453	0.216509744	-0.520002049	-0.21016548	-0.408015036	-0.230995681	0.566623175	0.359620841	0.262232475	-0.455637528	-0.196706183	-0.026214873	-0.03541219	0.114120786	PDS5	7.61	8.91	7.81	8.16	8.97	7.56	6.14	6.15	7.19	6.05	6.91	7.17	5.43	7.61	7.41	6.13	6.96	7.46	7.84	7.71	7.83	7.08	7.28	7.04	6.79	7.07
Isoform0005820	brown	0.007696082	0.052478054	-0.311199273	-0.4868866	0.570582378	0.152094196	0.274024762	0.046212565	0.129217379	-0.936241135	-0.150789546	-0.657020524	-0.52140863	0.822294347	0.707769658	0.419905089	-0.614824046	-0.070212622	0.231905256	0.220077223	-0.004914327	RLK7	11.55	16.23	17.62	13.18	14.63	16.28	5.75	6.53	6.45	3.6	4.82	3.57	4.47	3.96	3.62	2.08	2.23	1.72	6.19	7.61	6.86	8.18	8.83	8.91	9.88	11.67
Isoform0005874	brown	0.006032858	0.03326869	0.537379409	0.523223685	-0.414120065	0.106733454	-0.029202917	0.238593927	0.219253775	0.890804024	-0.038616636	0.47296265	0.523106297	-0.669767529	-0.844133323	-0.546184545	0.193313757	-0.26200228	-0.603408145	-0.591410484	-0.177137483	SRL2	4.1	3.26	3.05	3.4	3.62	2.83	4.61	5.02	4.6	6.07	5.63	5.98	4.87	6.72	6.21	6.27	7.63	6.91	5.81	4.91	5.79	5.67	5.31	5.48	3.87	4.19
Isoform0005876	brown	-0.107249056	-0.050057378	-0.073529696	-0.239128524	0.479146989	0.325208396	0.444809989	0.239002085	0.18505384	-0.574160433	-0.382713718	-0.585930796	-0.218828705	0.552546564	0.337230696	0.14667448	-0.490080426	0.009445355	-0.046925377	0.065580093	0.076335122	BCHC2	14.16	12.04	12.23	13.79	13.18	12.18	9.54	10.33	10.02	9.26	7.24	9.11	2.58	9.82	10.73	9.17	10.19	9.78	8.88	10.21	9.29	10.77	11.78	11.8	10.49	11.08
Isoform0005885	brown	0.158900536	0.211414873	-0.231686338	-0.349834576	0.531578817	0.142999778	0.149976473	0.016251627	0.155214958	-0.897518912	-0.228792959	-0.698356145	-0.641916304	0.69001794	0.654895926	0.306889667	-0.513544394	0.099580585	0.259777561	0.317628409	0.050110238	RLK7	6.88	9.78	10.74	7.13	9.47	10.8	5.04	5.99	5.01	3.62	4.19	3.38	3.68	4.13	4.12	2.25	2.37	2.41	4.44	5.62	6.14	5.69	6.11	7.04	7.66	7.93
Isoform0005893	brown	-0.24470296	-0.119236792	-0.537444546	-0.578460608	0.487189601	-0.02003407	0.057695952	-0.258791845	-0.17465579	-0.901282882	0.025252922	-0.481510515	-0.415982668	0.751543863	0.837987055	0.562880553	-0.319285	0.113131804	0.508288821	0.476918337	-0.041816242	TIC110	7.69	7.21	7.58	7.47	7.39	7.85	5.25	6.29	6.62	5.54	5.41	5.56	5.23	5.76	5.6	5.25	5.17	4.45	5.19	6.3	5.68	5.79	6.28	6.52	5.97	7.68
Isoform0005895	brown	-0.137811172	-0.296256871	-0.656380517	-0.700161148	0.320851965	-0.195442603	0.099055537	-0.305891599	-0.281432269	-0.875266199	0.067813669	-0.371017054	-0.284050352	0.824844792	0.883984109	0.685608506	-0.276274234	0.026398113	0.542945455	0.429214953	0.059749666	TPS7	5.76	8.63	6.62	6.26	7.08	6.61	4.09	4.13	4.64	3.5	3.76	3.16	3.32	4.16	4.44	2.65	2.85	3.09	3.03	4.57	3.54	4.43	5.53	4.96	4.65	5.32
Isoform0005904	brown	-0.096465014	0.026595341	0.291881757	0.477519265	-0.20854056	0.12141395	-0.28717917	-0.055924975	-0.044816607	0.61092449	-0.119515981	0.277283866	0.31544862	-0.624261246	-0.524123403	-0.434415582	0.433782734	0.276448414	-0.171374368	-0.022286319	0.057421023	ALATS	10.6	10.46	10.97	11.08	10.75	10.54	13.21	13.15	11.7	14.15	13.32	12.88	10.01	11.9	11.97	13.51	12.97	13.49	10.69	12.05	12.87	10.81	11.65	12.19	12.58	11.68
Isoform0005928	brown	-0.056422764	-0.375541982	-0.153245432	0.086468125	-0.732775033	-0.57214016	-0.468003716	-0.411962471	-0.547681639	0.74840211	0.449023295	0.844925219	0.566754849	-0.609598501	-0.304067734	0.019386436	0.837984772	0.069495308	0.204801096	0.05514825	-0.009533565	--	3.11	3.16	2.43	2.87	3.4	2.51	8.26	7.8	6.39	11.11	11.13	10.46	8.2	10.14	8.99	7.91	9.76	9.11	8.24	6.98	8.64	7.8	5.52	8.48	6.14	5.15
Isoform0005930	brown	0.003090348	0.000721003	-0.250976766	-0.357083521	0.421497305	0.11827805	0.264099297	0.064916165	0.103984706	-0.800016276	-0.299045488	-0.635513092	-0.441518359	0.674104755	0.592628449	0.306345457	-0.458810935	0.084130046	0.215523888	0.284671002	0.056006805	RLT2	8.97	10.01	9.37	9.39	8.96	9.44	7.39	7.34	6.85	7.04	6.3	6.81	5.03	7.47	7.02	6.69	5.92	6.87	6.76	7.72	7.94	8.71	8.18	8.09	8.71	8.45
Isoform0005931	brown	0.115793668	0.226610617	0.650103044	0.733078082	-0.430616941	0.144707655	-0.13161993	0.242133067	0.265748383	0.932952392	-0.144450281	0.393693788	0.391235348	-0.824848397	-0.929104118	-0.721773504	0.293201458	-0.004809507	-0.590563578	-0.473608354	-0.09163933	LKR/SDH	2.81	3.45	2.03	2.89	3.36	2.36	7.91	7.72	5.97	10.58	9.69	9	8.46	9.68	8.42	12.54	12.47	11.05	8.31	6.58	10.01	7.88	5.37	7.82	4.61	3.9
Isoform0005973	brown	-0.227440467	-0.208234364	-0.601884224	-0.687877525	0.458463995	-0.070607976	0.120753802	-0.251144929	-0.18877429	-0.953682817	0.054333302	-0.467609999	-0.370920343	0.856143372	0.895779198	0.656714882	-0.397973461	-0.011737729	0.506398857	0.41704506	0.000829245	At1g56140	6.59	8.78	8.45	7.85	7.37	7.98	3.65	3.99	4.9	1.66	2.02	2.7	2	2.27	2.46	0.74	0.95	0.88	2.23	3.45	1.54	3.22	4.81	2.97	4.93	7.8
Isoform0005991	brown	0.051878278	0.203138049	-0.292409742	-0.199528519	0.394476121	0.018225788	-0.196075669	-0.25374344	-0.100160477	-0.763426807	-0.311562014	-0.614751642	-0.707307826	0.405717556	0.636186051	0.216703238	-0.144454294	0.476399277	0.490800354	0.654918873	0.098688786	RGA1	4.45	7.08	11.03	5.91	4.83	9.35	3.42	3.62	4.96	1.54	1.82	1.85	1.37	3.16	4.36	0.91	1.22	1.18	4.14	5.55	5.39	4.71	4.82	4.48	7.94	7.86
Isoform0006021	brown	-0.238853523	-0.139565038	-0.574614637	-0.554976602	0.481755653	-0.033238773	-0.009568471	-0.303274916	-0.244788109	-0.917440527	-0.025201345	-0.506557589	-0.432763039	0.717166781	0.866782182	0.556429042	-0.255000303	0.218519798	0.586935734	0.583582411	0.008981711	CLPB3	7.28	7.75	7.75	7.16	7.45	6.93	5.91	5.98	5.72	4.8	4.64	4.01	4.43	3.82	4.91	4.74	3.41	3.98	4.4	5.16	4.42	5.49	6.47	5.3	6.8	8.53
Isoform0006026	brown	0.067716949	-0.14065628	-0.495808161	-0.617535481	0.34757347	-0.097013058	0.203825911	-0.117439892	-0.106711337	-0.876195496	-0.051719077	-0.47853985	-0.417572413	0.807185655	0.790339576	0.576909368	-0.413524839	-0.040420483	0.397368549	0.324564389	0.046241775	ARF2A	4.39	7.24	6.28	4.41	5.77	5.3	3.2	3.42	2.91	2.7	2.14	2.67	2.65	3.08	3.28	2.45	2.25	2.12	3.74	3.1	3.4	3.7	3.14	3.08	4.66	4.51
Isoform0006037	brown	-0.11549064	-0.112884034	-0.100969191	0.011457847	-0.428979917	-0.348277065	-0.439875753	-0.395409373	-0.322893246	0.389072424	0.411342294	0.521046847	0.309167927	-0.364521238	-0.120970037	0.059317115	0.459402013	-0.058064475	0.145339397	0.008835564	-0.136247192	MYOB1	5.27	6.41	5.07	5.24	5.49	4.31	8.1	7.9	7.83	6.3	7.85	7.04	6.39	7.91	7.66	6.48	6.2	7.16	6.5	6.85	5.5	6.52	6.27	6.85	6.18	6.25
Isoform0006038	brown	0.117363823	0.177396988	0.619943863	0.689945306	-0.46170371	0.110510043	-0.114684874	0.238002272	0.232716429	0.950301918	-0.103069332	0.440786799	0.424503347	-0.812280316	-0.922407112	-0.683027949	0.296749217	-0.058033823	-0.586471944	-0.496586432	-0.061273396	LKR/SDH	2.66	2.77	2.14	2.61	3.1	2.13	6.6	6.73	4.68	8.96	8.64	8.28	7.36	7.84	7.51	12.42	10.47	10.03	8.75	6.14	9.5	7.22	4.54	7.05	4.32	3.34
Isoform0006049	brown	0.195321805	0.323044122	0.153876421	-0.081387431	0.513204079	0.396389959	0.365621836	0.373298754	0.460857515	-0.540286151	-0.289055922	-0.592826824	-0.416391856	0.420946668	0.227890568	0.014865771	-0.535001364	-0.090979483	-0.147685558	-0.050531388	0.053779199	PMA1	9.91	10.52	9.72	10.28	11.09	10.24	9.02	8.77	10.22	7.47	7.56	7.59	5.96	9.09	9.24	7.12	6.87	6.99	7.16	9.4	8.53	9.2	9.66	11.2	9.1	9.99
Isoform0006085	brown	-0.329578283	-0.242189098	0.17899948	0.200337956	-0.262223815	0.048950835	-0.025993446	-0.003924994	-0.016773316	0.639672201	0.200445793	0.508554427	0.661817734	-0.392234978	-0.501224102	-0.206010931	0.22504465	-0.226602768	-0.32769089	-0.404515948	-0.146050077	OsI_18044	6.06	5.5	5.21	6.08	6.01	5.01	7	6.92	6.45	6.21	6.4	6.9	6.36	6.67	6.69	7.63	6.71	7.24	5.1	6.02	6.18	5.23	6.12	6.06	5.51	5.93
Isoform0006086	brown	-0.046512519	-0.33332444	0.090639136	0.196034439	-0.615706189	-0.29703152	-0.21951693	-0.145948817	-0.259181669	0.847934796	0.245829552	0.749587618	0.644724868	-0.593149228	-0.5349873	-0.163141083	0.566844301	-0.131466655	-0.161803004	-0.268655735	-0.048853945	--	1.35	1.26	1.62	1.44	1.75	1.23	9.47	7.73	7.54	19.21	15.2	20.01	5.89	18.19	14.11	16.29	21.33	19.7	12.07	9.28	15.32	12.71	5.18	12.35	4.23	2.91
Isoform0006106	brown	0.051397202	0.112396608	-0.163758627	-0.207595871	0.245451192	-0.003939272	0.179131374	0.125004678	0.001476973	-0.595709768	-0.140877127	-0.487777608	-0.405770843	0.471705882	0.428504786	0.184183363	-0.310109803	0.121129562	0.19280471	0.237923011	-0.006343202	ACO3	8.69	7.82	8.58	8.66	8.12	8.32	7.21	7.39	7	7.53	7.37	7.19	5.89	5.72	6.47	6.59	6.22	5.72	7.65	7.34	8.85	8.15	7.9	8.35	7.88	7.52
Isoform0006124	brown	-0.254129674	-0.26908474	-0.508782516	-0.638836144	0.678848432	0.183420013	0.212549929	-0.133832432	-0.130746241	-0.820413494	-0.006113083	-0.415349642	-0.274936812	0.756086524	0.760840971	0.578436987	-0.392281228	-0.061642069	0.37479702	0.314202607	0.083019994	GYRA	7.96	7.51	8.27	7.58	7.96	9.49	5.2	5.48	6.2	4.27	3.98	4.49	4.45	5.1	5.69	5.85	5.68	4.76	4.83	6.64	3.24	5.89	9.32	5.66	4.99	7.73
Isoform0006144	brown	0.038144199	-0.158771257	0.159874716	0.328607605	-0.668381117	-0.337697496	-0.34120732	-0.168393556	-0.240753174	0.883497737	0.262643775	0.74653254	0.523848437	-0.729066039	-0.573321758	-0.25417246	0.682972372	0.015195696	-0.103868766	-0.167494669	0.035853752	--	1.92	1.78	1.45	2.01	1.67	1.76	5.32	4.72	4.75	8.26	7.82	8.51	6.08	7.94	6.66	6.07	8.32	7.53	6.54	4.97	7.67	5.59	4.02	6.15	3.45	3.22
Isoform0006147	brown	0.083298289	-0.142654458	-0.335994315	-0.478150707	0.210352865	-0.090699753	0.3722754	0.093490484	-0.082126248	-0.635554294	-0.060156268	-0.376799734	-0.291497799	0.622459028	0.566835577	0.444404801	-0.291357793	-0.020238388	0.262503823	0.231043708	0.182958347	UVH1	7.2	7.07	6.15	6.85	6.9	6.13	4.96	5.2	6.2	5.64	4.99	6.78	4.75	5.23	5.32	4.75	6.02	5.28	6.33	6.14	5.97	6.85	5.83	6.29	5.88	5.87
Isoform0006164	brown	0.223954641	-0.138949026	0.147749025	0.024699444	-0.276640266	-0.104378053	0.050516316	0.166547862	-0.047761289	0.524047668	0.258390928	0.498739586	0.342339009	-0.345777439	-0.353546554	-0.03961307	0.252815746	-0.36998358	-0.207348386	-0.355930858	0.03405265	AHA11	6.57	5.28	5.48	5.65	6.6	5.91	8.88	8.42	9.37	9.19	9.69	10.96	7.43	11.64	10.2	8.03	10.36	10.23	10.55	11.05	10.68	10.49	10.52	10.74	6.38	6.7
Isoform0006169	brown	-0.089191769	-0.356925841	0.03290195	0.001890961	-0.490710125	-0.271449261	0.015080799	0.018113302	-0.245751736	0.688494414	0.385208493	0.710281489	0.612264129	-0.393220557	-0.406092734	0.003743068	0.376072728	-0.374619114	-0.166086216	-0.3677779	-0.007122599	PPC6-1	4.2	1.95	1.77	4.31	2.02	1.67	5.23	3.94	4.18	6.1	5.99	7.24	4.62	5.25	5.74	5.14	6.61	7.17	5.65	6.5	5.66	6.08	5.04	4.81	3.04	2.95
Isoform0006170	brown	0.17795983	-0.178692428	0.138576203	-0.011205474	-0.286027348	-0.102090685	0.124439649	0.195385715	-0.029651864	0.521323837	0.288596399	0.516122427	0.402362187	-0.291833686	-0.355574254	-0.011258415	0.187600052	-0.455059265	-0.250450533	-0.429954454	0.027172311	AHA11	5.27	5.12	4.28	5.52	5.65	4.25	6.72	6.53	7.28	7.56	7.47	8.78	6.34	8.36	8.39	6.96	8.02	7.79	7.97	9.12	7.4	8.56	7.44	8.26	4.89	5.79
Isoform0006197	brown	-0.052687948	0.147153449	-0.332858018	-0.21494654	0.471791911	0.079448132	-0.158085947	-0.272629044	-0.127375845	-0.776965377	-0.248705593	-0.612270913	-0.646067611	0.401214808	0.671749215	0.254072234	-0.072477939	0.573077331	0.560906205	0.753379903	0.100839574	NCL	7.86	7.53	8.84	7.96	7.3	8.81	6.29	6.25	7.05	5.69	6.06	5.73	4.98	5.4	5.51	5.85	5.43	6.21	6.3	6.97	6.22	6.72	7.22	7.66	8.89	8.87
Isoform0006208	brown	0.002035589	0.109885893	-0.327476808	-0.449596072	0.596256379	0.15211776	0.112295501	-0.068016935	0.071870314	-0.933622059	-0.138598636	-0.650641	-0.592637339	0.736143609	0.730770839	0.402468921	-0.510180434	0.050069449	0.321981114	0.34516844	-0.015884374	RLK7	5.44	7.24	10.21	5.68	7.29	8.73	3.29	4.66	5.17	1.94	2.65	2.02	1.8	1.96	2.15	1.05	1.39	1.07	3.47	3.98	3.72	3.77	4.47	4.47	6.2	6.85
Isoform0006209	brown	-0.078963878	-0.223005449	0.217964972	0.321610786	-0.446597507	-0.064652319	-0.186148001	-0.078644588	-0.12716983	0.872004629	0.164833738	0.665234983	0.610710246	-0.64712309	-0.64005226	-0.302314175	0.445097074	-0.120564677	-0.293841748	-0.338902114	-0.055561102	SRF8	2.53	3.49	3.08	2.59	3.58	3.08	12.74	12.12	11.34	18.36	16.94	16.88	15.75	17.92	17.72	39.09	27.57	28.77	16.44	13.52	14.03	13.11	9.11	13.78	8.21	6.61
Isoform0006244	brown	0.068088535	0.026439378	-0.272244918	-0.316117439	0.280167795	-0.01148409	0.272994407	0.041363938	0.074726671	-0.757598798	-0.185797605	-0.577143618	-0.425882046	0.649720951	0.579276831	0.308109458	-0.385723171	0.153599234	0.25421125	0.303290683	0.093147756	SGR2	7.35	8.49	6.96	8.03	7.59	7.01	5.05	5.62	5.36	4.87	4.32	4.59	4.97	5.12	4.92	4.61	4.76	3.86	5.63	5.3	5.31	6.63	5.4	5.45	6.86	5.07
Isoform0006271	brown	0.087732477	-0.11843985	0.269286948	0.339716702	-0.615018669	-0.23609107	-0.224933287	-0.028458323	-0.097655984	0.904366019	0.246160434	0.720124404	0.550853615	-0.698969785	-0.656353875	-0.295483434	0.525710414	-0.169915508	-0.275418329	-0.36545783	-0.001551897	SPL3	2.29	2.13	1.53	1.76	2.09	1.72	4.98	4.67	5.71	6.42	6.16	7.41	5.26	7.65	6.15	4.78	6.45	7.27	5.99	5.13	6.09	5.09	3.8	4.51	3.31	2.5
Isoform0006288	brown	0.038213026	-0.284277288	-0.287105786	-0.152809907	-0.58111183	-0.619987574	-0.498415939	-0.434187671	-0.572144368	0.427115599	0.636816287	0.733315894	0.366162031	-0.373172362	-0.010336799	0.251900789	0.685174997	-0.093192246	0.355361719	0.103114937	-0.097035302	PICBP	2.65	3.86	2.12	2.27	4.33	2.21	8.29	9.64	8.78	9.27	10.07	8.77	6.98	8.53	9.07	4.48	5.92	5.43	6.4	8.54	7.86	6	7.93	8.78	5.98	5.45
Isoform0006310	brown	-0.29503769	-0.138581748	-0.253945422	-0.384208658	0.573990001	0.313039184	0.436951316	0.085478903	0.115550475	-0.738108051	-0.273653702	-0.595215432	-0.179560627	0.735904773	0.5180147	0.308016054	-0.566997076	0.004373748	0.083630246	0.14656336	0.090766789	At1g52360	13.87	12.96	11.89	14.26	13.98	12.92	10.11	10.34	10.36	9.87	9.3	9.76	8.31	9.83	10.31	10.45	10.26	11	8.65	9.17	8.11	9.96	11.77	11	11.31	11.5
Isoform0006315	brown	0.288742112	0.181563411	-0.121733507	-0.059037379	0.083087955	-0.096346895	-0.156039785	-0.067957018	-0.059450358	-0.425788251	-0.282604497	-0.378485877	-0.559579977	0.096505503	0.36896385	0.08736702	0.092121967	0.406337247	0.379158775	0.531431798	0.120288723	RCD1	5.37	6.38	6.81	5.59	5.77	5.55	5.17	5.69	5.7	5.61	4.67	5.7	5.38	5.64	6.12	5.23	5.43	5.13	6.17	6.23	6.51	6.05	6.21	6.47	6.38	5.89
Isoform0006321	brown	0.165886836	0.25780543	0.067928098	-0.06330034	0.376825123	0.256485985	0.326610509	0.329570688	0.184449044	-0.438146885	-0.2538926	-0.492312777	-0.380797482	0.294336332	0.217288658	0.018240802	-0.31685932	0.110427407	0.012035534	0.144347095	0.176997918	At4g31480	10.85	9.75	10.07	11.74	10.65	11.07	9.71	10.01	9.97	10.43	10.64	10.06	8.23	10.35	10.29	9.9	8.78	9.29	10.04	9.66	10.8	10.03	11.03	10.74	11.3	10.81
Isoform0006322	brown	0.114549582	-0.027808996	0.254382031	0.42485288	-0.647073363	-0.286071085	-0.33992431	-0.10447731	-0.175135833	0.880001082	0.197355367	0.667333145	0.460201084	-0.755223935	-0.628224072	-0.350377782	0.636096077	0.062137412	-0.168810436	-0.196598303	0.010987564	--	2.83	2.58	2.66	2.65	3.04	2.67	5.07	5.11	4.6	7.23	6.33	7	4.89	6.73	6.03	5.43	6.05	5.56	4.98	5.19	6.97	4.64	3.98	5.97	3.79	3.35
Isoform0006338	brown	0.090722944	-0.103897182	0.188975243	0.407413137	-0.653823129	-0.305768817	-0.418297572	-0.2092574	-0.251462896	0.886996172	0.159045051	0.687640044	0.473336482	-0.792767336	-0.593057104	-0.322620566	0.720992867	0.12775872	-0.091739245	-0.103204039	0.058694505	TPS7	1.74	2.41	1.79	1.26	2.19	1.71	5.59	5.52	4.74	6.87	6.09	6.6	5.68	6.87	7.24	5.59	7.28	7.37	5	4.87	6.22	5.91	4.64	6.29	4.02	3.29
Isoform0006361	brown	0.053646189	-0.275627302	-0.282273408	-0.123737887	-0.612983326	-0.637242939	-0.541761868	-0.463368797	-0.594900818	0.448056176	0.623823603	0.737345571	0.346119166	-0.413838816	-0.022691918	0.230721715	0.725711298	-0.050222145	0.370179591	0.133299416	-0.074876715	PICBP	2.32	3.98	1.86	2.44	4.09	2.52	9.03	10.09	9.42	8.03	9.78	9.31	7.39	8.67	9.18	4.96	6.08	6.03	7.47	8.1	8.78	6.77	8.43	8.18	6.1	5.54
Isoform0006379	brown	0.095188494	-0.015100408	-0.391597797	-0.459329963	0.502284799	0.062898253	0.018272358	-0.172342471	-0.025181812	-0.835670193	-0.186991178	-0.541421935	-0.514344151	0.666700764	0.715136886	0.422837292	-0.345128769	0.118071353	0.3833339	0.396270291	0.04938848	MKP1	6.27	11.51	13.41	7.41	10.87	13.03	6.97	6.54	6.91	6.57	5.2	6.41	4.82	6.77	6.9	3.75	4.79	4.96	6.35	7.44	6.93	7.47	7.93	7.83	8.85	9
Isoform0006412	brown	0.328314359	-0.029540043	-0.178090332	-0.408450201	0.472265916	0.184234162	0.460175864	0.281166252	0.101977243	-0.545225098	-0.067172573	-0.352464067	-0.319868225	0.561574668	0.409402205	0.334906289	-0.435179565	-0.199985211	0.071808675	0.006700456	0.152498237	RTNLB2	18.95	18.36	19.14	18.27	19.57	22.14	16.86	15.27	15.7	17.35	16.74	16.97	17.16	16.94	16.32	16.68	16.16	15.55	18.01	18.82	16.54	17.19	17.74	16.62	19.44	17.52
Isoform0006421	brown	0.249244601	-0.104657398	0.226104682	0.083075967	-0.30020007	-0.065068808	0.092475672	0.237978818	0.030207342	0.563281077	0.211343534	0.478452578	0.366544652	-0.363321698	-0.431244818	-0.110414719	0.188619054	-0.417611558	-0.305474856	-0.446346611	0.032741481	AHA11	5.64	5.62	4.46	5.31	6.87	5.21	7.33	7.75	7.63	8.05	8.77	9.43	6.9	9.27	8.99	7.9	8.84	9.36	9.05	10.62	9.41	9.12	9	9.95	6.25	5.82
Isoform0006427	brown	0.175961615	0.118010033	-0.326197979	-0.309767733	0.312689547	-0.042130217	-0.114130171	-0.192049617	-0.09576219	-0.730361065	-0.14458986	-0.496075362	-0.623986032	0.39644947	0.663466583	0.336359285	-0.07629835	0.330307903	0.521035643	0.609762941	0.013011623	RSH1	7.59	9.98	7.62	7.97	9.1	8.96	7.17	7.48	9.25	5.97	6.8	6.87	7.05	8.24	7.75	5.6	6.98	6.76	8.01	8.36	7.07	8.21	7.92	8.64	9.9	9.39
Isoform0006431	brown	-0.283011577	-0.180488792	-0.092059546	0.032655157	-0.328764072	-0.270335728	-0.418066529	-0.360645791	-0.242528845	0.317030634	0.318436658	0.420717392	0.325706749	-0.299062993	-0.098589859	0.027745653	0.401480408	0.012786277	0.139497309	0.053925786	-0.254129968	PAH1	5.82	5.95	5.33	5.91	5.88	5.92	7.28	6.96	7.5	6.97	7.72	7.11	5.98	7.77	7.08	6.44	7.09	6.92	5.63	6.37	6.23	5.69	6.61	6.86	6.56	7.4
Isoform0006432	brown	-0.187881023	-0.506956427	-0.237544161	-0.052653438	-0.640010094	-0.526353135	-0.407571234	-0.444908309	-0.569318102	0.683553327	0.501001598	0.857073046	0.667515282	-0.471915773	-0.230101525	0.131556987	0.745630249	-0.056630003	0.187799815	-0.011503041	-0.053824796	--	2.56	2.51	1.95	1.96	2.88	2.52	13.86	12.99	11.64	20.58	18.99	21.45	8.54	17.31	15.07	14.01	16.16	17.43	10.04	9.25	12.87	11.39	7.6	13.97	6.11	5.47
Isoform0006452	brown	0.045751826	0.089944568	0.500081928	0.583105513	-0.499864418	-0.009588201	-0.222770397	0.104063308	0.127658064	0.920306271	0.040935527	0.53243601	0.482312965	-0.771099907	-0.820163529	-0.55693593	0.38131456	-0.088350341	-0.469151088	-0.449663719	-0.156696074	TSN1	4.41	4.17	3.92	4.55	5.34	4.89	11.56	9.19	9.52	13.31	11.83	13.37	8.55	13.09	11.05	11.49	11.46	12.41	9.22	9.41	11.72	9.3	7.18	10.75	6.41	5.91
Isoform0006454	brown	0.097355598	0.23490671	-0.068745265	0.01504694	0.423351723	0.229532403	-0.048634973	-0.047457947	-0.023603367	-0.468381749	-0.408115492	-0.518193067	-0.524858547	0.149133126	0.336036026	0.008594099	-0.007024259	0.557451596	0.308854234	0.569322896	0.24069899	EIF4G	7.32	5.8	7.46	6.61	7.26	7.38	5.91	5.67	6.85	7.09	5.95	6.43	4.9	6.65	6.56	6.57	5.9	6.64	6.16	6.16	6.85	6.91	6.91	7.79	8.14	7.62
Isoform0006489	brown	-0.084201181	0.051230235	-0.320709747	-0.393613078	0.666755977	0.246601985	0.139071834	-0.088325774	0.057122357	-0.880244039	-0.223070024	-0.66022479	-0.521733377	0.69872616	0.683145113	0.348007414	-0.465870114	0.172212832	0.302319403	0.383619049	0.04047314	TIC110	9.41	9.91	11.75	8.82	9.12	10.53	7.44	7.94	7.53	6.47	6.53	6.03	5.77	6.84	7.01	7.56	6.59	6.61	6.75	7.34	7.46	6.58	8.86	7.67	7.93	9.33
Isoform0006491	brown	-0.00519885	-0.094261671	0.41963717	0.446561312	-0.481396743	0.008641175	-0.086520063	0.104684612	0.080556651	0.94006285	0.042565122	0.595099629	0.598129299	-0.681532433	-0.801227751	-0.45304408	0.321895926	-0.224717858	-0.50621181	-0.526635737	-0.123958546	TPR4	0.92	0.97	0.74	1	0.83	0.74	3.41	2.7	2.72	6.13	4.65	5.01	3.79	6.21	5.3	5.96	7.59	8.5	4.29	2.99	5.3	2.92	2.05	3.37	1.42	1.19
Isoform0006548	brown	0.187241756	-0.018418306	-0.292033852	-0.313104566	0.16671085	-0.098017885	-0.00233067	-0.134549796	-0.090977835	-0.570367058	-0.218550709	-0.389762197	-0.413474344	0.403681985	0.520847005	0.299310914	-0.107760326	0.207575008	0.341218641	0.398541993	0.11259591	ATG2	4.8	7	5.9	5.2	5.79	5.9	4.75	5.18	5.28	4.72	4.46	4.8	4.66	5.35	5.61	4.36	5.47	4.75	5.5	4.8	5.89	5.75	5.75	5.02	5	5.59
Isoform0006551	brown	0.047590179	0.23379114	-0.139340779	0.01482749	0.13759858	-0.04251566	-0.213351905	-0.254504066	-0.027745243	-0.455584055	-0.271236998	-0.450567589	-0.470267544	0.196296696	0.356957093	0.030604002	-0.022812212	0.510621833	0.314026201	0.488295161	0.076103032	--	5.92	6.79	6.89	6.05	7.06	5.98	5.68	6.64	5.49	5.16	5.09	4.68	5.56	5.64	6.03	4.63	5.78	5.25	5.48	6.02	6.37	5.37	5.47	5.21	5.91	6.2
Isoform0006563	brown	-0.021846905	0.08076513	0.344170231	0.535461252	-0.558701197	-0.159980701	-0.408631213	-0.105206535	-0.041788853	0.819839893	0.124821574	0.52971305	0.40979138	-0.736948184	-0.673444279	-0.478512307	0.450860556	0.045970657	-0.26912254	-0.2638456	-0.250516741	ISA3	1.74	2.77	2.16	1.71	2.65	2.55	7.29	8.21	4.18	10.57	10.61	6.75	6.67	6.95	6.05	8.39	6.79	7.72	6.8	7.57	6.73	5.33	3.65	5.57	4.88	3.53
Isoform0006575	brown	-0.26519405	-0.239693242	-0.580364314	-0.632412872	0.452787876	-0.03821988	0.08422657	-0.249325025	-0.23502105	-0.881432563	-0.001958624	-0.43516988	-0.308508506	0.752231679	0.849068537	0.613368379	-0.272948423	0.088018335	0.532884814	0.488943071	0.019548395	BGAL1	7.21	8.54	6.35	7.14	10.84	6.94	3.36	4.34	4.08	2.13	2.87	2.66	1.39	2.72	3.26	1.02	1.74	1.4	1.02	2.64	1.78	3.27	6.03	5.29	5.09	9.19
Isoform0006605	brown	-0.16986545	-0.144618675	-0.563755521	-0.577589418	0.378360868	-0.13832698	-0.069453895	-0.318557954	-0.218909023	-0.871651016	0.008202593	-0.431388332	-0.447838833	0.69604956	0.844786308	0.568533483	-0.242506847	0.103423831	0.559103896	0.504144444	-0.021033854	BIG5	8.15	10.85	13.32	9.44	8.02	10.99	7.41	7.82	8.42	5.11	5.13	5	5.65	6.46	6.63	3.75	4.29	3.81	6.27	8.68	7.79	8.43	8.06	7.38	7.98	9.69
Isoform0006611	brown	0.164361376	-0.162687749	0.199469162	0.073614318	-0.280941826	-0.054733699	0.089002675	0.203047101	0.001343145	0.585740514	0.211909283	0.507092488	0.420122657	-0.375521296	-0.429512408	-0.096589943	0.236944293	-0.380810037	-0.283706282	-0.414150092	0.043834049	AHA11	6.49	5.43	5.05	5.94	6.29	5.75	8.77	7.91	8.69	8.96	9.18	10.3	6.79	10.26	10.52	8.92	10.33	9.89	9.29	10.02	10.22	10.15	9.46	9.75	5.93	6.78
Isoform0006628	brown	0.23581412	0.137917937	0.5336563	0.623418617	-0.534541421	-0.019063758	-0.163745959	0.163724894	0.105262525	0.958254492	-0.080378713	0.50482279	0.367627019	-0.838667279	-0.853445101	-0.596557247	0.432311386	-0.004441256	-0.457073726	-0.385061822	0.066943362	PANK2	1.22	1.45	1.12	1.61	1.72	1.22	9	7.09	6.29	14.34	11.23	14.27	12.65	16.16	14.23	14.6	17.94	18.87	16.06	12.43	17.27	11.07	6.2	10.76	6.34	3.56
Isoform0006700	brown	0.177458673	0.21220638	0.645892914	0.723580287	-0.443838586	0.134498282	-0.084481989	0.273991321	0.255602537	0.941807521	-0.185669927	0.392408229	0.354731956	-0.829285078	-0.932138644	-0.718296949	0.30283063	0.014449535	-0.583909202	-0.453104698	0.020372118	PAL1	0.68	0.69	0.91	0.51	0.95	0.61	4.68	4.09	3.49	10.21	8.9	9.54	9.15	8.61	7.46	15.5	14.72	13.32	10.92	5.75	11.65	7.6	2.41	6.26	3.64	2.13
Isoform0006735	brown	0.226734609	-0.151790017	0.194386679	0.064637399	-0.303250098	-0.078658005	0.095753361	0.202838978	-0.005510971	0.56939284	0.190416625	0.487996166	0.397047016	-0.356200111	-0.417160407	-0.089741469	0.221895802	-0.38659852	-0.284712349	-0.417430383	0.061324625	AHA11	5.54	5.77	4.75	5.43	6.16	4.97	7.75	7.66	7.06	7.75	7.97	9.28	5.71	9.8	9.12	7.56	8.68	9.08	8.8	8.97	8.6	8.64	8.59	8.98	5.76	6.26
Isoform0006751	brown	0.217294439	0.443255922	0.073043086	0.081804293	0.461003057	0.273187264	-0.072645788	0.051609063	0.216438683	-0.557773404	-0.502872583	-0.666365873	-0.739219879	0.20729398	0.290719255	-0.109985146	-0.283359789	0.400353225	0.148506798	0.395142109	0.097903521	PMA4	4.87	5.51	12.6	5.26	4.69	12.74	3.18	4	3.79	3.98	3.47	4.09	2.72	3.39	4.62	2.11	2.63	3.7	5.62	6.74	6.33	4.88	6.36	3.95	9.88	10.8
Isoform0006758	brown	0.069693019	0.033698823	0.508914429	0.457503244	-0.436545769	0.055723927	0.022360948	0.268461975	0.210193851	0.86543877	0.02549966	0.494153279	0.508959334	-0.634948734	-0.804587552	-0.482003649	0.19481215	-0.31682641	-0.582359119	-0.599409945	-0.101833115	SRL2	3.69	2.8	2.42	3.36	3.23	2.63	4.62	5.16	4.72	4.76	5.45	5.46	4.35	6.41	5.5	6.02	7.22	6.49	5.29	4.54	6.26	5.4	4.61	5.37	3.44	3.66
Isoform0006761	brown	-0.152666805	-0.461678377	-0.19581627	0.000475684	-0.677279753	-0.532330402	-0.406989626	-0.41218472	-0.556806801	0.709674533	0.473613493	0.842313921	0.648528526	-0.512857061	-0.270306971	0.080689988	0.751561435	-0.028508757	0.166355721	-0.013567087	-0.047218006	--	1.78	2.06	1.43	1.88	2.35	1.18	8.2	7.67	6.67	12.53	11.64	11.34	4.64	9.66	8.28	8.95	9.27	9.88	6.95	5.96	7.59	7.54	4.72	8.54	4.59	3.41
Isoform0006767	brown	0.146979238	0.019818413	-0.347868784	-0.48697751	0.360511521	-0.038961323	0.203638812	0.0274162	-0.0410479	-0.780357951	-0.060199706	-0.473584985	-0.539931667	0.62764367	0.675953884	0.449912194	-0.356597066	-0.029430475	0.36115979	0.324039651	0.123802064	CEPR1	5.8	8.48	7.86	8.06	5.32	6.76	3.03	3.78	3.28	2.34	2.38	3.35	3.55	2.44	4.11	1.81	1.7	2.09	6.45	9.26	5.53	7.61	6.19	5.51	6.32	8.02
Isoform0006781	brown	-0.270465295	-0.27592006	-0.675395975	-0.718732548	0.4446777	-0.123768464	-0.032683655	-0.377919536	-0.307663986	-0.909756219	0.126406139	-0.366340287	-0.331923234	0.781588152	0.930034803	0.705512516	-0.243149596	0.036716894	0.614699179	0.509491286	-0.041251471	BAM1	4.79	6.97	8.24	5.32	7.25	6.58	4.22	4.44	4.56	2.24	2.65	2.91	2.13	2.28	2.93	0.82	1.43	1.35	1.52	3.05	2.39	3.28	5.1	3.87	4.18	7.56
Isoform0006788	brown	0.264411638	0.234788265	0.172844655	-0.159413494	0.461501151	0.379337488	0.513791074	0.501720465	0.472952623	-0.467922188	-0.252284981	-0.505072073	-0.332232247	0.443467152	0.169190128	0.055376413	-0.609568076	-0.296950325	-0.249661027	-0.221135836	0.067415128	AHA11	8.77	9.7	8.13	8.68	9.35	8.71	7.68	6.97	8.77	6.02	6.16	7.26	5.67	7.96	8.29	6.1	6.91	6.43	6.79	8.5	7.48	8.07	8.72	8.93	7.84	8.6
Isoform0006796	brown	0.0750351	-0.0607605	0.380537105	0.270145267	-0.374097278	0.005968128	0.225467224	0.33663695	0.141660509	0.772170972	0.258824906	0.555526935	0.599633011	-0.429467761	-0.692055532	-0.298889079	0.095107678	-0.450844605	-0.557562209	-0.694139542	0.053147418	LRX5	5.51	3.02	2.75	4.13	3.88	2.93	5.09	5.4	4.81	6.66	7.44	7.42	5.61	5.58	4.96	5.84	6.06	5.79	5.24	4.87	4.98	5.05	5.06	4.75	2.82	1.91
Isoform0006809	brown	0.220883489	-0.06191466	0.349158213	0.399010956	-0.58590731	-0.157128765	-0.131718171	0.080398205	-0.026422564	0.916706481	0.102680555	0.642231289	0.470966784	-0.72563403	-0.717245518	-0.376127304	0.470894901	-0.152900251	-0.350924586	-0.390352395	0.049551908	ACA8	2.02	2.22	2.24	2.04	2.09	2.21	4.24	4.04	4.38	5.67	5.48	5.76	5.74	7.11	7	6.37	7.63	7.13	6.68	5.75	6.24	5.24	3.3	5.24	3.75	2.33
Isoform0006829	brown	-0.012592657	-0.207743881	0.270644561	0.356329507	-0.553551829	-0.129995772	-0.151289146	-0.015098761	-0.08069493	0.944697624	0.17106752	0.718279484	0.637798298	-0.681495894	-0.710589389	-0.335208622	0.459082121	-0.178904686	-0.350590071	-0.419219942	-0.064409891	VAT1	0.66	1.01	0.59	0.59	0.9	0.79	9.97	7.48	7.06	21.66	17.22	18.59	18.99	20.62	18.33	28.77	28.3	27.24	15.87	12.27	16.17	12.66	6.07	10.88	4.41	2.02
Isoform0006831	brown	0.12059195	0.195233213	0.62268266	0.695896724	-0.473984704	0.094190754	-0.132750757	0.226429084	0.248331088	0.940379614	-0.092254645	0.437560019	0.423743529	-0.80832416	-0.915674311	-0.681138243	0.301722404	-0.049560124	-0.578233965	-0.490074471	-0.080177925	LKR/SDH	2.33	2.72	1.7	2.02	2.72	1.93	6.11	5.86	3.97	7.92	7.62	6.74	6.69	6.58	6.74	9.3	8.44	8.57	6.12	4.18	8.34	5.94	3.56	5.87	3.89	2.73
Isoform0006860	brown	-0.219629692	-0.048314032	-0.178678855	-0.300099727	0.647115705	0.415772506	0.322756354	0.036712141	0.158008003	-0.662224625	-0.279002602	-0.571929323	-0.221652762	0.621404133	0.441689266	0.226885939	-0.528175629	0.051081295	0.048845477	0.143581675	-0.003709324	TIF3A1	7.4	7.32	6.53	6.8	7.58	7.39	5.5	5.57	6.07	5.03	6.19	5.88	4.92	5.64	5.98	6.08	5.55	6.67	4.72	5.05	4.78	6	6.32	5.33	6.14	6.54
Isoform0006866	brown	0.091512228	-0.010193013	0.377108302	0.267186225	-0.285426503	0.039270882	-0.056806811	0.165105234	0.187775319	0.692030709	0.157286255	0.492945945	0.438658311	-0.453780713	-0.619495329	-0.313393977	0.111470891	-0.421703537	-0.493553772	-0.599135471	-0.151659195	PPI1	4.34	5.19	8.62	4.23	5.86	8.75	7.19	10.06	8.89	9.34	13.37	12.8	6.81	12.06	9.15	8.27	10.94	10.29	8.64	10.37	11.42	7.42	7.95	8.99	4.54	6.91
Isoform0006871	brown	0.036791487	-0.128515451	0.254439703	0.348265823	-0.61580856	-0.242754544	-0.268845466	-0.075324416	-0.123055032	0.898130382	0.231460355	0.713703145	0.562240087	-0.700291678	-0.645413548	-0.298698772	0.545861455	-0.134792916	-0.256262708	-0.335706187	0.020700252	SPL3	1.96	1.61	1.39	1.91	2.26	1.67	5.66	5.09	5.42	6.1	6.25	7.66	4.83	7.07	6.83	4.82	6.7	7.38	5.47	5.35	6.62	4.63	4.08	5.06	2.91	2.57
Isoform0006885	brown	0.005948529	-0.171124387	0.131585815	0.330585233	-0.620275794	-0.30872614	-0.390132546	-0.216397663	-0.289487033	0.855441042	0.254714101	0.714702621	0.539249015	-0.720583859	-0.546792494	-0.25144167	0.695148187	0.066183066	-0.078426066	-0.128874206	-0.010017977	GT-2	3.13	2.98	3.05	3.12	3.65	3.23	6.59	6.61	6.06	8.2	7.63	7.68	5.3	7.05	7.55	7.03	6.91	7.38	6.4	5.52	7.2	5.95	4.68	7.22	4.38	3.96
Isoform0006906	brown	-0.319077855	-0.35416371	-0.507782296	-0.640579864	0.621311993	0.161249649	0.131784499	-0.213948847	-0.120045966	-0.677911116	0.075703085	-0.265745524	-0.092581865	0.705317832	0.665213331	0.566466881	-0.355540331	-0.180000157	0.304588402	0.180550472	-0.125328022	At1g09620	6.01	5.69	7.15	5.98	6.01	7.61	5.43	6.35	5.49	5.28	5.18	5.58	4.8	5.53	5.64	4.94	5.52	5.22	4.79	5.93	4.56	5.48	5.98	5.61	4.92	6.09
Isoform0006926	brown	-0.420047415	-0.175532183	0.011541044	0.029268156	-0.088657326	-0.015988548	-0.111719121	-0.158895471	0.072665252	0.157781918	0.068632561	0.175217343	0.306873879	-0.03630868	-0.121643172	-0.040937358	-0.002073207	-0.14025802	-0.122673617	-0.17067564	-0.043195569	PAH1	6.64	6.22	6.23	6.49	6.14	7.21	6.42	6.27	7.26	6.88	7.04	6.61	6.2	6.57	6.81	6.39	6.76	6.97	5.81	6.66	6.09	5.77	6.12	6.39	6.04	6.7
Isoform0006930	brown	-0.275458562	-0.342475273	-0.093612815	0.085449372	-0.301497177	-0.140671262	-0.359126088	-0.346777008	-0.3734302	0.537314313	0.232852527	0.548393035	0.544729212	-0.415405096	-0.252542682	-0.033364751	0.513147925	0.060624337	0.068159517	0.010706416	-0.244706955	ALATS	7.85	8.1	7.16	7.85	8.58	7.82	9.39	9.9	8.69	10.58	9.5	10.34	8.11	9.94	9.51	10.97	9.23	10.82	7.64	9	9.41	8.15	9.09	8.84	9.07	8.86
Isoform0006956	brown	-0.056776333	-0.170651303	-0.50350252	-0.645510908	0.426844585	-0.037764116	0.197971771	-0.118005025	-0.089355734	-0.900363782	-0.020220086	-0.484436024	-0.374612996	0.842621143	0.803120924	0.590344112	-0.47006591	-0.116517919	0.375724672	0.281538188	0.001827309	KINUB	4.94	7.31	6.54	5.92	7.2	7.06	3.28	3.94	3.97	2.62	2.59	2.52	1.98	2.71	3.31	2.47	1.81	2.18	3.51	4.37	3.75	4.91	4.56	4.52	4.82	6.01
Isoform0006995	brown	-0.171788387	0.071741736	-0.30029615	-0.091909879	0.177233525	-0.076200407	-0.164729334	-0.286487921	-0.247085297	-0.512702538	-0.161974222	-0.399216297	-0.347945492	0.270640044	0.469183543	0.153209997	0.030265684	0.555805092	0.455221509	0.601013173	0.051867082	ACO1	16.03	15.4	15.78	16.56	15.12	14.6	14.71	14.65	13.68	14.9	13.86	13.14	12.28	13.12	13.14	14.81	12.06	11.98	12.21	13.09	13.44	14.57	14.31	15.15	16.41	15.3
Isoform0007011	brown	0.248635093	0.319917639	0.688834519	0.75923849	-0.42824419	0.140236365	-0.109576983	0.301283053	0.290689246	0.904755673	-0.18138376	0.336839005	0.275738609	-0.848822266	-0.919959931	-0.740902904	0.316037155	0.064339784	-0.567802033	-0.416529004	0.034525002	GT-2	3.23	3.41	2.93	3.28	3.63	2.75	7.11	5.58	6.2	7.67	7.25	8.7	5.95	6.89	7.03	8.52	8.38	8.86	7.89	6.48	8.57	6.94	4.73	6.45	4.61	4.09
Isoform0007016	brown	0.313724873	0.182631192	0.472910947	0.525889616	-0.516356815	-0.087732207	-0.161823717	0.20229564	0.071105152	0.850896719	0.08093076	0.511563771	0.279342701	-0.795404372	-0.7323882	-0.488524163	0.456876781	-0.041215207	-0.340580523	-0.313612797	0.09360295	TMK1	4.19	3.05	2.78	4.16	3.37	3.2	6.91	9.57	8.14	8.53	11.41	10.69	9.13	10.23	9.35	10.32	9.75	9.33	11.39	10.15	12.65	9.12	8.13	9.01	7.26	5.88
Isoform0007026	brown	-0.347569679	-0.284151696	-0.660225211	-0.70019884	0.496984789	-0.062178034	-0.015505628	-0.371864413	-0.296966401	-0.889047509	0.134873725	-0.362690816	-0.289812953	0.781026519	0.899475231	0.682294538	-0.278106129	0.006924422	0.566379511	0.459358707	-0.021606393	EMB2247	5.91	6.53	6.91	5.99	6.79	6.44	5.2	6.02	5.53	3.55	4.14	3.53	3.99	3.91	4.06	3.32	3.76	3.26	3.62	4.76	3.58	4.39	6.29	4.26	3.99	6.98
Isoform0007074	brown	0.215057455	0.055507318	-0.176160061	-0.322998144	0.380388079	0.129489541	0.212374131	0.075629592	0.076995047	-0.65664951	-0.334613488	-0.542322332	-0.498956666	0.500943646	0.495081946	0.26057427	-0.350713957	0.066477117	0.188504837	0.270568599	0.188568579	--	5.86	8.27	7.31	6.58	8.03	7.39	5.24	4.89	5.64	4.51	4.98	5.84	4.61	5.73	6.41	5.07	5.9	5.92	6.8	6.7	5.73	5.93	5.91	6.56	6.86	6.79
Isoform0007089	brown	0.057970816	0.082099888	0.44145164	0.486336095	-0.357836957	0.081613995	0.012337778	0.202125451	0.067814875	0.76608274	-0.075908834	0.365747581	0.410831053	-0.60996553	-0.717821905	-0.491074198	0.272859637	0.004725439	-0.439255278	-0.355405952	0.117268592	At4g31480	5.25	4.44	4.45	5.77	4.79	5.2	6.15	6.16	5.01	6.87	6.69	7.74	4.55	6.16	5.68	6.57	7.11	7.16	5.91	5.35	6.42	5.18	5.12	6.3	5.92	5.01
Isoform0007126	brown	0.175730342	0.19991812	0.624483779	0.703895738	-0.463849758	0.100321601	-0.110133793	0.246349436	0.215606269	0.957465157	-0.137507658	0.431681775	0.374036152	-0.837947642	-0.924849984	-0.693859291	0.326975274	-0.003816706	-0.562665556	-0.454853248	-0.00110585	At5g48900	1.13	1.14	0.81	1.15	1.34	1.1	8.04	6.85	4.93	15.8	13.3	14.07	12.16	12.42	11.09	18.01	18.95	17.77	15.82	10.26	13.72	9.75	4.25	7.93	4.88	2.74
Isoform0007128	brown	-0.252698102	-0.05700146	-0.214075228	-0.331377064	0.677472989	0.405171951	0.309979233	0.044815851	0.137837605	-0.687548983	-0.236468801	-0.560884293	-0.224835789	0.645958749	0.471753734	0.250859444	-0.543401215	0.005753231	0.067209373	0.125974546	-0.045340028	TIF3A1	7.21	6.98	6.87	6.64	7.66	7.12	5.93	5.91	5.41	5.55	5.6	4.97	5.16	5.13	5.43	5.93	5.62	6.03	4.56	5.59	4.77	5.71	6.57	5.36	5.6	6.32
Isoform0007140	brown	0.151193288	0.196093039	-0.303075927	-0.265609132	0.278675295	-0.099879777	-0.118197866	-0.16003566	-0.170559726	-0.690838692	-0.091945453	-0.461054534	-0.661439692	0.352924023	0.63513588	0.308685959	-0.035591512	0.368149123	0.533061464	0.623956377	0.189391644	At5g63930	4.53	5.41	3.9	4.76	4.24	4.45	2.99	4	3.29	3.03	3.27	3.31	2.59	3.48	3.73	1.14	1.31	1.22	5.13	5.09	4.9	4.47	4.95	3.64	4.99	5.69
Isoform0007142	brown	0.20433614	0.268999572	0.653982122	0.732735086	-0.445225638	0.111281971	-0.130584433	0.265476182	0.245496589	0.940318503	-0.122009369	0.407236849	0.329764216	-0.859313733	-0.920966877	-0.710429476	0.347931782	0.030592918	-0.550605145	-0.428869762	0.041205038	GT-2	4.56	4.16	4	4.2	3.97	4	8.85	7.51	7.82	10.94	9.4	10.6	8.61	8.55	9.31	11.19	10.98	10.98	10.41	7.91	10.85	8.36	6.07	8.25	5.83	5.38
Isoform0007186	brown	0.107666245	0.187630413	0.600194128	0.684852695	-0.463903618	0.088834261	-0.145498167	0.210472702	0.220908907	0.939361767	-0.057734705	0.452305366	0.425130242	-0.806365039	-0.902445381	-0.667208935	0.31051245	-0.051450475	-0.559064057	-0.48318723	-0.073577308	LKR/SDH	2.38	3.01	1.89	2.82	3.23	2	6.52	6.96	4.59	8.47	8.62	7.28	8.01	7.09	6.8	10.47	9.36	8.53	6.94	5.92	8.81	6.32	4.04	6.56	3.98	3.41
Isoform0007245	brown	-0.15659433	-0.235958672	0.203008529	0.126622965	-0.451576582	-0.134702039	0.117999646	0.153367598	-0.026470989	0.731424077	0.435769931	0.670890074	0.711099518	-0.364613953	-0.559998564	-0.137922624	0.172682399	-0.483053991	-0.408127732	-0.608770444	-0.10963906	FER	5.15	2.33	2.08	4.39	3.1	1.94	4.57	4.61	5.25	6.75	8.23	7.71	4.02	5.17	4.59	6.97	5.84	5.09	5.06	4.68	4.72	4.24	4.69	4.45	2.5	2.28
Isoform0007259	brown	-0.103472098	0.117060399	0.040329545	-0.154892572	0.69211513	0.556524833	0.419782701	0.25110986	0.401276078	-0.628668835	-0.425440821	-0.691949295	-0.28815372	0.591252346	0.286495469	0.048325452	-0.693043524	-0.032416394	-0.180877589	-0.045909865	0.030463139	TIF3A1	18.77	19.6	19.06	18.35	20.26	19.58	17.4	16.78	16.23	14.74	14.99	15.47	13.31	15.43	16.06	16.8	16.76	16.23	14.77	15.21	14.95	16.42	17.47	15.72	15.54	17.62
Isoform0007264	brown	0.07086372	0.037323477	0.455054558	0.578354361	-0.545477607	-0.041339783	-0.221922997	0.071042001	0.035922876	0.93216902	-0.03913184	0.519667766	0.466427936	-0.785242573	-0.809881139	-0.557401524	0.431265739	0.004243382	-0.424084209	-0.366077101	-0.041838301	--	0.97	1.57	1.21	0.97	1.24	1.54	6.77	6.66	4.18	11.58	10.66	9.7	3.85	8.98	7.57	12.39	12.02	11.73	8.63	6.18	12.7	6.03	3.25	7.99	3.87	2.56
Isoform0007275	brown	-0.194535756	-0.369814142	-0.727072046	-0.791499841	0.315459155	-0.239752018	0.094015307	-0.328631404	-0.338477994	-0.894334765	0.180390004	-0.306724936	-0.237997675	0.858078862	0.9409505	0.779224565	-0.263623117	-0.062653167	0.596798092	0.429430927	-0.022197324	CAMTA5	15.74	20.92	17.05	17.59	18.77	17.4	13.24	13.1	13.16	10.82	10.21	10.43	10.63	11.47	13.22	8.36	8.22	8.27	10.1	11.42	9.81	13.08	14.73	13.8	15.39	15.62
Isoform0007285	brown	0.229259202	0.126210659	0.21942114	0.199670365	-0.27994154	-0.098572098	-0.232698135	0.067197144	0.070423369	0.326854397	0.085030061	0.225131651	0.076827514	-0.335074642	-0.283557562	-0.197318396	0.157628909	-0.184101015	-0.161436199	-0.215164091	-0.185074724	EBF2	4.71	8.2	6.77	5.52	6.64	6.04	7.96	8.23	7.01	7.03	7.8	6.16	7.35	7.91	6.97	7.49	6.98	5.99	7.61	7.56	9.61	8.42	8.18	9.98	6.42	7.27
Isoform0007353	brown	0.074220972	-0.030676852	0.422463485	0.485439832	-0.56166694	-0.076945366	-0.123581708	0.105528945	0.025654109	0.970697358	0.11522073	0.640612682	0.561457173	-0.748440064	-0.807774255	-0.464502044	0.420664022	-0.137240408	-0.444891705	-0.461632478	-0.014323094	THE1	2.11	1.79	1.05	1.83	1.71	1.19	4.99	4.49	4.15	8.41	8.82	9.7	6.14	7.81	6.43	9.06	9.68	9.23	6.38	5.33	7.77	5.4	3.41	5.01	2.54	1.65
Isoform0007394	brown	0.390121326	-0.105378891	0.051499614	0.12380049	-0.620077613	-0.411976628	-0.065543788	0.007158479	-0.271780339	0.512669866	0.098704296	0.443004229	0.234102782	-0.412785963	-0.285557964	-0.065515737	0.509638389	0.026781735	0.006769742	-0.050147603	0.237568737	BLH9	6.01	6.84	4.9	5.96	6.77	4.8	6.97	6.07	6.3	7.07	6.66	7.22	6.52	7.85	8.47	6.08	6.71	6.91	7.33	7.53	8.19	7.48	6.18	7.9	6.45	5.69
Isoform0007395	brown	0.035101294	-0.123829634	0.249712056	0.38303693	-0.62638026	-0.235538869	-0.270420794	-0.064543134	-0.187158042	0.924324602	0.228910365	0.710785262	0.559216312	-0.755130756	-0.661441423	-0.329021668	0.605295091	-0.033554123	-0.221462633	-0.268990174	-0.00153087	GT-2	3.8	3.05	2.5	3.53	3.47	2.53	8.1	7.13	7.51	9.41	9.01	10.39	5.84	8.15	7.88	9.48	9.29	9.56	8.26	7	8.81	7.17	5.47	7.47	4.87	3.81
Isoform0007432	brown	0.052821292	0.433378235	0.059869886	0.231280875	0.184428974	0.099914722	-0.266707955	-0.106961453	0.088774201	-0.431912545	-0.41095606	-0.583482128	-0.631397919	0.028378892	0.245347578	-0.178416851	-0.017832132	0.634363219	0.261695778	0.555135849	0.053366227	CD4B	6.45	6.76	6.15	6.04	6.33	6.04	6.03	5.81	6.42	5.39	5.5	5.62	4.93	5.64	5.19	5.83	5.58	5.21	6.14	6.27	6.5	5.5	6.02	6.83	6.76	7.25
Isoform0007443	brown	-0.035151438	0.075789238	0.479003008	0.499329791	-0.32833491	0.144010211	-0.151826159	0.07077229	0.190772172	0.71883092	-0.227223505	0.283845918	0.3322704	-0.591594164	-0.708181637	-0.532093543	0.148082563	-0.104591744	-0.506666435	-0.41074431	-0.227153776	ABCC12	1.89	2.25	2.23	1.75	2.25	2.38	3.47	3.39	3.29	3.64	3.65	4.5	1.89	6.77	4.75	4.53	8.35	8.36	4.82	4.11	5.15	3.64	2.32	3.71	2.9	3.63
Isoform0007457	brown	0.256289884	0.253423558	0.648800045	0.735784844	-0.463446123	0.09913985	-0.117577631	0.28745964	0.231382542	0.925605817	-0.195140144	0.369338045	0.281136206	-0.862602792	-0.908756448	-0.72051805	0.357415147	0.070320325	-0.528816203	-0.3834114	0.039203037	TPR4	2.61	2.57	2	2.78	2.08	2.11	4.97	5.39	4.7	9.15	8.32	8.8	6.11	7.9	7.22	10.56	11.04	10	10.49	8.73	10.89	7.29	5.18	6.8	4.93	4.08
Isoform0007460	brown	0.204441261	0.328773152	0.101568273	0.259609782	0.085060612	0.083684508	-0.132863936	0.022312802	0.031342895	-0.263721279	-0.514601174	-0.490991553	-0.514903066	-0.107967968	0.130527708	-0.212588067	0.171575478	0.708094768	0.245783716	0.584722773	0.195165817	CHR5	8.49	8.55	6.92	7.87	7.46	7.7	7.67	7.46	6.85	6.88	7.42	7.6	4.97	7.69	7.97	6.77	7.86	7.34	7.43	7.72	9.24	7.75	8.43	8.31	9.15	9.04
Isoform0007480	brown	-0.004626037	-0.251570817	-0.567356816	-0.686709854	0.398958063	-0.097312838	0.134166196	-0.213231643	-0.17809925	-0.805897669	0.128242403	-0.318183406	-0.249584467	0.811661735	0.787014902	0.648915301	-0.364242954	-0.136153003	0.401118654	0.238445622	-0.012185606	IDM1	5.12	7.13	6.93	4.31	8.07	6.98	4.66	4.1	4.53	4.07	4.36	4.03	3.9	3.95	4.02	2.86	3.1	3.1	3.66	4.74	3.31	4.63	5.1	4.61	4.75	4.52
Isoform0007488	brown	0.05011252	0.18607092	-0.207997901	-0.205218881	0.376208972	0.075819407	-0.120596246	-0.149532388	0.032485475	-0.745108361	-0.283290856	-0.617150056	-0.639987753	0.429618967	0.581491688	0.203155857	-0.239656646	0.311883337	0.364174938	0.503209837	-0.040592357	CD4B	5.88	7.21	7.57	5.96	6.58	6.23	5.61	5.2	6.62	4.52	4.47	5.78	4.13	5.36	5.87	4.9	4.43	5.09	5.59	6.28	6.42	6	6.33	6.19	6.57	7.27
Isoform0007490	brown	0.057181007	-0.012609636	0.392804269	0.533205774	-0.574592049	-0.10576355	-0.236620781	0.036519376	-0.022145078	0.957812563	0.085441044	0.617302616	0.516495729	-0.787805831	-0.786514678	-0.494684252	0.480109002	-0.034913186	-0.369896882	-0.366565225	-0.050853386	AIM1	1.26	1.09	1.13	1.28	1.41	1.36	7.71	7.26	3.94	14.09	13.2	10.5	10.58	9.49	8.04	14.27	12.25	12.7	10.36	6.92	12.54	7.35	4.02	7.81	4.69	2.06
Isoform0007499	brown	-0.193019445	-0.323521417	-0.654605696	-0.761562712	0.346931812	-0.178899373	0.155288098	-0.253200228	-0.242769608	-0.880719338	0.17880638	-0.326479065	-0.223819902	0.891357941	0.879256445	0.729746422	-0.37661711	-0.157334994	0.472667052	0.288097595	-0.020438232	AFB2	7.43	10.75	9.05	8.17	8.49	8.25	5.38	5.66	6.74	4.25	3.94	5.09	5.08	4.46	4.98	2.87	2.57	2.93	3.7	4.85	4.73	5.61	7.12	6.16	5.15	6.59
Isoform0007505	brown	0.136003485	-0.022874392	0.378388667	0.453097298	-0.602851039	-0.159499952	-0.187367533	0.06290554	-0.016955851	0.965380996	0.193434112	0.683570466	0.54754677	-0.754337703	-0.769525993	-0.418639502	0.465597694	-0.172717444	-0.389394568	-0.456432321	-0.032330889	At4g13710	10.61	13.37	5.81	10.01	13.07	6.7	42.45	42.75	32.18	54.27	49.08	50.12	47.69	50.18	49.05	44.44	49.92	54.14	47.81	40.74	47.62	36.97	26.49	39.09	17.02	9.96
Isoform0007523	brown	0.196095003	-0.180447011	0.125987919	-0.006627904	-0.327251188	-0.145483037	0.062402958	0.157778213	-0.066291064	0.520533077	0.287291832	0.518608459	0.391053184	-0.314589471	-0.342708329	-0.01128882	0.22871759	-0.424733169	-0.215101574	-0.390315502	0.005799787	AHA11	4.24	4.16	3.38	4.32	5	3.53	5.86	5.67	6.74	5.95	6.68	6.86	5.05	7.93	7.22	5.82	7.12	6.61	6.87	7.68	7.05	6.69	7.17	7.23	4.89	4.45
Isoform0007552	brown	-0.079433203	0.036333889	-0.266726215	-0.448109978	0.581728175	0.205243702	0.300272943	0.065229528	0.187987457	-0.891199857	-0.205853814	-0.656672587	-0.456143133	0.810429839	0.644306916	0.367273455	-0.659187475	-0.096675638	0.147038863	0.14667423	-0.012058463	Gba2	6.79	9.76	8.79	6.86	8.99	9.27	2.77	3.29	3.79	1.82	1.69	1.57	2.59	2.02	2.4	1.7	1.42	1.49	3.62	3.66	2.39	5	4.66	3.54	3.88	5.99
Isoform0007554	brown	-0.053062928	-0.264231942	-0.199923236	-0.097598006	-0.275836938	-0.270476793	-0.117885391	-0.219059231	-0.256645834	0.112831661	-0.00029077	0.200174244	0.228692673	-0.049130416	0.052613718	0.120111509	0.279627669	0.089320747	0.173910623	0.131452628	0.171694074	CIP73	6.95	8.17	7.11	7.59	8.19	7.28	8.35	7.22	7.61	8.18	7.61	6.99	6.34	8.36	8.65	8.3	7.22	7.98	7.15	7.67	7.77	7.71	7.97	8.57	7.73	8.66
Isoform0007588	brown	-0.054900689	-0.200901116	0.091477736	0.276783964	-0.512617072	-0.216788615	-0.317423639	-0.216346214	-0.214382298	0.723444698	0.206851653	0.605545945	0.557322209	-0.581100067	-0.47019647	-0.209972073	0.553632879	0.053576896	-0.088610234	-0.130330313	-0.108530493	XPO1	5.48	6.54	5.2	5.36	6.55	5.3	7.82	7.89	6.54	9.18	7.86	7.13	6.9	7.65	7.21	7.6	8.52	8.54	6.02	6.58	6.39	6.57	6.56	6.99	7.37	5.8
Isoform0007594	brown	-0.249633208	-0.295126481	-0.63449723	-0.736993496	0.445944615	-0.08736429	0.176983798	-0.232428242	-0.199459333	-0.934774529	0.090313445	-0.417999854	-0.277150562	0.899925202	0.894319166	0.698572273	-0.414665882	-0.090044397	0.477839923	0.347653063	-0.025103448	AARE	15.49	19.76	17.66	16.31	19.09	17.06	8.09	9.08	8.9	4.8	5.11	3.86	6.92	5.83	6.44	2.89	2.65	2.58	4.85	7.17	3.99	8.52	11.68	7.45	8.76	12.54
Isoform0007595	brown	-0.139828898	-0.020647525	-0.002916945	-0.229958498	0.670833819	0.503123479	0.46835396	0.305258599	0.351706567	-0.538207029	-0.380244321	-0.548767421	-0.192645679	0.548827227	0.271068116	0.112486213	-0.576760986	-0.129397785	-0.145253324	-0.056135492	0.126281612	KIN13A	7.77	7.15	8.12	7.81	8.03	8.75	6.27	6.25	5.83	6.24	5.96	6.48	5.01	6.68	6.3	6.01	6.74	6.09	5.75	5.71	6.24	6.6	7.44	6.53	6.33	8.24
Isoform0007600	brown	0.08367815	-0.178107124	-0.195383765	-0.281924001	0.16908642	0.023168485	0.166398214	0.042947715	0.009857076	-0.334888262	-0.187585485	-0.211677867	-0.149551231	0.309683759	0.314164437	0.243974634	-0.10803549	0.01795451	0.165320207	0.180976895	0.095215749	--	5.99	7.3	7.1	6.68	8.08	6.64	6.19	5.66	5.45	6.78	5.74	6.72	5.95	6.08	6.72	5.9	7.47	6.62	6.63	6.64	6.92	7.61	6.46	5.94	6.49	7.14
Isoform0007623	brown	0.101418401	0.13140155	-0.31666123	-0.241985331	0.248776315	-0.099841413	-0.104536565	-0.146865226	-0.150819177	-0.706597041	-0.161640572	-0.492087588	-0.61228161	0.373084002	0.623935268	0.27942235	-0.079907435	0.372061017	0.53728143	0.631622886	-0.019757179	ETR2	4.77	4.98	5.4	4.95	4.26	5.07	3.65	3.25	2.71	3.58	3.31	2.79	4.52	2.93	3.28	2.69	2.37	2.34	4.31	4.36	3.83	5.49	5.3	5.54	8.35	6.43
Isoform0007634	brown	0.015953981	-0.125730073	0.337767226	0.222847714	-0.351669171	0.008276241	0.25408316	0.320731358	0.13042875	0.748039498	0.276449131	0.567139714	0.656877388	-0.382543743	-0.658458162	-0.25214213	0.085659029	-0.472046124	-0.546259772	-0.696157782	0.04837065	LRX5	5.91	4.05	3.35	5.79	5.3	3.79	6.75	6.5	5.6	8.51	8.82	8.76	6.98	6.82	6.28	7.6	7.77	6.44	5.16	5.46	5.12	6.3	5.45	5.84	3.3	2.53
Isoform0007635	brown	0.107954479	0.172963333	0.60637974	0.697821523	-0.470036253	0.091467726	-0.135622515	0.224126	0.221709611	0.944747551	-0.099657038	0.443507056	0.427450566	-0.815821687	-0.910190289	-0.680113201	0.325384001	-0.025664543	-0.559827246	-0.468547413	-0.066559693	LKR/SDH	2.6	2.91	2.21	3.05	3.44	2.03	6.76	7.05	4.96	9.35	8.43	7.44	7.97	7.93	7.52	11.3	10.23	9.7	7.66	6.4	9.45	6.86	4.54	7.18	4.46	3.5
Isoform0007680	brown	0.092288146	0.092268991	0.517384667	0.619643462	-0.510390764	0.017153293	-0.178663757	0.133764	0.113931468	0.906999783	-0.121565534	0.436811131	0.420193794	-0.775215368	-0.836354151	-0.611743965	0.361654741	0.008281594	-0.48400764	-0.392687837	-0.051725618	AIM1	0.97	1.23	1.32	0.91	1.18	1.07	5.59	5.37	3.08	8.59	7.17	6.81	1.61	6.64	6.27	9.57	9.27	10.1	7.21	5.11	9.92	5	2.39	6.18	3.01	1.77
Isoform0007683	brown	0.150623625	0.24413569	0.663817975	0.738473125	-0.43532877	0.142948083	-0.112033388	0.272003857	0.282439672	0.932561739	-0.133427938	0.393779072	0.374363634	-0.82391695	-0.934966001	-0.724749779	0.283375975	-0.018417734	-0.598932231	-0.485756313	-0.086845134	LKR/SDH	3.04	2.67	1.89	2.33	3.21	1.87	7.06	6.29	4.68	9.17	8.89	8.11	8.47	8.06	8.39	11.83	10.34	9.76	8.12	6.35	9.56	6.71	4.35	7.47	4.51	3.47
Isoform0007684	brown	-0.193680346	-0.246137737	0.097387034	0.145864326	-0.470662441	-0.202438214	-0.14323425	-0.054539252	-0.166776706	0.600916337	0.183249975	0.513726345	0.530990062	-0.407447044	-0.399446043	-0.132436964	0.373128965	-0.150362647	-0.149960425	-0.226730993	-0.159757873	--	5.02	4.63	3.95	5.88	5.02	4.44	5.91	6.02	6.09	7.26	6.31	7.42	4.55	6.13	6.27	5.63	7.04	7.22	5.63	5.16	7.61	5.25	6	6.9	5.46	6.11
Isoform0007688	brown	0.192333638	-0.103296364	0.213761142	0.339187417	-0.621471287	-0.278799581	-0.271764686	-0.072621691	-0.216814847	0.890971978	0.221000053	0.710769823	0.458512052	-0.744176217	-0.606436671	-0.279536897	0.631270934	-0.027220087	-0.159761713	-0.217749761	0.091121313	SRF8	1.76	2.52	1.55	1.88	2.29	1.9	7.96	7.02	6.08	11.53	9.74	12.63	8.45	10.65	10.79	9.96	11.36	11.2	11.5	9.46	9.97	9.01	6.21	8.22	5.21	3.84
Isoform0007708	brown	-0.076584508	-0.387116098	-0.141478917	0.098784741	-0.725581041	-0.545086985	-0.47223336	-0.414043424	-0.537445436	0.767373325	0.435193054	0.853130699	0.592780966	-0.616454288	-0.326548811	0.0036967	0.826609057	0.051063	0.178048504	0.028607395	-0.024133191	--	3	3.57	2.47	2.29	3.04	2.45	7.74	6.99	6.52	11.03	10.26	9.98	8.77	9.39	9.56	8.5	9.57	8.45	7.71	5.9	8.94	7.09	5.74	8.53	5.62	4.49
Isoform0007742	brown	0.21250944	-0.142079816	0.168122512	0.032730233	-0.252189802	-0.065476921	0.093091829	0.20531015	-0.016149384	0.505588797	0.211123477	0.456649011	0.351830742	-0.324328349	-0.360817563	-0.055545947	0.209686258	-0.374604545	-0.237238976	-0.369819249	0.038740415	AHA11	6.43	5.78	4.76	5.4	6.4	5.46	8.24	7.67	7.98	7.97	8.58	9.97	6.38	9.5	9.13	7.74	9.55	9.34	9.28	9.33	9.05	8.99	9.98	9.67	6.69	6.92
Isoform0007755	brown	-0.217587048	-0.018463709	0.097308972	0.338114254	-0.283754898	-0.090019193	-0.328483806	-0.213221833	-0.208039903	0.550601274	0.25725409	0.443301559	0.378946473	-0.511404923	-0.377253357	-0.248724379	0.452377092	0.209066847	-0.024425829	-0.019404593	-0.05267602	ABCA2	11.37	8.79	9.4	11.51	9.54	9.1	13.24	14.69	12.66	16.68	17.17	14.31	13.88	11.32	12.01	17.68	10.67	11.59	10.69	11.91	9.82	12.82	12.03	10.81	10.4	9.7
Isoform0007768	brown	0.013947739	-0.173987528	-0.305469952	-0.470703364	0.112297568	-0.128707206	0.365116034	0.09236876	-0.04104404	-0.538737517	0.074548461	-0.251389552	-0.182465244	0.552163689	0.492372206	0.43474027	-0.2862394	-0.168005357	0.205873141	0.114010943	0.152066211	BLI	7.03	7.1	5.25	6.9	5.95	5.73	5.32	5.17	5.9	4.84	5.25	5.31	5.26	5.57	5.6	4.91	5.54	4.94	6.25	5.7	5.6	6.34	6.04	5.4	5.62	5.76
Isoform0007800	brown	0.189562605	-0.008219188	-0.39472723	-0.495649474	0.33487996	-0.062810659	0.177341316	-0.065137209	-0.030564485	-0.868996459	-0.165028956	-0.564472948	-0.538158197	0.725024408	0.73614849	0.464316554	-0.389251998	0.07006888	0.379141478	0.377569106	0.04376071	ARF2A	6.35	10.17	8.86	6.61	8.66	8.54	4.03	4.54	5.07	3.64	3.72	3.69	3.92	5.22	5.12	3.08	3.52	2.93	5.71	4.51	5.54	6.18	4.28	5.2	7.81	7.17
Isoform0007850	brown	0.25692162	0.118501488	0.503484118	0.611998515	-0.566541375	-0.060226614	-0.147225917	0.180346121	0.061650022	0.93103784	-0.100090489	0.489457846	0.347574559	-0.835437794	-0.823035111	-0.583509762	0.462038948	0.048696227	-0.407105957	-0.327298048	0.10546104	NPC1	2.83	2.93	1.22	2.53	2.96	1.87	10.43	8.65	8.58	17.9	14.21	16.79	15.82	17.23	17.61	18.69	22.28	19.95	20.77	15.25	20.02	13.13	8.2	11.75	9.94	5.97
Isoform0007861	brown	-0.259739086	-0.082011086	-0.460773137	-0.492932228	0.324785363	-0.106694205	0.151455713	-0.162658661	-0.079907748	-0.794819897	0.163543288	-0.397029589	-0.284599316	0.726713608	0.713334274	0.501082787	-0.366153155	0.006984153	0.384165189	0.297293648	0.040276221	RZFP34	9.83	9.75	7.27	10.52	7.35	7.02	6	8.68	6.07	3.42	5.54	3.1	6.93	2.71	3.64	3.15	1.87	1.88	4.45	4.42	2.9	5.88	5.95	3.72	5.35	6.17
Isoform0007862	brown	0.104127267	0.183918831	-0.055543719	0.060256567	0.278333484	0.158765985	-0.115351359	-0.100958803	-0.011706424	-0.314421706	-0.261310281	-0.367532883	-0.354101415	0.05989953	0.229355404	-0.028201291	0.055920781	0.497068678	0.255000325	0.45894888	0.218454382	UBA1	6.35	6.69	7.37	7.24	7.49	6.95	7.16	7.05	6.51	6.45	6.38	7.43	5.54	6.92	6.22	7.2	6.47	6.61	6.65	6.62	6.7	6.03	7.87	6.99	8.13	7.17
Isoform0007895	brown	0.177261522	0.005818425	0.079159952	0.31985972	-0.58880738	-0.381413096	-0.491001124	-0.269868714	-0.358480789	0.619710372	0.134224203	0.494397201	0.154429989	-0.701794616	-0.334394519	-0.208211951	0.75060642	0.319855683	0.168253469	0.209303505	0.070375022	--	7	7.69	4.49	7.55	7.59	4.9	11.82	10.3	12.78	14.41	13.04	15.9	10.2	13.48	15.33	12.08	15.21	14.65	15.95	13.51	14.36	14.42	13.76	15.23	12.69	12.4
Isoform0007905	brown	-0.269872872	-0.339876109	-0.696489656	-0.76598816	0.442010508	-0.119903427	0.097261744	-0.330284771	-0.292338445	-0.92079203	0.134889043	-0.3678667	-0.253584496	0.873826144	0.929440403	0.741346821	-0.325069141	-0.037760744	0.554182919	0.420174094	0.000827903	At1g09600	8.91	11.18	10.39	9.02	11.07	10.45	6.34	5.85	6.77	3.83	4.17	3.56	3.31	4.18	5.06	2.7	2.49	3.08	3.19	4.5	2.57	5.02	7.87	5.58	6.23	7.94
Isoform0007911	brown	-0.028851992	-0.305326713	0.094316434	0.209758421	-0.641941755	-0.325642429	-0.248519251	-0.158808969	-0.27100959	0.850224276	0.261926337	0.753820701	0.621618887	-0.613301012	-0.532587665	-0.168592883	0.593636162	-0.107148871	-0.141359454	-0.245448821	-0.036280533	--	1.41	1.19	1.12	1.3	1.07	1.15	8.56	6.67	6.75	16.22	13.59	17.39	4.79	14.99	12.19	12.94	16.72	16.07	11.12	8.13	13.37	10.13	4.94	10.88	3.9	2.64
Isoform0007914	brown	0.154523941	0.150900411	-0.174034118	-0.278214679	0.171463975	-0.081941821	0.410772217	0.231909763	0.100486725	-0.711752015	-0.160518436	-0.564270785	-0.492447431	0.578341467	0.522898267	0.277075728	-0.34887203	0.129676522	0.237051317	0.294422982	0.225970467	SAC3	8.06	7.45	6.16	8.75	6.78	5.16	4.99	4.93	5.49	5.13	4.91	5.63	5.25	5.55	5.01	3.57	4.15	4.29	5.83	5.58	6.39	5.91	5.75	5.84	6.73	6.29
Isoform0007940	brown	0.057358209	-0.044448873	0.429617083	0.444054943	-0.584844648	-0.092904212	-0.092572757	0.136936674	0.067498118	0.948584072	0.122758146	0.631176826	0.567221237	-0.68255837	-0.808987336	-0.448299368	0.303571127	-0.290479299	-0.513870376	-0.579098933	-0.140116149	MPE3	4.62	4.43	2.77	4.6	5.27	3.43	17.79	14.28	16.5	30.75	27.91	32.74	25.94	30.58	26.7	33.12	36.15	35.58	31.52	20.43	32.5	20.25	9.73	16.88	5.02	3.93
Isoform0007949	brown	0.104347179	-0.15454213	0.23877738	0.331832978	-0.623755733	-0.240559511	-0.229904654	-0.062031055	-0.13910463	0.928706394	0.225957519	0.74942334	0.567413595	-0.713081625	-0.662147719	-0.293987633	0.540121058	-0.159422288	-0.264362085	-0.358654443	-0.012864716	ACA8	1.5	1.99	1.69	1.27	2.1	1.74	4.29	4.46	3.96	5.58	5.64	5.48	6.85	7.02	6.81	6.13	7.45	6.48	4.85	4.81	5.86	4.39	3.11	4.29	3	2.3
Isoform0007950	brown	0.225298229	-0.106711452	0.198307169	0.069910355	-0.289675087	-0.077284768	0.105431655	0.218343677	0.023390955	0.525806115	0.21130269	0.458298378	0.350053945	-0.349081731	-0.389349479	-0.085013601	0.22201328	-0.353299676	-0.256079678	-0.376976083	0.12019251	AHA11	5.99	5.33	4.41	5.69	5.86	5.15	8.09	7.69	7.9	7.78	8.1	8.6	6.24	9.14	9.68	7.71	9.29	8.44	8.79	9.11	8.87	8.72	8.63	9.67	5.85	5.9
Isoform0007969	brown	-0.001210867	0.119741524	0.599916604	0.633094004	-0.401267807	0.159810423	-0.062540854	0.241491154	0.274387718	0.912118756	-0.071653167	0.437006967	0.498097195	-0.71317956	-0.906919746	-0.646974214	0.175050826	-0.173256414	-0.646020703	-0.594778645	-0.167854157	LKR/SDH	2.28	3.68	1.93	2.74	3.87	2.22	15.63	14.56	8.22	27.68	24.08	21.58	21.5	19.62	16.06	38.44	30.65	30.67	16.36	11.32	22.04	12.69	6.09	12.54	5.39	3.01
Isoform0007984	brown	0.219806729	0.293318342	-0.141898665	-0.116585691	0.298201435	0.032572324	-0.185183893	-0.126432429	0.017120112	-0.644955832	-0.263194449	-0.554832275	-0.69745314	0.272221586	0.513692565	0.140740156	-0.090589517	0.395875411	0.398428915	0.560032547	0.011801074	CD4B	7.58	9.15	8.21	7.59	8.38	8.78	7.48	7.41	8.72	6.42	6.67	7.82	5.76	8.18	7.61	7.23	6.61	6.08	8.03	8.98	8.9	8.38	8.14	8.52	9.02	9.95
Isoform0007994	brown	0.217540516	0.248728916	0.653261334	0.707312824	-0.413483838	0.14477937	-0.087811029	0.297504239	0.246518284	0.914972536	-0.155208331	0.371583785	0.331129485	-0.82530326	-0.910356898	-0.700692098	0.313400886	0.013947007	-0.570740639	-0.441902249	0.025167436	GT-2	3.19	3.28	2.99	3	3.34	2.92	6.33	5.73	5.56	8.11	7.27	7.95	5.24	6.19	6.63	7.96	8.77	8.02	7.41	5.27	8.56	6.32	4.63	5.88	4	3.91
Isoform0008003	brown	0.040306371	0.112127945	0.599334422	0.648670508	-0.389254079	0.180320162	-0.074522235	0.21935002	0.252876599	0.915229206	-0.171019067	0.397143138	0.44289763	-0.744260912	-0.901984479	-0.663555763	0.219691399	-0.086093633	-0.616459261	-0.51494967	-0.118166247	CAC3	1.39	1.69	1.46	1.54	1.72	1.46	4.35	3.74	3.43	9.02	7.42	7.27	6.13	7.83	6.96	14.25	14.16	14.85	7.87	5.86	10.32	5.25	3.08	5.59	2.99	2.38
Isoform0008026	brown	0.240781881	-0.133458423	0.153610539	0.155402634	-0.570296595	-0.31395116	-0.058491116	0.099048024	-0.112156685	0.553509868	0.073627569	0.451828852	0.276229242	-0.450959988	-0.367587749	-0.127884222	0.414302224	-0.127761158	-0.101676876	-0.165177203	0.033864731	MSSP2	6.76	7.11	5.75	7.31	7.22	5.82	7.47	6.78	8.1	8.56	7.67	10.13	7.78	10.15	10.04	7.25	9.7	8.38	9.89	9.65	9.68	10.52	7.98	9.73	8.07	7.51
Isoform0008067	brown	-0.002033901	-0.147569139	0.259270954	0.372712959	-0.458828958	-0.073394612	-0.130667252	-0.000344095	-0.115638511	0.846155002	0.066921979	0.589076256	0.547731855	-0.666415714	-0.638511038	-0.337739048	0.501988467	-0.005338766	-0.261086757	-0.255921226	0.102475497	BRO1	4.39	4.34	4.15	5.21	4.37	4.35	6.21	5.34	5.17	6.43	6.23	6.39	5.42	6.82	6.15	7.09	6.55	7.31	5.78	5.36	5.75	5.54	4.84	5.98	5.31	4.88
Isoform0008103	brown	0.073822813	-0.128067575	0.260548233	0.33183351	-0.600358443	-0.226747311	-0.223254758	-0.040916305	-0.109864213	0.892529995	0.216928459	0.704313538	0.550738213	-0.68316627	-0.644746493	-0.29073079	0.521153216	-0.155035872	-0.271743333	-0.352150336	-0.015137374	SPL3	2.26	1.73	1.32	1.95	2.17	1.9	4.64	4.68	5.62	6.91	6.35	7.84	4.75	7.36	7.98	5.04	6.99	7.55	5.69	5.28	7.03	5.34	3.95	4.96	2.81	2.91
Isoform0008127	brown	0.020695431	-0.172067044	-0.534774422	-0.653805026	0.384970827	-0.099737329	0.236610493	-0.109234879	-0.134557987	-0.909346112	0.012022059	-0.479027799	-0.381083583	0.8564885	0.825373964	0.615619568	-0.427605572	-0.059588808	0.416103282	0.317610161	0.018100008	GgCAS1	6.56	8.02	7.65	5.85	8.24	7.33	3.45	3.89	3.7	1.86	2.18	1.83	2.24	2.63	2.92	1.44	1.18	0.9	3.38	3.75	3.08	4.9	4.06	4.42	5.88	4.09
Isoform0008138	brown	-0.032669433	-0.365962015	0.047490917	0.093969274	-0.632824719	-0.362208314	-0.177108678	-0.112040632	-0.287206536	0.855567672	0.444261633	0.863775586	0.707260977	-0.544318656	-0.513955585	-0.068576122	0.511559598	-0.348506446	-0.17958554	-0.405541893	-0.069181542	At5g48900	3.16	2.86	2.54	2.89	3.53	2.68	11.85	11.29	9.31	16.57	16.44	16.63	13.83	16.8	14.58	15	16.38	13.97	14.1	12.52	11.56	11.72	8.6	11.87	3.49	3.91
Isoform0008150	brown	0.230079265	-0.058078167	-0.101481872	-0.322910662	0.204829468	0.034538628	0.360632526	0.238866396	0.145196242	-0.456120517	-0.191504057	-0.363107648	-0.258689344	0.476582999	0.324170265	0.244584838	-0.380206975	-0.201396523	0.003234817	-0.028450567	-0.03382805	PDS5	6.52	7.14	7.04	7.13	7.03	6.84	6.1	5.82	6.07	5.53	5.27	6.26	4.92	5.88	7.2	4.87	6.49	6.61	7.23	6.69	6.96	7.12	7.17	6.78	6.37	6.42
Isoform0008151	brown	-0.367033563	-0.370056729	-0.681355843	-0.78929887	0.428616072	-0.120326017	0.0998334	-0.306565184	-0.290127925	-0.879879048	0.189107664	-0.306475633	-0.19879943	0.84731136	0.905073993	0.755108208	-0.323040084	-0.136299579	0.530099023	0.367742972	-0.052726398	BAM1	8.96	10.18	9.7	9.52	9.61	8.22	5.57	6.9	7.28	2.52	3.36	4.08	2.22	4.75	4.31	0.92	1.77	2.44	1.9	4.24	2.59	4.51	7.97	4.62	4.65	11.36
Isoform0008195	brown	-0.119549366	-0.441433314	-0.165128007	0.027299279	-0.665854405	-0.506913891	-0.390099967	-0.375299879	-0.529424734	0.713041525	0.418622729	0.810844826	0.618586501	-0.529250645	-0.288327756	0.050990214	0.751802606	-0.005709349	0.152091003	-0.005194763	-0.02665998	--	3.24	2.88	2.17	2.48	2.83	2.4	10.67	9.52	8.14	15.69	12.81	15.31	5.88	12.04	11.33	11.2	12.07	12.24	9.52	7.6	11.17	9.57	6.34	11.06	6.13	5.02
Isoform0008198	brown	0.25490433	0.14011946	0.330336706	0.406736801	-0.455371349	-0.12913638	-0.079390658	0.186534328	-0.005136744	0.557042936	-0.051813196	0.274242087	0.142642786	-0.558966529	-0.477656117	-0.352647912	0.411698269	0.152590813	-0.152839398	-0.057013918	0.027479582	--	8.53	7.48	7.26	8.32	7.27	6.02	8.57	8.36	7.62	10.09	9.45	10.12	7.88	9.28	9.62	8.49	10.02	9.18	8.9	9.45	12	8.1	8.58	9.5	10.57	8.4
Isoform0008206	brown	0.150717785	0.140976163	0.575853499	0.660854722	-0.489190841	0.057239327	-0.118028013	0.21408876	0.168764252	0.970526228	-0.073445204	0.491113773	0.422341822	-0.827860545	-0.903778785	-0.645134731	0.356928634	-0.032628424	-0.531524322	-0.456910599	-0.01035194	At5g48900	3.09	2.63	1.89	2.7	3.04	2.16	19.65	14.65	11.69	37.87	31.12	33.54	32.7	29.08	25	42.66	42.02	40.59	34.7	23.81	29.65	22.87	10.38	17.99	11.31	6.25
Isoform0008222	brown	-0.280992672	-0.338242267	-0.755346469	-0.788952809	0.356817318	-0.245403781	-0.023980194	-0.417028718	-0.385620026	-0.901059777	0.273996418	-0.275471173	-0.267345595	0.815251741	0.971213519	0.79212347	-0.209821598	-0.030160123	0.665405717	0.486868067	-0.063945827	CNGC1	9.29	10.4	10.64	9.65	9.32	10.26	7.66	7.8	10.14	2.95	4.39	4.14	4.98	4.72	5.49	0.74	1.04	0.93	3.41	6	2.57	5.78	8.37	6.08	7.35	9.68
Isoform0008229	brown	-0.286211763	-0.103591552	0.021811257	0.286387572	-0.36678824	-0.166499434	-0.552428025	-0.428166211	-0.264062512	0.4994333	0.141082302	0.417568573	0.33633776	-0.521384603	-0.29350972	-0.214046253	0.514585178	0.255133134	0.061864803	0.101223974	-0.124863671	VPS35L	5.57	6.9	5.35	5.6	6.05	6.5	6.91	8.26	6.89	6.63	8.54	7.38	6.95	6.45	7.58	8.57	7.6	7.41	6.22	6.67	6.95	6.49	6.21	6.93	5.91	7.36
Isoform0008240	brown	-0.22930484	-0.323582495	-0.70903761	-0.769978815	0.34897094	-0.210938514	0.075096441	-0.329470199	-0.333903415	-0.915243122	0.18197211	-0.340437447	-0.283242233	0.842839485	0.946634885	0.759833034	-0.271672466	-0.035372471	0.604196263	0.455690095	-0.017546733	GDCSP	7.35	8.59	7.11	7.65	8.38	6.99	4.4	5.91	6.2	3.13	3.43	3.25	3.64	4.16	4.34	2.31	2.22	2.33	3.13	4.97	3.34	4.8	6.2	5.2	5.52	7.41
Isoform0008246	brown	0.250262529	0.260082835	0.651504427	0.729460153	-0.458839313	0.099730085	-0.118352295	0.286033278	0.229200604	0.92587261	-0.185674554	0.372914205	0.282118605	-0.857037966	-0.911392198	-0.71733035	0.342842428	0.049158035	-0.538593689	-0.400130303	0.024752188	TPR4	2.15	1.48	1.85	2.06	1.74	1.93	4.32	4.19	4.04	7.31	7.04	7.02	5.17	6.21	5.91	8.2	9	8.74	8.13	7.06	9.29	5.87	3.96	5.39	4.32	3.26
Isoform0008250	brown	-0.077905119	0.049353561	-0.327332051	-0.186988209	0.329789442	-0.000851027	-0.071114312	-0.191580602	-0.198435579	-0.618997429	-0.150527459	-0.456564593	-0.422698772	0.355703583	0.554826298	0.230511203	-0.022308098	0.494638406	0.485467064	0.613156715	0.060150507	ACO1	6.67	6.56	5.96	6.42	5.48	6.59	5.84	5.93	5.53	5.48	5.99	4.84	5.09	5.3	5.24	5.33	5.57	4.16	5.17	5.35	5.47	6.22	6.2	5.78	6.56	6.06
Isoform0008302	brown	0.105894391	-0.095887496	0.008516136	0.057718757	-0.441370457	-0.331244185	-0.182370612	-0.045743007	-0.265599386	0.344512476	0.144107754	0.349237787	0.138704363	-0.356119559	-0.150862099	-0.009869735	0.444926432	0.021336701	0.105402264	0.063680796	0.008028257	MSSP2	6.12	5.49	5.08	6.01	6.03	4.98	6.94	6.44	7.29	6.93	6.31	7.48	6	7.64	7.34	5.45	7.92	6.38	7.56	7.68	8.03	7.07	6.91	7.88	6.51	5.95
Isoform0008308	brown	-0.010433985	-0.214532193	-0.550336474	-0.649823442	0.356650226	-0.105017823	0.185688529	-0.177651363	-0.156724106	-0.874580681	-0.029916072	-0.446599044	-0.356699776	0.825175288	0.818388185	0.614407151	-0.381280365	-0.031656225	0.430148649	0.343812994	0.03865527	ARF2A	4.82	7.82	6.18	4.74	6	5.64	3.59	2.99	3.45	2.57	2.58	2.4	2.75	4.12	3.52	2.68	2.04	2.28	3.26	3.02	3.2	4.2	3.49	3.43	4.22	4.78
Isoform0008313	brown	0.024134848	0.184229038	-0.100812495	-0.181777392	0.491185483	0.241062777	0.03515314	-0.000114832	0.091450401	-0.605851424	-0.259373751	-0.559283917	-0.47125319	0.391354911	0.416114077	0.13529619	-0.322270194	0.179323757	0.177152245	0.29950074	0.049288269	--	7.01	7.19	8.11	6.93	7.34	7.3	6.72	7.39	6.7	6.65	7.09	7.19	5.37	6.22	6.32	5.92	6.36	6.62	6.51	7.57	6.7	6.87	6.84	6.95	7.25	7.57
Isoform0008319	brown	-0.132653772	-0.272314186	0.113863457	0.215385063	-0.600423809	-0.287522541	-0.260034773	-0.151274158	-0.241532262	0.89628859	0.463531055	0.852332471	0.695398033	-0.6282064	-0.580414407	-0.171010182	0.520699567	-0.261932339	-0.205438076	-0.389187513	-0.135982215	MPE3	3.2	1.98	2.32	4.05	2.99	2.67	8.57	10.09	9.37	12	12.96	12.13	12.58	11.17	9.52	14.23	11.81	10.44	10.38	9.54	7.86	7.28	6.09	6.94	3.12	4.01
Isoform0008324	brown	0.221150789	0.119835867	0.433133427	0.532026986	-0.523513562	-0.090973825	-0.123736542	0.169879404	0.13085261	0.684410092	-0.17284181	0.289621023	0.189835452	-0.63785402	-0.630538223	-0.495254902	0.358420034	0.110358301	-0.311896555	-0.202965526	-0.021375967	SGR2	4.19	4.42	3.33	3.89	3.98	3.58	4.73	3.87	3.83	5.02	4.03	5.8	4.39	5.73	4.84	4.91	5.85	5.22	6.26	5.02	6.29	5.02	4.11	4.6	4.18	4.31
Isoform0008363	brown	-0.320503635	-0.155904774	-0.242088404	-0.233491947	0.015773517	-0.133052	0.133239609	-0.128005603	-0.074174046	-0.317812944	0.052844479	-0.140203686	0.120621323	0.440559176	0.277782238	0.230462343	-0.242934013	-0.045564859	0.075531757	-0.00488576	0.057059204	--	21.86	18.39	14.49	18.27	21.46	14.46	16.49	14.64	12.94	16.97	13.89	13.88	10.51	13.6	13.6	6.78	8.35	9.4	5.4	9.41	8.35	9.9	13.35	11.37	11.97	11.75
Isoform0008372	brown	-0.190329937	-0.323905407	-0.155426808	0.0621353	-0.31501842	-0.222878718	-0.416609499	-0.384115614	-0.424990072	0.460519756	0.245339255	0.506952186	0.426777197	-0.387743042	-0.160089134	0.010308928	0.56420768	0.13765241	0.181101177	0.11913344	-0.152026014	ALATS	9.28	9.65	9.32	9.36	9.89	8.97	11.84	11.24	10.47	11.99	11.21	11.71	9.78	11.47	11.11	12.42	11.29	11.74	9.7	10.66	12.01	10.19	11.58	11.29	11.08	10.72
Isoform0008444	brown	-0.233725002	-0.162616023	-0.615172666	-0.668895025	0.445324359	-0.114804959	-0.013597491	-0.3376925	-0.240554945	-0.924860802	0.13746793	-0.410852947	-0.39367425	0.783481101	0.902920309	0.659177137	-0.306953083	0.0241209	0.572140443	0.470214789	-0.076757537	BLH7	7.25	6.73	8.9	6.97	7.16	8.48	6	5.75	7.32	2.89	3.97	4.3	3.62	5	4.1	1.73	2.32	1.82	3.56	4.87	3.24	4.35	5.45	5.13	6.16	7.83
Isoform0008468	brown	0.018982381	-0.211358856	0.171490611	0.332034715	-0.592373376	-0.233206391	-0.299363967	-0.148711216	-0.24788013	0.924284758	0.224963656	0.752311964	0.582721781	-0.738992737	-0.620501121	-0.277061869	0.632037466	-0.03039392	-0.171554306	-0.23213207	0.024660749	SRF8	3.83	4.86	3.99	3.54	5.18	4.02	17.2	15.31	14.15	23.6	21.45	22.5	19.48	22.94	22.12	30.94	26.47	26.54	20.35	17.58	19.26	17.98	11.41	17.81	10.49	8.43
Isoform0008470	brown	0.012041256	0.132651385	0.612763955	0.662541848	-0.348169769	0.221403898	-0.062056661	0.226684069	0.269539191	0.897307368	-0.185638373	0.365649518	0.430650145	-0.734475977	-0.903537887	-0.679353921	0.18943132	-0.07148383	-0.630155202	-0.513865108	-0.113581062	CAC3	2.5	1.61	1.92	2.2	1.97	1.89	5.92	5.26	4.02	12.43	9.77	10.15	8.19	9.31	8.5	20.8	19.57	20.76	10.36	7.88	12.22	7.07	4.05	7.17	4.14	3.33
Isoform0008483	brown	0.022878413	-0.297782402	0.011244475	-0.017114118	-0.487029231	-0.311218764	-0.05514803	0.006790855	-0.219620636	0.6441759	0.520128496	0.732733749	0.532227024	-0.39072575	-0.362829985	0.030387759	0.364533394	-0.426360224	-0.129799606	-0.378358795	-0.070332549	ACA2	1.79	1.15	0.86	3.06	1.4	1.04	3.64	6.32	4.34	4.48	6.45	4.88	7.21	5.04	3.99	6.28	6.09	5.02	7.26	6.41	5.82	4.02	4.13	3.95	1.47	1.69
Isoform0008511	brown	-0.143910656	-0.179066455	-0.547972556	-0.637595271	0.596872438	0.067452946	0.12069916	-0.219288117	-0.140171174	-0.917860538	-0.010503439	-0.486748907	-0.381529323	0.808489769	0.843307289	0.599785416	-0.387876284	0.022115655	0.457129447	0.401851555	0.048244678	APC2	6.73	7.5	9.08	6.88	8.65	8.74	5.79	6.07	5.73	3.71	4.26	4.43	4.66	4.88	5.12	4.95	3.87	4.17	3.89	5.55	4.58	5.44	6.7	5.62	5.89	7.02
Isoform0008513	brown	0.101366442	0.198165034	-0.210981289	-0.04693572	0.207950985	-0.050664064	-0.15749464	-0.168984142	-0.125644623	-0.509310683	-0.129119708	-0.41638824	-0.453266765	0.22425595	0.434608278	0.119528279	0.058918317	0.552002817	0.438299304	0.585723542	0.101825517	RBP45	25.8	24.29	25.11	23.81	25.15	25.76	24.38	25.02	23.36	23.54	22.71	23.26	21.99	20.37	21.41	20.08	19.9	19.97	20.58	21.45	25.02	18.88	23.92	25.11	29.17	24.01
Isoform0008514	brown	-0.11647641	0.019047938	-0.285609791	-0.451152464	0.581354609	0.195665425	0.262877423	0.031524275	0.165401795	-0.897323418	-0.207225411	-0.652242218	-0.45492161	0.806054227	0.658667823	0.374168243	-0.638368494	-0.076159299	0.175024095	0.177974849	-0.043337977	Gba2	6.12	8.23	8.93	6.44	7.95	8.48	2.85	3.13	3.32	2.04	1.77	1.7	2.61	2.02	2.89	1.45	1.52	1.44	3.21	3.22	2.92	4.67	4.52	2.91	3.97	5.8
Isoform0008517	brown	-0.336020079	-0.246958642	-0.626815568	-0.702713807	0.456706529	-0.089612798	0.11795853	-0.259444801	-0.245917508	-0.913541403	0.160817099	-0.39562366	-0.268515311	0.832406983	0.890499689	0.685825712	-0.339949982	-0.031654324	0.529403463	0.410497861	-0.019097838	XYL1	9.55	6.98	6.88	8.9	9.49	6.9	6	7.24	6.32	2.42	2.65	2.92	2.32	2.47	3.07	0.81	0.96	0.97	1.07	3.08	1.74	4.22	7.07	4.66	5.82	9.87
Isoform0008534	brown	-0.072923845	-0.109176112	-0.437027499	-0.579770637	0.578606269	0.12046659	0.264992139	-0.058712585	-0.00938941	-0.938880843	-0.146547367	-0.604483429	-0.444192343	0.839201319	0.784320644	0.518400835	-0.507813537	0.002816923	0.338322693	0.325341902	0.075298936	--	8.49	10.36	9.86	8.82	9.72	9.61	6.1	6.05	6.64	4.94	4.9	5.73	4.53	5.48	5.78	4.91	4.78	5.67	5.42	6.75	5.52	6.62	7.17	5.7	7.18	8.79
Isoform0008559	brown	-0.11836691	-0.212492621	0.219665761	0.317099137	-0.495976555	-0.120206884	-0.224539202	-0.120795535	-0.135650125	0.876956	0.171361387	0.674644835	0.63842586	-0.630473821	-0.643741114	-0.298369723	0.436534206	-0.149965088	-0.307868747	-0.370595415	-0.104886703	OST1A	3.45	2.95	3.66	3.15	3.27	3.25	5.5	4.6	4.56	6.15	5.95	5.98	4.47	5.58	6.37	6.8	7.09	7.33	4.56	4.99	5.19	4.25	4.2	4.78	3.69	3.97
Isoform0008565	brown	-0.090240403	-0.288051384	0.00915935	0.170328505	-0.311136354	-0.083689285	-0.239645197	-0.225816326	-0.27860404	0.59315104	0.028122927	0.484494872	0.412897389	-0.494102184	-0.351005899	-0.145296212	0.484217963	0.10715124	-0.017273722	0.004966979	0.014017354	NPY2	0.87	1.16	1.4	0.89	1.13	1.88	1.84	2.37	1.49	2.9	3.02	3.39	2.97	3.61	3.54	8.41	6.02	7.53	3.11	3.37	3.24	2.88	2.94	3.58	3.78	2.54
Isoform0008574	brown	-0.157499174	-0.074039267	0.094080621	0.329909825	-0.318796463	-0.099041975	-0.270945492	-0.138274144	-0.187806208	0.458803023	-0.050597597	0.282030528	0.272819968	-0.483597015	-0.327467425	-0.277469964	0.445296717	0.307935996	0.005717939	0.093083191	-0.039625512	VPS35L	4.66	4.91	3.87	4.59	4.36	4.34	5.37	5.01	4.76	6.09	5.56	4.49	4.87	5.25	5.07	6.13	5.91	4.8	4.85	4.79	4.3	5.34	5.2	4.95	4.74	4.6
Isoform0008595	brown	0.069813191	-0.130174071	0.182589781	0.370195913	-0.664473238	-0.315434969	-0.354123581	-0.153480605	-0.249332287	0.883733754	0.204942594	0.70845435	0.493713586	-0.752451331	-0.588544857	-0.293141705	0.694177853	0.073436653	-0.103715769	-0.138497374	0.007075153	--	2.25	2.03	1.49	1.72	1.96	1.95	6.33	5.25	4.94	9.67	8.6	10.3	7.09	8.82	7.41	6.84	9.65	8.45	6.55	5.53	9.84	6.77	4.12	7.4	4.63	3.15
Isoform0008600	brown	0.174912209	0.142723858	-0.199124739	-0.249390172	0.131217649	-0.118122456	0.061992	-0.033972389	-0.039307239	-0.559801722	-0.13689128	-0.402672858	-0.479977243	0.428706242	0.449247332	0.22508954	-0.275601875	0.085494183	0.224067328	0.233648145	0.193752646	EDR1	6.53	8.18	7.85	7.04	7.9	6.56	5.4	6.4	6.64	5.5	5.98	6.56	6	6.09	6.03	5.59	5.36	5.03	7.64	6.89	6.53	7.16	6.38	6.01	5.82	7.31
Isoform0008613	brown	-0.144401388	-0.185778159	-0.569538902	-0.655926165	0.508636082	-0.015812939	0.097260259	-0.231762898	-0.161311114	-0.935751688	-0.015037984	-0.482501801	-0.411147908	0.811929762	0.870367327	0.621199692	-0.373045737	0.016852005	0.499052004	0.437033251	0.00560201	APRR2	4.93	7.29	8.73	6.82	7.12	9.21	3.45	3.87	4.57	2.12	2.2	2.59	2.45	2.86	3.54	1.1	1.69	1.49	2.53	3.5	2.49	3.63	4.35	3.18	6.14	6.86
Isoform0008643	brown	0.040674742	-0.157758569	0.233611636	0.386461638	-0.588382245	-0.194273934	-0.279439639	-0.101369898	-0.184206137	0.940785261	0.1887945	0.722373913	0.560060161	-0.761554956	-0.668779728	-0.335523689	0.597230018	-0.027860072	-0.225049532	-0.263950562	-0.010777407	SRF8	2.73	3.09	2.32	2.54	3.03	2.98	11.27	10.46	9.66	16.94	15.05	15.96	14.01	16.49	15.04	22.9	18.95	20.1	13.98	12.75	14.76	12.46	7.82	11.2	8.11	6.01
Isoform0008663	brown	0.081775614	0.119454023	0.52374088	0.592547728	-0.515059427	-0.017354366	-0.204375279	0.139839158	0.148181316	0.933638154	0.066941208	0.544037584	0.47193118	-0.78174092	-0.839055754	-0.566879012	0.371463067	-0.116805561	-0.488418192	-0.478046558	-0.128428798	TSN1	4.48	4.32	3.7	4.63	5.13	4.53	9.92	9.27	9.14	12.22	12.64	12.01	9.34	11.26	10.97	10.85	11.44	10.99	9.14	9.45	12.32	9.12	7.49	10.38	5.5	5.84
Isoform0008716	brown	-0.12675544	-0.257866296	0.218911849	0.301718794	-0.53803697	-0.143003991	-0.157171078	-0.064235681	-0.092407981	0.908476473	0.213388621	0.73468916	0.690937877	-0.614967004	-0.670681503	-0.286730532	0.402349085	-0.244145301	-0.344546169	-0.453457082	-0.117957924	KNAT6	0.7	0.89	0.34	0.73	0.64	0.82	3.52	3.46	2.46	7.27	5.41	6.9	8.44	7.46	6.05	9.34	8.53	10.42	4.79	4.11	3.79	3.26	2.19	2.97	1.38	1.12
Isoform0008764	brown	0.044603117	-0.11216717	0.316323056	0.398564156	-0.604355036	-0.177457702	-0.183237136	0.026815878	-0.098645029	0.945634223	0.166310051	0.690199322	0.572590149	-0.739367435	-0.720224985	-0.368002396	0.512955145	-0.129383228	-0.325885502	-0.375604994	-0.004867581	GT-2	2.82	2.32	1.75	2.74	2.42	1.91	5.33	4.65	4.81	6.33	6.04	6.92	4.65	6.23	5.9	6.36	6.63	7.53	5.86	5.22	6.5	5.23	4.22	4.82	3.35	2.89
Isoform0008765	brown	-0.001061451	-0.021143445	0.351319751	0.450853885	-0.491311233	-0.084473441	-0.241472505	0.025952501	-0.01503758	0.822122161	0.103964579	0.538041549	0.465753338	-0.697842598	-0.666123214	-0.41192644	0.470350853	-0.012446873	-0.290853593	-0.278999247	-0.161734443	--	3.28	2.37	3.1	3.31	3.33	2.62	4.93	5.06	4.67	6.75	6.28	7.21	4.2	5.14	5.12	5.15	5.8	6.96	4.55	4.68	7.38	4.02	4.22	5.14	4.27	4.19
Isoform0008772	brown	-0.272268973	-0.24241831	-0.593902502	-0.635967035	0.426006917	-0.071361254	0.070196025	-0.263803087	-0.258485941	-0.874285624	0.02124284	-0.415619343	-0.302363711	0.741700786	0.854941372	0.6223116	-0.24716075	0.096806352	0.55411719	0.504559011	0.008718793	BGAL1	7.24	7.75	5.74	6.61	10.32	6.24	3.13	4.46	3.49	2.81	2.98	2.1	1.7	2.81	3.24	1.05	1.26	1.47	0.95	2.19	1.89	3.32	5.79	5	4.87	8.58
Isoform0008776	brown	0.06193261	-0.014394909	0.449868107	0.505054668	-0.520995561	-0.027033868	-0.10793651	0.136406044	0.061307178	0.971328719	0.087391008	0.615584484	0.565482117	-0.747772223	-0.828535907	-0.492119276	0.384930262	-0.15127979	-0.47946625	-0.487256494	-0.050041858	THE1	2.19	2.02	1.45	2.19	1.72	1.15	5.24	5.38	4.36	9.44	9.29	9.18	5.78	7.88	6.8	10.56	10.15	10.22	7.18	5.41	8.38	6.03	4.63	5.57	2.91	2.3
Isoform0008799	brown	0.179611844	0.056117879	-0.132374456	-0.217041014	0.188543891	-0.020172031	0.127894466	0.100917485	0.04899052	-0.444820827	-0.166377328	-0.328957934	-0.403049884	0.306138702	0.364579496	0.198831812	-0.17026827	0.057449589	0.217767277	0.244906213	0.033333667	PPP6R3	9.08	9.84	9.25	9.53	9.15	9.56	8.13	7.95	8.22	9.89	8.04	9.21	8.63	8.4	9.02	7.54	9.35	8.41	9.67	10.85	9.03	10.43	9.88	8.81	9.39	10.1
Isoform0008848	brown	0.182753631	0.259505693	0.106284628	0.198663753	-0.071936705	-0.025955932	-0.112228779	0.015366392	0.001232959	-0.120750513	-0.289892412	-0.294327318	-0.307705141	-0.122848716	0.046803243	-0.160502684	0.161799037	0.4707839	0.147670825	0.368942383	-0.013818024	--	9.84	9.62	8.23	9.48	9.58	7.54	9.47	9.4	9.5	9.5	9.3	10.35	3.68	9.82	9.13	8.29	8.47	10.1	8.59	10.52	10.32	9.02	9.67	11.08	11.84	9.95
Isoform0008855	brown	-0.092336468	-0.024780795	0.430862669	0.513417848	-0.389679258	0.096447493	-0.094170237	0.101384589	0.100780212	0.869037052	0.0065946	0.493362409	0.565802404	-0.668310814	-0.77777705	-0.503924264	0.312750485	-0.068307266	-0.473020962	-0.42740095	-0.094704125	BRO1	6.9	6.75	5.71	7.23	5.92	6.68	8.49	8.46	7.78	10.67	10.09	9.62	7.94	8.91	9.07	11.98	10.71	11.09	7.04	8.29	9.32	6.88	6.49	8.38	8.09	6.47
Isoform0008872	brown	0.219507392	-0.117358002	0.187223416	0.081221263	-0.318037786	-0.102656548	0.015722808	0.164921818	-0.031126107	0.563521523	0.230973149	0.499664631	0.364567729	-0.392828819	-0.399329158	-0.09049104	0.27140953	-0.346914143	-0.233341332	-0.362317995	0.008023797	AHA11	6.56	5.99	4.72	5.82	7.16	5.93	9.19	8.85	9.47	9.41	9.78	10.86	7.03	10.79	11.49	9.19	10.29	10.51	9.96	11.19	11.39	10.51	10.88	11.27	7.21	7.09
Isoform0008894	brown	0.146366047	0.261414932	0.665284379	0.750579698	-0.438033748	0.138052014	-0.135048404	0.258232031	0.281620482	0.927857981	-0.143817347	0.381776907	0.353636038	-0.831278606	-0.932731091	-0.736086876	0.285876102	0.00084567	-0.590933922	-0.470831551	-0.079747084	LKR/SDH	2.96	3.5	2.22	3	3.13	2.62	7.22	7.27	5.38	10.36	9.33	8.64	9.51	8.04	8.07	12.58	11.64	10.96	9.25	7.18	10.86	7.74	5.27	8.59	4.63	3.95
Isoform0008902	brown	0.238535255	0.081438113	-0.259294223	-0.286438713	0.402470895	0.076480984	0.064255272	-0.045731491	-0.114857996	-0.607235767	-0.221788437	-0.469016236	-0.548013126	0.372629979	0.526432165	0.271570863	-0.14952669	0.248308703	0.366147016	0.456860212	0.142569251	U2AF35B	7.78	8.43	9.3	7.95	8.1	8.48	7.33	7.57	7.5	7.16	6.6	6.84	7.24	7.23	7.57	7.42	7.32	7.12	8.34	7.82	7.72	8.48	7.61	7.99	8.38	8.34
Isoform0008914	brown	0.198334813	0.031296406	0.355798786	0.478676658	-0.570249055	-0.151959886	-0.264168706	-0.016271607	-0.037480217	0.808358745	-0.108270363	0.468472107	0.331015884	-0.72748605	-0.658114574	-0.447616193	0.475177944	0.049427876	-0.27953285	-0.226907377	0.062270701	KIPK1	1.92	3.06	1.83	2.02	3.63	2.68	4.28	4.55	3.49	4.39	4.89	5.19	4.73	7.31	8.03	4.43	6.28	7.46	6.07	5.59	5.49	5.22	3.66	5.72	4.02	3.62
Isoform0008922	brown	-0.21616284	-0.362758464	-0.060103359	-0.095207446	-0.178523023	-0.04882391	-0.010043498	-0.200132862	-0.111104825	0.364949949	0.123907224	0.384266711	0.457588096	-0.114637106	-0.193064875	0.066371757	0.111973631	-0.257041065	-0.148247922	-0.243374383	-0.166495372	BAG6	0.1	0.16	0.07	0.02	0.14	0.15	0.36	1.76	3.23	0.6	1.11	2.71	2.13	8.41	8.97	3.66	18.77	23.63	0.16	0.25	0.32	0.15	0.13	0.2	0.25	0.16
Isoform0008928	brown	-0.275540866	-0.102646916	-0.124720481	-0.238847526	0.270596489	0.162763997	0.154386134	-0.027983651	0.06382146	-0.303875035	-0.023811908	-0.187616306	-0.008685875	0.297082344	0.244875007	0.202098056	-0.232088052	-0.118616443	0.055702524	0.048133866	-0.164745951	CWC22	7.28	6.65	6.78	7.55	7.23	6.7	7.33	6.6	7.41	6.73	6.5	6.67	6.45	7.37	7.41	7.04	7.36	7.29	6.08	6.89	6.34	7.31	6.85	7.24	7.55	7.66
Isoform0008950	brown	-0.150808533	0.005750864	-0.407474383	-0.434277409	0.566482262	0.109624401	0.037901594	-0.164297488	-0.071103582	-0.896347091	-0.19657548	-0.608166552	-0.558482749	0.653585085	0.755867955	0.406596587	-0.350182588	0.215707009	0.462093424	0.528181391	-0.03277541	FPP7	4.97	4.29	7.76	5.18	3.79	7.74	1.91	1.73	1.92	1.15	1.16	0.73	1.27	1.44	1.26	0.81	0.84	0.53	1.45	2.94	1.7	2.96	3.78	2.39	6.17	8.64
Isoform0008971	brown	-0.156125972	-0.024897624	-0.320266325	-0.498587569	0.563788184	0.168535359	0.30064767	0.024813429	0.149401347	-0.900165307	-0.140879087	-0.61649004	-0.396829531	0.84739457	0.675857543	0.420540619	-0.655942598	-0.132314291	0.172421387	0.139824388	-0.047562848	Gba2	9.77	12.89	13.05	10.38	11.86	12.14	3.96	4.87	5.73	2.57	2.23	2.29	3.95	2.49	3.34	2.1	1.45	1.48	3.79	4.35	3.4	6.43	6.14	4.51	4.82	7.37
Isoform0008984	brown	-0.27634955	-0.153660445	0.287581664	0.351597238	-0.263114003	0.12298503	-0.115625169	-0.012662241	0.016187144	0.75032338	0.111109624	0.495141403	0.621426092	-0.529886971	-0.632568434	-0.356950894	0.242455266	-0.147665262	-0.393102166	-0.408665237	-0.190221582	BRO1	6.44	6.25	5.6	6.78	6.33	6.38	8.21	7.41	7.25	8.09	9.03	7.97	6.73	7.61	7.19	10.08	8.74	9.5	6.81	7.15	6.57	5.92	6.72	7.53	6.71	6.92
Isoform0009002	brown	-0.219349934	0.043320443	0.062157482	-0.119488536	0.607398116	0.532935434	0.391803237	0.268353324	0.290424779	-0.388616347	-0.264344324	-0.451761723	-0.115200868	0.414977868	0.137394777	0.020288052	-0.558412224	-0.114956061	-0.212776375	-0.13219479	-0.196329829	CLMP1	7.1	6.17	5.88	6.11	6.8	7.07	6.41	5.54	6.02	5.84	5.26	6.01	5.31	5.61	5.2	6.44	6.22	6.05	5.22	5.52	5.52	6.07	5.42	5.28	5.61	6.33
Isoform0009009	brown	-0.076692431	-0.155042792	-0.567698252	-0.629194931	0.443776693	-0.090587137	0.044184444	-0.250031177	-0.196052182	-0.896455214	0.016105391	-0.448622137	-0.444044572	0.747538805	0.865768476	0.613581578	-0.26772975	0.084047227	0.547482324	0.490582356	0.084486089	--	7.77	9.84	10.09	8.74	8.95	9.71	7.02	7.4	7.68	6.07	6.58	7.23	6.14	6.61	6.63	5.26	5.74	5.91	6.82	7.65	6.89	7.92	7.36	8.04	7.99	9.06
Isoform0009011	brown	0.230035866	0.274031909	0.65456054	0.706358757	-0.434298329	0.118692416	-0.088321372	0.290966339	0.243277658	0.914583427	-0.129393812	0.382364597	0.316459125	-0.830394491	-0.903615003	-0.691014588	0.32138053	0.010687176	-0.559626695	-0.437228376	0.062049544	GT-2	3.1	3.09	2.6	3.57	3.39	2.51	5.99	5.4	6.52	7.99	6.7	8.32	5.31	6.72	6.87	7.99	8.27	8.16	7.59	5.97	7.63	6.41	4.64	6.72	4.48	3.82
Isoform0009012	brown	0.138675223	-0.021604073	0.275019021	0.445068176	-0.644193329	-0.266603988	-0.33972758	-0.082326105	-0.172101943	0.873831897	0.148970236	0.630287437	0.429893541	-0.75921075	-0.638620513	-0.376090443	0.618463	0.066888093	-0.18647225	-0.194461603	-0.000657563	--	2.71	2.74	2.8	3.04	3.46	2.94	5.19	4.84	4.76	6.55	6.78	7.8	4.78	6.41	5.69	5.82	6.3	5.89	5.92	5.01	7.41	5.5	4.41	6.31	4.17	3.38
Isoform0009013	brown	-0.20076826	-0.319879915	-0.012343374	-0.050580018	-0.200275803	-0.039699916	-0.021358492	-0.188659722	-0.077961686	0.390724802	0.101865866	0.376081822	0.45097501	-0.1438352	-0.233417447	0.022863289	0.108268141	-0.249961994	-0.185305145	-0.266189453	-0.158310628	BAG6	0.65	0.81	0.84	0.81	0.4	0.54	1.04	2.51	7.28	1.73	1.94	7.39	1.45	13.3	15.48	5.1	24.18	33.28	0.46	0.63	2.02	0.2	0.49	0.66	0.82	0.93
Isoform0009025	brown	0.073266724	0.12304118	0.556166407	0.648630617	-0.500092924	0.041357926	-0.146686526	0.176697888	0.178388754	0.954804145	-0.020928576	0.504514988	0.480657581	-0.794639133	-0.888689108	-0.627530439	0.33762289	-0.067196863	-0.53689089	-0.485836923	-0.069671984	LKR/SDH	2.53	2.98	1.92	2.43	3.07	1.74	6.37	6.48	4.59	8.37	8.12	7.28	8.36	6.98	6.75	9.89	9.21	8.58	6.7	4.82	7.94	5.92	4.35	5.23	3.53	3.11
Isoform0009032	brown	-0.230811878	-0.010849722	-0.245844042	-0.332219969	0.557263604	0.241613554	0.115647254	-0.074236416	0.084017346	-0.735929496	-0.288670596	-0.583246584	-0.41576562	0.606655525	0.536160185	0.25320579	-0.496917918	0.048220959	0.178939649	0.250680285	-0.093426442	ARF4	3.84	3.67	7.13	4.22	3.5	7.13	1.48	1.97	1.95	1.01	1.06	1.22	1.04	1.67	1.46	1.51	2.39	2.02	2.8	1.89	1.47	2.21	2.62	2.04	3.42	4.95
Isoform0009054	brown	0.219897312	-0.145561392	0.178501144	0.043966141	-0.271637391	-0.064787244	0.06648179	0.191771328	-0.017688905	0.53730342	0.21418435	0.478262193	0.360423051	-0.346820637	-0.385293599	-0.07022673	0.217632956	-0.38747574	-0.254863013	-0.391249155	0.037390996	AHA11	5.65	5.62	5.22	5.51	6.71	5.65	8.01	7.33	8.27	8.63	8.14	10.48	6.45	9.29	9.51	8.07	9.88	8.74	9.32	9.71	9.44	9.33	9.17	9.93	6.35	6.64
Isoform0009065	brown	0.360418463	0.208742086	-0.072704747	-0.125870614	0.394452402	0.174861954	0.206965094	0.172808936	0.005512866	-0.505691197	-0.355005601	-0.515487162	-0.559644479	0.249992241	0.364982767	0.114978152	-0.117567015	0.334043501	0.24727809	0.427969974	0.362916225	rhp16	6.81	5.79	6.36	6.65	6.24	6.54	5.37	5.33	5.8	4.88	4.74	5.32	3.59	6.44	5.99	4.5	4.98	5.73	5.82	6.59	6.08	6.42	6.85	5.76	8.26	6.66
Isoform0009119	brown	-0.105401383	-0.080199386	-0.464376543	-0.371213188	0.21012762	-0.172845145	0.035825857	-0.218204472	-0.261947831	-0.703425138	-0.019390696	-0.40624956	-0.333367695	0.541942459	0.665406448	0.402816683	-0.120197071	0.325218688	0.506294417	0.529953517	0.081119345	ACO1	14.3	13.14	13.27	13.93	13.91	13.11	11.86	13.04	12.11	11.57	12.57	11.07	11.13	11.02	11.52	10.92	9.97	10.21	11.48	10.21	10.11	12.43	11.67	12.22	14.4	12.77
Isoform0009133	brown	0.031377915	-0.09140532	0.129974391	0.083081894	-0.164342301	-0.016765292	-0.04696825	0.042112778	0.033864652	0.414451316	0.216855599	0.378069157	0.323495982	-0.295720833	-0.294027018	-0.080992537	0.222973937	-0.204608084	-0.156873379	-0.246505566	-0.081959081	PUB44	6.39	6.34	5.92	5.73	5.6	6.28	6.8	6.84	7.17	6.8	7.28	7.51	6.3	7.49	6.4	6.27	6.95	6.52	5.97	7.03	6.21	7.32	6.17	6.81	6.51	6.41
Isoform0009154	brown	-0.210377431	-0.102390428	-0.556342805	-0.491076795	0.457600585	-0.039632939	-0.088418496	-0.350808747	-0.26704977	-0.880819141	-0.086138204	-0.503084077	-0.486785469	0.609729565	0.848185709	0.510471065	-0.129015719	0.369171043	0.653513723	0.712154345	0.045776473	LOX5	35.44	37.3	42.68	34.94	37.4	44.82	15.46	18.98	20.12	7.43	9.1	8.37	9.61	9.16	9.35	3.63	4.14	4.39	4.85	10.68	5.99	14.04	24.72	15.19	40.85	50.39
Isoform0009157	brown	0.030167596	-0.153397835	-0.557575924	-0.62074076	0.380881571	-0.118280733	0.084905957	-0.227019292	-0.190334177	-0.890471838	-0.047318888	-0.463926281	-0.454725309	0.746334258	0.85144539	0.603040826	-0.280906872	0.088857626	0.533282034	0.48128769	0.043211334	BRM	11.4	16.95	14.42	12.77	14.35	15.48	11.02	9.5	10.61	9.23	8.62	8.56	9.13	10.2	11.77	7.08	8.68	8.1	10.2	11.43	8.83	12.39	10.87	10.02	13.31	14.48
Isoform0009163	brown	0.188178199	-0.090972945	0.217715522	0.362882162	-0.659808282	-0.308866957	-0.303316136	-0.087183878	-0.220411488	0.905962547	0.230389018	0.721494693	0.464702867	-0.768766385	-0.616248603	-0.295109642	0.662125595	-0.001599004	-0.148078396	-0.203820549	0.065812445	SRF8	3.1	3.86	2.51	2.71	3.62	2.61	15.63	13.98	12.37	21.62	18.55	21.53	15.1	20.9	19.51	18.99	20.67	19.7	20.06	18.04	20.11	16.76	10.45	16.29	9.81	5.76
Isoform0009170	brown	0.013319385	0.120290546	0.608506041	0.63144098	-0.39770789	0.168167442	-0.04690898	0.257474405	0.279645007	0.915973667	-0.085403498	0.431680428	0.490449332	-0.713631476	-0.913958541	-0.649943175	0.163259002	-0.186942337	-0.658589253	-0.606340253	-0.155570522	LKR/SDH	2.75	3.71	1.75	2.77	3.84	2.42	16.08	14.2	10.41	29.13	24.24	23.86	23.99	21.69	18.21	43.25	34.67	35.81	20.37	12.97	25.61	15.22	6.7	14.35	5.94	3.59
Isoform0009182	brown	0.094286574	-0.16685283	0.2161576	0.322427593	-0.619512619	-0.249483586	-0.245577155	-0.084742306	-0.179861229	0.930354381	0.248478236	0.763816386	0.571584784	-0.71948315	-0.6473735	-0.276958086	0.570620743	-0.13947799	-0.234527664	-0.329555695	0.006514921	ACA8	1.74	2.04	2.07	1.84	2.32	1.83	6.06	5.4	5	7.38	7.29	6.98	7.7	8.29	8.6	7.95	8.82	7.98	6.45	6.26	6.82	5.66	3.86	4.97	3.97	3.05
Isoform0009193	brown	0.132299447	-0.125547627	0.175363635	0.198041339	-0.589267797	-0.310875888	-0.091892577	0.080177695	-0.118492605	0.592694442	0.101275404	0.472935389	0.324614934	-0.474400478	-0.410864295	-0.166557052	0.403667214	-0.137186499	-0.137531759	-0.201214493	-0.029664163	MSSP2	6.19	5.74	4.37	6.03	5.8	4.83	6.59	5.68	7.12	6.9	6.51	8.21	6.42	8.61	8.38	6.41	7.99	6.83	8.66	8.15	8.54	7.65	6.93	7.84	6.6	6.13
Isoform0009207	brown	0.250796016	0.01828805	-0.019551235	-0.034324526	-0.268763483	-0.271707315	-0.212425752	-0.034582206	-0.094903705	0.112239435	0.232885165	0.216411166	0.025855079	-0.112568017	-0.017115029	0.055054883	0.140815027	-0.202472869	0.046753627	-0.094934348	-0.101453046	EBF2	5.08	8.84	6.79	6.02	7.08	6.74	8.41	8.12	6.6	7.26	7.81	6.56	7.68	6.8	6.57	7.39	6.43	5.85	8.21	7.75	8.43	8.94	8.46	10.14	6.66	6.6
Isoform0009227	brown	0.171346256	-0.052950524	0.326772929	0.439149222	-0.597165736	-0.17817157	-0.227160118	0.009067576	-0.102785343	0.95309192	0.138429177	0.677355919	0.483510141	-0.79056888	-0.721671153	-0.395546402	0.565560349	-0.045857498	-0.288020212	-0.310998375	0.05382298	SRF8	2.64	3.87	2.96	2.77	3.89	3.29	18.28	16.57	13.92	29.46	24.69	29.03	21.72	27.34	25.44	28.58	30.99	30.93	28.51	21.57	25.92	21.34	13.13	19.35	10.87	7.65
Isoform0009277	brown	-0.187122378	-0.176927615	0.275149239	0.361083091	-0.443411508	-0.023457958	-0.165777839	-0.028028115	-0.061163014	0.861397334	0.153018328	0.623494439	0.637035675	-0.610470253	-0.684326533	-0.360646615	0.334704199	-0.191782332	-0.383152076	-0.436722582	-0.19600058	--	1.72	0.91	1	1.7	0.86	0.74	3.6	4.8	3.09	7.61	6.9	6.55	5.98	5.59	4.52	12.33	9.38	8.76	2.99	5.16	7.19	2.29	3.01	4.45	1.74	1.84
Isoform0009298	brown	-0.184406619	-0.01925372	-0.415848092	-0.439441902	0.280850186	-0.121948903	0.15503159	-0.114851644	-0.053651041	-0.793573934	0.112750307	-0.437387985	-0.349091633	0.689805851	0.691963788	0.453406772	-0.353246862	0.055151262	0.384976627	0.326579583	0.033422839	RZFP34	9.34	9.89	6.79	10.58	7.05	6.6	6.5	7.77	5.66	3.31	4.92	3.44	6.61	2.99	3.25	3.22	1.99	1.56	5.3	4.69	3.24	5.86	6.08	3.87	6.6	6.59
Isoform0009309	brown	0.026730829	0.148027516	0.620279861	0.662076501	-0.360916098	0.210704965	-0.069592802	0.229973317	0.274536563	0.891885663	-0.192239365	0.358895846	0.411078867	-0.732276878	-0.903011211	-0.681347725	0.1770945	-0.086507922	-0.636038144	-0.521155993	-0.120995862	CAC3	2.13	1.69	2.22	1.88	2.18	2.03	5.67	5.21	4	11.22	9.24	9.63	7.61	9.41	8.38	19.49	18.52	19.16	11.03	7.47	13.03	7.34	3.35	6.39	3.98	3.65
Isoform0009344	brown	-0.210098687	-0.396239301	-0.677990564	-0.82096587	0.373766965	-0.159771664	0.179017238	-0.267018503	-0.269239054	-0.836680418	0.203179048	-0.260407639	-0.166330985	0.882539762	0.869193467	0.773204508	-0.369041421	-0.238919091	0.456241736	0.243733705	-0.017778133	PLDDELTA	11.17	11.51	10.81	9.42	12.3	11.74	8.24	8.23	9.41	5.7	6.39	7.5	7.03	8.5	9.15	5.48	5.72	5.83	6.81	8.45	5.67	8.92	8.77	7.77	7.13	9.17
Isoform0009346	brown	0.232191152	0.249380432	0.278331662	-0.083827289	0.501636476	0.500154704	0.609961943	0.606921984	0.567158041	-0.381142679	-0.276050254	-0.495466705	-0.269611577	0.398467845	0.041044883	-0.035485697	-0.680608317	-0.359730612	-0.38468872	-0.335544359	0.046434117	RHD3	6.43	6.76	6.01	7.14	6.88	6.44	4.29	4.71	6.05	4.62	4.54	5.32	3.9	5.29	5.22	4.83	4.46	5.14	5.36	5.61	5.05	5.55	6.47	5.05	5.6	6.19
Isoform0009362	brown	0.052972068	-0.284570402	-0.298481404	-0.144799851	-0.593679539	-0.637904677	-0.531154751	-0.456944346	-0.603434765	0.437969967	0.630703513	0.744662346	0.344334181	-0.400060179	-0.007207131	0.248860712	0.724504156	-0.059484644	0.383315281	0.138299889	-0.032662501	PICBP	2.24	3.75	2.14	2.16	4.05	2.75	8.65	9.79	8.71	8.01	9.72	9.12	7.51	8.94	8.46	5.04	5.48	5.66	7.32	7.74	8.05	6.01	7.62	8.87	6.13	6.15
Isoform0009372	brown	-0.133526985	-0.118715757	-0.455729053	-0.564977748	0.526893746	0.068208555	0.217602443	-0.098613431	-0.055310062	-0.925101177	-0.140517367	-0.584814439	-0.418041629	0.819403899	0.787969882	0.51592702	-0.460643812	0.046810406	0.375241814	0.365159143	0.077564123	--	9.16	10.73	9.84	8.69	9.63	9.36	6.52	5.79	5.84	5.7	5.41	5.85	4.05	4.76	5.8	4.55	4.4	5.3	5.43	6.64	5.46	6.81	6.91	6.5	7.33	8.42
Isoform0009382	brown	0.129630528	0.201626315	0.626181861	0.705556306	-0.45723643	0.106063489	-0.121187719	0.234378021	0.239737251	0.94286144	-0.106250375	0.429581734	0.410628716	-0.815905767	-0.920075566	-0.691817315	0.30410563	-0.029328425	-0.579335575	-0.484912341	-0.06197302	LKR/SDH	2.73	3.13	2.22	2.88	3.44	2.35	7.28	6.47	4.89	8.99	8.26	7.76	8.04	8.13	8.24	11.34	10.46	9.59	7.91	6.69	8.59	6.1	5.06	6.98	4.21	3.47
Isoform0009403	brown	-0.132929813	-0.181131266	-0.501414717	-0.629316768	0.518129119	0.038788439	0.221573148	-0.117839075	-0.096767016	-0.90136407	-0.041226408	-0.498074214	-0.362248467	0.83142829	0.805404398	0.577998455	-0.432629791	-0.026000505	0.388262891	0.331339396	0.107076635	--	5.85	8.09	7.11	6.94	6.5	7.02	4.59	5	5.37	4.74	4.65	4.99	3.69	4.67	4.66	4.11	3.9	3.98	4.43	5.12	4.26	4.95	5.54	5.3	5.26	6.52
Isoform0009414	brown	-0.232245262	0.074971432	-0.033537101	-0.037831429	0.645596201	0.486454158	0.191929065	0.083643148	0.127418134	-0.448760015	-0.331733336	-0.513141313	-0.252845073	0.2907711	0.258412565	0.012013682	-0.247609715	0.318564435	0.092505859	0.294734905	0.067334478	TIF3C1	11.29	8.97	9.79	10.9	9.86	10.73	9.21	8.77	9.88	9.66	8.87	9.89	7.78	8.54	8.83	9.87	8.97	10.32	7.98	9.37	8.69	8.84	10.49	10.4	10.1	10.97
Isoform0009417	brown	0.031657178	-0.164696127	-0.492533188	-0.647287939	0.380374947	-0.077124966	0.298361611	-0.047371008	-0.071585332	-0.897896898	0.002551814	-0.488665785	-0.365255235	0.877191272	0.788663502	0.595828459	-0.492827225	-0.129984074	0.34554012	0.236314001	0.001520378	GgCAS1	7.16	9.33	8.45	6.81	7.91	7.96	3.75	3.58	3.63	2.03	2.19	1.7	2.11	2.48	3.13	1	1.31	1.01	3.33	4.05	3.87	4.76	4.57	4.42	5.93	4.3
Isoform0009438	brown	0.126530387	0.089139227	-0.247930915	-0.32444694	0.219403158	-0.088609275	0.327598785	0.142588694	0.039639538	-0.749027342	-0.125415355	-0.546346673	-0.477633066	0.600738857	0.592153376	0.333412766	-0.297842796	0.166560236	0.314335683	0.356103942	0.203005044	SAC3	7.46	7.14	5.97	7.26	6.3	4.92	4.75	4.49	5.27	4.53	4.83	4.83	4.86	4.51	5.37	3.66	3.92	3.64	4.91	5.52	6.05	5.83	5.68	5.95	5.95	5.8
Isoform0009475	brown	-0.091099158	-0.002422358	0.245966718	0.383016578	-0.171297912	0.13042045	-0.056293552	0.059894773	-0.066275827	0.510119035	-0.168743041	0.197974229	0.275391646	-0.480508077	-0.462762162	-0.372812351	0.288793581	0.218309204	-0.204905691	-0.071690586	0.088094788	MTP8	5.85	5.18	5.56	5.88	6.25	4.45	5.78	6.32	6.12	6.67	5.92	5.83	5.83	5.54	5.79	6.88	7.04	6.96	5.73	5.97	5.97	5.55	5.85	5.35	5.86	5.66
Isoform0009481	brown	0.019118824	0.120111765	0.613322651	0.634632886	-0.393220892	0.177934814	-0.043923088	0.258727225	0.286334689	0.919964776	-0.088004362	0.43257955	0.489575596	-0.718421057	-0.918084201	-0.652611938	0.167008596	-0.183129228	-0.661008456	-0.604250863	-0.152647391	LKR/SDH	2.45	2.9	1.35	2.34	2.99	2.36	12.92	11.41	9.01	25.12	22.17	21.45	19.84	19.16	16.26	37.71	30.23	31.69	17.76	11.91	21.54	12.13	5.18	12.21	5.71	2.94
Isoform0009485	brown	0.029788133	0.119829501	0.603872243	0.651836919	-0.380017597	0.192276207	-0.061945133	0.224133522	0.250312119	0.905654982	-0.189594664	0.378661673	0.431759091	-0.737368628	-0.901701689	-0.669486507	0.204368017	-0.080392245	-0.623812402	-0.514234291	-0.090090554	CAC3	2	1.89	1.76	2.59	2.19	1.91	5.43	4.79	4.46	11.43	8.28	9.23	7.5	9.14	8.18	17.37	17.63	19.15	10.12	7.26	12.43	7.26	3.88	6.31	3.76	3.31
Isoform0009510	brown	0.174468584	-0.109762408	0.206113653	0.358023485	-0.659474376	-0.315148397	-0.309258907	-0.094382011	-0.230741477	0.910685213	0.24357529	0.737260495	0.480902309	-0.767031148	-0.61471938	-0.288067681	0.665060212	-0.011186417	-0.143597609	-0.208466758	0.074116519	SRF8	2.33	2.94	2.3	2.38	3.32	2.42	11.99	11.81	10.79	18.13	16	16.83	13.95	16.76	16.12	15.35	17.78	15.57	16.97	14.25	15.97	14.47	9.07	13.32	8.47	5.2
Isoform0009512	brown	0.050655827	0.004377755	0.424547563	0.547308181	-0.554015896	-0.066656159	-0.219290414	0.056617751	0.015076674	0.963951428	0.062842137	0.602640964	0.521740101	-0.78613165	-0.810156946	-0.516558486	0.449307559	-0.051452362	-0.411610931	-0.397901986	-0.056198586	AIM1	1.29	1.45	1.41	1.32	1.61	1.91	9.05	9.13	5.03	17.81	15.48	13.1	11.47	11.54	10.49	18.8	15.26	16.74	11.61	8.38	16.75	8.19	4.46	9.53	5.18	2.69
Isoform0009519	brown	0.24709598	0.264043638	0.645654947	0.711691971	-0.429879544	0.123935865	-0.096196432	0.278641278	0.234717016	0.922343175	-0.147775936	0.386054747	0.318759623	-0.843336891	-0.905440793	-0.69519488	0.341937216	0.043397214	-0.54553776	-0.412382297	0.075583548	GT-2	3.03	3.25	2.66	2.86	3.12	2.55	5.99	5.12	5.74	7.52	6.97	8.01	5.44	6.3	6.54	7.9	8.47	8.19	7.09	5.23	7.22	6.46	4.65	5.62	4.95	3.43
Isoform0009560	brown	-0.145999751	-0.425041097	-0.280321417	-0.148882995	-0.439292329	-0.427686855	-0.159158739	-0.293998996	-0.466666232	0.33618824	0.270151468	0.504984546	0.400874534	-0.145601096	-0.027186989	0.192173496	0.412458787	-0.068179528	0.175321875	0.017370893	0.128171928	BGAL9	7.7	8.14	7.25	8.06	7.52	7.1	8.04	7.96	7.15	8.87	8.18	8.43	7.87	8.89	8.27	8.12	8.55	7.96	8.97	8.14	8.04	9.77	8.37	8.13	6.88	7.72
Isoform0009563	brown	0.013859601	-0.013056071	-0.320724416	-0.439592114	0.530617082	0.141862726	0.127584053	-0.080407457	0.045944711	-0.77815111	-0.167330848	-0.531745044	-0.479715051	0.630277151	0.641195058	0.391732373	-0.386128524	0.062370062	0.301465687	0.329766535	0.105258689	PUB45	6.73	6.92	8.46	5.74	7.32	7.82	5.76	4.71	6.08	5.41	4.14	5.26	4.59	4.99	5.6	4.72	5.32	5.65	5.25	6.84	6.37	5.5	6.29	4.78	6.49	6.12
Isoform0009633	brown	0.07658021	0.183106053	0.617686172	0.660838553	-0.400514621	0.135390942	-0.119914817	0.237386169	0.26888759	0.892944955	-0.089552111	0.403055207	0.418626334	-0.756813382	-0.88296723	-0.658656243	0.257328367	-0.085632452	-0.587447703	-0.510669787	-0.130490363	TSN1	4.77	3.94	4.53	4.92	4.73	4.68	8.24	7.52	7.55	9.9	9.35	9.9	5.84	9.85	8.48	9.25	9.76	9.5	7.57	8.54	9.32	7.08	6.17	8.96	5.52	5.02
Isoform0009636	brown	0.322113463	0.179859009	-0.074964006	-0.318271995	0.410671564	0.162132017	0.356226288	0.268649858	0.279996799	-0.691523332	-0.197018961	-0.570183707	-0.500841844	0.627523313	0.436728421	0.230158675	-0.609591901	-0.193622571	-0.007106929	-0.026512167	0.052061273	RFS5	10.88	21.41	15.75	11.69	15.92	16.41	6.42	7.7	7.55	4.54	5	5.18	6.92	4.61	8.35	3.62	3.67	4.03	9.92	14.96	12.26	10.37	13.32	10.04	8.63	9.34
Isoform0009641	brown	0.157025586	-0.101537901	0.237603144	0.390135702	-0.633024177	-0.262144075	-0.299276555	-0.08472742	-0.198309137	0.930289855	0.199357697	0.719821582	0.487348532	-0.785307232	-0.649864743	-0.327742482	0.648880904	0.004797745	-0.179917686	-0.221232233	0.067251953	SRF8	1.84	2.04	2.07	1.63	2.63	2.22	9.27	8.62	7.33	12.92	11.69	13.05	10.24	13.09	11.63	13.23	13.13	13.42	12.28	10.14	11.82	10.49	6.43	8.9	6.47	4.57
Isoform0009655	brown	0.132734791	-0.094961731	0.010128408	0.041403551	-0.470868748	-0.351175222	-0.126702861	-0.022224179	-0.238651867	0.326444869	0.092436288	0.323253715	0.128815561	-0.321298528	-0.138895911	-6.17E-05	0.414647625	0.010215967	0.093934372	0.057397808	0.070114304	MSSP2	5.97	5.24	4.33	5.03	5.56	4.07	6.1	5.77	5.73	6.22	5.08	7.28	4.91	7.53	6.66	5.27	6.54	5.63	7.49	6.58	6.94	6.59	6.23	6.9	5.87	5.48
Isoform0009671	brown	0.000176052	-0.23035178	0.215587363	0.265916241	-0.57298691	-0.198886763	-0.172098068	-0.038752966	-0.119099093	0.909962016	0.273967769	0.757323877	0.643795052	-0.637171567	-0.646317453	-0.244357176	0.466452932	-0.272033343	-0.304835056	-0.43487482	-0.120501295	Ibtk	0.77	0.93	0.55	0.69	0.86	0.74	4.87	3.63	2.79	6.72	4.72	5.5	4.73	6.18	5.15	5.29	7.01	6.22	4.86	4.21	4.76	3.65	1.86	3.08	1.53	1.46
Isoform0009696	brown	0.102563638	-0.139077196	0.174460045	0.339102051	-0.670969568	-0.334885072	-0.330060708	-0.132395001	-0.262524989	0.880995432	0.234809674	0.723553205	0.488496095	-0.743754058	-0.577688893	-0.266261986	0.690369936	0.032669638	-0.102517322	-0.152308996	0.036107398	--	1.98	1.85	1.3	1.83	2.1	1.92	5.67	5.39	5.09	9.03	8.4	9.37	6.29	8.88	6.51	7.03	9.44	8.1	7.6	5.37	9.29	6.71	4.44	7.75	4.2	3.16
Isoform0009704	brown	0.239386447	0.230671865	0.103132626	-0.082178651	0.591205051	0.479211738	0.288238846	0.274041279	0.383586341	-0.536865801	-0.458953721	-0.644186179	-0.468060782	0.386828229	0.236728148	-0.012195738	-0.512231719	0.055347858	-0.111223404	0.060633302	0.002758213	CNOT3	6.93	8.19	8.03	6.52	7.99	8.06	5.75	6.97	7.04	6.22	6.03	6.38	4.84	6.37	6.85	6.77	6.74	6.5	6.86	6.86	5.88	6.93	6.45	6.04	7.44	7.18
Isoform0009730	brown	0.268234787	0.095023192	-0.083539418	-0.172776655	0.210321487	0.072572952	0.092680041	0.033131666	0.111816576	-0.429205992	-0.27867619	-0.390542111	-0.398322429	0.293651373	0.319554399	0.147919772	-0.180398267	0.110961372	0.134379412	0.230407428	0.163115285	Srrm1	5.14	7.23	6.27	5.64	6.78	6.17	5.71	5.18	6.25	5.41	4.56	5.31	4.99	5.86	5.6	5.34	6.56	5.73	5.46	5.7	6.68	6.05	5.05	5.31	6.59	6.14
Isoform0009750	brown	0.150426886	-0.008156775	0.059256614	0.320244395	-0.623900965	-0.414145229	-0.517619802	-0.303799073	-0.391635443	0.629135441	0.140927883	0.505957414	0.158925059	-0.71204481	-0.329091361	-0.203726027	0.783968045	0.350285579	0.194781142	0.239037353	0.036227708	--	7.28	8.15	4.96	7.58	7.13	4.88	12.66	10.41	12.05	14.37	13.39	15.73	10.23	13.61	13.82	11.36	15.6	14.57	15.27	13.83	15.11	13.86	11.3	14.31	12.28	12.84
Isoform0009801	brown	0.05072937	0.081392289	0.600175942	0.610405387	-0.365529169	0.204010823	-0.000506245	0.266099883	0.279429653	0.91132628	-0.170703552	0.403616138	0.471076091	-0.705438123	-0.906109551	-0.641268567	0.168973989	-0.156835431	-0.656901134	-0.574039795	-0.103677611	At3g02760	1.57	1.41	1.76	1.75	1.74	2.28	4.99	4.95	3.27	12.4	9.41	10.37	8.19	11.44	11.05	20.21	20.3	22.34	10.94	7.66	12.9	6.95	2.99	5.96	3.28	2.48
Isoform0009817	brown	0.023436956	-0.367079197	-0.326234223	-0.118186912	-0.697339978	-0.70370345	-0.470879601	-0.497502516	-0.574717635	0.466536945	0.520603638	0.743375771	0.398453236	-0.358082228	-0.028617969	0.231800938	0.702681586	-0.034020072	0.343406261	0.104993057	0.070764776	BCAT2	2.83	5.4	2.45	2.76	3.45	2.34	5.34	5.99	5.04	5.32	5.23	4.64	7.29	6.2	6.96	3.86	4.94	5	5.87	5.22	4.59	5.69	5.34	5.94	3.66	4.29
Isoform0009887	brown	-0.040435008	-0.284145312	-0.162816417	-0.133041394	-0.404798973	-0.380195437	-0.102303516	-0.121518796	-0.394594775	0.247423997	0.187438996	0.373178688	0.260849208	-0.174752153	-0.003709828	0.167509558	0.396027534	-0.051972916	0.180008934	0.074495188	0.021825923	MSSP2	7.03	6.34	4.72	6.53	6.87	4.76	7.12	6.32	6.88	7.08	6.92	8.39	5.57	8.81	7.83	6.71	7.07	6.79	6.9	7.93	8.03	8.29	7.65	7.65	6.04	6.69
Isoform0009896	brown	0.374475493	0.053414877	0.225242335	0.287043148	-0.49278191	-0.231622386	-0.235570952	-0.002998978	-0.100581265	0.655851009	0.089083299	0.486917864	0.164976621	-0.645145568	-0.456021405	-0.241465866	0.510443882	-0.012482162	-0.090965274	-0.106391409	0.072570908	ATHB-8	1.37	2.71	2.21	1.53	1.48	1.9	4.38	5.45	4.3	4.15	4.86	5.07	5.66	7.84	7.33	4.45	5.66	6.47	8.27	5.8	5.25	5.99	3.84	4.53	4.56	4.49
Isoform0009910	brown	-0.196120288	-0.017601399	-0.21834669	-0.349331754	0.638040705	0.350427439	0.296953859	0.023430006	0.157055069	-0.74647754	-0.228014576	-0.604596292	-0.292538007	0.688242445	0.515957849	0.273193386	-0.589928499	0.004646397	0.081848909	0.139583695	-0.067437923	TIF3A1	7.21	7.35	6.69	6.47	7.48	7.14	5.68	5.56	6.22	5.05	5.5	5.3	5.07	4.95	5.91	6.2	5.73	5.82	4.94	4.95	4.7	5.93	6.57	5.5	5.85	6.34
Isoform0009928	brown	0.056180619	-0.141264627	-0.500060099	-0.638061086	0.397671357	-0.076241276	0.255315809	-0.077083743	-0.087084369	-0.906606114	-0.01819134	-0.495759638	-0.402801065	0.856537462	0.80448671	0.593202921	-0.459421597	-0.080286241	0.38045703	0.285443056	0.05132927	GgCAS1	5.98	8.46	8.41	6.04	8.22	7.26	3.51	3.21	3.21	1.92	2.02	1.91	2.37	2.74	3.12	0.86	0.9	1.03	3.15	3.89	3.2	4.58	4.36	4.49	5.42	4.04
Isoform0009929	brown	0.096902407	-0.039584522	0.499079157	0.465018993	-0.482165298	0.04314157	0.060658133	0.27115533	0.181919256	0.917624664	-0.037761509	0.522578466	0.543066532	-0.643662892	-0.843697829	-0.497507292	0.204142265	-0.294782673	-0.604196266	-0.616789579	-0.052861061	SNRNP40	2.78	2.67	2.01	2.95	2.77	2.23	5.48	4.16	3.53	11.24	7.49	9.21	7.98	9.38	9.64	11.56	15.5	14.26	10.4	6.67	10.83	6.96	3.85	5.58	3.15	2.28
Isoform0009946	brown	0.14130895	-0.141732082	0.197700681	0.335928606	-0.640816425	-0.292611084	-0.282961604	-0.099270374	-0.230804827	0.916793441	0.248330225	0.747138641	0.517283497	-0.745044043	-0.61895436	-0.275990706	0.63775524	-0.047209628	-0.168476718	-0.241657719	0.078056538	SRF8	2.05	2.53	1.84	2.19	3.02	2.2	9.6	9.58	8.08	13.57	13.4	14.32	11.16	14.21	13.01	14.07	14.53	13.67	14.11	10.89	12.49	11.16	7.49	10.88	5.81	4.04
Isoform0010027	brown	-0.290200865	-0.2854412	-0.357268521	-0.471985584	0.587231211	0.258436151	0.112174645	-0.169982358	-0.056139097	-0.508114086	-0.064199994	-0.250026602	-0.037681076	0.563514961	0.470037155	0.39472832	-0.335874826	-0.122130429	0.157904538	0.100144803	0.045740027	At1g09620	6.13	5.96	7.36	5.82	7.19	7.89	5.99	6	6.02	6.17	5.27	5.99	4.78	5.65	6.03	5.36	6.26	6.14	4.52	6.29	5.48	5.59	5.91	5.54	5.67	6.54
Isoform0010059	brown	0.166695356	0.265381703	0.4013777	0.666911731	-0.518308306	-0.124925854	-0.375965755	-0.02725947	-0.010781909	0.681462848	-0.152017002	0.272211256	0.127647015	-0.747716165	-0.624730975	-0.591542503	0.461545571	0.355552593	-0.195468214	-0.043887758	-0.022305704	AVP1	2.8	6.69	3.57	2.84	5.19	3.89	14.12	16.24	8.63	19.28	19.52	12.59	23.97	15.62	13.34	22.2	16.96	14.37	17.67	14.84	21.8	14.81	9.36	18.32	18.28	5.86
Isoform0010063	brown	0.093161597	-0.160768972	0.195233498	0.353227495	-0.610010386	-0.253763967	-0.303541973	-0.12374257	-0.226247909	0.926251488	0.230277725	0.74790655	0.53598837	-0.760945791	-0.628475536	-0.292503796	0.641865884	-0.021528958	-0.16791407	-0.229031014	0.053633228	SRF8	2.51	3.08	2.46	2.14	3.35	3.09	11.37	9.75	9.28	14.19	13.1	13.75	13.1	15.39	13.69	18.19	15.63	15.89	13.66	12.03	12.46	11.59	8.05	10.68	7.72	5.36
Isoform0010079	brown	0.113431494	0.030461209	-0.098007102	-0.206717876	0.262589292	0.102192011	0.402132994	0.19295668	0.188482684	-0.472611886	-0.166421269	-0.388591131	-0.205647525	0.496369081	0.297431282	0.169341943	-0.403365375	-0.011238472	0.001790299	0.031133884	0.202992919	BIG2	9.78	9.5	9.76	9.58	10.35	8.89	5.98	8.7	7.17	6.53	8.77	8.55	8.94	8.01	9.06	7.98	7.3	8.2	8.02	7.08	7.53	8.77	8.56	8.96	8.96	8.48
Isoform0010089	brown	0.03228734	0.287280783	0.258984274	0.392434827	-0.100118968	0.049418032	-0.28546235	-0.048944376	0.061556155	0.398139356	0.161584294	0.224750562	0.04936297	-0.468980995	-0.360251246	-0.33216774	0.260614397	0.165002498	-0.107151855	-0.05843808	0.114965026	ECA4	5.73	4.78	5.83	5.87	5.65	5.9	6.47	7.51	6.64	7.29	7.96	7.02	7.26	6	5.89	6.74	6.19	5.41	5.86	8.21	5.95	5.45	6.84	5.93	5.99	5.43
Isoform0010102	brown	-0.011911189	0.113042398	0.350787665	0.55335179	-0.566311157	-0.167405615	-0.429562901	-0.116502194	-0.0541126	0.809004254	0.113977871	0.506889626	0.368860202	-0.755261508	-0.664625427	-0.488398349	0.473050096	0.092244116	-0.24465274	-0.217353295	-0.26269008	ISA3	1.52	2.4	2.21	2.03	2.3	1.94	8.09	8.18	4.53	12.15	11.88	7	6.99	6.76	6.92	9.18	8.06	8.38	7.74	6.8	8.11	5.9	3.47	5.9	5.4	4.17
Isoform0010111	brown	0.050002881	-0.090664285	0.398124575	0.408174019	-0.551988718	-0.074953959	-0.070188376	0.131057225	0.031109504	0.953057219	0.134477234	0.654327755	0.596495479	-0.675517023	-0.793747213	-0.415626723	0.322020632	-0.293397974	-0.496321624	-0.567043492	-0.102177767	MPE3	4.29	3.11	2.46	3.95	4.66	2.82	18.69	16.66	18.19	36.12	30.68	37.38	27.1	34.16	30.87	43.32	43.49	40.78	34.54	23.61	34	23.5	10.86	18.32	5.48	3.66
Isoform0010129	brown	0.164520607	-0.190639547	0.115597993	0.253992245	-0.652956235	-0.363003145	-0.285425814	-0.133276716	-0.293618045	0.865939629	0.297707829	0.768042513	0.498086786	-0.696526936	-0.533631991	-0.185720847	0.674140968	-0.049032279	-0.080954206	-0.184147697	0.086563749	SRF8	2.59	2.72	2.48	2.88	3.55	2.84	12.5	10.71	9.58	18.13	16.71	18	14.9	18.61	17.17	15.19	17.07	17.22	18.11	14.75	16.28	14.01	8.93	13.63	8.08	5.45
Isoform0010134	brown	0.141774281	0.156406968	-0.30346415	-0.221706583	0.21984295	-0.115514658	-0.115904033	-0.147012537	-0.15583065	-0.687406241	-0.174155961	-0.48948814	-0.633397543	0.346867845	0.607604311	0.262772001	-0.063380897	0.386331675	0.53828934	0.636863702	0.036221902	ETR2	3.87	5.1	5.39	5.51	4.02	5.02	4.23	3.11	2.79	3.35	3.29	2.64	4.59	3.15	2.99	2.7	2.46	2.2	4.56	4.52	4.02	5.01	4.45	5.69	8	6.29
Isoform0010140	brown	0.376698669	0.235244162	0.086472805	-0.252997145	0.473150358	0.296347555	0.56229762	0.520217477	0.402293463	-0.550405377	-0.159553022	-0.509082448	-0.422040097	0.522886883	0.271524454	0.155204229	-0.61391753	-0.304854718	-0.149158302	-0.161659989	0.059033065	PIP2-1	46.78	43.75	47.59	47.27	42.97	45.94	31.22	27.51	31.29	26.84	23.5	29.11	20.1	30.76	34.14	18.39	22.85	20.84	37.56	47.81	40.13	36.75	47.51	39.81	42.09	37.17
Isoform0010161	brown	0.161447087	-0.18448397	0.118873267	0.251175937	-0.63940215	-0.346721601	-0.284089136	-0.134974932	-0.289180292	0.857256085	0.283175821	0.754386537	0.488817785	-0.690749755	-0.530238335	-0.186625282	0.661730255	-0.04731565	-0.085244246	-0.18071183	0.092742482	SRF8	2.97	3.77	2.76	3.04	3.76	3.46	15.13	12.02	10.98	21.4	18.33	22.79	15.68	21.29	19.48	18.71	21.19	19.6	20.54	18.02	19.44	16.97	11.28	14.98	10.01	6.3
Isoform0010194	brown	-0.143220952	0.089106607	-0.348048985	-0.433971715	0.556790691	0.11043325	-0.001560248	-0.176019066	-0.000765047	-0.886487688	-0.125560232	-0.593260035	-0.551563047	0.657056177	0.728948787	0.399629522	-0.418870734	0.093803049	0.37792013	0.408841005	-0.027588309	WAV3	4.88	5.05	5.78	4.24	5.62	5.55	3.49	4.1	4.31	2.3	3.08	2.79	2.67	3.38	3.99	1.67	2.17	2.45	2.92	3.83	2.94	3.41	4.86	3.5	3.93	6.22
Isoform0010195	brown	-0.241066618	-0.301284317	-0.703264223	-0.744654952	0.333911267	-0.220015888	-0.031734619	-0.403525921	-0.346639092	-0.884448388	0.191679373	-0.310511483	-0.293134525	0.791741293	0.931889493	0.738923981	-0.235712535	-0.026628112	0.614264413	0.466255544	-0.024347772	FTSH11	5.36	7.45	5.77	5.53	6.31	5.98	4.19	5.19	5.74	2.45	3.39	3.12	3.46	3.95	3.86	2.03	2.56	2.47	3.09	4.45	3.25	3.98	5.74	4.58	4.35	6.38
Isoform0010226	brown	0.282350506	0.134096566	0.034641085	-0.251720025	0.400384897	0.247947696	0.371089126	0.316319964	0.304332207	-0.422007769	-0.07410315	-0.339991198	-0.266630352	0.411867695	0.237979119	0.175252607	-0.456729282	-0.303019217	-0.119478927	-0.159975653	0.100866602	AHA11	6.28	7.28	6.62	6.1	7.05	6.55	5.84	5.83	7.4	4.43	5.28	5.43	4.67	6.4	7.16	5.01	5.34	4.92	5.3	7.03	5.41	6.28	6.83	7.57	5.83	6.22
Isoform0010246	brown	-0.125081725	-0.041430005	0.287519185	0.317999492	-0.383815995	-0.074934698	-0.163268218	0.031144395	0.009713139	0.780817157	0.364982245	0.642546122	0.583870474	-0.565634165	-0.620679855	-0.291764952	0.311004043	-0.265782981	-0.342285124	-0.468677844	-0.160026615	ASP5	10.74	7.68	9.47	10.19	9.1	10.34	18.35	17.36	14.93	21.69	21.74	19.59	17.44	14.88	14.5	14.87	16.86	16	13.52	13.31	11.67	12.62	13.9	13.73	10.5	10.95
Isoform0010265	brown	0.146301701	0.133864743	0.576585823	0.652326581	-0.488868052	0.057859688	-0.108844277	0.221645042	0.171623932	0.970992092	-0.072430899	0.49321159	0.431102193	-0.820174321	-0.904751886	-0.640463243	0.348836594	-0.049765138	-0.539591771	-0.469668122	-0.015125455	At5g48900	3.1	2.23	1.46	2.57	2.85	2.73	17.08	13.14	10.61	34.08	27.89	30.95	27.7	27.4	21.29	37.18	37.36	35.93	30.04	20.79	28.12	21.06	9.06	16.36	9.48	5.72
Isoform0010270	brown	0.076328821	-0.014755259	0.43146165	0.504175518	-0.548309158	-0.065063643	-0.13808863	0.104690123	0.036055676	0.977256196	0.112516389	0.639401551	0.554850735	-0.761568512	-0.817270017	-0.480057076	0.421830017	-0.13020285	-0.446937298	-0.460906858	-0.0217339	THE1	1.74	1.36	0.94	1.59	1.66	1.23	4.52	4.04	3.81	8.67	8.12	8.64	6.1	6.99	6.12	8.91	8.55	8.52	6.35	4.84	6.83	4.97	3.24	4.82	2.68	1.44
Isoform0010271	brown	0.029722046	0.143071463	0.620494449	0.66379042	-0.358297891	0.217782681	-0.051152919	0.241585455	0.274169024	0.896061422	-0.194945743	0.360177059	0.421635513	-0.732399165	-0.907847356	-0.683911114	0.177657881	-0.082624295	-0.640660625	-0.524723573	-0.105847937	CAC3	2.25	2.19	1.51	2.36	2.23	1.99	5.32	5.18	4.49	12.65	10.1	9.52	7.58	9.95	8.38	21.4	19.04	20.31	10.8	8.52	12.48	7.51	3.52	6.59	4.02	3.13
Isoform0010275	brown	0.142665254	0.242374323	0.664059458	0.741344151	-0.437877281	0.146251073	-0.110277768	0.274458821	0.294744726	0.921532241	-0.144299488	0.378690521	0.375021796	-0.813751084	-0.93258703	-0.729206789	0.271027368	-0.012556076	-0.603182488	-0.486499641	-0.079624459	LKR/SDH	2.78	3.62	2.18	2.72	3.46	2.14	7.38	6.95	5.61	9.77	9.31	8.02	8.76	8	7.68	12.12	10.97	10.53	8.44	6.07	10.14	6.97	4.55	7.21	4.91	3.43
Isoform0010276	brown	-0.255737865	-0.117116108	0.098554351	0.208667734	0.04893444	0.203113627	-0.191634381	-0.176416566	0.023764829	0.334829211	-0.068912203	0.181900644	0.331659413	-0.235624323	-0.286730063	-0.214886749	0.128897271	0.079378344	-0.180611913	-0.132725814	-0.060418672	At3g02760	6.1	6.06	7.07	5.99	7.62	7.34	6.86	7.11	6.66	7.39	7.35	6.56	6.41	6.1	6.84	7.16	7.96	8.23	5.13	6.67	6.48	6.15	6.7	6.82	5.24	6.16
Isoform0010286	brown	0.256588576	0.458871454	0.127715406	0.304939662	0.221702398	0.16684229	-0.172504378	0.012053567	0.106378582	-0.342384711	-0.512214926	-0.575915729	-0.63023043	-0.074216733	0.157512112	-0.24200904	0.090602094	0.746012201	0.252955033	0.600994598	0.193485295	UBA1	7.73	8	8.09	8.23	8.04	8.31	7.91	7.55	6.62	8.07	7.07	6.81	6.38	7.05	7.96	6.83	7.22	6.45	6.62	7.89	9.02	7.14	7.16	8.21	10.93	9.39
Isoform0010306	brown	-0.137221929	-0.246535506	0.268166475	0.276659484	-0.430332172	-0.015040002	-0.07669686	0.008704492	-0.028189304	0.867434439	0.166189339	0.653217093	0.681614151	-0.548789884	-0.681925371	-0.297179512	0.275490049	-0.325724418	-0.439746858	-0.530542783	-0.187081768	BGAL16	0.07	0.02	0.03	0.05	0.13	0.21	6.07	5.32	4.07	16.05	15.23	15.7	8.07	13.11	10.78	23.42	23.57	23.79	8.58	9.01	12.77	4.53	2.8	5.94	0.9	0.84
Isoform0010316	brown	0.112260373	0.053863195	0.523227368	0.573945469	-0.501707332	0.025664381	-0.092374408	0.202038618	0.129860216	0.979799112	0.003635387	0.561943943	0.503802861	-0.786317256	-0.880470431	-0.569888842	0.345820764	-0.144391375	-0.53218699	-0.513325905	-0.040463373	At5g48900	3.66	2.89	2.31	3.38	3.88	3.13	18.43	16.98	12.39	32.63	27.97	30.53	28.22	27.74	24.48	37.08	38.12	35.63	29.98	21.25	25.81	20.76	12.32	18.49	9.83	6.47
Isoform0010320	brown	-0.306032387	-0.322894351	-0.598046727	-0.624885914	0.348668491	-0.110669387	0.188191343	-0.249568268	-0.216088718	-0.819337333	0.01677781	-0.391908479	-0.175095471	0.818187299	0.792926473	0.603960238	-0.320759179	0.049278249	0.44106545	0.36243618	0.0912801	PERK1	8	8.77	7.04	7.37	7.87	6.46	4.45	4.62	3.84	3.05	3.24	2.72	2.8	3.53	4.02	2.82	2.2	3.04	2.18	2.93	2.57	4.07	4.78	4.14	3.59	5.64
Isoform0010327	brown	-0.282474839	-0.218110127	-0.452987174	-0.588705434	0.588721409	0.180013229	0.174371323	-0.182764376	-0.067476116	-0.758044069	0.04550577	-0.382418558	-0.186215241	0.730332626	0.681616927	0.528081199	-0.424169758	-0.10128449	0.285002775	0.218000813	0.05007711	PRP40C	7.95	8.66	9.02	8.5	8.88	8.84	7.5	8.01	8.15	6.23	7.45	7.15	5.87	6.87	7.97	7.22	6.32	7.28	6.02	6.84	5.6	6.37	8.09	6.88	6.89	8.1
Isoform0010331	brown	0.199664494	-0.080327473	0.215396109	0.375711034	-0.644464121	-0.304799199	-0.312309338	-0.090018711	-0.217993614	0.900086819	0.225678893	0.718406776	0.447079393	-0.778035496	-0.610836187	-0.301312563	0.68018679	0.030777705	-0.130334702	-0.179815986	0.119670377	SRF8	1.95	2.63	2.01	1.82	2.7	2.39	11.13	9.95	9.18	15.71	13.61	14.9	12.82	15.76	13.87	12.96	14.93	13.52	14.44	12.86	13.57	11.28	8.35	11.39	7.38	4.35
Isoform0010332	brown	0.190406095	0.110778499	0.533294409	0.612932863	-0.530291348	-0.009779063	-0.155171909	0.179337631	0.119854463	0.98194627	-0.006865228	0.550143995	0.444540222	-0.833824965	-0.873524432	-0.589319952	0.422122249	-0.05817161	-0.483002826	-0.441524558	-0.002202725	CEL1	3.31	3.92	2.56	2.81	5.37	3.08	23.56	23.66	16.15	39.29	33.62	36.63	30.92	33.56	31.14	35.32	40.66	42.33	32.48	27.26	39.33	24.87	16.93	25.22	13.72	7.76
Isoform0010335	brown	-0.290292608	-0.292626656	-0.69385999	-0.736903095	0.374074216	-0.185486018	0.027826337	-0.35598192	-0.307216369	-0.923844788	0.167798993	-0.361377082	-0.300320543	0.826500904	0.940812002	0.72898061	-0.278645678	-0.00564384	0.605322637	0.472210804	-0.0475864	PSAG	37.64	47.16	39.91	39.54	42.82	37.36	25.13	29.16	31.82	11.24	14.77	12.63	21.27	17.25	15.85	5.79	7.34	7.28	13.16	20.04	12.14	21.92	31.28	23.11	23.44	38.31
Isoform0010340	brown	0.08670713	-0.024324838	0.515266119	0.495787288	-0.486822567	0.048733321	0.041480372	0.27390642	0.193510793	0.92509844	-0.04758226	0.514198213	0.534137065	-0.662931795	-0.857996847	-0.525206547	0.213009483	-0.268812919	-0.606670078	-0.607128553	-0.061742013	SNRNP40	2.74	3.03	2	2.92	2.48	2.18	5.3	3.92	3.31	10.52	8.42	9.29	8.3	8.87	8.56	12.43	15.39	13.81	10.17	6.53	11.63	7.34	3.74	5.93	2.93	2.57
Isoform0010353	brown	-0.068075114	-0.276293768	0.137207396	0.226381568	-0.650447049	-0.306504318	-0.230377276	-0.109974373	-0.21739635	0.912625682	0.402915715	0.838656793	0.69320317	-0.624784794	-0.6081696	-0.191615708	0.504197325	-0.283113663	-0.2385005	-0.417599974	-0.136367303	XPO1	1.13	1.35	1.14	1.54	1.54	1.28	7.78	6.26	5.26	10.64	11.23	8.78	10.11	8.78	7.01	11.82	9.89	9.41	8.77	6.06	8.83	6.27	2.99	6.08	2.3	2.08
Isoform0010362	brown	0.00512159	-0.115851403	-0.392750133	-0.553971879	0.378650545	-0.030838312	0.134727469	-0.059764619	-0.015123006	-0.762464163	-0.000812722	-0.399019711	-0.337201877	0.71629629	0.667399859	0.490945879	-0.443462886	-0.209874875	0.277594393	0.156235861	-0.137619932	EBF2	4.98	7.97	7.9	5.76	6.04	7.22	4.88	5.49	4.01	4.25	4.24	3.6	3.78	4.66	4.61	3.52	2.93	3.02	4.74	5.84	5.51	6.69	6.3	6.17	5.25	6.24
Isoform0010370	brown	0.215700941	0.03341415	0.325548633	0.349113944	-0.535953569	-0.184346685	-0.066044067	0.17910165	0.009063892	0.622854789	-0.07872401	0.353609164	0.225974913	-0.568995071	-0.514360308	-0.326536142	0.38747997	-0.019884872	-0.220403033	-0.184599874	0.017310275	MSSP2	6.13	5.79	4.33	5.84	5.54	4.84	6.62	5.89	6.79	7.14	6.25	8.38	5.63	8.58	7.88	6.03	7.62	7.45	8.8	7.45	8.21	8.46	6.22	7.93	6.61	6.47
Isoform0010391	brown	0.2808826	-0.066513426	-0.247181873	-0.395306439	0.183698995	-0.070667613	0.285813835	0.084752431	-0.038184594	-0.52303447	-0.132792891	-0.340469785	-0.362102514	0.466709603	0.472770405	0.360323977	-0.1993011	-0.0090975	0.232521235	0.230306261	0.282089071	JMJ16	9.16	9.53	9.16	9.92	9.87	8.86	6.89	7.46	8.52	7.31	7.83	8.18	6.78	8.92	9.6	6.25	8.67	8.76	8.89	10.01	9.87	9.55	9.48	8.9	9.24	8.56
Isoform0010397	brown	0.051997784	0.091443469	0.60291114	0.613735905	-0.355115776	0.212714686	-0.007828201	0.256697498	0.282117455	0.907633401	-0.168377882	0.39642207	0.466821944	-0.703204465	-0.905296926	-0.644277997	0.161899215	-0.157387621	-0.66099196	-0.578470634	-0.116174192	At3g02760	1.75	1.97	1.75	1.79	1.89	2.21	5.05	4.88	4.02	11.74	9.54	10.13	7.77	11.6	10.43	19.54	18.3	22.29	10.68	7.98	11.74	7.17	3.33	6.21	2.71	1.94
Isoform0010462	brown	0.026178095	-0.254083226	-0.175160937	-0.157821449	-0.375049645	-0.392333268	-0.10873258	-0.120892804	-0.304652697	0.145002309	0.142260566	0.291567562	0.160598985	-0.11030334	0.069444652	0.194256968	0.35743672	-0.047988895	0.213323389	0.115722739	-0.046763451	MSSP2	6.77	6.75	4.99	6.15	6.54	5.2	7.14	6.27	6.88	6.4	6.35	7.1	5.66	8.75	7.66	6.16	7.04	7.14	7.71	7.02	7.79	8.28	6.9	8.59	6.51	6.67
Isoform0010500	brown	-0.332562157	-0.311317929	-0.720331231	-0.747709829	0.448898196	-0.139806157	-0.063308721	-0.443967096	-0.355101267	-0.889337134	0.217876929	-0.3066155	-0.269507141	0.788419444	0.940365245	0.740867103	-0.230853069	0.006682056	0.626762155	0.486899953	-0.013351993	--	5.27	6.62	7.08	5.71	6.93	7.09	4.56	6.1	6.58	2.37	3.25	3.05	2.86	3.58	3.04	2.45	2.01	1.85	2.63	3.8	2.03	3.92	6.2	3.99	3.66	6.52
Isoform0010508	brown	-0.213817261	-0.057359932	-0.153770376	-0.324859675	0.652609783	0.393858786	0.483282883	0.226316173	0.203562066	-0.710728028	-0.335082931	-0.632626736	-0.289453483	0.685849386	0.456322165	0.233907035	-0.578103922	-0.001124386	0.024983169	0.122537216	0.176984188	ALKBH10B	6.79	5.36	6.18	7.01	5.56	6.8	4.32	4.19	4.46	4.09	3.98	4.38	3.06	4.27	4.02	4.77	4.69	4.83	3.46	4.56	5.31	4.93	5.43	5.34	4.91	5.69
Isoform0010527	brown	-0.252634302	0.059150847	-0.066894883	-0.224331704	0.723765211	0.503660301	0.136614476	-0.002902882	0.260885417	-0.556069322	-0.197799256	-0.49219906	-0.218309921	0.523793774	0.323911306	0.136134021	-0.592100787	-0.132823635	-0.083712801	-0.045345375	-0.167182057	--	5.85	6.22	6.66	5.74	7.04	8.02	5.7	6.27	6.37	5.04	4.72	4.58	4.09	5.18	5.13	5.24	5.17	6.09	4.12	5.69	4.41	5.21	5.57	5.02	4.92	6.81
Isoform0010530	brown	0.16400876	-0.057127118	0.326539317	0.441988862	-0.598038883	-0.176864664	-0.229563372	0.008239657	-0.106564479	0.956972105	0.135425259	0.67984745	0.493608701	-0.792406204	-0.725511071	-0.399243737	0.567522587	-0.044713815	-0.290165398	-0.313804375	0.058597858	SRF8	2.73	4.23	3.69	3.06	4.29	3.6	19.15	16.64	14.48	29.54	25.55	28.03	21.37	27.94	25.04	29.49	30.25	30.34	27.19	21.81	26.38	21.64	13.35	19.98	11.04	7.8
Isoform0010552	brown	-0.108324501	-0.228703113	0.288751951	0.292339373	-0.445151413	-0.020830004	-0.077646958	0.024727327	-0.009952619	0.879849686	0.159150602	0.654022799	0.672218976	-0.565551147	-0.697609608	-0.311251277	0.282583411	-0.329607751	-0.450215129	-0.539761226	-0.189820949	BGAL16	0.01	0.02	0.01	0.05	0.05	0.15	5.29	4.57	3.35	12.23	11.26	12.51	7.04	10.79	9.23	16.82	18	19.61	6.05	8.38	11.17	3.42	2.03	5.32	0.98	0.71
Isoform0010566	brown	-0.002008563	-0.237918604	-0.279341042	-0.118705364	-0.424708152	-0.51254394	-0.397587803	-0.422746196	-0.413400923	0.325578039	0.480246193	0.602838027	0.247016535	-0.260360018	0.012567172	0.208868209	0.503149549	-0.066062306	0.297460811	0.076581774	0.018261874	--	8.69	9.24	9.55	8.03	8.62	8.77	10.15	10.35	9.97	9.51	10.43	9.34	13.55	10.98	11.25	9.07	9.96	9.29	11.04	10.39	8.55	10.02	9.66	9.16	9.02	9
Isoform0010637	brown	0.180436599	-0.188895109	-0.237148226	-0.428974751	0.356113422	0.094519474	0.173465265	-0.017852566	0.081642712	-0.449358866	-0.108915591	-0.234170273	-0.172785648	0.501908738	0.393510778	0.351037394	-0.31470899	-0.234828246	0.069192279	-0.007915175	0.051132871	WNK1	4.18	6.2	8.04	4.75	6.98	8.65	4.52	4.74	5.5	3.72	4.04	5.08	3.95	6.07	6.95	3.66	5.01	5.57	4.81	4.93	5.74	6.36	5.24	4.94	5.29	4.56
Isoform0010638	brown	0.203756413	0.210101736	0.61799533	0.687691629	-0.501185175	0.054495694	-0.122123229	0.242230638	0.220764534	0.950169814	-0.103490877	0.445765111	0.358048798	-0.824666906	-0.911905213	-0.675522148	0.322332215	-0.046294385	-0.560481463	-0.476900301	-0.00516331	HS1	0.61	0.49	0.56	0.54	0.61	0.53	4.05	3.68	3.04	6.64	6.11	5.98	6.77	7	5.86	8.95	7.63	8.98	8.21	6.31	9.08	5.2	2.23	4.69	1.54	0.95
Isoform0010647	brown	0.098216107	-0.09275174	0.305761731	0.38892196	-0.574634242	-0.174496599	-0.16719456	0.032569243	-0.098119999	0.916273995	0.175525191	0.67337306	0.525759161	-0.728316027	-0.689628879	-0.348074325	0.526332293	-0.099725883	-0.295121282	-0.338076926	0.026785004	GT-2	3.62	2.45	2.09	3.01	2.78	2.62	5.8	5.41	5.25	7.21	6.82	7.71	5.23	7.26	6.48	7.2	7.5	7.86	6.64	6.07	6.47	6.98	4.04	5.92	3.91	3.6
Isoform0010664	brown	0.057082632	-0.097179858	-0.283392368	-0.249197488	-0.174674344	-0.311071957	0.103178911	-0.128482787	-0.172352639	-0.371741578	-0.083796972	-0.215016928	-0.154363886	0.364374957	0.366339074	0.265635357	-0.101261823	0.127465252	0.260247139	0.255034927	0.059577852	--	6.37	6.74	5.59	6.14	7.01	4.93	5.08	4.91	4.55	4.83	5.51	5.23	5.07	5.31	6.18	5.1	4.97	5.54	5.41	4.8	5.53	5.89	4.36	4.65	7.19	5.53
Isoform0010690	brown	0.031828014	0.258845958	0.514540548	0.671321883	-0.39034072	0.078565743	-0.295940089	0.0433325	0.121256603	0.725138892	-0.20898433	0.244036923	0.225857816	-0.743640582	-0.709665859	-0.630308593	0.366068554	0.235938704	-0.357718399	-0.174004649	-0.108435992	--	6.08	6.15	4.97	6.15	6.49	5.92	8.16	7.81	7.08	8.2	7.81	8	5.7	7.97	7.5	7.5	8.91	8.9	6.65	7.69	8.63	7.36	6.29	7.44	6.8	7.69
Isoform0010705	brown	0.046241727	0.087168865	0.600653548	0.614270532	-0.358562647	0.208795806	-0.008245259	0.254645223	0.281238194	0.907722332	-0.174285254	0.396908427	0.469005131	-0.70349853	-0.904582568	-0.644079019	0.167076879	-0.150383742	-0.656756277	-0.571975895	-0.102522741	At3g02760	1.75	1.83	2.08	1.86	1.8	2.03	5.22	4.83	3.51	12.33	10.1	9.49	8.04	11.48	10.89	18.4	19.41	22.87	10.38	7.53	12.25	7.04	3.55	5.84	2.79	2.33
Isoform0010730	brown	0.027153784	-0.117065967	0.412970652	0.359687443	-0.307147457	0.143901617	0.106712488	0.215671227	0.171042907	0.807341436	-0.069247312	0.455492525	0.527781569	-0.520605174	-0.736980442	-0.407839436	0.136876565	-0.288828423	-0.565049293	-0.564057643	-0.077258601	ALKBH10B	7.55	6.15	8.57	8.23	7.62	8.91	8.99	7.98	6.96	14.55	12.3	12.57	10.06	14.77	14.1	18.53	19.06	23.91	14.56	9.29	14.07	11.11	6.84	9.07	7.24	7.65
Isoform0010768	brown	0.018544429	0.134892014	0.617747529	0.660765319	-0.365982465	0.208187143	-0.062596279	0.233493889	0.279156924	0.897473359	-0.185334919	0.368581279	0.43088614	-0.729921746	-0.906640413	-0.679356159	0.178149627	-0.093889193	-0.639099903	-0.530457657	-0.116900072	CAC3	1.95	1.96	1.69	2.03	1.83	1.83	5.18	4.65	3.38	10.6	8.36	9.3	7.56	8.24	7.88	17.45	16.15	17.62	9.09	6.71	11.22	6.55	3.45	5.92	3.76	3.11
Isoform0010809	brown	0.024603392	0.123652407	0.598640514	0.648422536	-0.370003061	0.194973736	-0.065601155	0.21586545	0.247994281	0.900896371	-0.175829176	0.38082823	0.435834317	-0.732127344	-0.896506376	-0.66492021	0.197959786	-0.08220321	-0.622390531	-0.515668041	-0.102815731	CAC3	1.26	0.94	0.85	0.91	1.01	0.85	2.51	2.93	1.85	5.05	3.93	4.4	3.53	4.37	4.11	9.16	8.15	8.69	4.25	3.67	5.71	3.63	1.91	2.76	1.81	1.55
Isoform0010819	brown	-0.198572576	-0.321355776	-0.019543506	-0.057863951	-0.202480548	-0.048595674	-0.023446263	-0.195120696	-0.080775389	0.385892366	0.108690114	0.380213477	0.450095085	-0.136837172	-0.225889475	0.031352279	0.107032758	-0.256785762	-0.179403984	-0.267260959	-0.160769296	BAG6	0.62	0.78	0.65	0.76	0.43	0.61	0.84	1.75	5.59	1.07	1.79	5.59	1.84	11.66	11.58	3.47	17.44	26.22	0.31	0.69	1.42	0.33	0.53	0.44	0.72	0.59
Isoform0010852	brown	-0.023174079	0.123425326	0.380124738	0.577693681	-0.554992736	-0.138102934	-0.423285827	-0.09338993	-0.011623499	0.820805074	0.092986315	0.504231467	0.377123537	-0.76136404	-0.692956924	-0.516628264	0.448316952	0.075319905	-0.282130147	-0.252310709	-0.236250574	ISA3	1.6	2.11	1.99	1.22	2.59	2.24	6.8	7.85	4.54	10.97	10.26	7.01	7.22	6.86	5.97	8.21	6.99	7.64	6.95	6.86	7.18	5.04	3.77	5.16	4.91	4.12
Isoform0010863	brown	-0.251683854	-0.25530744	0.008675468	-0.095459457	0.113246177	0.204857956	0.11231699	-0.044667076	0.01141073	0.14869715	0.001143927	0.129859437	0.359325109	0.06679426	-0.117599824	0.040212961	-0.100051007	-0.251335733	-0.23047024	-0.275314471	0.018490435	TOP1B	6.72	6.55	7.07	7.33	7.97	6.94	7.66	6.88	7.63	6.67	6.68	7.56	5.61	7.65	7.5	7.95	7.86	8.56	5.31	6.89	8.17	6.39	7.19	6.67	6.43	7.2
Isoform0010895	brown	-0.020390399	0.114027409	0.373298986	0.560597677	-0.549397013	-0.136263916	-0.400936826	-0.095108443	-0.013172017	0.817990734	0.099095122	0.502475836	0.395558027	-0.739218323	-0.690236193	-0.505230339	0.428610567	0.055053271	-0.295647937	-0.271761008	-0.239898238	ISA3	1.67	2.42	1.99	1.48	2.34	2.06	6.5	7.21	3.37	8.86	9.67	6.03	5.8	6.19	5.97	7.62	6.65	6.33	6.19	5.62	6.2	3.91	3.24	4.95	4.29	3.18
Isoform0010904	brown	0.250458943	0.284041633	-0.030383957	-0.07918536	0.094027126	-0.078809978	-0.038901941	0.110984716	0.051794717	-0.459993519	-0.104243739	-0.397454351	-0.503081788	0.208181853	0.333437748	0.091654796	-0.123672504	0.123327754	0.231529234	0.280947786	-0.063001057	ISA1	15.49	17.83	14.52	16.7	16.66	14.37	15.55	15.95	14.99	15.26	15.36	13.65	12.4	13.32	14.26	10.82	11.42	11.51	16.98	19.4	20.38	17.74	19.28	19.13	17.01	18.28
Isoform0010908	brown	0.205809566	-0.070312694	0.338232429	0.389751651	-0.554668872	-0.139353321	-0.136219777	0.070250593	-0.025237526	0.909606449	0.114319382	0.643285303	0.474469814	-0.721591178	-0.707330796	-0.366568017	0.461808459	-0.165189416	-0.342598923	-0.391061153	0.005211304	ACA8	2.03	2.24	1.95	2.06	2.01	2.19	4.8	4.56	4.13	5.81	5.11	5.22	6.35	7.33	7.47	6.68	7.53	7.46	7.03	5.82	5.87	5.6	3.52	4.84	3.72	3.1
Isoform0010922	brown	-0.101631194	-0.208898503	0.31029514	0.308312561	-0.432148507	0.003623644	-0.064727764	0.044420973	0.007345575	0.882596642	0.147086045	0.640438992	0.66591465	-0.569796626	-0.714129858	-0.331640512	0.261927257	-0.333378197	-0.473021356	-0.556401659	-0.192567842	BGAL16	0.06	0.02	0.04	0.05	0.22	0.37	5.36	4.49	3.43	12.99	12.51	13.12	6.83	11.73	9.21	18.84	18.14	19.89	7.04	8.76	10.66	3.9	2.21	5.53	1.22	0.84
Isoform0010925	brown	0.132747689	0.213162515	0.449475686	0.647096123	-0.49445507	-0.065812604	-0.224559929	0.091404451	0.107878842	0.741584818	-0.06714117	0.335787821	0.274772331	-0.69956818	-0.70031574	-0.587305101	0.383650269	0.20159616	-0.328229765	-0.219318227	0.004954713	ALA8	3.36	3.38	2.91	3.29	3.37	3.09	4.01	5.61	3.14	6.11	6.2	4.48	5.81	4.14	4.14	5.68	5.76	4.31	4.74	3.63	6.14	3.82	3.66	5.68	4.29	2.94
Isoform0010932	brown	0.522017876	0.445480866	-0.058274532	0.094282043	0.076680444	-0.116299333	-0.36618146	-0.181732548	-0.058064882	-0.354414217	-0.182117992	-0.347852342	-0.702800808	-0.046138476	0.308418181	-0.015783824	0.187016451	0.550298444	0.425238892	0.589930248	0.139115426	BLH1	4.17	6.7	6.82	4.78	5	6.83	5.75	5.72	6.08	5.1	5.38	5.68	5.45	5.61	5.72	4.68	4.36	3.88	6.61	6.75	6.24	6.6	5.69	7.02	8.32	6.34
Isoform0010936	brown	0.215114993	0.250194673	0.627849635	0.68107972	-0.437823464	0.093065888	-0.109691787	0.275600679	0.211292229	0.912768732	-0.077391334	0.412693246	0.344165854	-0.823018549	-0.887658915	-0.664513941	0.336702773	-0.005666028	-0.536722471	-0.438964619	0.053696973	GT-2	2.94	2.67	2.21	2.91	3.46	2.64	6.84	5.66	5.54	7.79	7.23	8.37	5.13	6.01	6	7.04	7.59	7.27	6.99	5.5	7.24	5.6	4.86	5.94	3.91	3.55
Isoform0010959	brown	-0.300940311	-0.156293308	-0.336003653	-0.40336039	0.626402849	0.283587559	0.174260701	-0.129237721	-0.012214465	-0.690144614	-0.205906237	-0.493354856	-0.241941197	0.617652326	0.565481148	0.344575433	-0.389124626	0.082518804	0.233206614	0.28988711	0.081196709	--	6.32	5.15	6.29	6.13	6.29	6.92	4.97	4.95	5.29	4.42	4.57	4.92	3.88	4.45	5.35	5.1	5.59	5.3	4.38	5.02	4.11	5.25	5.98	5.85	5.5	5.52
Isoform0010998	brown	-0.19476333	-0.206514994	0.246758257	0.330549117	-0.473471819	-0.06303436	-0.169287517	-0.052187009	-0.090555454	0.857406522	0.167695789	0.645139526	0.648355762	-0.594057178	-0.665030678	-0.329744612	0.344839389	-0.209303081	-0.366436536	-0.434856921	-0.165344627	--	1.79	0.78	0.78	1.32	1.09	0.87	3.35	4.46	2.95	6.04	6.26	5.89	5.77	5.72	3.92	10.8	8.56	8.36	3.15	4.64	6.78	1.6	2.21	3.93	1.61	1.67
Isoform0011001	brown	0.161309704	-0.02692522	0.028163899	0.316326462	-0.653236492	-0.460262542	-0.553164753	-0.354442927	-0.376810197	0.653471181	0.180713204	0.581251405	0.18243928	-0.715676146	-0.338325395	-0.194288333	0.794985785	0.304566809	0.193425747	0.198957897	0.056542965	--	13.08	13.48	15.34	13.86	13.96	14.08	17.34	16.3	17.47	17.47	17.53	17.47	20.41	20.54	18.34	17.49	19.15	17.48	19.28	17.86	18.54	19.11	15.94	18.25	17.92	14.95
Isoform0011059	brown	-0.113242774	-0.262907284	-0.684587213	-0.725281873	0.315970487	-0.236469823	0.013359551	-0.353126181	-0.324813788	-0.898237389	0.160031508	-0.34065053	-0.340751284	0.799820619	0.93214564	0.72912047	-0.226376331	0.025258857	0.621181833	0.487944894	-0.006108886	At5g49980	9.5	14.33	11.2	9.78	11.83	10.85	8.09	7.43	8.64	6.09	6.77	7.14	7.46	6.79	7.45	4.14	4.7	4.66	5.34	7.27	6.44	8.74	8.93	8.57	9.67	10.37
Isoform0011090	brown	-0.27462595	-0.29409439	-0.627566224	-0.729376669	0.485016214	-0.052680932	0.096793223	-0.286141845	-0.228571916	-0.909654865	0.064604712	-0.399598206	-0.299458155	0.835408603	0.891491488	0.690524352	-0.350869323	-0.055749126	0.506338876	0.402608832	0.02492475	BAM1	5.14	7.15	7.52	5.91	6.63	6.31	2.77	3.77	4.17	1.58	2.5	2.39	1.31	3.13	3.54	1.16	1.58	2.05	1.58	3.2	1.94	3.73	5.16	3.09	3.38	6.69
Isoform0011104	brown	-0.133860993	0.069051933	0.014606121	-0.119065813	0.522142123	0.405154401	0.130285521	0.06245215	0.337246352	-0.505080529	-0.34838631	-0.534686473	-0.24026621	0.460375857	0.238083463	0.020813315	-0.57782919	-0.094351018	-0.142139208	-0.062397853	-0.193740093	--	5.33	6.86	6.76	5.66	7.55	7.86	4.64	5.37	5.41	5.12	5.27	4.33	4.15	4.99	5.63	5.33	5.31	5.07	5.2	5.39	4.72	5.34	6.07	5.41	5.03	6.36
Isoform0011123	brown	0.368037271	0.109044799	0.284541912	0.365574027	-0.452282648	-0.160706343	-0.244230482	0.015567228	-0.061623768	0.671399171	0.009873508	0.440127876	0.151273765	-0.688342993	-0.501452037	-0.316884804	0.509950228	0.05770691	-0.126081815	-0.09137614	0.122539982	ATHB-8	1.3	2.78	2.07	1.47	1.66	1.64	4.16	4.8	3.59	4.23	4.57	4.64	4.9	6.88	7.42	4.5	4.83	5.67	7.12	4.64	4.17	5.31	4	4.61	4.17	3.85
Isoform0011127	brown	0.117384543	0.299523112	0.006455779	-0.0491331	0.440389454	0.27772958	0.229956235	0.137206528	0.221429681	-0.653789454	-0.46608309	-0.753747573	-0.598659168	0.421292937	0.370490035	0.018092528	-0.400028864	0.327617887	0.093218353	0.326865211	0.169562444	ABCC2	6.8	6.09	6.14	7.25	6.58	6.3	5.22	5.19	5.55	4.04	3.64	4.85	2.51	5	4.97	4.03	5.05	5.5	5.55	5.52	5.36	5.43	5.2	5.94	6.23	5.7
Isoform0011139	brown	-0.182746592	-0.069944764	0.415183348	0.463608376	-0.36519279	0.085982627	-0.098512576	0.116284599	0.139739956	0.820526515	0.010946868	0.492874906	0.56064416	-0.606835958	-0.739661811	-0.468806843	0.235987123	-0.193157369	-0.49229306	-0.490124864	-0.187767165	ermp1	6.68	5.9	6.11	6.47	6.94	6.3	7.54	7.7	6.63	7.94	8.27	8.33	8.62	8.58	7.89	10.45	9.9	8.97	8.45	7.44	8.62	8.72	7.23	8.2	5.5	7.04
Isoform0011141	brown	0.089175473	-0.152908613	0.14744456	0.336980011	-0.696337515	-0.366809087	-0.350497942	-0.177360843	-0.278424595	0.872508383	0.222113757	0.723524204	0.482061152	-0.740142832	-0.557761876	-0.256526186	0.716864483	0.07476582	-0.067039009	-0.112879007	0.009201488	--	2.02	1.71	1.67	1.99	2.04	1.49	5.73	4.84	4.79	8.85	8.06	9.21	7.14	9.94	7.07	6.53	9.27	8.73	7.31	5.39	9.35	6.06	3.77	7.03	4.17	3.22
Isoform0011169	brown	0.049549185	-0.02662728	0.434865094	0.502107672	-0.529680466	-0.03956668	-0.126188565	0.11244872	0.048575629	0.974118462	0.10488051	0.630515792	0.572901554	-0.753168393	-0.820414569	-0.482897288	0.406373829	-0.139995787	-0.459124312	-0.471365436	-0.033700187	THE1	2.33	1.72	1.46	2.26	1.86	1.25	5.6	4.98	4.62	9.46	9.16	9.67	6.34	7.88	6.79	10.8	9.63	10.08	6.78	5.95	8.12	5.61	4.69	5.39	3.5	2.18
Isoform0011176	brown	-0.2322301	-0.264607904	-0.604957124	-0.706337378	0.496407307	-0.035711898	0.092121588	-0.263134685	-0.196181812	-0.920342179	0.032850682	-0.427539858	-0.339819972	0.828725503	0.883943246	0.665257146	-0.368428326	-0.049452453	0.497370585	0.402738981	-0.020108852	BAM1	7.26	11.19	11.72	8.13	9.82	10.6	3.38	4.57	5.47	1.79	2.77	2.71	2.68	4.13	4.41	1.33	1.87	1.83	2.37	4.76	2.28	5.45	7.28	4.99	5.43	9.72
Isoform0011189	brown	0.275189979	0.281261122	0.703880952	0.738057462	-0.43928276	0.143547238	-0.056649538	0.353507572	0.325906271	0.92023093	-0.190795544	0.352235273	0.308122405	-0.816054669	-0.948593725	-0.74089842	0.243693294	-0.048566623	-0.634939151	-0.516734648	0.000635753	SCL8	0.99	1.38	1.36	0.78	1.54	1.26	3.45	3.22	3	5.74	5.07	5.11	4.19	4.77	4.44	6.38	6.06	6.36	6.58	4.32	6.36	4.07	2.78	4.14	2.44	1.35
Isoform0011205	brown	0.241337983	0.237005853	0.228423174	0.467430742	-0.584485057	-0.328212648	-0.47882457	-0.11816653	-0.135488814	0.572677199	0.180832079	0.39516403	0.093001126	-0.690332904	-0.416611848	-0.343033522	0.591639248	0.270871015	0.055494457	0.093648244	-0.163136102	IPP	29.81	32.36	28.21	30.15	30.58	29.11	42.33	43.78	35.32	46.28	43.64	38.43	46.26	35.86	34.79	36.98	37.52	37.67	39.53	36.77	47.12	38.35	34.71	42.11	47.34	34.57
Isoform0011245	brown	0.071246772	0.147706997	0.632526464	0.648220065	-0.343663628	0.23270855	-0.01781808	0.277838489	0.304062575	0.88298848	-0.199312376	0.349720653	0.410912608	-0.708496024	-0.907485145	-0.677067058	0.142558838	-0.120689175	-0.664218252	-0.556642478	-0.160103883	CAC3	1.57	1.32	1.28	1.19	1.8	1.68	2.28	2.01	2	4.43	3.87	3.68	3.38	3.86	3.93	7.17	7.1	7.4	4.21	3.49	5.21	2.89	1.92	2.79	1.94	1.67
Isoform0011250	brown	-0.023625957	0.106418016	0.348997585	0.550447434	-0.558313375	-0.159215681	-0.448735709	-0.133730716	-0.053681888	0.815182088	0.112709702	0.514706207	0.37444636	-0.757669052	-0.665628403	-0.488327791	0.476228579	0.08755821	-0.249996229	-0.224430243	-0.240913877	ISA3	1.19	1.71	1.7	1.2	1.95	1.78	6.08	6.49	3.85	8.52	8.11	5.76	4.54	6.13	4.88	7.36	5.77	6.33	5.61	6.52	6.46	3.64	3.05	4.77	3.69	2.74
Isoform0011253	brown	0.13325686	-0.128426066	0.232572563	0.37182342	-0.626299818	-0.251336172	-0.278173157	-0.078021484	-0.195322268	0.932901099	0.208093725	0.730298795	0.521879188	-0.766750492	-0.651372596	-0.314463803	0.632495213	-0.02894566	-0.197389412	-0.250400391	0.060792129	SRF8	1.81	2.96	2.11	1.85	3.24	2.44	12.63	10.42	9.8	18.05	14.9	17.36	12.66	16.56	15.16	17.45	17.45	17.6	15.76	12.43	14.9	13.48	7.96	12.63	7.08	4.78
Isoform0011268	brown	-0.004694723	-0.044965353	0.308690804	0.409087293	-0.3983985	-0.024221968	-0.17488599	0.011932564	-0.019113949	0.810841512	0.13980893	0.552355621	0.513821899	-0.66512566	-0.648210543	-0.375898618	0.440350154	-0.005641338	-0.290487661	-0.289720225	-0.039454361	BRO1	5.52	5.22	5.54	5.85	5.77	5.42	7.7	7.31	6.67	7.08	8.02	7.82	6.4	7.5	7.08	8.18	7.28	8.68	6.8	7.08	6.63	5.73	6.05	6.68	6.74	5.43
Isoform0011277	brown	-0.209232822	-0.127299249	0.380203522	0.396653204	-0.229091728	0.226280326	0.008316246	0.105283025	0.143773579	0.738115818	-0.105675006	0.379379035	0.552635855	-0.487214888	-0.701852157	-0.445709162	0.073959143	-0.208974835	-0.546125434	-0.512323305	-0.190624444	At3g02760	4.75	4.71	4.77	5.05	4.6	5.46	6.62	6.17	5.48	11.73	9.04	9.63	8.38	10.54	9.07	31.69	23.59	26.8	9.51	6.5	9.17	6.81	5.35	6.68	4.43	5.11
Isoform0011282	brown	0.227412607	-0.130839815	0.197711451	0.048488879	-0.262540329	-0.046337099	0.101324544	0.223412485	0.011634075	0.535510057	0.224799681	0.473912367	0.367411914	-0.332158694	-0.399295261	-0.077258791	0.181745541	-0.419638713	-0.287774589	-0.435708175	0.007366721	AHA11	5.49	5.39	4.66	5.06	6.45	5.19	7.45	6.95	8	7.37	7.48	9.36	6.86	8.69	8.22	7.63	9.03	8.39	7.92	9.9	9.24	8.38	8.48	8.83	5.69	5.56
Isoform0011295	brown	0.028975742	0.130316313	0.601528878	0.657295544	-0.386706603	0.178299616	-0.085201995	0.212709484	0.252641217	0.907144028	-0.16949805	0.389829658	0.427725096	-0.743381853	-0.898101879	-0.668956705	0.214297358	-0.073777084	-0.612551212	-0.506846758	-0.115948355	CAC3	1.98	1.75	1.78	1.92	2.06	1.81	5.41	4.83	3.65	10.9	7.85	9.75	7.8	9.54	8	18.06	16.56	17.75	9.87	7.18	12.73	6.81	4.17	6.08	3.41	3.13
Isoform0011303	brown	-0.014086176	-0.191177574	0.294427083	0.326667562	-0.506602233	-0.088492683	-0.135837267	0.017545194	-0.036429487	0.915838296	0.171699881	0.693671606	0.627227343	-0.646135262	-0.702400831	-0.319106273	0.402640639	-0.268859034	-0.389036083	-0.478352299	-0.105919084	Ibtk	0.86	1.15	0.83	0.95	1.12	1.13	4.46	2.9	3.2	5.97	4.68	5.64	4.95	6.51	5.6	5.38	7.05	6.91	4.51	3.96	5.3	3.77	2.08	2.79	1.33	1.78
Isoform0011321	brown	-0.276571446	-0.302017128	-0.511742874	-0.592737314	0.471335598	0.05821878	0.126118559	-0.25508127	-0.192767228	-0.719336075	-0.043715885	-0.366502595	-0.178776422	0.693757213	0.694849914	0.536454417	-0.301826919	-3.25E-05	0.350028011	0.308925614	0.121259219	PRP40A	7.87	8.35	8.94	7.58	8.69	8.33	7.55	7.7	7.65	6.32	5.77	7.05	4.54	6.93	6.93	6.46	7.12	6.72	6.62	6.05	5.39	7.4	7.43	6.99	6.34	8.2
Isoform0011349	brown	0.268715944	0.205479641	0.161741445	0.221540423	-0.335485025	-0.198478077	-0.153350289	0.063346927	-0.077671977	0.271603547	0.084528715	0.158631078	-0.12089002	-0.342183224	-0.22117338	-0.197263743	0.209311891	0.071350317	-0.017388123	-0.00783045	-0.021970697	EDR1	5.69	5.66	5.24	5.48	5.1	5.31	5.58	5.71	5.56	5.96	7.11	6.32	5.78	6	4.51	6.81	5.9	4.88	8.64	7.71	6.88	6.29	5.87	5.29	5.6	5.42
Isoform0011373	brown	0.034231689	-0.298345503	0.142549978	0.120721438	-0.488992332	-0.194502099	-0.011109955	0.075761869	-0.125047304	0.792741588	0.358533057	0.740714727	0.615370414	-0.499790627	-0.53799403	-0.118495442	0.371133197	-0.39464082	-0.275861326	-0.460491845	-0.029103562	ACA2	1.39	0.64	0.38	1.58	0.76	0.63	3.5	4.48	3.08	5.24	5.82	5.45	7.17	5.49	4.96	8.46	8.2	6.12	7.1	6.17	5.79	4.24	3.66	4.01	1.19	1.09
Isoform0011449	brown	-0.301034273	-0.327824635	0.06082913	0.163943322	-0.428738549	-0.148506859	-0.24673422	-0.221571821	-0.200953573	0.725189599	0.255446019	0.65415611	0.681447562	-0.454240356	-0.479250822	-0.155321392	0.369052921	-0.1884326	-0.212268829	-0.325831765	-0.165920519	RRP6L2	4.15	4.28	4.04	3.44	4.4	4.44	5.83	5.89	4.8	8.15	6.46	5.9	4.75	5.86	4.84	7.46	7.06	7.72	4.51	4.63	5.7	4.3	4.35	5.45	3.91	4.84
Isoform0011484	brown	0.116636859	0.216345679	0.63048754	0.724983287	-0.453237834	0.114118896	-0.1474037	0.219809565	0.236496966	0.936858684	-0.128371156	0.411859691	0.38965625	-0.827782872	-0.918416908	-0.707868891	0.310297513	0.002483139	-0.569494816	-0.459894486	-0.063023309	LKR/SDH	2.64	3.3	1.96	2.49	2.86	1.99	6.94	6.26	5.09	9.4	8.11	7.68	7.95	8.12	7.64	11.64	9.65	10.16	7.53	6.62	9.01	7.07	4.45	6.81	3.94	3.59
Isoform0011507	brown	0.00582154	-0.308731809	-0.185943796	-0.161041019	-0.511625526	-0.487173196	-0.177402517	-0.176323529	-0.380867502	0.30262559	0.316273565	0.495826761	0.284998882	-0.205120743	-0.013180525	0.207561065	0.440039136	-0.166163913	0.193932476	0.02015716	0.090694981	MSSP2	6.06	7.11	4.82	6.4	6.02	5.13	6.84	6.24	7.28	6.79	7.5	8.05	7.01	8.03	7.66	6.01	7.72	6.4	7.43	7.67	8.03	8.61	7.21	8.53	6.15	6.96
Isoform0011557	brown	0.022167358	0.141055025	-0.254282704	-0.190058712	0.292115306	0.012089524	0.08163209	-0.065761658	-0.138630666	-0.679941239	-0.323983288	-0.586595094	-0.537794967	0.387841577	0.558802743	0.210330611	-0.102118464	0.515768805	0.448468482	0.63907553	0.137752531	CDC48	21.63	20.24	18.01	21.43	19.38	17.94	16.88	15.96	16.99	16.98	16.25	17.29	13.5	17.94	17.13	16.22	16.24	16.47	15.32	18.2	17.89	17.14	18.57	18.06	22.73	21.79
Isoform0011627	brown	0.087062321	0.028898729	0.557959777	0.515492204	-0.317018035	0.211752365	0.075443822	0.290357494	0.279667382	0.868480718	-0.143618976	0.404866301	0.470801259	-0.630776488	-0.854638309	-0.559897337	0.121779286	-0.241750331	-0.654489459	-0.602809528	-0.079049701	ALKBH10B	2.43	1.79	3.3	2.63	2.64	3.11	4.76	4.5	3.71	9.87	7.4	8.99	6.64	11.08	9.81	15.97	16.57	21.39	12.21	6.39	10.22	7.65	3.79	5.36	3.39	2.63
Isoform0011654	brown	0.704414526	0.522607282	0.093433814	0.187332683	-0.058170961	-0.131271775	-0.076038448	0.105792903	0.094076576	-0.335022419	-0.279850308	-0.438318375	-0.666590748	-0.007007252	0.185686675	-0.113191451	0.042315967	0.482342847	0.239392437	0.42173185	0.131221318	BAM1	4.2	7.19	5.21	4.89	6.13	5.36	4.92	5.18	4.53	4.04	4.43	3.3	5.78	5.14	6.03	2.36	2.92	2.21	6.1	4.88	5.53	6	4.89	5.97	9.58	4.38
Isoform0011666	brown	0.132234594	-0.112565794	0.244777591	0.324098029	-0.624442509	-0.243043545	-0.242367698	-0.061430737	-0.166350705	0.899287536	0.245373251	0.713603159	0.531886172	-0.700554029	-0.639910434	-0.284942661	0.53507302	-0.149291178	-0.257568617	-0.343969225	-0.022922085	JOKA2	5.95	6.98	5.3	6.05	6.53	6.39	9.98	9.68	9.5	10.52	10.52	11.22	9.36	11.2	11.18	11.39	11.76	11.36	9.94	10.21	11.86	9.6	8.02	9.93	7.41	6.64
Isoform0011723	brown	0.177135328	0.043498835	0.348450432	0.35285343	-0.506384935	-0.144397296	-0.071507332	0.167571768	0.047260474	0.627980868	-0.046406193	0.362426878	0.246390496	-0.560286951	-0.529605365	-0.333385116	0.346720567	-0.069923458	-0.262825363	-0.238927375	-0.024926003	MSSP2	6.22	6.12	4.36	6.28	5.6	4.79	6.84	5.9	7.42	6.91	6.53	8.33	6.5	9.16	8.59	6.39	8.25	8.32	8.23	7.93	9.3	8.62	7.52	7.69	6.3	6.19
Isoform0011740	brown	0.281094416	0.425804169	0.714513087	0.823883473	-0.402805718	0.15081499	-0.150839727	0.291909503	0.307692747	0.870042167	-0.203813823	0.281392387	0.185220246	-0.864208327	-0.911686902	-0.789387813	0.317907582	0.164157398	-0.538114732	-0.35104616	0.037699854	CSLC4	1.38	1.06	0.63	1.13	1.02	0.65	5.69	5.34	3.94	10.74	11.89	10.16	7.63	8.34	6.83	11.86	9.99	9.15	9.42	7.2	11.54	6.9	3.81	7.8	4.7	2.05
Isoform0011754	brown	0.258989547	0.310278086	0.681676916	0.744957549	-0.420997277	0.137691521	-0.088161613	0.313596691	0.27701732	0.919749604	-0.144085498	0.368690374	0.294858408	-0.847384425	-0.924505653	-0.72526426	0.311646398	0.025737846	-0.572378122	-0.441183393	0.051279214	GT-2	3.9	3.9	3.13	3.87	4.07	3.04	6.77	6.29	6.31	9.03	9.01	8.35	7.51	7.55	7.3	9.33	9.26	9.03	8.86	7.2	8.34	7.66	5.32	7.12	4.93	4.28
Isoform0011777	brown	0.009633465	0.111375325	0.608727936	0.626431338	-0.397015138	0.17071034	-0.036631558	0.264524916	0.289848114	0.915556839	-0.078078471	0.435694547	0.49588924	-0.709638657	-0.913749231	-0.645442311	0.159804443	-0.194317716	-0.661689091	-0.611007362	-0.157556649	LKR/SDH	2.6	2.85	1.54	2.48	3.41	1.83	12.74	11.01	8.4	23.83	20.51	19.73	18.72	16.83	14.57	35.27	29.9	29.3	17.29	11.98	20.13	11.96	5.37	10.59	4.89	2.78
Isoform0011780	brown	-0.009661359	0.100588735	0.333862884	0.5403996	-0.572319849	-0.183850344	-0.439984475	-0.135549967	-0.067580344	0.816070651	0.132907052	0.532006717	0.377127272	-0.753932421	-0.658719318	-0.474300225	0.48510349	0.082283828	-0.233882415	-0.219984368	-0.240292159	ISA3	1.91	2.44	2.33	1.7	2.31	2.39	7.71	7.99	4.31	10.95	12.24	7.02	7.34	7.15	6.73	8.44	8	8	7.72	7.72	7.29	5.43	3.77	6.38	5.23	3.9
Isoform0011781	brown	-0.062312401	-0.388650639	0.021701261	0.080895503	-0.648438239	-0.3852242	-0.186286228	-0.137418703	-0.307200499	0.857724808	0.477048818	0.886403335	0.728081597	-0.537309082	-0.501279382	-0.049599636	0.525394489	-0.346048338	-0.158986257	-0.396716978	-0.050871094	At5g48900	6.45	5.44	3.49	6.4	6.7	4.69	22.68	20.72	16.92	30.83	31.35	31.86	28.17	29.95	25.35	29.7	29.94	27	25.48	23.94	22.08	21.53	16.01	21.36	6.36	6.81
Isoform0011818	brown	-0.33217108	-0.281868669	-0.561455304	-0.651253954	0.593657367	0.092527678	0.184483287	-0.199172417	-0.160424343	-0.845322349	0.039866772	-0.414712723	-0.245096506	0.807404935	0.794961209	0.604492525	-0.390355261	-0.038152459	0.414116434	0.334327618	-0.022594566	ILA	10.26	9.52	9.4	9.83	9.95	11.28	7.74	8.22	7.36	7.04	7.32	6.9	7.23	6.57	7.05	6.89	7.07	7.03	6.65	8.46	6.72	8.61	8.15	6.93	7.26	9.96
Isoform0011828	brown	0.150875942	-0.060467729	0.308273211	0.43261269	-0.602570176	-0.19225464	-0.250723539	-0.027388425	-0.123615313	0.952635333	0.153262648	0.691622772	0.496383407	-0.789425926	-0.710284068	-0.383989335	0.578323616	-0.035875753	-0.270558383	-0.298459506	0.055920015	SRF8	1.84	2.97	2.16	2.06	2.78	2.47	12.63	11.08	9.82	18.62	16.29	19.1	14.75	18.77	17.41	20.79	19.27	20.54	17.38	14.03	16.82	14.75	8.88	12.52	7.37	5.09
Isoform0011872	brown	0.113552088	0.130281228	0.603004996	0.657728226	-0.421198363	0.142072972	-0.075638582	0.239298455	0.226629356	0.956480502	-0.127725499	0.449356534	0.435080649	-0.795995241	-0.917095519	-0.660000362	0.291681067	-0.064143096	-0.588908174	-0.495845385	-0.023916282	4CLL7	0.4	0.32	0.24	0.31	0.44	0.45	8.85	6.74	5.57	23.1	17.8	19.93	14.47	17.94	15.94	31.08	27.63	30.74	18.81	13.55	20.7	12.8	5.71	10.28	4.38	3.4
Isoform0011909	brown	0.259072651	0.287994515	0.520220985	0.623882921	-0.553943927	-0.095023108	-0.25047283	0.160104942	0.11255138	0.791064495	-0.028470146	0.386441035	0.215513627	-0.749444028	-0.745347168	-0.582823284	0.347888077	0.001353663	-0.386294139	-0.331162528	-0.121605033	JAR6	1.9	1.99	1.69	1.68	1.68	1.53	4.55	5.19	2.45	5.6	5.98	4.37	6.19	5.41	4.88	5.19	3.77	4.87	5.4	5.43	10.23	4.49	3.4	5.65	4.52	2.73
Isoform0011935	brown	-0.293587994	-0.21460236	-0.544592674	-0.578522535	0.442436436	-0.041375698	0.044669315	-0.235498592	-0.204294678	-0.842976959	-0.041058587	-0.431588835	-0.342995845	0.699887466	0.803811568	0.55274595	-0.268974833	0.08546953	0.520080434	0.485955314	-0.025114917	SEOB	6	5.82	6.68	6.74	4.42	7.59	3	3.5	2.35	1.88	2.17	1.88	1.98	2.32	2.8	0.83	1.77	1.82	1.72	3.72	3.36	3.35	6.77	4.02	6.42	8.75
Isoform0011951	brown	-0.236193484	-0.239666043	-0.184586132	-0.364250048	0.391219469	0.211962715	0.361749083	0.122178799	0.099941587	-0.468799431	-0.153690564	-0.325976457	0.024367655	0.557315932	0.343754746	0.280910129	-0.413928184	-0.182085521	-0.014770174	-0.036572457	0.17313974	VPS51	7.34	7.33	6.55	6.71	7.59	6.74	6.51	6.23	5.84	6.32	6.24	6.03	4.86	6.09	6.66	5.89	6.33	6.16	5.74	6.07	6.4	5.9	7.5	6.68	5.45	6.81
Isoform0011953	brown	0.380172302	0.307207869	-0.005481145	-0.176351631	0.315229396	0.124974089	0.307742349	0.28101951	0.265806425	-0.691452209	-0.343868533	-0.670517982	-0.607770586	0.546819293	0.394580707	0.112868998	-0.570371893	-0.025016235	0.018820268	0.084645012	-0.002295487	GgCAS1	19.17	28.97	22.37	17.03	25.66	22.52	8.49	7.89	7.63	3.57	3.95	3.33	9.16	7.66	9.73	3.36	2.95	2.64	15.71	16.44	18.24	19.84	16.24	17.73	23.25	14.28
Isoform0011961	brown	0.218752879	0.196504822	-0.248359234	-0.23527047	0.39927127	0.032756772	-0.203729718	-0.189671126	-0.103704628	-0.619035859	-0.102544056	-0.434713831	-0.599357226	0.304897556	0.552311015	0.247604932	-0.053269753	0.337487493	0.440010088	0.529659753	0.069933497	ACIN1	8.24	9.43	10.19	7.9	8.99	10.38	8.98	9.69	9.09	8.3	8.33	8.95	6.82	7.9	8.36	7.71	7.67	8.26	8.48	9.1	9.97	8.71	10.21	9.09	9.38	10.33
Isoform0011991	brown	-0.277747139	-0.199129582	-0.596992362	-0.661400493	0.478358405	-0.054112902	0.022401813	-0.297736419	-0.210552572	-0.930864992	0.060278542	-0.447015387	-0.381137241	0.79176814	0.887878213	0.634632398	-0.345466981	0.012473187	0.53438977	0.454368392	-0.052516673	TKT2	5.71	7.37	7.35	6.75	6.91	8.51	3.71	4.06	5.39	0.89	1.42	1.73	1.52	1.79	1.56	0.31	0.4	0.27	1.66	3.4	1.41	3.31	5.24	2.88	3.64	7.46
Isoform0011994	brown	-0.112647229	-0.402898928	-0.184248748	0.05745961	-0.730025682	-0.584654134	-0.498528447	-0.444270386	-0.578622262	0.74639586	0.521463518	0.882993472	0.606639232	-0.596613998	-0.286460526	0.051104943	0.83419827	0.025698105	0.218541822	0.036768582	-0.094461924	--	2.49	2.62	1.39	1.83	2.42	1.81	6.84	6.25	5.47	8.97	9.08	8.37	7.3	7.55	6.72	6.71	7.28	6.94	5.71	5.11	6.99	6.3	4.72	6.39	4.54	3.69
Isoform0011999	brown	-0.265493559	-0.317757472	-0.65734062	-0.749287004	0.411282917	-0.125909427	0.165703441	-0.252497521	-0.22888036	-0.927065896	0.117852223	-0.392193318	-0.25964377	0.895242653	0.905245506	0.717407967	-0.385601513	-0.087359479	0.503325779	0.362817003	-0.028170425	AARE	15.87	19.88	16.18	15.63	16.59	15.37	8.19	8.94	9.52	4.44	5.52	3.97	7.51	5.63	7	3.2	2.91	3.23	5.26	6.93	4.37	8.66	12.14	7.7	9.2	12.09
Isoform0012000	brown	0.211671237	0.12336192	-0.326515578	-0.172001986	0.087531473	-0.210778895	-0.11260616	-0.224008136	-0.194158158	-0.639318883	-0.25808065	-0.493823037	-0.58031339	0.319595554	0.59145053	0.237665811	0.065895862	0.573048237	0.557157599	0.713016293	0.276897004	HAB1	6.2	7.75	6.49	7.1	7.68	5.99	5.29	5.65	5.36	4.42	4.82	4.41	4.97	5.95	6.02	4.04	4.74	4.24	6.2	5.24	5.99	6.32	6.94	5.98	8.18	6.54
Isoform0012003	brown	-0.031141125	-0.320640534	-0.072879289	-0.086381129	-0.492905933	-0.346131262	0.117765854	-0.037385329	-0.126494584	0.347809456	0.25537983	0.421189736	0.477727437	-0.042044457	-0.17674777	0.102645031	0.141916384	-0.279135471	-0.127902514	-0.307555518	0.036149991	SUD1	6.51	7.27	5.5	6.35	6.25	5.47	7.16	6.18	5.96	6.2	5.79	6.98	6.67	6.38	6.86	6.11	6.84	7.1	6.63	5.58	6.62	6.27	6.41	5.94	5.88	5.23
Isoform0012015	brown	0.139940704	0.336420978	-0.060531264	-0.184632529	0.593050594	0.308916724	0.093964229	0.070090494	0.268107492	-0.781373921	-0.329570845	-0.716387783	-0.688726558	0.52848314	0.48875515	0.125993939	-0.542081123	0.115769269	0.130729915	0.253096388	-0.118590243	dennd5b	5.64	8.22	8.67	6.1	6.41	8.19	5.43	4.94	5.87	4.49	4.94	5.16	5.35	4.87	4.99	4.26	5	4.51	5.05	5.74	5.48	5.4	5.38	5.4	6.97	7.83
Isoform0012026	brown	0.030621516	-0.113429611	0.331791593	0.434924091	-0.59600449	-0.147956386	-0.209324039	-0.006650454	-0.06828734	0.98203829	0.162886985	0.712388479	0.60049007	-0.755555083	-0.760413314	-0.403517258	0.495671357	-0.132140684	-0.362108046	-0.411134334	-0.048873367	VAT1	1.14	0.82	0.61	0.68	1.04	1.17	12.42	12.39	8.84	21.94	20.22	21.28	18.5	22.13	19.03	23.91	25.93	24.66	16.09	12.66	18.22	12	6.62	12.02	6.3	2.9
Isoform0012089	brown	0.032537854	0.149407127	0.622996476	0.666581399	-0.359979963	0.212597354	-0.063560161	0.238213878	0.278214719	0.897149719	-0.191070591	0.361237335	0.409683669	-0.737321911	-0.908269445	-0.686096621	0.179536906	-0.08485205	-0.638147539	-0.524163988	-0.106011066	CAC3	1.95	1.66	1.85	2.02	1.78	1.89	4.95	4.35	4.2	10.37	8.45	9.1	7.62	8.16	7.61	17.9	16.73	18.34	10.45	7.53	11.87	6.3	3.71	5.72	3.37	3.09
Isoform0012125	brown	0.100757387	-0.020239702	0.04409975	0.305484746	-0.600134254	-0.4068791	-0.534896896	-0.330519791	-0.397068215	0.626722155	0.187589678	0.531004004	0.182843024	-0.700944056	-0.318452007	-0.187045045	0.777093245	0.329848559	0.199157325	0.225846649	0.050329194	--	7.4	8	5.2	7.84	7.65	4.76	12.18	10.75	12.87	14.74	14.64	16.57	11.1	15.17	14.19	11.92	15.01	14.55	15.96	14.52	14.54	13.38	12.78	14.34	11.94	13.41
Isoform0012129	brown	-0.047589776	0.251966446	0.537898758	0.683973049	-0.361087271	0.11111366	-0.318705711	0.055516856	0.195996339	0.784494917	-0.032723014	0.350758134	0.295370918	-0.765150563	-0.764879503	-0.643550411	0.319496903	0.105412229	-0.417128365	-0.296997245	-0.203417258	CLC-G	3.76	3.77	4.07	4.24	3.79	4.09	6.16	5.78	6.25	6.38	7.5	6.97	6.31	6.19	5.58	9.5	6.87	6.78	5.87	5.54	7.75	5.1	5.07	6.59	4.44	5.19
Isoform0012136	brown	-0.252449643	-0.149231243	-0.561311234	-0.595698198	0.497627521	-0.022578862	-0.02857878	-0.310479371	-0.1972709	-0.911861695	-0.009031585	-0.4742224	-0.445846358	0.722651822	0.862352357	0.575159276	-0.298799588	0.10640879	0.552232547	0.519032061	-0.031156592	TKT2	3.73	4.2	5.11	3.73	4.22	6.16	1.83	1.97	3.17	0.49	0.52	1	1.04	1.2	0.79	0.27	0.25	0.31	1.17	2.67	0.71	2.03	3.09	1.82	2.62	5.82
Isoform0012171	brown	-0.180058969	-0.029226635	-0.376909408	-0.435467466	0.702766255	0.245692243	-0.063316338	-0.25363533	-0.033232553	-0.781528392	-0.086818638	-0.488694379	-0.456955555	0.569158153	0.687569895	0.402990395	-0.291439621	0.15409739	0.391883849	0.434739338	0.018632023	RH31	7.23	8.53	11.29	7.11	9.13	12.38	6.48	7.78	9.92	5.51	5.65	7.24	4.84	6.24	6.43	5.48	6.42	6.88	5.04	7.56	5.24	6.77	8.59	6.2	6.35	10.95
Isoform0012174	brown	-0.033858929	0.025885504	0.287881911	0.462936075	-0.238487696	0.07824195	-0.248879146	-0.022943556	-0.025218123	0.562301932	-0.227861284	0.226910534	0.233432807	-0.592677055	-0.492700301	-0.424504299	0.398772939	0.262213621	-0.153665567	0.002267992	-0.050113781	ALATS	5.55	5.28	5.7	5.33	4.94	5.1	5.78	6.11	5.56	6.45	6.03	6.27	5.59	6.32	6.24	5.8	6.31	7.43	5.58	6.22	6.11	5.99	6.12	6.12	6.99	6.05
Isoform0012201	brown	-0.009609086	0.112533443	0.374051853	0.579608703	-0.56044476	-0.143709281	-0.421977707	-0.098229942	-0.01874666	0.818987285	0.06189674	0.489509398	0.370305295	-0.76240299	-0.68919108	-0.519830246	0.458273293	0.096471481	-0.27342107	-0.233633166	-0.213801724	ISA3	1.38	2.01	1.99	1.33	2.28	2.06	6.19	6.99	4.03	10.21	9.25	6.09	6.08	6.27	5.67	7.7	6.42	7.27	6.73	6.17	6.74	4.98	3.66	5.2	4.59	3.35
Isoform0012205	brown	-0.035660467	0.118923008	0.386005139	0.591993098	-0.493304601	-0.059761896	-0.426929385	-0.114988082	0.019798279	0.765219229	-0.039203687	0.408143794	0.339943021	-0.753944468	-0.656218369	-0.527315559	0.474592558	0.17981198	-0.255606586	-0.153789369	-0.226297523	--	4.63	5.5	4.7	4.78	4.83	4.71	6.2	6.53	6.25	7.15	6.6	6.72	5.97	6.5	6.6	6.48	6.61	7.15	5.37	5.85	6.89	6.04	5.52	5.9	5.96	5.68
Isoform0012213	brown	0.068060817	0.017000456	0.551063546	0.498331072	-0.297993471	0.224647403	0.08730913	0.288727586	0.274136315	0.858485208	-0.138858058	0.401443071	0.479153898	-0.612984277	-0.847000683	-0.548061066	0.101345452	-0.261879229	-0.661674283	-0.614976238	-0.084163377	ALKBH10B	2.41	1.62	2.91	2.26	2.21	3.01	4.71	3.85	3.15	8.36	7.38	8.21	5.66	9.62	9.15	14.46	15.56	19.68	10.68	6.36	8.19	6.61	2.87	5.12	2.98	2.39
Isoform0012228	brown	-0.179045289	-0.295977722	-0.673051073	-0.782442475	0.287299074	-0.261126282	0.140134056	-0.241768348	-0.293875645	-0.862056914	0.316495094	-0.259835977	-0.241153756	0.838380869	0.896046721	0.770185291	-0.31031666	-0.188217814	0.541836614	0.324502892	-0.045556661	CSC1	9.85	9.43	9.04	10.62	9.67	8.64	6.48	9.09	7.96	3.8	6.41	4.68	7.12	5.46	6.21	3.49	2.65	2.21	6.14	7.6	5.55	7.24	8.06	7.19	6.97	7.96
Isoform0012235	brown	-0.128044648	-0.166014982	-0.493934431	-0.616394228	0.351382903	-0.103714085	0.21264594	-0.073832796	-0.165660733	-0.820178902	0.111555071	-0.392359786	-0.285863155	0.77166804	0.757125459	0.580668162	-0.378187923	-0.105521178	0.394402593	0.280496295	0.018222547	NET1D	6.94	7.74	6.69	7.61	7.08	6.87	5.8	6.76	5.74	5.54	6.19	5.19	4.84	5.18	5.32	5.12	4.84	4.29	6.02	6.23	6.09	5.48	7.37	6.5	6.66	7.2
Isoform0012262	brown	-0.114281559	-0.218755586	0.005511003	0.170180391	-0.249907891	-0.085590671	-0.300901656	-0.191083959	-0.233831795	0.513285093	0.160442221	0.467735957	0.419533206	-0.455249904	-0.286595987	-0.114058539	0.504781579	0.115076122	0.043262146	0.021298319	-0.011004746	ALATS	6.65	7.25	5.91	5.99	6.78	6.64	8.04	7.4	7.45	8.81	8.08	7.67	6.92	7.78	7.28	8.44	7.52	7.79	6.79	7.11	7.46	6.81	7.57	7.72	7.29	7.71
Isoform0012265	brown	0.263046616	0.347328356	0.731176536	0.788928987	-0.400520774	0.181529566	-0.077769155	0.361168327	0.3584072	0.876758701	-0.246928478	0.277579678	0.248843969	-0.814022701	-0.9426061	-0.787440687	0.221399814	0.025224061	-0.631348928	-0.476296064	0.005091157	SCL8	1.73	3.72	3.01	1.98	3.12	3.47	7.67	6.91	5.75	12.38	10.51	10.8	9.45	9.05	8.23	12.91	11.4	11.25	11.72	8.17	13.7	8.25	5.27	7.74	5.46	3.17
Isoform0012272	brown	-0.171990587	-0.15938522	-0.607477052	-0.647328993	0.409277101	-0.126080984	0.003058521	-0.302465979	-0.246344649	-0.936463094	0.063599102	-0.451847315	-0.437215607	0.767742188	0.905829964	0.638862188	-0.293822334	0.070560638	0.586543056	0.512048639	0.013033554	TKT2	5.05	6.8	5.75	5.62	7.11	6.33	3.42	3.51	5.03	0.92	1.26	0.99	1.99	1.61	1.61	0.16	0.24	0.35	2.53	3.64	1.93	3.49	5.06	2.67	4.28	6.74
Isoform0012281	brown	0.039255364	0.066381465	0.58510902	0.601406753	-0.362506009	0.200532601	-0.013830256	0.242972331	0.262825183	0.910152024	-0.16807734	0.409099303	0.481207827	-0.699937242	-0.8972613	-0.631216857	0.176136986	-0.153783181	-0.647296216	-0.568635566	-0.104245082	At3g02760	1.95	1.65	2.19	1.46	2.89	2.39	5.78	4.44	3.85	13	9.85	10.47	7.76	12.4	10.92	20.04	19.42	22.44	10.91	7.93	12.66	6.78	3.36	5.76	2.92	2.59
Isoform0012293	brown	-0.057825829	-0.281787504	0.129722104	0.217987627	-0.677428894	-0.340266042	-0.237829317	-0.116724932	-0.211861594	0.907136144	0.408240106	0.844504757	0.683037186	-0.618182565	-0.598169566	-0.181131457	0.506408705	-0.295966907	-0.230825761	-0.417861902	-0.111334813	XPO1	0.88	1.21	1.03	1.28	1.35	0.9	5.69	5.85	4.15	8.11	9.72	7.55	8.89	7.95	6.02	8.55	8.36	8.11	8.63	5.27	6.87	4.79	2.69	5.08	1.68	1.96
Isoform0012298	brown	0.047546684	-0.151299633	0.306544454	0.395327009	-0.510540501	-0.086493659	-0.135293811	0.035963881	-0.046600949	0.928384374	0.129395305	0.667851311	0.574507067	-0.719036104	-0.715152482	-0.369270728	0.48496726	-0.104964968	-0.334411171	-0.361592278	0.011462627	ABC1K7	0.81	0.82	0.73	0.95	0.88	0.83	3.14	3.12	2.12	5.1	3.94	4.5	4.59	4.59	4.35	7.14	6.51	6.45	4.64	3.2	4.18	3.29	2.28	2.74	2.15	1.43
Isoform0012312	brown	0.041628374	0.000726139	-0.22081929	-0.281948541	0.375325219	0.114677685	-0.013542892	-0.103848068	-0.050242334	-0.535781669	-0.131467953	-0.373592691	-0.323091053	0.362161597	0.465900236	0.266798257	-0.12863194	0.151108396	0.275373676	0.336091318	0.163063781	FUBP3	7.49	8.02	7.76	7.1	8.71	7.63	7.1	8	8.63	7.27	7.23	6.85	4.81	7.54	7.73	6.07	6.51	7.36	6.01	7.41	7.82	6.68	8.13	7.94	7.79	8.56
Isoform0012333	brown	0.037981639	-0.166589848	0.157976285	0.324850699	-0.632471791	-0.301759418	-0.331397785	-0.158710537	-0.258612798	0.830999657	0.173957061	0.659728689	0.491543326	-0.701686085	-0.544446176	-0.261334831	0.665887036	0.073108088	-0.094625683	-0.116994858	0.013689039	--	2.84	2.37	2.06	2.54	2.77	2.33	7.68	6.62	6.61	12.22	10.28	12.22	4.11	10.76	8.59	8.34	11.91	10.61	7.95	7.39	11.58	8.17	5.34	9.5	5.4	4.16
Isoform0012370	brown	0.121837909	-0.135746429	0.216850545	0.3659998	-0.635545292	-0.270696062	-0.283056566	-0.086607638	-0.210394384	0.930725074	0.221613872	0.742458418	0.52235342	-0.76506266	-0.640648305	-0.305000239	0.642292226	-0.022804066	-0.1782595	-0.236929909	0.080220116	SRF8	2.27	2.34	2.02	2.11	2.75	1.99	8.94	8.72	7.04	14.1	12.17	13.66	11.24	13.45	12.4	14.3	13.85	13.1	12.66	10.97	11.99	10.19	7.24	10.14	6.08	4.05
Isoform0012378	brown	0.143853688	-0.10385079	0.242950511	0.385689346	-0.631747744	-0.254902868	-0.282079003	-0.076301877	-0.193095581	0.934672738	0.209466306	0.7281418	0.499125093	-0.775845093	-0.657749254	-0.326174671	0.622701422	-0.03082013	-0.200580818	-0.251851007	0.06855628	SRF8	1.99	2.28	1.99	1.97	2.18	1.91	8.52	7.55	6.97	11.78	11.11	11.51	10.48	12.56	11.11	13.37	13.07	12.3	11.95	10.39	10.61	8.95	6.81	9.01	6.17	3.72
Isoform0012398	brown	0.019984412	0.347725305	-0.069077753	-0.041418255	0.461022962	0.207658469	0.081024989	0.049231623	0.136065874	-0.750611705	-0.415293871	-0.769740886	-0.665139095	0.428838565	0.47414391	0.038043871	-0.34803631	0.448259023	0.244839788	0.473159916	0.082124155	ACO1	15.69	14.39	14.01	13.98	14.38	14.11	11.6	12.47	11.19	9.77	11.38	10.84	9.99	11.24	10.97	10.73	9.88	9.15	12.31	11.96	11.82	12.88	13.26	12.62	13.35	14.49
Isoform0012416	brown	0.267508815	0.248724199	0.656682497	0.71623332	-0.454245401	0.109321462	-0.106067477	0.300049475	0.255592876	0.939407294	-0.129613496	0.410896367	0.333711843	-0.840765167	-0.925521627	-0.703768176	0.322566163	-0.019239975	-0.572173582	-0.468494035	0.008509797	SCL8	2.55	4.48	3.86	2.89	4.16	3.98	10.06	9.17	8.06	15.59	13.91	14.17	12.08	11.59	10.96	16.28	14.07	15.64	14.21	11.57	16.69	10.65	6.78	11.27	7.37	4.7
Isoform0012418	brown	0.11459961	-0.132414477	0.223056925	0.374651771	-0.613545035	-0.240771513	-0.281800541	-0.094041232	-0.212157129	0.924794954	0.183172633	0.714350102	0.505546745	-0.764587209	-0.644009313	-0.318288834	0.624592276	-0.008746077	-0.188824388	-0.229601444	0.049958431	SRF8	1.64	1.95	1.4	1.26	1.85	1.4	6.7	5.31	5.3	9.24	7.87	8.67	7.77	9.15	8.89	11.05	10.68	9.87	9.39	7.47	8.47	6.95	4.64	6.51	4.29	3
Isoform0012424	brown	-0.28354963	-0.26779455	-0.645436455	-0.718531266	0.4755239	-0.08354261	0.060447479	-0.323920991	-0.227890692	-0.922518806	0.115984957	-0.400089699	-0.31264959	0.847897741	0.90379923	0.690163566	-0.354624306	-0.034911435	0.527533158	0.410682863	-0.026462799	At2g23200	5.93	6.48	8.2	5.95	5.83	7.29	3.76	4.43	5.49	2.48	2.96	2.77	2.14	2.92	3.23	1.39	1.85	1.56	2.31	3.79	1.96	3.32	4.29	3.29	4.68	6.12
Isoform0012438	brown	-0.252290386	-0.042955803	-0.073978947	-0.316998772	0.689587202	0.501234247	0.626411257	0.319234104	0.285634406	-0.602303316	-0.246899924	-0.549177196	-0.146464897	0.66631075	0.335897168	0.21031218	-0.675514102	-0.176731298	-0.126664488	-0.077557769	0.034440624	GIP1	14.87	10.64	11.68	14.35	11.61	12.58	10.14	8.97	10.03	9.49	8.09	9.62	8.18	9.87	9.88	11.1	10.54	11.2	7.68	10.39	8.91	9.8	11.16	10.19	10.85	11.56
Isoform0012450	brown	0.034277444	0.147266556	0.612170516	0.671794385	-0.389694367	0.182046972	-0.08894507	0.215631323	0.257472029	0.90940697	-0.173715959	0.38339275	0.418975143	-0.752554143	-0.906486174	-0.682500176	0.212652246	-0.067504111	-0.617381554	-0.50694361	-0.096640843	CAC3	2.03	1.85	1.43	2.09	1.8	2.22	5.34	4.88	4.2	10.44	8.58	9.36	7.99	8.41	7.9	17.36	16.69	16.69	9.56	7.2	11.7	6.9	3.86	6.55	4.25	3.48
Isoform0012490	brown	0.232795425	0.297108633	0.079415459	0.1460326	0.096345138	0.031223641	-0.126871174	0.00400995	0.0853058	-0.240112969	-0.378421663	-0.371813005	-0.448547222	-0.019283832	0.128143799	-0.124836792	0.069901794	0.450696329	0.16313283	0.383764378	0.111596132	ACIN1	6.62	6.19	8.03	6.24	7	6.81	6.37	6.43	6.14	7.01	6.33	6.89	5.27	6.62	7.07	5.48	6.36	6.85	6.39	6.08	7.53	6.84	6.34	7.62	7.05	7.62
Isoform0012491	brown	0.340359832	0.075369782	0.461227317	0.383859024	-0.376055903	0.027278252	0.103571812	0.330988564	0.205615769	0.704752763	-0.07293199	0.365843635	0.299679991	-0.54761055	-0.654025672	-0.389637731	0.237676835	-0.1780932	-0.44513221	-0.421345471	0.107885527	MPK10	3.76	3.79	2.73	3.48	3.93	2.32	5.58	3.96	4.94	6.97	5.19	8.79	4.27	7.78	7.55	5	8.79	9.78	7.25	7.79	9.27	6.87	4.9	6.48	5.16	3.62
Isoform0012507	brown	-0.100763281	-0.284191306	-0.673263085	-0.703541277	0.295640205	-0.223742392	0.117326502	-0.29486701	-0.321778486	-0.884604535	0.088231737	-0.373843683	-0.309208485	0.816102258	0.900171722	0.701596411	-0.248137364	0.059002996	0.58431185	0.476882764	0.055546541	HAB1	9.66	11.36	8.91	9.26	12.28	9.64	6.27	6.03	6.53	4.33	4.95	4.28	5.69	6.22	5.35	3.68	3.72	3.82	4.28	5.67	4.75	6.98	6.23	6.4	9.19	7.7
Isoform0012523	brown	0.110840361	0.188956285	-0.211512168	-0.3468678	0.618183749	0.237372846	0.214073457	0.060211704	0.166864605	-0.889800047	-0.312976396	-0.730593672	-0.657480033	0.691796069	0.631372542	0.281946781	-0.557169718	0.0993585	0.215455781	0.302662819	0.123171293	PDR2	5.89	8.65	10.18	6.03	7.39	9.4	3.34	3.33	3.35	2.42	1.89	2.34	2.71	2.6	2.86	2.11	1.86	1.99	4.42	4.04	4.29	4.47	4.65	4.28	5.55	7.62
Isoform0012579	brown	0.016413616	0.075727078	-0.195752944	-0.392501791	0.690954793	0.336912972	0.292358523	0.100605378	0.250722048	-0.850393507	-0.280979423	-0.678350145	-0.507682194	0.74714096	0.577649349	0.296542834	-0.662549233	-0.075248229	0.09414835	0.133677651	-0.015524451	dennd5b	5.43	7.62	10.18	5.89	6.54	10.78	2.81	3	4.03	3.03	2.24	2.35	2.6	2.42	3.09	2.34	2.42	2.91	3.4	3.87	3.43	3.49	4.37	3.48	4.9	5.84
Isoform0012580	brown	0.331200703	0.327924452	0.356433084	0.575085804	-0.388745295	-0.082614394	-0.394341827	-0.033445853	0.075652649	0.520947117	-0.104546012	0.190610012	-0.019187022	-0.633371692	-0.497960664	-0.506511649	0.364227274	0.293307055	-0.149837067	-0.031762266	-0.087005996	--	4.3	7.71	6.94	5.35	6.75	6.86	7.35	8.27	6.04	7.6	7.82	6.74	9.87	6.21	7.35	7.61	7.42	6.27	8.74	6.82	7.75	7.28	6.36	6.99	7.14	5.77
Isoform0012612	brown	-0.231004374	-0.271485903	0.274766763	0.30166358	-0.324836328	0.095641405	-0.029954881	0.01964345	0.044178954	0.795745493	0.033820627	0.535820972	0.676329052	-0.491921636	-0.664983497	-0.334229162	0.197007558	-0.256342629	-0.465059271	-0.500199782	-0.172440177	Xyl2	0.07	0.05	0.06	0.02	0.02	0.12	1.77	1.89	1.07	6.71	5.11	4.65	3.11	4.82	4.54	12.62	12.17	14.25	1.91	1.84	3.04	0.76	0.59	1.76	0.2	0.18
Isoform0012629	brown	0.312561028	-0.159578188	-0.138747332	-0.051216455	-0.530967171	-0.522259347	-0.302873528	-0.192237431	-0.37985442	0.425149975	0.490567161	0.612341568	0.210944592	-0.355136667	-0.102546142	0.142548876	0.563624321	-0.125105062	0.205902876	-0.01011226	0.034043992	--	2	2.44	2.45	1.91	3.46	3.67	7.15	7	8.86	6.23	6.97	8.53	10.29	8.85	7.07	3.49	3.97	2.66	9.35	8.12	9.36	9.54	4.36	8.35	5.35	1.94
Isoform0012634	brown	0.287851092	0.182802956	-0.333300572	-0.299363379	0.098176922	-0.269898502	-0.015580015	-0.075233301	-0.161578249	-0.717196197	-0.026272075	-0.447256894	-0.665503736	0.39927101	0.664457429	0.357835346	-0.039436922	0.31950247	0.567846673	0.606672664	0.156912537	--	14.46	16.48	12.68	16.19	13.75	12.9	11.91	13	12.8	10.62	11.15	10.75	14.19	11.21	12.48	8.89	7.91	7.09	15.77	14.56	14.45	16.54	13.34	13.76	17.69	16.28
Isoform0012638	brown	0.298232032	-0.193605575	0.065838948	0.148542028	-0.541529451	-0.311625946	-0.243425481	-0.134831408	-0.250398118	0.692891635	0.195572776	0.63679315	0.375091012	-0.568793259	-0.396070553	-0.097754621	0.584713481	-0.05812366	-0.034976689	-0.120450886	0.144665337	IP5P2	2.23	4.52	2.75	2.42	4.99	3.43	4.81	4.91	5.19	5.72	6.69	6.7	6.46	7.63	7.93	5.81	7.98	7.43	6.53	5.79	5.95	7.28	5.38	6.06	5.24	4.05
Isoform0012646	brown	0.267515739	0.331937725	0.71608047	0.784065029	-0.42102703	0.160875406	-0.075870828	0.353845195	0.341018665	0.882692034	-0.244851462	0.291850801	0.25321692	-0.819727883	-0.935666012	-0.775658987	0.249484337	0.040092153	-0.611200673	-0.456409962	0.042614652	SCL8	1.99	3.23	2.55	2.06	2.84	2.66	6.92	6.1	5.15	10.5	8.63	9.07	8.96	8.78	7.5	11.3	9.6	10.44	11	7.22	12.14	7.3	4.28	6.87	5.3	2.69
Isoform0012671	brown	0.201899374	-0.095922872	0.190021607	0.348250721	-0.672037391	-0.342405214	-0.329197985	-0.112702813	-0.246803069	0.894754174	0.259557295	0.740081875	0.451216752	-0.769386681	-0.589706433	-0.271120581	0.690057873	0.008784894	-0.107839033	-0.174406317	0.088945956	SRF8	1.61	2.92	1.73	1.8	2.58	2.07	10.65	9.84	8.84	15.23	14.06	15.46	12.8	14.63	14.84	12.67	14.43	12.8	15.28	12.24	13.25	11.89	7.78	11.83	7.29	4.84
Isoform0012673	brown	0.250043053	0.391032336	0.462819111	0.698175389	-0.359759092	0.015765461	-0.412561188	-0.003364449	0.130824496	0.52061154	-0.316104569	0.072759625	-0.074555279	-0.729018923	-0.539991401	-0.620580015	0.447876243	0.495340327	-0.140710691	0.117302788	-0.060892859	PRT6	6.24	8.6	8.03	7.09	7.13	7.33	8.49	9.08	7.87	9.07	9.03	8.84	9.16	10.26	9.23	8.56	8.69	9.13	8.34	7.84	10.45	8.72	8.37	8.96	10.22	8.93
Isoform0012681	brown	-0.353910079	-0.368564409	-0.669970093	-0.794384014	0.410914408	-0.128668654	0.149806427	-0.267260339	-0.271605524	-0.880331614	0.18990731	-0.311882452	-0.193075435	0.866831836	0.896321363	0.756586533	-0.350177575	-0.167299143	0.505578388	0.336100527	-0.059170135	BAM1	8.18	8.36	8	9.02	8.54	7.13	4.52	5.46	5.84	2.85	3.27	3.35	1.99	3.68	3.91	0.75	1.67	2.13	1.66	4.21	2.35	4.8	5.38	4.92	4.3	9.05
Isoform0012689	brown	0.062537936	0.185348945	-0.379337311	-0.265767448	0.304478834	-0.097770107	-0.217245095	-0.292797034	-0.219995855	-0.791737577	-0.179069406	-0.558104777	-0.693085405	0.396152545	0.715838921	0.311759321	-0.048945951	0.510797709	0.627059564	0.759664394	0.16609241	TKT2	2.74	3.78	4.04	3.2	4.02	4.12	2.93	2.51	3.67	1.06	1.11	1.27	1.46	1.08	1.03	0.39	0.28	0.24	2.15	2.72	2.43	2.78	2.64	2.86	5.91	4.88
Isoform0012691	brown	0.067830997	-0.142462553	-0.524241025	-0.639333777	0.365048063	-0.115026085	0.220846218	-0.111471961	-0.126252335	-0.909767807	-0.0069703	-0.487174015	-0.415668344	0.840391066	0.824670227	0.604916947	-0.415632748	-0.040819641	0.42573219	0.335057297	0.038021197	GgCAS1	6.16	8.78	7.88	5.98	7.82	7.28	3.32	3.77	3.75	1.82	2.31	1.71	2.33	2.98	3.33	1.06	1	0.99	3.44	3.89	3.35	4.92	4.35	4.31	5.91	4.52
Isoform0012707	brown	0.245779924	0.313532906	-0.109490893	-0.115992927	0.572660838	0.2546788	-0.045275446	-0.044759589	0.171374118	-0.695586296	-0.336440681	-0.638167268	-0.69067636	0.390489049	0.472639215	0.094011657	-0.306070336	0.335831233	0.247271402	0.411349808	0.13808712	SUS2	5.37	9.41	13.52	4.57	8.25	14.09	5.59	6.65	5.64	4.64	4.83	4	5.58	4.6	3.92	4.22	3.77	3.28	6.82	5.19	4.44	5.74	6.3	6.05	8.61	7.82
Isoform0012718	brown	-0.04845921	0.073705138	0.381926431	0.446579951	-0.309005179	0.054534781	-0.13030464	0.052427318	0.121131662	0.63717189	-0.141471783	0.301534782	0.369692953	-0.530277808	-0.597264033	-0.444396505	0.248013612	0.019095144	-0.371352742	-0.294286533	0.17029399	PERK1	4.28	4.65	3.82	4.38	4.78	4.15	5.25	6.01	5.04	5.43	6.09	6.61	4.05	6.73	5.72	4.49	6.35	7.07	3.92	5.74	5.04	4.79	5.92	6.26	4.13	4.9
Isoform0012771	brown	-0.044613902	-0.28133435	-0.167618616	-0.171141994	-0.388280222	-0.394458202	-0.111496954	-0.123605937	-0.331385654	0.21173975	0.228538524	0.376263741	0.224172095	-0.145388496	0.02540068	0.199978259	0.362421218	-0.122812394	0.183694339	0.053222881	0.081812855	MSSP2	6.36	6.15	4.81	6.41	6.26	4.97	6.62	6.5	7.36	6.87	6.72	8.42	5.7	8.33	7.28	5.29	7.57	6.53	7.85	7.1	7.53	7.9	7.28	7.54	5.94	7.26
Isoform0012772	brown	0.094780826	0.040324288	0.513655933	0.563148032	-0.511824731	0.012888421	-0.10062431	0.186450265	0.127573815	0.981080524	0.015631514	0.573768573	0.51705301	-0.780705154	-0.875171914	-0.558676314	0.345606197	-0.156510908	-0.52924446	-0.517179994	-0.039753963	At5g48900	3.6	3.08	2.01	2.99	3.78	2.74	17.57	16.36	11.98	30.93	26.85	28.61	25.72	26.8	23.5	35.86	36.17	35.28	28.56	21.69	24.3	18.85	11.35	16.64	9.74	5.88
Isoform0012777	brown	0.092621237	-0.196012679	0.150080953	0.233889511	-0.638549544	-0.308507194	-0.273632056	-0.131964549	-0.21682164	0.840796482	0.297104163	0.737257534	0.547841314	-0.641456478	-0.544695448	-0.187159792	0.569389462	-0.159135249	-0.168114366	-0.285512738	-0.081387796	JOKA2	5.63	6.69	5.82	6.38	7.12	5.55	9.97	9.72	9.12	8.93	10.67	11.18	9.4	11.9	12.23	10.22	11.12	10.94	9.45	9.85	11.79	8.51	7.38	9.17	7.32	7.3
Isoform0012795	brown	-0.333722225	-0.089895261	-0.074759227	-0.091417747	0.360595553	0.266342586	-0.060476118	-0.148637164	0.113781259	-0.236786881	-0.176236902	-0.228601935	0.024443145	0.24082087	0.149136564	0.037744893	-0.210700339	0.036655579	-0.021298706	0.033696	-0.140766985	CUL4	11.82	12.11	14.7	12.24	13.52	13.64	12.71	13.25	12.35	12.72	11.14	12.99	9.09	11.72	12.36	12.18	12.47	12.62	10.02	11.73	12.23	10.83	12.37	13.12	11.57	14.06
Isoform0012824	brown	0.165341823	0.064702986	0.513182154	0.584686158	-0.519211189	0.004937709	-0.131460787	0.171348338	0.107453944	0.984698865	-0.002765638	0.565496832	0.465281139	-0.819177903	-0.867076639	-0.568116245	0.407826165	-0.081116447	-0.486416627	-0.448701718	-0.010351846	MLYCD	1.93	2.26	1.4	1.89	2.33	2.32	16.65	15.04	12.7	29.78	25.87	28.28	24.32	27.54	24.46	38.21	38.34	36.09	29.15	22	29.55	19.21	11.26	18.78	11.87	5.84
Isoform0012877	brown	0.213372968	-0.050552509	0.265123202	0.423678002	-0.654146804	-0.276296494	-0.296870195	-0.056632103	-0.181738987	0.918247091	0.166318351	0.680880967	0.434427664	-0.799082997	-0.6540712	-0.355422931	0.656076741	0.045010835	-0.176923136	-0.198768031	0.087370754	SRF8	3.4	3.81	2.98	3.4	4	3.21	16.9	15.88	14.16	24.36	21.63	23.92	17.82	24.82	22.84	21.94	24.46	23.05	24.67	19.93	23.55	19.3	11.85	18.65	11.93	6.69
Isoform0012878	brown	0.124276082	0.223376399	0.636221317	0.72067681	-0.443759585	0.121266736	-0.143346269	0.22970888	0.255237821	0.935887255	-0.109949638	0.417004934	0.389025686	-0.822433013	-0.921727793	-0.705850749	0.295304599	-0.028058422	-0.581927938	-0.482338415	-0.087627212	LKR/SDH	2.29	2.94	2.06	2.35	2.84	1.94	6.2	6.96	4.83	8.47	7.79	7.61	8.49	7.55	7.03	10.28	9.81	9.44	7.35	6	8.25	6.78	4.43	6.59	3.8	3.44
Isoform0012888	brown	-0.270476579	-0.292267988	0.29107082	0.219460221	-0.348827881	0.058680399	0.121074581	0.130886612	0.089516577	0.775321672	0.109473675	0.553609774	0.741695253	-0.384281088	-0.66139267	-0.270530687	0.09433638	-0.439787164	-0.552071935	-0.647067128	-0.113809245	SBT3.9	3.62	2.38	2.2	3.59	2.4	2.85	3.04	3.62	3.45	4.96	4.77	5.18	3.1	5.03	4.88	5.36	6.33	7.09	3.51	2.81	4.8	3.21	2.92	3.61	1.56	2.4
Isoform0012904	brown	0.206978643	-0.07216778	0.235362681	0.38972864	-0.648162936	-0.289405078	-0.297977644	-0.071394007	-0.20421737	0.912545123	0.20574813	0.708060475	0.450594569	-0.782912333	-0.632911814	-0.320940422	0.660655537	0.020098653	-0.156940258	-0.199132121	0.073289715	SRF8	2.46	3.28	2.47	2.39	3.31	2.85	13.82	11.62	9.74	18.62	16.85	18.06	14.98	18.5	17.13	17.7	18.89	16.81	18.08	15.23	17.45	14.93	9.17	14.85	9.97	5
Isoform0012908	brown	0.156008185	-0.178236451	0.132615539	0.266766605	-0.647021648	-0.348038104	-0.284571325	-0.125027796	-0.277156844	0.874810184	0.293482678	0.768740566	0.499592609	-0.704598944	-0.550005341	-0.200559785	0.655335988	-0.062639346	-0.101779012	-0.202613322	0.108931785	SRF8	1.68	2.01	1.94	1.6	2.29	1.63	7.65	7.63	6.73	12.51	10.38	11.7	10.33	12.48	10.81	11.31	11.72	11.36	11.89	9.72	10.46	9.31	6.44	8.54	5.75	3.72
Isoform0012926	brown	0.016867448	0.129140459	0.612747418	0.65330027	-0.363080483	0.205603662	-0.057045138	0.232871012	0.274321199	0.901750437	-0.171022212	0.379474014	0.436874959	-0.72753689	-0.905445904	-0.671345636	0.179606025	-0.102730824	-0.638887092	-0.536977148	-0.112683273	CAC3	2.17	1.91	1.55	2.01	1.83	1.84	4.93	4.46	3.88	11.38	8.83	9.24	7.74	8.9	7.42	17.31	16.99	17.86	9.56	7.18	10.57	6.51	3.38	6.43	3.27	3.21
Isoform0012942	brown	0.566531828	0.495517377	0.003626107	0.177762805	0.056787402	-0.096819477	-0.437133187	-0.168012576	-0.051478125	-0.266934016	-0.177477997	-0.302320735	-0.72554218	-0.165558468	0.227513525	-0.092641527	0.233411618	0.568257745	0.40141273	0.5738247	0.068644273	BLH1	3.75	6.37	6.7	4.01	5.51	6.59	5.9	6.13	5.64	5.49	4.98	5.43	6.21	5.65	5.59	5.3	4.08	3.71	7.47	7.5	6.21	5.89	5.23	5.99	7.6	6.92
Isoform0012961	brown	0.312300759	-0.213588932	-0.154881216	-0.095818558	-0.556904106	-0.535032182	-0.231593451	-0.181194835	-0.392483988	0.42892309	0.437202467	0.611227326	0.312018368	-0.313463193	-0.102781475	0.170495512	0.556856076	-0.121388417	0.189154657	-0.015742126	0.06985484	CTR1	2.58	3.45	2.49	2.02	3.36	3.15	5.27	5.44	4.36	6.7	6.38	5.96	4.73	6.12	7	2.62	3.61	4.38	5.25	4.78	5.9	6.03	4.42	7.36	5.07	2.37
Isoform0012974	brown	0.487957467	0.187257784	-0.10106809	-0.110255384	-0.050177421	-0.205601485	0.150949631	0.180363065	-0.102925763	-0.398387963	-0.171946088	-0.35296342	-0.482066711	0.18038384	0.338174625	0.145891654	0.066954025	0.333640467	0.32184003	0.424542288	0.315458487	AGPS1	10.36	11.26	8.28	10.12	11.6	7.11	8.45	7.61	7.31	8.95	8.33	9.33	5.9	7.37	7.2	5.24	7.15	5.62	9.62	9.06	14.23	11.34	8.65	12.41	12.5	9.35
Isoform0012995	brown	-0.226724661	-0.29809591	-0.282045745	0.027126066	-0.583449634	-0.536144909	-0.567421116	-0.605378489	-0.567639438	0.452910665	0.455265505	0.623142388	0.430635635	-0.377587624	-0.086004771	0.085319641	0.636961488	0.164939519	0.299621099	0.166264718	-0.072166345	MFP2	10.69	13.36	11.15	11.66	12.18	11.45	14.81	16.21	14.26	14.44	16.53	13.09	14.98	14.21	12.34	16.68	13.77	14.2	13.6	12.42	12.95	13.68	11.98	13.69	13.19	12.21
Isoform0012997	brown	-0.134693274	-0.242766243	0.272114025	0.279284871	-0.437561666	-0.018719975	-0.078653272	0.009216815	-0.023251722	0.868339677	0.165398899	0.652118164	0.681849802	-0.549953551	-0.684782315	-0.300066807	0.272953556	-0.330077675	-0.443547039	-0.534920217	-0.198221724	BGAL16	0.06	0.03	0.03	0.05	0.08	0.27	6.04	5.67	4.9	17.01	15.45	15.9	8.81	13.56	11.5	24.13	24.11	25.59	8.52	8.57	14.16	5	3.33	6.57	1.1	0.7
Isoform0013016	brown	0.134473544	-0.122111084	0.23991075	0.382020192	-0.616044549	-0.239318711	-0.274235798	-0.073636609	-0.188710774	0.937071639	0.200021235	0.727305331	0.510243258	-0.768985378	-0.660824748	-0.325828208	0.615622198	-0.034803817	-0.208431398	-0.259404146	0.044023441	SRF8	1.49	1.93	1.82	1.48	2.3	2.06	7.67	6.88	6.27	11.85	11.06	11.13	10.4	11.47	10.79	12.74	13.09	12.36	11.97	9.75	10.21	8.94	5.62	8.32	5.2	3.13
Isoform0013033	brown	0.194216811	0.028966224	-0.25059479	-0.268550405	0.137936538	-0.09831453	0.084704903	-0.057118563	-0.06154998	-0.525318222	-0.181933629	-0.376976711	-0.35725392	0.404807699	0.454819838	0.255549931	-0.157442609	0.191579814	0.275840579	0.322585961	0.232478079	GTE8	7.96	8.94	7.92	7.04	8.49	7.96	6.94	7.72	7.49	7.6	6.9	7.33	6.33	7.79	6.98	6.94	7.21	6.7	7.53	6.71	7.21	7.87	7.3	7.79	8.12	7.86
Isoform0013103	brown	0.010970737	-0.012308602	-0.473435244	-0.516528007	0.442991326	-0.04636891	0.145585469	-0.118491933	-0.09473849	-0.943403509	-0.05056196	-0.574425549	-0.536773492	0.746657492	0.824625823	0.516211942	-0.345642681	0.155310204	0.503378561	0.497479329	0.058551311	Cyp1	83.49	90.29	92.56	92.91	73.97	90.14	63.54	66.63	61.19	43.92	46.57	42.08	60.19	45.74	54.58	33.6	32.6	33.26	54.23	57.2	50.4	66.1	65.32	60.12	97.95	77.98
Isoform0013104	brown	0.155122107	-0.15296577	0.205577224	0.268642772	-0.646752316	-0.286034766	-0.193871734	-0.035172059	-0.17931958	0.85015658	0.263151771	0.697029515	0.530589458	-0.641557429	-0.590002959	-0.232334193	0.527466024	-0.164130387	-0.227719967	-0.326377493	-0.020993058	JOKA2	6.63	6.89	5.53	6.53	7.11	6.45	9.97	10.56	9.49	10.09	10.8	11.2	8.97	12.26	10.66	10.54	12.06	11.09	10.23	9.58	13.19	9.04	7.99	9.9	7.92	6.35
Isoform0013116	brown	-0.287533792	-0.298239652	-0.625777236	-0.717322629	0.500309796	-0.033022872	0.145395915	-0.257049498	-0.197686948	-0.925322387	0.050924605	-0.429508869	-0.28525596	0.867979461	0.885621201	0.676529325	-0.386101264	-0.036870784	0.487588739	0.390829438	-0.024739778	PAT22	9	11.07	11.07	9	9.4	11.26	5.03	5.13	5.53	3.57	3.91	4.01	3.22	3.9	4.45	3.02	2.7	2.73	3.22	3.89	2.47	5.51	6.48	5.31	5.77	8.51
Isoform0013152	brown	0.023789852	0.179922707	-0.274222014	-0.237490891	0.446544068	0.07044293	-0.138653523	-0.177816406	-0.042810546	-0.775294998	-0.253038684	-0.601289648	-0.659011723	0.438911185	0.629908163	0.239554982	-0.204035682	0.365568484	0.453208143	0.586781587	-0.05947893	EMB1444	4.37	5.36	7.8	4.59	4.13	6.66	3.92	4.37	3.6	3.28	3.32	3.17	3.38	2.88	3.27	2.77	2.81	3.33	3.44	4.44	5.52	5.25	5.26	4.74	7.18	7.64
Isoform0013154	brown	0.476859726	0.185326569	-0.067514379	-0.111012014	0.282763943	0.106781861	0.06150762	0.060732934	0.059781816	-0.480026826	-0.448067369	-0.505411831	-0.613119997	0.232695735	0.353057463	0.089426184	-0.115614086	0.304952506	0.216565991	0.392838968	0.291753654	SCL9	4.12	7.6	6.4	4.06	6.83	6.4	3.08	3.6	4.05	3.2	2.97	4.01	3.11	4.81	5.28	3.62	5.11	5.3	6.45	6.04	6.16	7.36	5.22	5.1	5.46	5.93
Isoform0013165	brown	-0.09171061	-0.509597219	-0.083213783	-0.262376334	-0.321041957	-0.193694908	0.249196293	0.081420595	-0.16401512	0.460692571	0.373930572	0.610679118	0.656999678	-0.051354218	-0.23080622	0.206559698	0.085227257	-0.642064817	-0.244035374	-0.527253948	0.048438816	GDPDL3	21.65	22.09	14.63	20.95	22.29	15.11	21.74	22.21	25.75	22	25.69	28.46	21.85	33.3	29.49	28.73	32.26	29.12	25.71	24.3	22.81	29.1	25.3	22.07	11.26	16.16
Isoform0013178	brown	0.096703233	-0.229711261	-0.239555737	-0.100145936	-0.570318884	-0.587826789	-0.512677689	-0.406761312	-0.543944512	0.445206124	0.591771949	0.708988118	0.320402255	-0.418867134	-0.046620702	0.197840162	0.68701901	-0.069063552	0.333825362	0.103955462	-0.086873414	PICBP	4.13	6.83	3.88	3.79	6.28	4.73	12.83	14.17	13.46	13.2	14.45	12.41	11.31	12.52	13.17	7.83	9.69	8.38	10.56	12.07	12.29	10.17	12.95	13.74	9.94	9.5
Isoform0013206	brown	0.225382067	0.201520286	0.609066743	0.681574928	-0.48734185	0.060303025	-0.138015747	0.223405579	0.199395073	0.960454191	-0.109287983	0.455769833	0.348083542	-0.852530428	-0.904438123	-0.665353552	0.36646403	-0.012522775	-0.530147489	-0.433230393	0.023257415	--	1.03	1.05	1.18	0.94	0.85	0.99	6.22	5.59	4.3	9.68	8.34	9.61	8.14	9.51	9.53	11.84	12.38	13.29	12.38	8.27	10.68	7.07	4.16	7.35	3.61	2.68
Isoform0013208	brown	0.080141542	-0.082692867	0.299650833	0.405678891	-0.642493483	-0.239710454	-0.238070882	0.014353371	-0.108936164	0.924656034	0.218715665	0.697234735	0.53575953	-0.759848435	-0.687643494	-0.354292077	0.570850533	-0.088335032	-0.258652007	-0.317665101	-0.01187699	GT-2	3.09	2.46	1.68	2.62	2.94	1.84	5.82	5.4	5.25	7.33	6.94	7.4	5.4	5.66	6.06	5.62	6.44	7.13	6.25	5.88	6.6	6.02	4.11	5.6	3.87	3.2
Isoform0013240	brown	-0.059957954	-0.312178077	-0.120897774	-0.108850877	-0.396147507	-0.338330786	-0.099582622	-0.086955093	-0.295448984	0.273964981	0.205943012	0.391002342	0.313464939	-0.169594272	-0.05022655	0.140514106	0.357527059	-0.128876999	0.109058542	-0.018193431	-0.067383509	MSSP2	6.43	6.51	5.42	6.76	6.95	4.95	7.31	6.43	7.67	7.34	6.6	8.42	5.91	9.3	7.42	6.21	7.13	6.92	7.18	7.69	8.4	8.07	7.42	8.17	6.2	6.84
Isoform0013268	brown	0.142255213	-0.059600157	0.326894705	0.439682225	-0.581832749	-0.16138304	-0.231868961	-0.004073036	-0.09745002	0.954041734	0.134833888	0.675538113	0.501909644	-0.784902452	-0.724294374	-0.397390892	0.556451584	-0.049914405	-0.297656084	-0.318835848	0.046011951	SRF8	2.7	3.59	2.73	2.87	3.27	3.51	18.44	15.98	13.42	28.22	24.13	27.16	18.52	27.05	26.11	28.3	28.86	29.37	25.57	21.13	24.17	19.76	12.55	17.93	9.61	7.22
Isoform0013272	brown	0.152681702	-0.089749746	0.267239742	0.410490861	-0.605808536	-0.215691575	-0.278035868	-0.057372095	-0.172398392	0.941004987	0.178481	0.705407576	0.489840611	-0.792438078	-0.677028827	-0.354624948	0.623048021	-0.006799666	-0.217322134	-0.248219539	0.051430842	SRF8	1.62	2.13	2.06	1.71	2.36	2.29	8.91	8.08	6.93	12.34	11.74	12.5	10.66	12	11.85	13.98	14.11	12.85	12.09	10.29	11.76	9.4	6.1	9.49	5.74	4.02
Isoform0013317	brown	0.076056579	-0.170390403	0.228737382	0.330998406	-0.615235751	-0.228963708	-0.243289327	-0.081462606	-0.155079561	0.93392928	0.229804481	0.75679736	0.579735355	-0.719302063	-0.658677935	-0.289598978	0.557183966	-0.148086478	-0.253426262	-0.34127131	-0.024341037	ACA8	1.54	2.05	1.83	1.62	2.01	1.87	5.58	4.99	4.6	6.62	7.06	6.73	7.45	8.72	8.31	7.87	8.86	7.93	6.31	5.81	6.74	5.04	3.67	5.35	3.61	2.78
Isoform0013329	brown	0.012143259	0.128258571	-0.060543045	0.000334376	0.358210562	0.216342941	-0.006269955	-0.064418064	0.029219822	-0.343113234	-0.312959876	-0.397984635	-0.321428649	0.158083361	0.242067003	0.006133018	-0.02504158	0.430033116	0.191644178	0.391149234	0.127430866	UBA1	7.34	6.98	7.75	7.29	6.94	7.28	6.61	6.83	6.52	6.77	6.88	7.44	5.66	7.06	6.8	6.36	6.49	7.52	5.95	6.94	7.37	6.34	7.31	7.04	7.15	6.98
Isoform0013334	brown	0.000582235	0.100867437	0.598693508	0.620298741	-0.393208515	0.173397112	-0.045080973	0.248355556	0.274308498	0.918215019	-0.077308723	0.441183229	0.50377421	-0.710186598	-0.909639942	-0.639164925	0.168457143	-0.188447996	-0.653920739	-0.60201719	-0.170907911	LKR/SDH	2.69	2.75	1.59	2.51	3.15	2.2	13.04	11.86	9.01	26.47	22.16	22.4	19.76	19.04	16.27	38.62	32.64	33.94	17.75	11.99	22.16	11.97	6.1	12.57	6.16	2.95
Isoform0013347	brown	0.128521115	0.180819572	0.601268059	0.692702108	-0.483955093	0.07290347	-0.141923282	0.217637649	0.213072845	0.949488005	-0.070314748	0.46173829	0.415812496	-0.820872413	-0.907462461	-0.671932996	0.33358205	-0.034248234	-0.548573294	-0.46976311	-0.0586618	LKR/SDH	2.33	2.93	1.87	2.94	3.09	2.18	6.7	5.91	4.58	8.81	9.22	7.24	8.94	8.29	6.66	10.71	9.46	9.53	8.17	6.35	9.2	6.22	4.36	6.62	3.96	3.04
Isoform0013350	brown	0.241220181	0.151528562	0.587154052	0.617897559	-0.471780235	0.06351019	-0.078708929	0.257126945	0.198285699	0.949285429	-0.078814406	0.475766684	0.396544256	-0.807930733	-0.886733774	-0.613631144	0.343521075	-0.09343516	-0.546209914	-0.481632598	0.029323048	CEL1	0.8	1.02	0.52	0.56	1.03	0.75	6.35	6.77	4.64	9.2	7.73	8.89	6.37	9.48	9.09	9	12.04	12.8	10.39	7.92	9.62	7.04	4.33	7.55	3.54	1.74
Isoform0013360	brown	0.228868526	0.09280353	0.485025169	0.596542513	-0.560142437	-0.060522479	-0.156319939	0.156788759	0.042156454	0.93476494	-0.086682613	0.506298293	0.369371225	-0.828658667	-0.816259971	-0.568499793	0.465292656	0.038473477	-0.400982326	-0.329665941	0.101719516	NPC1	2.92	2.68	1.36	2.01	2.87	1.81	9.82	8.78	8.74	16.96	14.57	17.05	16.73	17.55	16.39	18.5	23.15	19.79	18.74	15.09	19.32	13.5	7.19	11.5	9.68	6.18
Isoform0013371	brown	0.178382238	-0.010668319	0.318729844	0.362885909	-0.547216409	-0.181728203	-0.100346629	0.145943311	-0.027380406	0.710666468	0.033294645	0.463480504	0.315008425	-0.628467975	-0.561959945	-0.325905873	0.447573693	-0.051183797	-0.229584613	-0.222384037	0.062257868	MSSP2	5.99	5.37	4.86	6.59	6.2	5.05	7.16	6.32	7.29	7.35	7.13	9.04	6.82	8.1	8.09	7.49	8.46	7.71	8.9	8.23	8.63	8.68	7.12	8.62	6.65	6.05
Isoform0013387	brown	-0.191069056	-0.165864084	-0.03853783	0.198092096	-0.413918008	-0.235196401	-0.424443229	-0.353892425	-0.26194039	0.45909362	0.193455539	0.440018869	0.343139478	-0.415618725	-0.251403896	-0.137322872	0.41952324	0.118096224	0.058903132	0.016149866	-0.218728027	--	6.26	7.65	6.77	6.84	7.13	6.8	7.37	7.89	7.61	7.54	8.07	7.28	8.59	7.73	7.03	8.68	8.37	7.57	7.03	7.16	6.89	7.65	7.05	7.84	7.7	7.97
Isoform0013420	brown	0.209297655	0.069167394	-0.383100543	-0.466295733	0.294926186	-0.120353974	0.093302923	-0.069726735	-0.092299887	-0.808698604	-0.026908786	-0.474029234	-0.58556358	0.577660642	0.728972314	0.467324168	-0.234993188	0.113714911	0.474575624	0.459572192	0.099165394	RSH1	5.76	8.24	6.64	6.5	7.33	5.73	5.4	5.09	6.73	3.84	4.27	4.95	5.64	5.51	5.2	2.76	3.6	4.06	6.3	5.52	4.87	6.58	6.39	4.93	6.95	7.62
Isoform0013432	brown	-0.125232243	0.004972725	-0.262851518	-0.462218335	0.638544461	0.270784237	0.443096794	0.164620277	0.17132348	-0.891697696	-0.158221215	-0.663493105	-0.422119195	0.835061234	0.634907046	0.379153987	-0.684888773	-0.106753018	0.133662049	0.130857477	-0.029709431	HSP90-5	7.61	7.36	7.49	8.67	7.22	7.37	4.42	3.81	4.17	3.43	3.35	3.36	3.98	3.17	3.14	4.14	3.37	3.4	3.96	5.2	4.24	4.28	5.79	4.59	5.03	6.33
Isoform0013445	brown	-0.093250858	-0.175704511	-0.570223398	-0.631121834	0.436984807	-0.077989989	0.113238866	-0.222197603	-0.209072173	-0.89075813	0.007532734	-0.446266727	-0.414752057	0.758249934	0.862031287	0.620509572	-0.255976102	0.115262322	0.548396463	0.501930746	0.148204868	--	8.37	10.67	9.42	10.48	9.52	10.47	7.14	6.74	8.6	7.21	6.84	7.84	6.19	7.3	7.3	5.37	6.31	5.97	6.52	8.02	7.27	7.95	8.08	7.61	8.57	10.06
Isoform0013458	brown	0.071758672	-0.023934088	0.371517558	0.332922488	-0.368721986	-0.00849996	-0.128292928	0.099490297	0.104830419	0.801845557	0.181517534	0.579723572	0.494676756	-0.582798701	-0.671109608	-0.346839314	0.276800285	-0.298375408	-0.435421144	-0.513763462	-0.083324396	PPI1	3.82	3.96	6.38	3.71	5.19	6.33	7.17	8.83	7.72	9.62	12.58	12.36	6.68	11.03	8.23	8.3	10.76	10.34	7.03	9.18	10.07	7.01	6.94	8.5	4.78	5.96
Isoform0013472	brown	-0.136833793	0.008828691	-0.013345254	-0.266303739	0.758848783	0.555567399	0.366967586	0.209728956	0.346175341	-0.585827503	-0.346398679	-0.58113276	-0.23502241	0.58668481	0.303297019	0.129399859	-0.671168997	-0.190137292	-0.175434014	-0.11048098	-0.029478603	--	6.61	6.26	8.6	5.98	7.35	8.5	5.77	5.54	5.76	4.99	3.47	5.28	1.94	5.52	5.68	5.25	5.34	5.49	4.89	5.17	4.05	4.79	6.84	5.66	4.98	6.17
Isoform0013477	brown	0.060419736	-0.154534063	0.303645176	0.289561912	-0.564537205	-0.167827025	0.033200051	0.18163618	0.029489848	0.788584667	0.15166488	0.59375412	0.560146311	-0.52274215	-0.629395591	-0.27730365	0.324625352	-0.27376689	-0.379389283	-0.474066211	-0.05716327	MSSP2	15.2	14.77	11.37	15.39	14.23	11.77	16.26	13.93	17.09	18.7	17.93	23.04	18.31	22.07	19.83	18.11	20.65	18.03	17.83	19.1	20.47	18.07	15.08	16.02	13.81	11.16
Isoform0013478	brown	0.255199446	0.267927161	0.663261598	0.734459395	-0.465890268	0.093655219	-0.111024372	0.303593287	0.24815589	0.922902753	-0.182168528	0.370039161	0.278354968	-0.853895444	-0.913889335	-0.720691641	0.33845949	0.038924238	-0.544672676	-0.407748539	0.003195797	TPR4	2.5	2	1.61	2.33	1.91	2.07	4.41	4.48	3.7	8.1	7.93	7.67	5.59	7.19	5.72	7.96	9.84	8.95	9.06	7.42	9.79	6.32	4.56	6.15	4.31	3.47
Isoform0013481	brown	0.329012866	-0.012340891	-0.387410407	-0.403512217	0.171587963	-0.187916635	-0.032931971	-0.174748553	-0.139427368	-0.613330904	0.022624355	-0.298147708	-0.434121354	0.483778975	0.592640967	0.409783717	-0.169898841	0.049852711	0.392913288	0.31782705	0.096340712	DGD1	6.57	10.47	10.22	6.2	8.85	8.59	6.83	8.33	7.33	5.77	6.12	5.18	8.32	6.03	7.41	5.85	5.44	4.81	8.21	7.43	6.93	7.7	7.07	6.26	8.48	6.84
Isoform0013495	brown	0.06740025	0.115140991	0.610611399	0.611640143	-0.370090347	0.195206182	-0.023092985	0.254257935	0.302054696	0.880507727	-0.184271499	0.370019381	0.414250478	-0.698112354	-0.889271609	-0.644033394	0.151396465	-0.157836005	-0.653359649	-0.56305965	-0.10809713	Rmc1	2.82	3.26	3.16	2.9	2.87	3.47	4.56	4.24	4.14	6.61	5.44	6.01	5.18	6.72	6.52	8.57	10.9	10.09	7.91	5.33	6.93	4.37	3.52	4.12	3.43	3.23
Isoform0013499	brown	-0.107603916	-0.01243223	-0.341825579	-0.429048316	0.522314243	0.123954797	0.10474737	-0.085740192	-0.032872452	-0.780020694	-0.147922673	-0.520762967	-0.473303028	0.585217839	0.666542485	0.394399981	-0.306960614	0.112301522	0.369401231	0.413442913	0.214753545	rnf10	6.42	6.83	7.3	6.92	6.27	6.31	5.6	6.11	5.91	4.96	5.36	4.98	4.59	5.26	6.39	4.78	4.76	5.33	6.02	5.98	5.86	5.97	6.81	5.79	5.74	7.98
Isoform0013512	brown	0.467278848	0.260180407	0.514449555	0.561216106	-0.416719424	-0.009810232	-0.057412436	0.304605386	0.156665547	0.754056961	-0.075396566	0.347815783	0.184392219	-0.716421681	-0.710124555	-0.526846216	0.378144192	0.038594795	-0.374031845	-0.305795688	0.178489081	At1g64390	36.95	36.8	36.31	38.67	44.65	41.66	74.08	61.31	56.44	76.54	61.74	73.37	61.54	71.39	74.89	55.63	56.24	56.62	75.45	67.7	76.7	76.47	52.41	75.89	57.03	43
Isoform0013516	brown	0.466259221	0.257675909	0.526143663	0.576023731	-0.428662669	-0.005908286	-0.054599356	0.30714434	0.155250286	0.775157587	-0.091532129	0.351256133	0.191062952	-0.737190971	-0.72939687	-0.542795567	0.389778824	0.052626637	-0.384077916	-0.303910508	0.195277596	At1g64390	38.25	37.57	36.06	39.27	43.63	40.75	73.97	63.92	58.97	79.25	63.21	75.55	59.4	73.37	77.89	61.12	60.19	62.64	79.05	70.25	80.96	79.31	54.7	75.66	58.37	43.8
Isoform0013544	brown	0.070999503	-0.153836249	0.227334895	0.381992269	-0.603944448	-0.219117324	-0.301396205	-0.116542327	-0.192698533	0.944337703	0.197374794	0.732111927	0.551908018	-0.771037132	-0.662971128	-0.328237173	0.618462063	-0.025175328	-0.211247604	-0.257597505	0.021773101	SRF8	2.19	3.84	3.04	2.41	3.78	3.19	12.82	11.99	10.42	16.81	15.48	16.84	14.5	16.73	16.31	21.1	20.12	19.54	15.45	13.44	15.28	12.76	8.98	11.66	7.64	5.57
Isoform0013563	brown	-0.184224994	-0.013687223	-0.156563559	-0.184473494	0.522238557	0.284713898	0.299631261	0.10388441	0.096917053	-0.563074575	-0.21656453	-0.495124235	-0.240088555	0.480252011	0.384873762	0.156487535	-0.316528656	0.217459562	0.138933859	0.261556683	0.168831494	TIF3C1	7.15	5.81	6.56	7.61	6.08	7.13	5.54	5.7	4.65	5.22	5.95	5.46	4.68	5.36	5.07	5.98	5.76	5.27	4.82	5.57	5.96	5.42	7.05	6.22	6.11	6.05
Isoform0013590	brown	-0.238658756	-0.562424186	-0.367213106	-0.242758944	-0.51819181	-0.524721237	-0.149666474	-0.350065761	-0.463641514	0.325708463	0.384061245	0.615025687	0.531059047	-0.082665203	0.026247696	0.299191983	0.418329059	-0.189017037	0.215307473	-0.028708813	-0.028454006	BGAL9	6.71	7.37	6.39	7.01	7.22	6.15	7.31	6.5	6.2	7.66	7.08	6.81	8.78	8.37	7.85	7.57	8.1	6.56	7.18	7.59	6.54	7.87	6.88	7.6	6.38	6.61
Isoform0013592	brown	-0.195706614	-0.321751982	-0.017085862	-0.052883114	-0.198246106	-0.042547719	-0.020982129	-0.192100794	-0.07722252	0.389005096	0.102412035	0.378578724	0.449301463	-0.14267768	-0.229225514	0.026643628	0.111628965	-0.248704328	-0.179595301	-0.262808409	-0.153911737	BAG6	0.41	0.64	0.63	0.87	0.23	0.52	0.62	1.85	5.49	1.16	1.53	5.19	1.9	11.24	12.94	3.92	18.4	26.62	0.29	0.81	1.28	0.22	0.5	0.3	0.43	0.71
Isoform0013613	brown	0.214439811	0.22664621	0.708669957	0.696163793	-0.380492746	0.213842698	0.03395846	0.402190958	0.367215534	0.918145889	-0.194663616	0.3547265	0.364623845	-0.763774642	-0.95919133	-0.719251739	0.168824802	-0.139138821	-0.696563428	-0.592614242	-0.026926455	SCL8	1.54	2.73	1.53	2.26	2.22	1.97	11.03	8.67	8.63	26.27	18.27	24.33	16.35	19.3	17.63	30.25	29.41	32.48	27.06	16.96	25.47	16.61	7.51	14.22	5.97	3.19
Isoform0013619	brown	0.111428593	0.021417598	0.345871674	0.342862311	-0.48445406	-0.121331215	-0.036961339	0.196484739	0.028791476	0.639508112	-0.041155186	0.373891873	0.26952271	-0.551658583	-0.540609072	-0.330644735	0.332599624	-0.083089934	-0.273617515	-0.248650422	0.037530183	MSSP2	6.35	5.64	4.75	6.85	5.9	4.59	6.89	5.57	7.29	7.4	6.61	9.34	6.67	8.64	8.66	7.11	9.12	8.15	8.61	8.11	10.13	8.12	7.46	8.54	6.33	6.99
Isoform0013620	brown	0.016785473	0.125955096	0.60869903	0.656383352	-0.375361004	0.197446157	-0.067172832	0.223799907	0.262568799	0.902129402	-0.181158007	0.376457829	0.435636733	-0.733220631	-0.903737667	-0.673937638	0.192809068	-0.084541787	-0.62991363	-0.521152876	-0.106454662	CAC3	1.98	1.89	1.63	2.01	2.02	1.79	5.18	4.91	3.36	10.12	9.03	9.13	7.32	8.53	7.22	16.54	17.27	18.09	9.59	6.98	11.28	5.99	3.56	6.07	3.34	2.78
Isoform0013634	brown	0.029952822	-0.060732581	0.410378358	0.473612561	-0.541319139	-0.059500217	-0.126498654	0.09259587	0.044129425	0.973277026	0.144229073	0.657523007	0.597481454	-0.734241613	-0.8071591	-0.454440354	0.404370034	-0.168989328	-0.45399807	-0.48667293	-0.070627967	THE1	2.36	1.84	1.19	1.91	1.6	1.4	5.15	4.76	4.4	8.58	8.85	9.12	6.65	6.82	6.89	9.68	9.66	9.83	6.32	5.59	7.61	5.11	3.68	4.83	2.65	1.71
Isoform0013638	brown	0.176072724	0.223881259	-0.24890705	-0.396781783	0.52082531	0.112176463	0.19933922	0.056085601	0.118789452	-0.904910688	-0.136872002	-0.65872442	-0.65412683	0.697896564	0.678271577	0.35833262	-0.519546529	0.034715559	0.28245078	0.302421617	0.022357448	--	7.04	8.88	8.55	7.25	8.26	9.11	4.71	5.18	5	3.23	3.43	3.01	4.74	3.48	4.43	1.61	1.98	1.75	4.83	6.13	5.01	4.98	6.55	5.35	7.85	7.05
Isoform0013642	brown	0.239095453	0.314905063	0.683141031	0.733376666	-0.380753132	0.168616905	-0.084383175	0.304861895	0.285857973	0.902572027	-0.164138703	0.34731171	0.279915026	-0.828732447	-0.915629509	-0.721071194	0.284503375	0.016576545	-0.582819616	-0.448516408	0.083045896	GT-2	3.89	3.62	3.3	4.03	4.32	3.54	7.82	5.95	6.94	9.05	8.22	9.38	7.76	8.03	7.8	9.24	9.98	9.85	9.25	7.31	9.16	8.22	5.5	7.48	4.68	4.78
Isoform0013643	brown	0.003841185	0.145772164	0.37105051	0.579858877	-0.534470491	-0.133454697	-0.436461419	-0.109635658	-0.02818622	0.802813346	0.100768985	0.486155021	0.344524337	-0.762034273	-0.672665658	-0.511351727	0.461682294	0.111220581	-0.255025948	-0.21765874	-0.239370998	ISA3	1.61	2.16	2.05	1.59	2.4	1.97	7.38	8	4.5	10.67	10.75	6.97	7.38	6.91	6.6	8.36	7.1	7.51	6.95	8.16	7.15	4.79	3.92	5.88	5.2	3.83
Isoform0013686	brown	-0.290215635	-0.328202784	0.030135481	0.176303631	-0.419032966	-0.146359199	-0.340536781	-0.322272626	-0.232097219	0.703648561	0.249274094	0.637796109	0.666307854	-0.478549851	-0.441474402	-0.147075667	0.428633067	-0.096847254	-0.146679281	-0.235555016	-0.235248044	RRP6L2	3.76	4.87	4.02	3.3	4.47	4.21	5.99	6.26	5.29	7.64	6.36	5.74	5.02	5.95	5.58	7.99	7.08	8.28	3.84	4.84	5.6	4.23	4.49	5.44	4.75	4.27
Isoform0013739	brown	0.146019595	-0.003446148	0.429342521	0.508096763	-0.562789016	-0.085173175	-0.168757128	0.104808947	0.023810283	0.985824782	0.098497893	0.648935126	0.50888454	-0.800170358	-0.811609634	-0.480470863	0.466819978	-0.117133424	-0.414840281	-0.429039174	-0.019375595	MLYCD	4.16	4.76	2.59	3.69	5.58	4.94	42.07	37.93	30.99	71.64	63.84	69.03	63.32	69.88	62.66	81.74	80.08	78.44	67.09	53.27	67.58	48.77	28.66	43.78	22.22	14.66
Isoform0013766	brown	-0.15988736	-0.314761717	-0.04483959	0.133917596	-0.337914596	-0.154839903	-0.274323438	-0.250310318	-0.321927015	0.474580279	-0.03657829	0.398112003	0.359816885	-0.434147658	-0.23819409	-0.090999378	0.54588165	0.238018448	0.106217212	0.170128828	-0.01864684	OPT3	2.94	3.27	3.94	2.79	3.36	3.6	4.13	4.44	3.49	11.71	7.3	11.53	3.38	8.22	7.03	9.49	14.63	13.71	5.34	4.98	8.76	5.79	5.25	6.68	9.12	7.06
Isoform0013770	brown	-0.29457156	0.040211771	-0.207133299	-0.380400573	0.550704704	0.224127767	0.359127181	0.127244322	0.230961215	-0.826155468	-0.112779314	-0.612373494	-0.328667646	0.764558066	0.567319866	0.31749891	-0.645480225	-0.108081899	0.096373697	0.097697852	-0.078315516	RFS6	17.06	12.04	9.92	16.88	14.36	12.56	4.83	5.93	8.24	1.61	3.02	2.35	3.94	1.91	1.53	0.85	0.74	0.38	1.4	2.62	1.93	5.67	8.81	5.17	5.22	8.62
Isoform0013792	brown	-0.010805973	0.134845661	-0.062251194	-0.290730299	0.569427995	0.345719372	0.307254973	0.157536727	0.27905603	-0.694253479	-0.2261138	-0.618592888	-0.387544801	0.657108837	0.406588448	0.19270281	-0.699826305	-0.182197167	-0.07517122	-0.052872526	-0.150304162	--	6.41	6.03	6.27	5.37	7.43	6.86	4.79	4.68	5.74	3.97	4.28	4.35	3.15	3.85	5.01	3.94	4.32	4.22	4.53	4.89	4.92	4.98	4.46	4.1	4.82	5.9
Isoform0013793	brown	0.025123657	-0.171531676	0.289189655	0.390129097	-0.501960417	-0.083906657	-0.140776938	0.024143034	-0.062541676	0.922087354	0.1328411	0.672397336	0.584065821	-0.711278901	-0.702266773	-0.359446477	0.491020927	-0.099223293	-0.320548549	-0.350440069	0.021174647	ABC1K7	1.25	1.13	0.89	1.16	1.21	0.88	3.59	3.41	3.24	6.32	5.16	5.65	6.42	5.96	5.72	9.9	8.37	7.42	5.39	4.38	5.4	4.49	2.72	4.03	2.57	1.98
Isoform0013810	brown	-0.007264402	-0.136349986	0.28921322	0.404633632	-0.590353507	-0.167319439	-0.236076724	-0.047736994	-0.101920335	0.974353409	0.230870308	0.746071928	0.624710856	-0.740681082	-0.73122624	-0.365058677	0.509863957	-0.149141624	-0.328353917	-0.404060349	-0.056081419	IPMS2	1.31	1.74	1.62	1.69	1.69	1.38	10.26	9.72	7.7	16.68	14.39	14.2	15.32	13.66	12.03	18.16	16.78	16.58	11.41	9.72	12.66	9.23	5.02	10.12	4.06	2.95
Isoform0013820	brown	-0.119648837	-0.238058099	0.274662796	0.280904243	-0.453903234	-0.034088407	-0.081388543	0.015430899	-0.026129673	0.876636099	0.178453685	0.663259003	0.681220491	-0.55967095	-0.688754636	-0.300166686	0.28600737	-0.332470332	-0.440200658	-0.536070557	-0.200496029	BGAL16	0.06	0	0.06	0.07	0.05	0.23	6.3	5.04	3.9	14.5	14.07	13.61	7.07	11.95	10.2	19.62	21.07	20.01	7.34	8.65	11.93	3.81	2.26	5.96	1.42	1.03
Isoform0013835	brown	-0.272995649	-0.337477562	-0.71106239	-0.763374107	0.385743105	-0.181530325	0.07650013	-0.337266121	-0.312558114	-0.921682147	0.146163487	-0.353772104	-0.273163845	0.856524743	0.943539873	0.748074057	-0.289110817	-0.021599727	0.595618885	0.455661684	0.001477928	AARE	13.48	15.78	14.02	13.17	14.79	13.99	8.47	8.66	9.58	5.61	6.43	5.44	7.17	6.05	7.86	3.65	3.36	3.86	5.5	7.16	4.81	9.01	10.77	8.44	10	13.6
Isoform0013849	brown	-0.401952537	-0.292864458	-0.648904962	-0.704461769	0.403662166	-0.12715922	0.109267028	-0.28277258	-0.294214227	-0.87110682	0.152644299	-0.351250596	-0.248464067	0.794496475	0.878790017	0.685848735	-0.286513433	-0.013426171	0.554856756	0.443155715	-0.026352345	NAP1	6.09	4.9	5.06	6.36	4.12	4.4	3.22	4.29	3.86	3.2	2.88	2.04	2.26	2.38	2.9	1.64	1.66	1.84	1.88	2.88	2.12	3.43	4.15	3.33	3.25	6.84
Isoform0013883	brown	-0.128667408	-0.247466379	0.273216146	0.282844603	-0.449779667	-0.027863862	-0.0819321	0.012476365	-0.026201781	0.876971612	0.170236339	0.661638819	0.686043964	-0.556885083	-0.69008872	-0.302602499	0.280103645	-0.33332728	-0.443605123	-0.539350943	-0.205955157	BGAL16	0.06	0.02	0.05	0.03	0.07	0.34	4.47	3.75	2.96	10.75	10.61	11.15	6.03	9.75	8.34	16.69	15.9	15.98	6.11	6.99	9.19	2.87	1.62	4.6	0.99	0.64
Isoform0013916	brown	0.351760767	0.083245674	0.46908508	0.412343728	-0.397211373	0.023490558	0.071052469	0.3085831	0.191678048	0.736091706	-0.081529325	0.382207873	0.304291281	-0.585430413	-0.675536319	-0.413343254	0.270597754	-0.148895028	-0.443001462	-0.409652121	0.0971395	MPK10	3.73	4.25	2.78	3.63	4.02	2.43	5.12	4.42	4.84	6.76	5.59	9.26	4.55	8.64	8.14	5.2	8.95	9.66	6.73	8.38	9.11	6.74	5.42	7.05	5.53	3.32
Isoform0013946	brown	0.238427451	0.408514168	0.04249304	0.221380001	0.131646668	0.050383159	-0.260952722	-0.096739115	0.077486059	-0.383305898	-0.388715945	-0.505404473	-0.629427339	-0.029559236	0.239122664	-0.157935201	0.085528591	0.667828848	0.31157088	0.596636156	0.1302043	CD4B	4.84	6.52	5.27	5.27	5.04	5.32	4.73	4.88	4.78	4.6	5.3	4.71	4.15	4.94	4.97	5.34	4.51	4.44	4.74	5.94	5.5	5.17	5.54	5.66	6.36	5.97
Isoform0013949	brown	0.467393087	0.223535451	-0.017102911	-0.077863165	0.082382135	-0.020537227	0.275831746	0.210495273	0.221962676	-0.482632941	-0.243760405	-0.483059899	-0.430263873	0.410836212	0.274010479	0.074172454	-0.354619344	0.082400768	0.032655529	0.088555958	0.065522164	AFP2	3.58	7.01	5.15	4.14	4.66	3.9	2.33	2.36	2.04	1.68	1.66	0.9	3.68	1.75	2.94	1.55	1.37	1.21	3.25	2.19	3.83	3.04	1.69	3.54	5.64	2
Isoform0014018	brown	-0.131166462	0.040201369	0.448966221	0.523711157	-0.238613	0.197937534	-0.136612005	0.087900036	0.114141934	0.809964067	-0.054331253	0.415340217	0.489925425	-0.658296413	-0.75256754	-0.52679215	0.250394864	-0.056075243	-0.472398541	-0.408367067	-0.115436636	FTSH8	8.19	6.63	8.34	8.34	7.32	7.93	10.24	9.77	9.12	11.68	10.22	10.54	8.9	10.39	10.33	11.59	10.85	12.64	7.81	10.01	9.2	8.87	9.44	9.65	9.46	8.95
Isoform0014027	brown	-0.036502643	-0.345646271	0.139597721	0.046948122	-0.338986803	-0.060394287	0.219022893	0.191053392	-0.063369603	0.712300914	0.309582648	0.666258442	0.706395444	-0.338116519	-0.512781573	-0.06986249	0.212240435	-0.464157001	-0.363279227	-0.54795182	0.106668494	At1g31850	7.12	4.1	2.24	7.43	5.33	3.43	8.15	8	6.55	14.65	13.58	14.67	12.59	12.26	10.73	17.15	15.41	13.11	8.91	7.15	7.51	10.87	8.07	9.47	4.13	3.01
Isoform0014072	brown	0.18877609	0.108270016	0.531141613	0.604682525	-0.530096297	-0.010065021	-0.15122578	0.178299332	0.122983572	0.982604223	0.009938476	0.558924055	0.451632497	-0.830178641	-0.872909333	-0.581730909	0.415355287	-0.076845565	-0.48639689	-0.452679699	-0.01933879	CEL1	3.26	4	2.71	2.92	5.22	4.05	24.35	24.27	16.93	40.74	34.01	35.6	31.86	33.52	31.26	35.65	41.87	42.47	33.61	28.15	36.07	24.95	16.08	26.17	15.13	8.11
Isoform0014083	brown	0.079834862	-0.163434314	0.200695608	0.342526722	-0.597295192	-0.24027521	-0.280835843	-0.105357227	-0.213432811	0.930290384	0.248891124	0.759198773	0.555627038	-0.749279175	-0.63504199	-0.284873305	0.623999768	-0.054519001	-0.185530324	-0.256275758	0.018130331	SRF8	1.82	2.34	2.22	1.84	2.6	2.21	10.69	8.36	7.11	13.7	11.99	13.17	12.21	12.84	12.72	16.21	15.17	13.8	12.18	10.16	11.15	10.29	6.64	9.85	6.28	3.77
Isoform0014092	brown	0.040388393	-0.038906956	0.420138032	0.49126989	-0.550189078	-0.065403717	-0.136073884	0.098341987	0.034441491	0.973327986	0.125317605	0.648491987	0.587636063	-0.744520735	-0.812281323	-0.46985013	0.412813133	-0.151793358	-0.452224642	-0.476913197	-0.052052913	THE1	1.62	1.49	1.06	1.79	1.19	1.32	3.98	4.58	3.04	7.11	6.76	7.86	5.21	6.54	5.32	7.93	7.09	7.12	4.87	4.28	6.24	4.55	3.17	4.75	2.47	1.3
Isoform0014110	brown	0.133100251	-0.023564359	0.045511968	0.293084673	-0.582432924	-0.392242782	-0.482541279	-0.283443349	-0.395510404	0.602055423	0.158192443	0.501216707	0.161950697	-0.682433241	-0.304293106	-0.178014345	0.769261077	0.331334407	0.199632108	0.237728204	0.066075171	--	6.55	6.53	4.33	6.98	6.12	4.09	10.35	8.96	10.62	11.78	11.25	13.94	8.98	12.37	11.87	10.52	12.69	12.38	13.55	11.1	12.58	12.33	11.25	13.77	10.56	11.2
Isoform0014147	brown	-0.168524144	-0.177273297	-0.192101308	-0.473709842	0.706770002	0.444902267	0.472352017	0.148126959	0.23610217	-0.640903987	-0.187781131	-0.468409633	-0.122809682	0.768065345	0.42341173	0.333413059	-0.740176957	-0.367565584	-0.126597753	-0.183532469	-0.013880348	ctps	5.1	6.13	6.09	4.92	7.65	7.44	3	2.86	3.48	2.66	2.15	2.49	2.59	3.38	3.28	4.32	3.86	4.58	2.7	3.81	2.21	3.31	4.69	2.76	2.42	4.5
Isoform0014183	brown	0.113966133	-0.062273131	0.349770434	0.419266841	-0.6002973	-0.169372354	-0.168694364	0.057716583	-0.034940196	0.962766502	0.221267143	0.709183654	0.579265553	-0.733059524	-0.753151022	-0.3854222	0.467953995	-0.195928057	-0.378964366	-0.463070853	-0.025473503	At3g07010	10.84	13.88	6.07	10.95	12.26	7.27	41.43	40.65	29.76	54.72	48.38	50.78	48.23	48.53	47.83	43.61	48.89	50.89	43.62	38.79	43.73	38.58	25.03	35.05	15.27	10.39
Isoform0014221	brown	-0.124379171	-0.122888727	0.2956364	0.25133523	-0.045544845	0.240545663	0.11529802	0.213235946	0.0693893	0.569120675	-0.069085687	0.321403657	0.432715992	-0.375249058	-0.525488493	-0.290409889	0.118557063	-0.168831706	-0.388645183	-0.369301126	0.032346531	--	6.76	4.81	6.76	6.34	6.55	6.35	6.63	6.21	5.78	8.13	6.99	8.09	6.3	6.65	7.13	7.27	7.45	8.16	6.24	7.19	6.9	6.67	7	6.82	6.23	6.85
Isoform0014223	brown	0.067899106	-0.048540872	-0.383674376	-0.552848785	0.383435253	-0.023140718	0.313688526	0.039609307	0.016698336	-0.885580991	-0.08982252	-0.557203943	-0.430939494	0.834088563	0.717975819	0.491342882	-0.554919561	-0.128231413	0.265405425	0.191930824	-0.008008664	GgCAS1	5.49	7.89	6.33	5.69	6.58	6.11	2.84	2.91	2.53	1.56	1.49	1.44	2.12	2.07	2.5	0.94	0.79	0.69	3.33	3.66	3.2	4.29	4.23	3.85	4.49	4.16
Isoform0014224	brown	0.143302443	-0.197008138	0.122926576	0.260492154	-0.645747824	-0.34331752	-0.287911928	-0.137718313	-0.292000048	0.873265865	0.283700752	0.767511404	0.514498301	-0.696104914	-0.545247191	-0.195563718	0.662275571	-0.055166477	-0.099567188	-0.197616148	0.082704367	SRF8	2.74	3.85	2.95	2.84	3.56	3.27	12.89	10.57	11.28	19.4	17.18	21.09	15.56	19.5	18.5	18.24	18.7	18.22	18.13	14.61	18.23	15.91	11.14	14.79	8.93	5.49
Isoform0014280	brown	-0.111696813	0.062897567	-0.151435349	-0.259839138	0.451085113	0.213885338	0.143424494	-0.021256276	0.208659818	-0.679177374	-0.236950677	-0.547143833	-0.344286916	0.592684451	0.457633964	0.206759303	-0.522045304	-0.017686527	0.065719458	0.106857852	0.086851399	PIF3	5.1	7.49	6.4	5.49	7.4	6.01	4.83	4.83	5	3.79	4.26	3.81	4.48	4.59	4.17	4.45	4.04	4.24	4.12	4.03	3.82	5.12	4.72	4.41	4.24	5.61
Isoform0014314	brown	0.221387714	0.049217133	-0.043280351	-0.319107708	0.430332507	0.245030962	0.628740558	0.420452644	0.334945322	-0.646289439	-0.312017268	-0.595748709	-0.347963078	0.687589205	0.360404109	0.214103342	-0.686413118	-0.242153503	-0.127938805	-0.119160416	0.106490327	TPC1B	10.32	10.2	9.84	9.7	10.57	9.6	6.99	6.54	7.19	6.99	5.95	6.38	6.92	7.34	8.1	6.55	7.55	6.59	9.12	7.42	7.2	9.89	8.69	7.68	8.23	7.42
Isoform0014338	brown	-0.091255411	-0.1725412	-0.599566846	-0.635224834	0.323434224	-0.183882309	0.036318194	-0.280203733	-0.259626866	-0.898170441	0.045641553	-0.431169426	-0.420356292	0.755907293	0.880710051	0.633267277	-0.261921427	0.091800195	0.579399725	0.503188386	0.027650675	CRY1	8.26	11.21	8.78	8.13	8.88	8.01	6.91	5.56	6.8	4.44	4.37	5.24	5.07	6.11	4.93	3.33	3.8	3.78	5.85	6.79	5.85	6.49	7.46	5.39	7.53	7.83
Isoform0014343	brown	0.187584524	0.097624823	0.533060323	0.600460452	-0.514392969	0.010408096	-0.131425713	0.187726889	0.122690908	0.982035425	-0.012898374	0.552358641	0.439887229	-0.828475629	-0.87341212	-0.582382874	0.404705608	-0.076540347	-0.492081199	-0.448211065	-0.009438779	MLYCD	1.75	1.78	1.29	1.78	2.28	1.81	14.53	13.12	10.83	26.42	23.43	25.32	22.44	26.65	21.56	32.43	31.95	31.43	25.25	20.35	26.78	18.88	10.56	16.62	10.31	6.23
Isoform0014344	brown	0.152307241	-0.195176492	0.11660892	0.262597514	-0.650053224	-0.350361245	-0.295398958	-0.145691182	-0.30211086	0.866444403	0.27623251	0.75729907	0.50092406	-0.701113605	-0.536397495	-0.195796437	0.676501557	-0.028292527	-0.082415864	-0.172059339	0.081333876	SRF8	2.8	3.76	2.61	2.58	3.29	2.98	13.07	11.12	10.07	18.31	17.77	20.31	14.14	19.1	17.84	18.5	18.23	17.87	17.91	15.01	17.78	15.29	9.38	14.66	8.78	5.6
Isoform0014358	brown	0.076883743	-0.11968867	0.170962201	0.361917235	-0.68429689	-0.351645718	-0.363974475	-0.16071916	-0.262304957	0.88272918	0.254637554	0.728031326	0.472754317	-0.76884547	-0.574546069	-0.275674279	0.721320933	0.075387368	-0.071259699	-0.116169388	0.041531885	--	2.01	1.57	1.62	2.17	1.6	1.56	5.86	4.85	4.65	8.41	7.38	8.39	6.83	7.46	5.99	5.76	8.05	7.2	6.21	5.09	7.78	5.71	3.14	6.29	3.92	3.34
Isoform0014360	brown	0.216038744	0.411512554	-0.048537177	-0.133198718	0.547665317	0.249607835	-0.009322701	0.012298489	0.187059379	-0.690224701	-0.230614488	-0.630788041	-0.695367159	0.426416948	0.442879293	0.103215903	-0.423317676	0.162119173	0.160731259	0.271636603	0.106008683	OSCBPY	4.66	5.93	12.9	5.13	9.17	12.72	6.41	6.39	7.54	3.07	2.63	3.6	1.95	2.64	1.55	0.85	1.14	0.67	5.38	5.76	6.29	3.2	3.37	6.31	8.78	9.61
Isoform0014398	brown	0.013324564	0.107119864	0.601363491	0.620512619	-0.40359712	0.162431318	-0.04299652	0.254360415	0.275021609	0.922384547	-0.071159784	0.446959309	0.500299656	-0.713153661	-0.912502115	-0.638784051	0.171164325	-0.193027641	-0.654490323	-0.607385888	-0.162561441	LKR/SDH	2.22	2.85	1.42	2.4	3.12	2.3	12.65	10.55	7.64	24.08	19.73	20.88	19.39	16.45	14.9	33.51	28.93	30.23	15.77	11.43	20.89	10.36	5.42	10.26	4.71	2.78
Isoform0014401	brown	0.138061743	-0.112908652	0.218550945	0.37047499	-0.62488806	-0.267078172	-0.292596665	-0.096433345	-0.213078464	0.928033751	0.23692503	0.740757239	0.507900288	-0.769800921	-0.638127243	-0.304726965	0.647604818	-0.009182769	-0.171581532	-0.228901429	0.058987782	SRF8	1.28	1.69	1.51	1.49	1.92	1.61	7.92	6.86	5.27	10.64	9.92	11	9.46	10.03	9.95	10.69	10.91	10.56	9.39	8.41	9.16	7.9	4.66	7.31	4.44	3.06
Isoform0014416	brown	-0.121924901	-0.311879093	-0.688139446	-0.71623569	0.295624048	-0.227064926	0.123351594	-0.295833719	-0.339596325	-0.882261473	0.102456647	-0.361839675	-0.286025306	0.820558095	0.906941642	0.715378059	-0.235502631	0.054517403	0.595002388	0.480621428	0.072787745	HAB1	9.48	11.14	9.05	9.93	12.03	9.04	6.39	6.47	6.15	4.26	4.93	4.49	5.64	5.33	5.91	3.82	3.78	3.65	4.92	5.59	5.26	6.44	7.14	6.86	9.05	7.67
Isoform0014426	brown	-0.279690956	-0.273144081	-0.614086706	-0.724568297	0.495854695	-0.043705979	0.200154145	-0.20664504	-0.177808285	-0.948400208	0.071760637	-0.450283899	-0.300544874	0.901515711	0.891710134	0.683768435	-0.433978257	-0.080960559	0.468628061	0.353956249	-0.011642073	At3g03770	12.57	14.19	14.64	14.51	12.68	12.62	6.97	6.62	7.14	3.13	3.41	2.74	4.22	3.34	5.24	1.22	1.79	2.58	3.56	5.16	2.62	6.69	9.24	6.1	6.8	12.59
Isoform0014464	brown	0.025612943	0.120041999	0.600411561	0.648238125	-0.405457909	0.164661551	-0.073208222	0.221026008	0.246145629	0.912885293	-0.160642091	0.398627652	0.438548541	-0.740072325	-0.90121199	-0.662517575	0.211026998	-0.094485923	-0.618863159	-0.521128493	-0.112923166	CAC3	2.08	1.75	1.48	1.96	1.56	1.43	4.84	3.98	3.5	9.89	7.32	8.76	6.03	8.07	7.29	15.23	14.32	14.87	9.37	6.78	10.52	5.77	3.23	5.84	2.96	2.75
Isoform0014511	brown	0.025464681	-0.077155852	-0.476830489	-0.581966742	0.341341008	-0.120220117	0.069884953	-0.133788653	-0.153608123	-0.844555101	0.065951775	-0.42181395	-0.462589081	0.693835022	0.790239845	0.563170828	-0.30782698	-0.041096178	0.473024005	0.385213417	-0.033020076	EBF2	5.87	10.03	8.88	8.25	8.16	7.09	5.57	5.84	4.92	3.28	4.8	3.52	4.51	4.15	4.13	3.18	2.16	2.43	6.01	7.41	7.76	7.11	8.18	7.84	7.18	8.9
Isoform0014539	brown	0.104145931	-0.098711107	0.185183126	0.369961758	-0.691969172	-0.353708583	-0.375574156	-0.158612021	-0.254407949	0.877452987	0.211153924	0.711204373	0.450936532	-0.765108403	-0.578517576	-0.288577504	0.701480609	0.068114932	-0.086224013	-0.122926774	0.02972096	--	1.94	1.92	1.43	1.61	1.98	1.64	4.71	5.21	4.76	9.16	7.46	8.91	6.98	8.57	6.82	6.09	8.56	7.65	6.89	5.26	9.05	6.08	4.21	6.65	4.41	3.43
Isoform0014559	brown	-0.058550492	-0.180615264	-0.221361659	-0.150267367	-0.373613722	-0.437578164	-0.326406832	-0.295377579	-0.426563854	0.222955263	0.432403357	0.459168654	0.227476125	-0.207237391	0.059812399	0.214198673	0.461469762	-0.059296806	0.282387971	0.112796778	0.063650621	SEC15B	7.62	8.31	6.52	8.03	8.1	7.25	10.93	10.35	9.36	9.71	10.43	10.94	7.92	10.45	9.99	8.59	7.39	7.63	8.85	9.63	9.83	10.7	9.97	10.1	7.61	10.36
Isoform0014570	brown	-0.35582069	-0.351781987	-0.067783198	-0.063748572	0.096367441	0.138495246	0.020096414	-0.074632627	-0.19513129	0.282664823	0.085215879	0.297411859	0.412744258	-0.141811033	-0.140654502	0.038989142	0.170232925	-0.114484134	-0.055445074	-0.099208244	0.168722189	--	8.94	6.8	7.73	8.22	8.28	8.36	9	8.26	8.22	9.03	8.71	9.01	7.55	8.55	8.85	9.7	8.83	9.44	7.85	8.57	7.64	8.98	9.27	9.1	7.24	9.13
Isoform0014623	brown	0.258855414	-0.054541237	-0.134767599	-0.32124091	0.239714831	0.063178268	0.247063336	0.169240716	0.020916286	-0.40949798	-0.110147398	-0.276774415	-0.269479019	0.393318044	0.322075353	0.262028464	-0.289073421	-0.190604352	0.08057637	0.036700769	-0.129203679	GL2	6.41	5.45	6.82	5.44	6.55	7.31	5.01	4.47	5.32	4.97	3.91	5.92	4.72	5.86	5.88	5.18	5.16	4.79	6.87	6.11	7.28	6.42	5.75	6.64	7.45	5.1
Isoform0014624	brown	0.088953865	-0.147450975	0.202191404	0.284623719	-0.655692121	-0.291903201	-0.221766923	-0.073260743	-0.192800027	0.858067218	0.253522206	0.701953306	0.523667252	-0.652133643	-0.589842454	-0.240622713	0.535839621	-0.14560421	-0.220261875	-0.309631155	-0.058098098	JOKA2	6.68	7.17	6.27	7.22	6.96	5.85	10.12	9.35	9.67	10.63	10.24	10.92	9.11	13.2	10.64	11.13	11.63	11.08	10.79	9.53	11.92	9.22	7.39	10.15	8	7.61
Isoform0014658	brown	-0.216202598	-0.175825907	0.018494427	0.187790567	-0.414092787	-0.184939011	-0.178979772	-0.220462138	-0.247935362	0.529695063	0.110259199	0.421339811	0.427270859	-0.407684159	-0.324554727	-0.14039455	0.419744821	0.127772357	-0.024194691	-0.012623812	-0.009613882	SEC23	7.38	7.14	5.32	7.74	6.38	6.35	7.37	7.94	7.41	9.63	8.06	8.17	7.51	8.38	7.94	9.08	9.04	10.17	7.27	6.01	7.76	6.33	6.42	8.28	7.56	7.61
Isoform0014664	brown	-0.005720582	-0.355444215	0.057961909	0.117096639	-0.459200486	-0.209325929	-0.068218274	-0.038241456	-0.207942171	0.707983789	0.161945549	0.654293285	0.578041851	-0.477332387	-0.443218322	-0.098383213	0.45524201	-0.183520649	-0.147225626	-0.260940029	0.13389443	At1g33170	1.36	1.18	0.63	0.83	1.22	1.06	2.68	2.37	3.73	5.23	4.17	5.32	6.26	6.61	7.21	5.69	7.41	6.78	4.45	3.72	2.07	6.18	4.31	3.6	2.65	2.02
Isoform0014667	brown	-0.34368924	-0.38451904	-0.73342103	-0.797152379	0.408933475	-0.162724495	0.092953824	-0.347602215	-0.331944215	-0.903964511	0.213855793	-0.309406057	-0.195666505	0.87292938	0.941017317	0.777670571	-0.298222989	-0.074763418	0.582747805	0.4159589	-0.03974933	AARE	6.64	6.87	6.35	6.92	6.87	6.91	4.63	5.2	5.25	3.2	3.54	3.06	3.4	3.42	3.57	2.66	2.17	2.53	2.24	3.75	2.75	3.87	5.77	4.16	4.48	5.78
Isoform0014672	brown	-0.193675115	-0.210441415	0.135827177	0.245147262	-0.157530902	0.095396357	-0.160841513	-0.152720944	-0.005970424	0.610619094	0.079830507	0.455267966	0.519349744	-0.409927061	-0.464266957	-0.235863673	0.26221809	-0.07556845	-0.255307658	-0.280808853	-0.007281355	Rrn3	11.63	12	12.81	12	12.23	13.54	14.19	13.66	11.87	12.73	13.99	13.94	14.87	13.86	14.57	15.76	14.58	16.41	13.37	11.73	11.08	12.91	12.77	12.99	11.49	11.4
Isoform0014684	brown	0.160634242	-0.155857061	0.180714811	0.235472925	-0.666631613	-0.326519198	-0.216843234	-0.071679159	-0.211722814	0.843469832	0.275693548	0.720882217	0.521280567	-0.622564578	-0.566505856	-0.199128505	0.513645743	-0.21661852	-0.216007815	-0.343650831	-0.038842839	JOKA2	6.57	7.64	5.85	6.77	7.3	6.51	10.79	10.23	9.53	10.85	10.66	11.61	9.8	13.12	12.47	11.21	11.72	11.52	11.13	10.97	12.86	9.64	8.4	10.6	8.36	7.54
Isoform0014700	brown	0.166999532	0.190356675	0.629162159	0.715792289	-0.43885621	0.136492869	-0.080981127	0.261833964	0.241007986	0.927028755	-0.213464839	0.375170457	0.354944987	-0.816952161	-0.918223593	-0.713089897	0.299395936	0.030923137	-0.573110129	-0.435795484	0.028434871	PAL1	0.84	1.27	1.11	1.05	0.98	1.28	8.76	6.93	5.32	17.6	13.64	15.22	14.59	15.04	14.47	29.3	24.94	24.95	21.54	9.36	18.56	12.23	4.32	10.31	6.48	2.96
Isoform0014702	brown	-0.280821635	-0.10302912	-0.357226531	-0.429158353	0.646995991	0.233747597	0.057908742	-0.17377903	-0.005346794	-0.701150757	-0.081910119	-0.427503096	-0.312325227	0.622033419	0.584949405	0.365868643	-0.41731087	-0.003321561	0.255178778	0.246986032	-0.033552168	NAGLU	7.52	7.05	15.05	8.86	6.97	12.79	7.75	6.66	6.52	6.95	7.12	5.71	5.31	6.64	4.79	6.62	6.4	5.72	6.41	6.34	5.38	5.74	7.48	6.34	7.35	9.55
Isoform0014729	brown	-0.135036993	-0.297661813	-0.024164772	0.137981819	-0.345603571	-0.153883489	-0.278473023	-0.24628735	-0.295292492	0.484113337	-0.049416357	0.398106162	0.353237449	-0.435588184	-0.252939347	-0.099494297	0.531202956	0.21030599	0.080917234	0.141829283	0.011858729	OPT3	2.53	4.14	3.74	2.87	3.67	4.73	4.74	4.8	3.26	12.57	7.79	12.87	3.72	9.14	7.8	9.29	14.65	15.25	5.18	5.63	10.87	5.67	4.86	6.76	9.15	7.38
Isoform0014757	brown	0.050506163	-0.038366802	-0.039305303	-0.333688905	0.674851585	0.470164984	0.456009009	0.29188687	0.354516489	-0.592202252	-0.27542417	-0.524416889	-0.238332871	0.633510712	0.326757053	0.199844432	-0.674566117	-0.277160316	-0.168946176	-0.158237534	-0.026825058	RDM16	6.36	6.83	7.69	5.26	7.19	7.54	4.58	5.15	5.06	4.7	4.77	5.53	3.72	4.59	5.56	4.99	4.95	5.69	5.3	4.94	4.66	5.69	6.31	5.24	5.01	5.94
Isoform0014759	brown	0.277657	-0.005758906	-0.179207488	-0.378324637	0.273807852	0.037329699	0.333511259	0.138388456	0.195008051	-0.610417048	-0.088440514	-0.417176581	-0.264039972	0.648373412	0.440952261	0.315409985	-0.48471522	-0.18824638	0.035066162	-0.035943778	0.010163289	MRF1	14.63	21.18	16.67	15.01	19.1	17.77	13.99	13.5	13.1	12.58	13.89	13.4	11.63	14	14.52	10.89	11.89	10.98	12.51	13.34	13.99	13.23	14.8	14.59	14.38	13.47
Isoform0014762	brown	0.269822432	0.088898631	-0.074805165	-0.151071343	0.161137324	0.035381651	0.187624254	0.089187536	0.193153376	-0.448296324	-0.150983609	-0.390643258	-0.234848955	0.429319592	0.286528678	0.133739859	-0.328265021	0.016010331	0.02432283	0.033355799	-0.118392097	MRF1	6.3	9.32	6.66	6.04	7.03	6.84	6.38	6.09	5.89	5.21	5.67	5.64	5.18	5.77	6.3	4.81	4.87	5.15	5.63	5.2	5.78	5.51	5.84	6.41	6.56	5.4
Isoform0014774	brown	0.054972442	0.171271913	-0.18853858	-0.192178463	0.547770881	0.225490473	-0.007028143	-0.088965686	0.021538131	-0.656542234	-0.245529464	-0.553113185	-0.547974619	0.395724994	0.513502665	0.189813466	-0.194579911	0.329140266	0.30179452	0.445695329	0.354014872	PAB8	6.58	7.17	6.93	6.87	7.19	7.8	6.09	6.91	6.87	5.44	5.82	5.58	5.38	6.23	6.23	5.97	5.34	6	6.2	6.6	6.72	6.43	6.82	7.47	5.94	7.05
Isoform0014778	brown	0.153877311	-0.214497656	0.097739005	-0.000595958	-0.315181765	-0.153906911	-0.005086421	0.089802758	-0.100571285	0.558391284	0.317254756	0.571603233	0.410251893	-0.356055502	-0.346881564	-0.008671534	0.293930856	-0.391356693	-0.180379523	-0.357885924	-0.018270276	AHA11	4.7	4.31	4.41	4.62	4.82	4.76	6.42	6.7	7.18	6.86	7.57	7.8	6.27	8.36	8.17	6.42	8.68	7.46	8.01	8.59	7.91	7.28	7.89	7.96	4.75	5.22
Isoform0014786	brown	0.199032563	0.01418277	-0.068378986	-0.334375659	0.453534375	0.268298691	0.666953323	0.414865159	0.306423878	-0.667206112	-0.336830809	-0.615874106	-0.337732033	0.712791735	0.380215946	0.228238956	-0.689362318	-0.203405252	-0.11256935	-0.084598415	0.170272779	TPC1B	10.73	10.07	10.12	10.76	10.72	10.44	6.53	6.8	7.36	7.25	6.09	6.46	6.86	7.71	8.75	7.54	7.39	7.13	8.51	8.23	7.72	9.2	8.84	7.83	9.07	7.37
Isoform0014794	brown	0.170702685	-0.039639276	0.335138616	0.465125942	-0.597958735	-0.171621826	-0.239883984	0.003391079	-0.103048013	0.956150245	0.10743301	0.663194529	0.47793757	-0.803369903	-0.730245085	-0.417585017	0.575702632	-0.007359959	-0.285445321	-0.292279487	0.077404164	SRF8	2.07	3.18	2.65	2.22	3.35	2.78	14.47	12.93	10.58	23.48	19.24	22.36	17.06	21.45	21.13	23.09	23.95	23.52	21.18	16.36	20.53	16.43	10.32	15.25	9.32	6.12
Isoform0014799	brown	-0.303966347	0.054992007	-0.195964296	-0.356755614	0.570485081	0.247339546	0.331646682	0.117768358	0.227181548	-0.821032537	-0.133343922	-0.622565135	-0.345552952	0.741667734	0.559747964	0.295844149	-0.629469245	-0.075327052	0.100794683	0.119054308	-0.068970064	RFS6	10.42	6.98	6.47	11.12	9.91	8.13	2.47	3.99	5.1	0.95	1.46	1.44	2.44	0.94	0.88	0.54	0.35	0.22	0.98	1.83	1.58	3.39	5.89	3.53	2.95	5.84
Isoform0014801	brown	-0.326061681	-0.355260391	-0.687391035	-0.783205527	0.485297403	-0.088651318	0.148608585	-0.293266237	-0.257341702	-0.916474425	0.161649201	-0.353790656	-0.219807111	0.901251879	0.915865792	0.749452237	-0.376163342	-0.109518702	0.51570135	0.357618186	-0.032598953	At5g12440	7.29	6.51	8.2	6.61	6.73	7.31	4.46	4.3	4.72	2.71	2.6	2.63	3.17	3.08	3.73	1.55	1.7	2.3	1.69	3.57	1.78	4.43	5.53	3.73	4.21	6.04
Isoform0014805	brown	-0.07799603	-0.36194996	0.05967219	0.164387496	-0.571894583	-0.273322279	-0.195480637	-0.126767931	-0.269951824	0.847770561	0.34714192	0.805203515	0.670955412	-0.586592124	-0.523859044	-0.128528464	0.538223945	-0.21129521	-0.152843769	-0.306046163	-0.051917595	ABC1K7	0.63	0.6	0.41	0.67	0.69	0.45	3.01	2.71	1.98	4.71	4.47	4.22	4.73	4.32	3.8	7.47	5.15	4.51	4.92	3.13	3.19	3.29	1.88	2.62	1.38	1.28
Isoform0014812	brown	0.267096095	-0.300358976	-0.051388492	0.005648407	-0.55130483	-0.392081878	-0.202774091	-0.156151186	-0.337932411	0.61067662	0.257347725	0.661374961	0.401350636	-0.452093608	-0.281232523	0.036510556	0.566258154	-0.128194789	0.038267319	-0.106041718	0.143722748	IP5P2	1.78	4.48	2.98	1.79	4.62	2.58	4.43	4.04	4.56	5.78	5.92	6.47	5.48	8.19	6.72	5.31	6.87	5.71	6.27	5.16	5.22	6.4	4.79	5.39	4.47	3.73
Isoform0014834	brown	-0.106825506	-0.158345273	-0.545864078	-0.640084119	0.494957934	-0.018161576	0.090347053	-0.229629354	-0.137748434	-0.929760002	-0.006684232	-0.488340248	-0.409580621	0.810446082	0.851204928	0.604128718	-0.393183173	0.003347996	0.469013292	0.403679274	-0.047250554	APRR2	5.08	6.73	8.46	5.4	6.66	8.23	3.7	3.98	5.14	1.92	2.76	2.69	2.52	3.45	3.47	1.48	2	1.9	2.05	3.25	2.97	3.79	4.46	3.14	6.27	5.27
Isoform0014836	brown	0.054156132	-0.044883231	-0.434340926	-0.475658059	0.33430083	-0.07826803	0.123567424	-0.142054625	-0.088176341	-0.870620332	-0.174951534	-0.563244034	-0.480593454	0.72077881	0.757670791	0.462581611	-0.336116871	0.166019036	0.427013528	0.440359035	0.13874278	PIF3	18.45	25.6	19.38	16.9	24.69	18.22	12.29	12.5	12.91	10.83	11.03	11.76	11.33	13.65	14.17	8.67	9.15	9.34	12.96	14.26	12.83	14.86	15.76	14.77	17.52	17.97
Isoform0014851	brown	0.164177216	-0.02541142	0.256681722	0.465082674	-0.652614053	-0.279522531	-0.373800368	-0.122028037	-0.188146204	0.87592791	0.085434247	0.616624699	0.40249246	-0.810075706	-0.627730998	-0.387998987	0.685788223	0.159596664	-0.130767842	-0.109879114	0.106852815	TPS7	1.29	2.35	1.61	1.59	1.9	1.7	5.27	4.81	4.51	5.98	5.25	5.62	5.19	5.85	6.05	4.84	7.04	6.76	5.4	4.29	6.31	4.99	4.81	5.93	3.58	2.9
Isoform0014915	brown	0.099331271	-0.000555128	0.453494571	0.517363437	-0.511131811	-0.022861206	-0.113614768	0.165626842	0.095594053	0.949680564	0.078610448	0.596597842	0.519244676	-0.755238323	-0.819916233	-0.502792201	0.375756534	-0.157391247	-0.468692618	-0.479289954	-0.058645682	ABC1K7	0.37	0.44	0.2	0.3	0.63	0.58	4.47	5.69	2.98	7.79	6.72	6.07	7.98	6.46	5.87	12.42	8.99	8.13	8.69	4.97	7.56	4.89	2.02	4.93	2.15	1.17
Isoform0014979	brown	-0.067366104	-0.180744739	-0.576531635	-0.622857505	0.427454245	-0.084902655	0.087787707	-0.249578253	-0.214767798	-0.895752411	-0.050143041	-0.462956459	-0.431340791	0.7531845	0.858017906	0.603515161	-0.283826459	0.099774267	0.539416098	0.495950198	0.093706748	BRM	8.36	9.93	9.96	8.65	10.21	9.53	6.07	7.46	6.28	4.95	5.91	5.44	7.08	7.36	7.1	5.12	5.8	6.01	6.85	7.56	5.59	8.16	8.31	7.18	8.75	9.45
Isoform0015004	brown	0.022336876	-0.096303499	-0.503231807	-0.537929836	0.24945897	-0.1932801	0.087917865	-0.184895922	-0.201109294	-0.79595852	0.053029302	-0.390641629	-0.365286237	0.668762688	0.76938676	0.552130068	-0.200083307	0.126585381	0.511554389	0.459378048	-0.000971017	HAC1	8.18	9.89	8.22	7.69	7.92	7.19	7.05	7.01	6.91	6.23	6.49	6.6	6.18	6.64	6.74	5.21	5.11	5.99	4.9	6.62	7.5	6.69	8.15	6.32	8.67	7.61
Isoform0015024	brown	-0.120303318	-0.221559085	-0.122588806	0.004348573	-0.469833059	-0.355856071	-0.366807347	-0.350157985	-0.329689543	0.342804911	0.188757983	0.391287912	0.28785428	-0.22771497	-0.133854382	0.00752715	0.253901412	-0.107064697	0.043351198	-0.078683993	-0.400010203	--	6.05	7.86	6.51	5.81	7.53	6.37	6.96	7.86	6.94	6.81	7.93	7	7.55	7.9	7.24	8.38	8.6	8.09	8.85	7.34	7.94	8.35	7.32	7.17	7.05	6.95
Isoform0015033	brown	-0.00015125	0.135039712	0.417158864	0.514098891	-0.259811612	0.127918157	-0.152618081	0.068346893	0.08201319	0.663212236	-0.118877736	0.26506656	0.310381315	-0.610320222	-0.633084842	-0.50506813	0.285389316	0.137979535	-0.356533608	-0.227318231	-0.023650442	CLC-F	6.3	4.66	5.05	4.63	5.04	5.28	6.79	6.23	6.62	6.49	7.31	7.64	3.83	6.74	7.19	7.36	7.55	6.75	5.75	5.7	6.17	6.03	6.53	6.45	5.56	5.51
Isoform0015048	brown	0.492835102	0.26077891	0.504380727	0.571077634	-0.462134718	-0.054611722	-0.080783485	0.289393354	0.132878515	0.771869884	-0.065563821	0.37423475	0.171826541	-0.745598492	-0.709893266	-0.526741639	0.420067251	0.061693348	-0.343865148	-0.277336087	0.193784348	At1g64390	53.13	53.43	49.35	53.41	62.9	54.95	102.62	87.74	80.53	112.61	92.37	105.04	104.96	113.37	116.07	86.22	86.37	81.66	122.3	107.84	117.19	116.29	83.38	116.22	87.67	60.36
Isoform0015051	brown	0.171819062	-0.016309491	0.309151449	0.366651229	-0.57901594	-0.186013411	-0.193248592	0.017619774	-0.090765372	0.85993175	0.210792593	0.636041393	0.461435831	-0.691543409	-0.651227072	-0.327633431	0.47944354	-0.133207432	-0.295304447	-0.351627706	0.054573659	JOKA2	6.16	6.8	5.71	6.66	6.82	5.86	10.2	9.47	9.96	10.79	10.45	11.12	9.07	11.26	11.47	11.65	10.82	9.64	9.47	10.09	11.87	9.02	7.21	9.74	7.59	6.5
Isoform0015063	brown	-0.138768219	-0.050169222	-0.430384115	-0.521151014	0.631442258	0.156947347	0.097561405	-0.138985017	-0.057013989	-0.926966769	-0.128924745	-0.599186126	-0.506493997	0.738015118	0.789178047	0.475290118	-0.416456685	0.095830569	0.410682465	0.430077245	0.005985904	HSP70	27.01	29.67	31.15	27.63	30.58	32.55	21.6	23.58	23.84	18.6	18.43	19.17	15.78	20.34	18.93	19.95	17.82	18.44	21.17	24.79	21.94	23.65	27.97	24.2	22.28	32.68
Isoform0015070	brown	0.095563118	0.114014858	-0.346039864	-0.322120688	0.413443754	0.021968932	-0.042877676	-0.201968527	-0.108703329	-0.76853954	-0.209614637	-0.554348731	-0.632263939	0.488288072	0.673804357	0.333526706	-0.175149478	0.370506759	0.4854009	0.597364155	0.205367804	At2g20020	6.28	6.49	7.26	5.52	6.66	6.32	4.88	4.51	6.09	4.59	4.33	5.3	4.68	5.11	5.16	4.76	4.61	5.04	5.48	5.61	5.89	5.16	5.97	4.9	6.17	7.16
Isoform0015079	brown	0.115629562	-0.158794622	0.215133915	0.317138145	-0.60878227	-0.248471554	-0.265047578	-0.094424955	-0.160536261	0.914469423	0.238477413	0.751501908	0.545699366	-0.712423308	-0.63320493	-0.272343962	0.566196127	-0.145295184	-0.227712605	-0.324540775	-0.012006376	ACA8	1.38	2.07	2.03	1.22	2.3	1.76	5.04	5.14	4.55	6.62	6.15	6.63	7.48	8.02	8.16	6.91	8.14	7.04	6.14	5.73	6.46	5.06	3.09	5.56	3.26	2.95
Isoform0015117	brown	-0.307435301	-0.326603338	-0.707470064	-0.759963767	0.434818523	-0.141591144	-0.028618555	-0.414378273	-0.329151515	-0.884759986	0.191535715	-0.305587808	-0.271676005	0.79774405	0.930457764	0.743043974	-0.252543682	-0.035804437	0.60096887	0.454670078	-0.03658218	--	5.57	6.84	7.23	5.73	7.79	7.71	4.56	5.17	6.52	2.44	3.1	2.77	2.92	3.55	3.93	1.63	1.78	2.38	2.17	3.81	1.45	4.48	5.43	3.37	4.2	7.42
Isoform0015122	brown	0.184728591	0.099616812	0.534830118	0.605022998	-0.508756383	0.018546789	-0.138204244	0.184144841	0.124548892	0.983451696	-0.010990816	0.549655902	0.439031501	-0.833400068	-0.876523007	-0.587733552	0.403992101	-0.07192813	-0.493124788	-0.446810294	-0.01976244	MLYCD	1.92	2.4	1.56	1.88	2.09	2.3	17.44	17	14.21	31.09	27.71	30.2	26.4	28.92	25.54	38.39	39.62	37.32	30.95	24.21	31.43	19.94	12.37	19.16	12.99	6.87
Isoform0015126	brown	-0.182907932	-0.098128838	-0.038522027	0.174219069	-0.477459924	-0.36090061	-0.313692283	-0.262387348	-0.193867535	0.431279649	0.441483081	0.497169512	0.387765458	-0.352954161	-0.220812762	-0.065155888	0.430480563	0.078314696	0.086201953	-0.028455872	-0.256522302	MPK7	5.24	4.72	3.61	4.79	5.01	3.09	6.93	5.95	5.66	6.29	7.29	5.51	9.06	5.13	5.67	5.84	5.9	5.24	4.8	4.54	4.62	3.91	5.35	5.3	4.99	4.22
Isoform0015147	brown	0.108350938	0.109833499	0.583409968	0.645183564	-0.443250494	0.114710724	-0.088735322	0.220887136	0.204897918	0.960036954	-0.105508346	0.468712402	0.446625226	-0.795190756	-0.906762605	-0.64303865	0.311539988	-0.064950205	-0.570469763	-0.486168313	-0.033434344	4CLL7	0.36	0.18	0.3	0.4	0.4	0.67	8.69	7.06	5.68	22.69	17.78	19.21	14.31	16.53	15.78	30.02	27.83	28.41	18.71	12.69	21.09	12.59	4.4	10.1	4.8	3.11
Isoform0015150	brown	-0.105806579	-0.127634732	0.02919819	0.19129616	-0.49516126	-0.305413442	-0.181337347	-0.102895674	-0.253935388	0.497304582	0.286771977	0.475760553	0.391069698	-0.405470699	-0.290864755	-0.10676758	0.488256901	0.08423776	0.03236972	-0.026917147	0.087881911	SEC15B	7.42	7.1	5.87	8.44	7.3	6.52	8.21	7.91	8.51	8.49	9.42	9.49	8.88	8.36	7.28	7.75	7.62	7.55	8.06	7.15	8.71	6.46	8.04	8.97	7.34	8.2
Isoform0015152	brown	-0.037059201	-0.061841428	0.454932343	0.51056444	-0.501211592	0.006957729	-0.058851104	0.173258727	0.107159276	0.948685686	0.043424881	0.584960772	0.607221603	-0.70449927	-0.836827996	-0.509142046	0.318988509	-0.185819664	-0.520713018	-0.533649983	-0.080885726	PDC2	5.18	4.4	4.14	5.84	4.48	3.88	8.67	8.18	6.78	14.19	11.69	12.36	11.8	11.26	10.83	15.05	14.5	13.77	9.97	9.47	10.46	7.47	6.5	9.27	5.31	5.24
Isoform0015155	brown	-0.230940538	-0.13833611	-0.49288447	-0.609038808	0.493681556	0.019909177	0.214761406	-0.124454412	-0.090630645	-0.937650028	-0.03317579	-0.537901231	-0.383537628	0.838474741	0.821791834	0.5691211	-0.452810401	0.004435261	0.413348718	0.371253108	0.017844999	BEL1	7.53	7.99	7.23	8.43	7.44	7.23	4.14	4.18	5	3.97	3.65	4.42	2.23	3.38	3.85	1.95	2.41	2.45	2.77	4.56	3.29	3.41	4.57	4.13	5.55	7.67
Isoform0015159	brown	-0.272335941	-0.253008662	0.020177909	0.168116363	-0.223252873	-0.02672908	-0.25564654	-0.215982393	-0.240896455	0.499273212	0.078410075	0.402178066	0.462313741	-0.406596177	-0.302884534	-0.134547826	0.429438488	0.108637071	-0.02728608	-0.012955119	-0.041547245	ALATS	7.7	7.29	7.37	8.17	7.98	7.29	9.28	8.72	9.28	10.28	9.09	9.05	6.55	8.87	9.25	9.65	8.92	10.45	7.34	8.14	9.21	7.75	9.05	8.45	8.25	8.64
Isoform0015165	brown	0.193446029	0.364941486	0.142042171	0.169120588	0.386827725	0.306889484	0.040907789	0.158852107	0.184811886	-0.353830598	-0.486322115	-0.558066454	-0.544274911	0.043262496	0.142478521	-0.17188791	-0.08785049	0.46665293	0.119754636	0.39288002	0.184369854	EIF4G	6.19	5.38	6.56	6.15	5.4	6.44	6.31	4.67	5.55	5.68	5.47	5.48	4.81	5.6	5.54	5.32	5.02	5.78	5.92	5.4	6.56	5.69	6.12	6.64	6.3	6.49
Isoform0015202	brown	0.071370409	-0.180801146	0.196474903	0.321636772	-0.638196876	-0.27102035	-0.286464539	-0.132409579	-0.201450129	0.92621658	0.223861038	0.760039279	0.565909323	-0.721368122	-0.633410059	-0.274310388	0.589704845	-0.111413966	-0.211039985	-0.298895894	-0.015327163	ACA8	1.65	2.23	1.94	1.5	2.13	2.12	5.58	5.15	4.68	7.18	6.22	6.84	7.22	9.13	7.61	7.07	8.41	8.29	6.56	5.8	6.57	5.03	3.7	5.28	3.58	2.65
Isoform0015210	brown	-0.048573615	0.28059224	-0.121324185	-0.03287138	0.394915479	0.144924916	-0.235292598	-0.220782635	0.041546721	-0.570495965	-0.272203344	-0.52386883	-0.553590788	0.215829336	0.44349081	0.068154563	-0.043903129	0.498745381	0.363637766	0.569390955	0.107338528	FTSH8	11.87	14.12	13.43	12.25	12.81	12.73	12.95	12.65	11.66	10.63	11.87	11.68	10.22	12.54	12.38	10.55	10.93	10.95	10.63	12.25	12.06	11.24	13.28	14.2	12.21	15.22
Isoform0015237	brown	0.117285035	-0.278565977	0.044498149	-0.177740694	-0.184215359	-0.063127061	0.38433628	0.283113702	0.03163143	0.255382451	0.182407655	0.292434478	0.376384265	0.050849298	-0.179895074	0.116160217	-0.07054191	-0.501287317	-0.272050533	-0.448294005	-0.005224011	MUR3	5.06	5.05	4.84	5.86	5.13	4.69	5.25	4.38	5.65	5.78	4.81	7.05	3.74	6.18	5.39	5.32	5.96	5.17	5.58	5.68	5.23	5.46	4.93	6.08	5.04	4.65
Isoform0015254	brown	-0.030642349	0.126858526	0.365644386	0.571408826	-0.517488167	-0.122944252	-0.44339518	-0.122862101	-0.02145007	0.802477221	0.07667397	0.485533121	0.349276402	-0.761583123	-0.669928687	-0.510757013	0.459412932	0.104981097	-0.256400787	-0.214723428	-0.186971617	ISA3	1.29	1.51	1.83	1.21	1.61	1.75	5.19	5.81	3.22	7.44	7.66	4.48	4.3	5.25	4.87	6.47	4.99	5.39	5.45	6.06	5.01	3.75	3.19	3.85	3.38	3.26
Isoform0015256	brown	0.273813798	0.107319329	0.355409334	0.539063121	-0.683285744	-0.257317822	-0.344964843	-0.025976204	-0.124762625	0.895055449	0.101520534	0.578683945	0.317478239	-0.848766915	-0.693649699	-0.464148518	0.622262812	0.128732722	-0.200702629	-0.165226596	-0.040545457	MFP2	6.58	6.89	6.48	7.17	7.58	6.56	11.81	11.48	10.71	13.59	13.88	12.85	11.88	13.71	12.74	15.21	13.02	14.36	15.94	11.9	15.57	11.8	9.42	12.94	12.22	7.87
Isoform0015260	brown	0.042291429	0.023325796	-0.143810937	-0.307346646	0.494757611	0.240449873	0.484881624	0.248632735	0.219567834	-0.697274148	-0.25769611	-0.600463209	-0.321282053	0.67296752	0.450766367	0.24202166	-0.533771371	0.013748383	0.045237445	0.110648682	0.143466928	At4g34450	9.45	8.33	8.71	8.79	9.77	9.18	7.14	7.25	7.33	7.5	7.01	7.43	6.62	7.12	6.82	7.29	7.53	6.58	7.01	6.62	7.7	8.04	7.59	7.83	7.87	7.72
Isoform0015291	brown	-0.098585724	-0.448852748	-0.329205746	-0.207775959	-0.475907377	-0.482479814	-0.193715901	-0.37095283	-0.413583725	0.225734056	0.195926332	0.422671205	0.350996301	-0.051581782	0.057625871	0.242810563	0.339710936	-0.097428277	0.202920106	0.033943792	-0.024167744	BGAL9	6.02	6.62	5.7	5.96	6.48	6.11	6.28	6.42	6.26	6.6	6.05	5.78	6.58	7.09	7.57	5.97	6.54	6.69	6.53	6.3	6.02	6.54	5.44	6.51	6.3	6.73
Isoform0015305	brown	0.128846582	0.170562148	-0.209986463	-0.16310411	0.040906711	-0.189256648	-0.060346792	-0.104609132	-0.117559357	-0.52097208	-0.086398776	-0.372679613	-0.469203448	0.311033225	0.455523355	0.205403399	-0.086990638	0.23985673	0.35196899	0.396538907	0.044809447	TKL-1	10.56	10.71	9.89	11.76	11.32	10.18	9.84	9.84	10.82	9.38	8.94	9.08	9.01	10.78	9.99	8.99	8.65	7.63	10.21	11.05	11.42	12.64	10.35	10.83	10.51	10.59
Isoform0015312	brown	0.240547182	0.093099501	-0.021673239	-0.298812779	0.470680387	0.284086315	0.646564986	0.444520558	0.328395871	-0.632131247	-0.286975113	-0.587285534	-0.362082612	0.664952812	0.342723087	0.199241449	-0.689471031	-0.232785973	-0.13292097	-0.11715508	0.164911066	TPC1B	7.29	6.7	6.49	6.92	7.43	6.89	4.84	4.42	5.02	5.29	4.21	4.42	4.83	5.25	5.9	5.4	4.98	4.72	6.26	5.51	5.02	5.79	6.23	5.68	6.14	5.6
Isoform0015325	brown	0.05301416	0.104911179	-0.086487943	-0.166110212	0.514721569	0.288175529	0.168981091	0.049642602	0.26548055	-0.597634818	-0.328334465	-0.560536101	-0.392709688	0.47989834	0.382162933	0.124896422	-0.403060174	0.119706436	0.065544567	0.169844864	0.02786219	RSA1	6.6	7.52	8.35	6.81	7.7	7.37	6.51	5.98	6.12	5.57	5.51	5.77	5.82	6.89	6.78	5.75	5.46	6.12	5.59	6.67	6.06	6.17	6.61	5.76	6.09	6.51
Isoform0015327	brown	-0.126779079	-0.276800283	-0.657860463	-0.678641318	0.28077402	-0.226890968	0.11632894	-0.292625551	-0.300832613	-0.881878627	0.067638106	-0.388411077	-0.297075868	0.812585014	0.886990517	0.680127884	-0.251825586	0.07486325	0.572953727	0.474617624	0.057288712	HAB1	8.13	9.27	7.16	7.39	8.65	7.35	5.4	5.6	5.63	4.49	4.28	3.64	4.68	4.78	5.78	3.25	3.48	3.74	4.67	4.43	4.22	5.17	5.95	5.77	7.06	6.57
Isoform0015332	brown	-0.022690147	0.105554219	0.348176166	0.554533888	-0.565043604	-0.166273143	-0.447110485	-0.130695402	-0.058430842	0.815423068	0.114637022	0.515729112	0.375460632	-0.759983588	-0.667464586	-0.490787569	0.478548638	0.092844977	-0.244961406	-0.218089864	-0.21274321	ISA3	1.68	2.12	2.02	1.45	2.51	2.34	7.2	7.94	4.41	10.16	11.69	7.05	6.76	7.37	6.3	8.57	7.66	7.41	6.97	7.2	7.96	4.83	3.86	5.89	5.23	3.89
Isoform0015338	brown	-0.032522854	-0.244285656	0.185321502	0.261046675	-0.668906506	-0.302177061	-0.219187006	-0.069071211	-0.170399602	0.925861428	0.362205151	0.81494965	0.671987098	-0.643600788	-0.641416841	-0.230813816	0.489674584	-0.28554921	-0.274767793	-0.438339598	-0.145455361	XPO1	0.93	0.9	0.79	1.03	1.3	0.91	5.51	5.84	4.46	9.24	9.75	8.54	8.16	7.83	6.19	9.29	8.89	8.76	8.81	5.41	7.92	4.73	2.63	5.38	1.95	1.54
Isoform0015348	brown	-0.057197677	-0.034534038	0.476603965	0.522629635	-0.439721423	0.078397299	-0.103288904	0.122184366	0.132676602	0.939901374	-0.005717023	0.544375421	0.579598654	-0.702116196	-0.845929064	-0.532907842	0.26567778	-0.195723862	-0.55519853	-0.545215218	-0.154934576	MTOPVIB	0.77	0.79	0.4	0.58	0.66	0.56	5.22	4.12	3.07	9.03	8.75	8.09	7.15	7.53	7.86	13.58	13.32	13.97	6.64	5.1	7.41	5.07	2.21	4.6	1.72	1.48
Isoform0015388	brown	-0.001529533	-0.02562316	0.388256148	0.449216831	-0.223564266	0.186317974	-0.050732416	0.128860776	0.137483034	0.674896903	-0.125905974	0.316178086	0.45585502	-0.515688543	-0.642954351	-0.448483262	0.214727567	-0.031650927	-0.436210939	-0.366316833	-0.031781943	SEC10b	11.28	12.46	11.14	11.04	11.93	11.16	13.05	12.5	11.8	12.65	12.6	12.65	11.96	12.47	12.51	13.08	13.59	13.68	10.7	11.05	12.7	12.24	12.21	12.16	11.88	12.3
Isoform0015392	brown	0.215188764	0.150023693	0.563028551	0.646539097	-0.517868935	0.019257918	-0.145370881	0.195599507	0.139679885	0.966569848	-0.074220109	0.494083094	0.373022944	-0.847898597	-0.880524739	-0.625532793	0.4028764	-0.014913716	-0.491825828	-0.411759101	0.011681022	--	2.27	2.7	1.83	2.45	2.37	1.45	12.25	10.32	9.35	20.27	16.91	19.02	17.63	19.78	18.07	25.43	26.22	26.44	25.56	16.06	22.77	16.24	8.75	14.83	8.03	5.67
Isoform0015401	brown	0.244246582	0.140111397	0.433727746	0.498841959	-0.501523812	-0.093963458	-0.131878676	0.203437144	0.124762829	0.771649899	0.065929367	0.472309551	0.274319559	-0.694027224	-0.687322769	-0.46966187	0.344596832	-0.079708142	-0.348206356	-0.342230977	0.001475843	ITIH1	4.67	5.35	4.5	4.97	5.14	5.4	5.08	7.19	5.51	7.29	8.61	7.12	9.86	6.68	6.79	8.95	7.58	7.23	10.14	6.52	8.31	7.85	6.83	5.43	6.15	5.6
Isoform0015444	brown	0.179243752	0.585693006	0.188808658	0.319231124	0.048899542	0.028281243	-0.331175159	-0.082465905	0.173215079	-0.272827591	-0.236895001	-0.425410718	-0.572487522	-0.096023742	0.09015107	-0.250969516	-0.025003775	0.462075855	0.13132041	0.337983042	-0.043980108	AHA11	3.14	4.97	3.51	4.09	5.09	3.89	4.63	4.47	5.68	3.63	3.48	3.06	3.88	3.63	3.87	2.44	2.43	2.37	3.75	4.9	4.02	3.86	4.41	3.7	5.02	4.43
Isoform0015472	brown	0.038220429	-0.273214753	-0.276699936	-0.129775916	-0.593275166	-0.613374428	-0.531044724	-0.456297465	-0.598772862	0.439216792	0.582136463	0.715608327	0.344603174	-0.40096999	-0.022627878	0.225864533	0.701110205	-0.05662544	0.358899868	0.130061581	-0.075002602	PICBP	1.97	3.56	1.76	2.09	3.38	2.33	8.51	8	7.74	6.95	8.54	8.23	5.64	8.18	8.3	4.97	5.19	4.89	6.06	7.32	8.01	5.42	7.1	8.01	5.54	5.31
Isoform0015480	brown	-0.316042888	-0.178855158	-0.420940094	-0.555240532	0.611256049	0.191935522	0.383365363	-0.00134556	0.014357648	-0.891938515	-0.083997569	-0.575299018	-0.290028673	0.860691724	0.720348422	0.489520122	-0.568271863	-0.047224534	0.258787604	0.237418869	-0.029281371	HSP90-5	16.94	13.75	13.57	16.06	12.83	14.21	8.31	8.9	9.03	6.63	7.54	6.25	7.27	7.42	7.17	9.07	7.23	7.15	6.86	8.94	6.55	9	10.65	8.63	9.18	12.18
Isoform0015503	brown	0.162147435	0.181548166	0.354658545	0.406474148	-0.413867757	-0.082144428	-0.183776255	0.055401425	0.118396057	0.53105953	0.03765483	0.261970734	0.212655053	-0.49494734	-0.509146745	-0.385533903	0.21981826	-0.022565997	-0.298280318	-0.266838524	-0.031853065	--	5.83	10.84	5.47	5.83	10.31	5.13	12.82	21.39	11.31	11.72	20.22	10.79	8.15	9.43	12.71	10.28	11.98	12.58	15.38	7.17	11.7	11.93	6.28	9.99	8.55	5.06
Isoform0015506	brown	0.063671569	-0.025501722	0.443914301	0.506475103	-0.556761994	-0.057069886	-0.116403172	0.130522932	0.066989874	0.977043683	0.113451872	0.63380242	0.571120184	-0.75120529	-0.829332088	-0.488664647	0.391900643	-0.161699931	-0.473590785	-0.493927259	-0.063354626	THE1	1.66	1.44	0.84	1.32	1.19	0.85	3.67	3.23	3.06	6.3	6.71	6.08	4.99	5.01	5.06	7.65	6.52	6.98	5.01	3.77	5.83	4.03	2.65	3.66	2.01	1.44
Isoform0015512	brown	-0.376193909	-0.28730322	-0.263618644	-0.427935915	0.65503633	0.397575454	0.478192451	0.097039483	0.105454299	-0.572190786	-0.144120591	-0.398861643	0.020813993	0.702477827	0.411845378	0.327062143	-0.575085411	-0.185974651	-0.018426783	-0.038731142	0.013913761	RPN2	17.42	14.66	17.7	17.81	15.37	17.25	13.33	13.24	12.9	13.03	12.54	13.53	10.6	12.39	13.06	16.21	14.04	13.82	10.64	13.36	10.33	14.21	15.03	13.27	14.36	14.77
Isoform0015571	brown	0.256564906	-0.088760651	0.075983924	0.28095674	-0.646362021	-0.416371299	-0.308246981	-0.137870875	-0.327416725	0.712358231	0.190296039	0.61677668	0.293009712	-0.682024871	-0.409254166	-0.185710806	0.743312077	0.188768514	0.076218187	0.051903115	0.169703497	BGAL17	13.61	13.77	11.39	12.32	12.9	12.08	17.96	17.72	16.39	21.72	21.76	20.84	22.79	24.51	22.22	19.32	21.29	19.79	24.07	18.93	20.76	23.33	18.71	21.14	16.5	14.97
Isoform0015624	brown	0.014799851	0.072966954	0.474150644	0.612488928	-0.564162043	-0.041797863	-0.168029765	0.100499631	0.08845765	0.889995498	-0.079268872	0.457413618	0.449414971	-0.754500198	-0.807553907	-0.584348548	0.376385594	0.037925758	-0.433207792	-0.356138896	-0.07362401	PNG1	4.44	3.82	3.88	4.73	4.26	3.44	5.33	5.74	4.96	8.35	6.42	6.33	6.4	6.69	5.87	7.16	7.79	8.38	6.63	5.6	7.08	5.31	4.61	5.69	5.5	4.23
Isoform0015625	brown	-0.3768319	-0.370791513	-0.665306521	-0.788181671	0.421504305	-0.113299369	0.187153038	-0.24384773	-0.253479157	-0.892211964	0.180659391	-0.330494275	-0.184732892	0.886124157	0.894160393	0.748969807	-0.374563125	-0.162998274	0.491755098	0.327606854	-0.052630211	BAM1	8.38	8.44	7.84	9	6.89	6.38	3.72	4.72	5.74	1.67	2.58	2.72	2.4	3.18	3.33	1	1.42	1.11	1.27	3.09	1.89	3.83	5.58	4.39	3.66	7.98
Isoform0015629	brown	0.177548404	0.163374065	0.580717724	0.672905593	-0.505281428	0.040600767	-0.158465057	0.187560947	0.174264693	0.970339048	-0.086851984	0.484840237	0.385482878	-0.850503211	-0.897029621	-0.651168389	0.386373439	-0.006187012	-0.511402136	-0.424313772	9.37E-05	--	1.42	1.09	1.08	1.29	1.2	1.25	9.38	7.46	6.41	15.88	12.87	14.29	12.76	14.65	14.19	20.07	18.8	19.65	17.75	12.82	16.37	11.12	5.45	10.12	5.35	3.62
Isoform0015635	brown	-0.33659433	-0.279518635	-0.434834614	-0.609383146	0.556485819	0.139022662	0.251171715	-0.046986605	-0.08374224	-0.673416458	0.150412698	-0.267976431	-0.105329415	0.707304633	0.63016595	0.547001588	-0.412038556	-0.257639527	0.254997671	0.115886303	-0.043720257	NUP1	6.75	5.89	6.73	7.33	6.39	7.02	5.22	6.18	6.71	6.18	5.75	5.95	4.95	5.29	5.86	5.71	5.08	5.4	5.4	6.96	5.39	6.09	6.59	6.39	5.63	6.93
Isoform0015645	brown	0.192012729	-0.02183521	0.272048244	0.440922321	-0.642924356	-0.274280567	-0.324959994	-0.070728843	-0.181691052	0.893069267	0.123117678	0.646623295	0.407899531	-0.794876257	-0.640686444	-0.368904315	0.660642776	0.084529488	-0.160249821	-0.165242643	0.117883667	PANK2	0.98	1.4	1.08	1.31	1.04	1.09	7.24	6.08	4.95	11.01	8.75	10.88	6.85	10.37	9.79	7.12	8.77	9.45	8.68	8.67	10.19	7.43	4.72	8.46	4.66	2.94
Isoform0015652	brown	0.138419981	0.033863537	0.487561876	0.547836237	-0.514210868	-0.009031877	-0.099974668	0.198143379	0.120570869	0.955054305	0.040596635	0.571015756	0.48836748	-0.772074991	-0.840519842	-0.533956591	0.369933427	-0.140779353	-0.485825736	-0.478757141	-0.066815763	ABC1K7	0.33	0.46	0.11	0.4	0.6	0.37	3.65	3.32	2.14	6.16	4.92	4.85	6.07	5.19	4.65	9.52	7.21	5.73	6.38	4.1	6.33	4.43	1.68	3.69	1.89	0.92
Isoform0015660	brown	0.14700736	0.246276137	-0.04916149	-0.004660569	0.22958466	0.096038943	-0.11370376	-0.054120341	0.044318363	-0.428045848	-0.259168813	-0.43508861	-0.521681506	0.127627718	0.305740848	0.020466251	-0.072792884	0.330692785	0.256498016	0.425047472	0.116757694	ETL1	6.65	6.74	6.67	6.38	6.69	6.96	6.09	6.36	6.06	5.7	6.72	5.81	6.07	6.01	6.09	6.65	5.85	6.05	7.09	7.04	6.67	6.94	6.36	7.31	6.88	6.55
[truncated: 18,053 more rows]
[truncated: 36 more columns]
